# Supplementary material for: A cross-species spatiotemporal proteomic analysis identifies UBE3A-dependent signaling pathways and targets
Source: Mol Psychiatry. 2022 Mar 9;27(5):2590–601. doi: 10.1038/s41380-022-01484-z (PMC9135630; doi:10.1038/s41380-022-01484-z)
Supplement: Supplementary file 1 — Supplementary Table 1 [file 41380_2022_1484_MOESM1_ESM.xls]

## Sheet: SupplementaryTable1
Supplementary Table 1: Protein expression table containing a list of proteins detected and quantified in the mouse developmental time course experiment. The data are filtered for missing values.
UniprotID	GeneName	Protein Name	Protein Description	P1_AS_1	P1_AS_2	P1_AS_3	P1_AS_4	P1_AS_5	P21_Control_1	P21_Control_2	P21_Control_3	P21_Control_4	P21_Control_5	P21_Control_6	P21_Control_7	P21_AS_1	P21_AS_2	P21_AS_3	P21_AS_4	P21_AS_5	P56_AS_1	P56_AS_2	P56_AS_3	P1_Control_1	P56_AS_4	P56_AS_5	P56_Control_1	P56_Control_2	P56_Control_3	P56_Control_4	P56_Control_5	P56_Control_6	P56_Control_7	P1_Control_2	P1_Control_3	P1_Control_4	P1_Control_5	P1_Control_6	P1_AS_6
P40142	Tkt	TKT_MOUSE	Transketolase	24056562	22954042	25493222	20347996	24039408	8681788	8400419	8701195	9217656	8096657	9808572	8996220	12102790	10336397	12751940	12071690	11236654	10500133	11173623	11481776	24058130	12099081	12891879	9426226	9492862	9420286	8054528	9141896	8038161	9889623	21260322	22722160	22515292	22691518	22723074	21956134
Q921J2	Rheb	RHEB_MOUSE	GTP-binding protein Rheb	880655	863813	798412	960185	892477	882935	1022566	1017573	832889	979516	1082125	815820	1089450	1058172	1134796	1117655	1179780	853207	847507	1131037	799386	1060498	1214112	1020343	884088	895309	866285	912997	789864	881534	832674	861884	706813	777660	729322	738320
Q9WUP7	Uchl5	UCHL5_MOUSE	Ubiquitin carboxyl-terminal hydrolase isozyme L5	586052	707387	693664	662927	557760	453886	430466	416266	396042	362897	421230	440379	592779	625296	582632	647256	553240	481499	492800	505551	602755	510496	520257	335439	369754	345169	336831	329955	351098	374883	489085	574311	566877	545027	540900	605528
O08759	Ube3a	UBE3A_MOUSE	Ubiquitin-protein ligase E3A	58798	56934	60335	50335	83063	184464	319073	198529	256179	299179	271146	229243	8913	16112	24758	14397	13293	12675	11452	16830	354455	14603	18471	255077	256875	223869	308208	197183	218911	191740	447931	329749	463366	309022	300208	65530
Q8C008	Dzank1	DZAN1_MOUSE	Double zinc ribbon and ankyrin repeat-containing protein 1	146492	104934	110651	93374	149286	745303	99028	103631	99715	80971	127187	785580	174695	131167	217381	153862	143601	110358	116765	132284	118876	175151	136607	107015	108052	85782	97835	94642	79772	956204	139672	95342	122150	133523	114578	117577
Q9CR16	Ppid	PPID_MOUSE	Peptidyl-prolyl cis-trans isomerase D	6084426	5825675	6378919	5396229	5638686	3148447	3339961	3263832	3015550	3793788	2955622	3064948	3342867	3392584	3735130	4210896	3687668	3583103	3725901	4644750	5158042	4053569	4103940	3766117	3071473	3578993	4079454	3601144	4217803	3700718	6124816	6354473	5227201	6065714	5616647	5199680
P56375	Acyp2	ACYP2_MOUSE	Acylphosphatase-2	55416	79829	60270	94122	63135	539120	610889	574803	573609	646661	476504	505256	623525	524305	767459	647125	597984	603557	460799	623043	80685	688009	728049	517959	560688	494500	614814	559147	572873	669729	66049	95705	71336	54882	66140	65315
P09671	Sod2	SODM_MOUSE	Superoxide dismutase [Mn], mitochondrial	835363	885818	869621	998995	840034	2873070	2654759	3011085	2811809	2866343	2576924	2675346	2593577	2945354	2661736	3293221	2682292	4343155	3932480	4430749	969988	3738215	3932917	4648715	3938628	3950263	4289363	5661584	5082679	4616080	745258	911850	809104	844483	812306	884133
Q9Z0H8	Clip2	CLIP2_MOUSE	CAP-Gly domain-containing linker protein 2	1857402	1960583	2086064	2114323	1687591	900928	1299486	1213974	1234008	1113218	989579	822765	1168315	1402942	1511045	1295006	1321718	1375892	1326667	1491512	1839990	1632749	1524683	998385	1165457	1397394	1002447	1100044	1184046	935122	1698188	1929379	1800203	1807911	1765177	1630698
Q91WQ3	Yars	SYYC_MOUSE	Tyrosine--tRNA ligase, cytoplasmic	1543422	1751554	1773622	1621950	1746207	792018	836408	853815	807621	843510	807008	795316	582937	659614	696855	701646	687723	505789	542367	493536	1644303	582904	553936	783149	708092	754416	943043	819200	868279	736277	1716853	1897145	1809192	1946783	1669980	1309420
Q8VDM4	Psmd2	PSMD2_MOUSE	26S proteasome non-ATPase regulatory subunit 2	1112384	1180876	1159758	1245399	1262448	621945	605445	588444	555068	615568	738651	636494	693856	669204	711201	799309	795988	531224	528238	586275	1312028	498162	522362	595541	589702	546363	582863	543067	531767	505598	1330997	1236220	1273306	1158546	1143464	1327826
P05213	Tuba1b	TBA1B_MOUSE	Tubulin alpha-1B chain	353382176	353944288	396968864	345271776	314409312	158704128	161325264	330024544	176737536	325097184	170647568	159913408	177963472	345088000	181658016	367356672	374546400	317639328	165716240	328351616	687837632	178550880	338255840	314219680	296468992	166059392	187425504	323504544	201281744	335252800	684420480	340340448	322619072	365744896	311685472	315301472
P63260	Actg1	ACTG_MOUSE	Actin, cytoplasmic 2	166354464	272200352	265871408	258263456	101813712	207414704	206044064	192272768	196406032	194204160	205684672	195849776	202534640	182640240	191203712	200199424	202875472	195873984	82676200	202033808	175946720	211934368	232479488	200314704	224846800	242365648	191733520	198531616	196896192	223602224	285046176	83541120	257747488	160639488	262907696	113522312
P02088	Hbb-b1	HBB1_MOUSE	Hemoglobin subunit beta-1	97684880	74798464	93436688	83435200	65623928	179416288	154477760	167840640	157642928	184422176	118052352	96767440	161036656	103788528	144681664	168708160	103560016	315696352	344056896	107494816	65426284	248036240	420443616	406118944	317248480	259551824	284244256	335383232	350616704	247993424	96922496	73268160	99206344	76876040	92259944	104130328
P68372	Tubb4b	TBB4B_MOUSE	Tubulin beta-4B chain	170795760	166899280	229095104	169549536	128281664	112646192	125884032	114960992	128678240	107948464	102646640	107616264	105117536	142992112	104984808	129076128	122865792	120108720	127074848	111113424	138215168	126406120	127286824	123623064	119253248	153991520	129020704	126542664	127046768	128829376	194162608	135412448	205599280	174595216	124574320	118553792
P56480	Atp5f1b	ATPB_MOUSE	ATP synthase subunit beta, mitochondrial	42887608	50024700	48509284	49826640	42642792	118243664	118553024	127974280	109821120	128455840	104961336	114820064	132041272	131232360	146209824	117910080	116968856	150434336	157606192	161592352	46702244	175471776	174676416	136606208	152808432	167131984	116719104	159255488	150109088	167968720	52239916	48300368	45323752	45027336	44263108	44015580
Q62188	Dpysl3	DPYL3_MOUSE	Dihydropyrimidinase-related protein 3	203243328	205216704	190877072	194836128	195547232	99849952	110169904	106798928	104982592	109507344	127261392	103530672	107783264	103547600	131032848	119681744	114388976	75538656	37675484	89072816	188573232	105571384	108478976	102372640	101820768	95539272	101609856	97965896	98989832	93920960	218794064	220412224	199992720	213479568	193451632	176794176
Q03265	Atp5f1a	ATPA_MOUSE	ATP synthase subunit alpha, mitochondrial	33784596	38197636	40151264	38269856	34026700	99948488	101252632	108660048	105399200	90282848	97458528	96567272	101888136	95954592	112804264	100553560	100330688	126019304	122173440	127993360	37118148	135494480	141946768	123331696	146842656	149450624	105572320	123381336	111872128	137744640	32395750	36583492	37173924	32733404	37035360	34578572
P17742	Ppia	PPIA_MOUSE	Peptidyl-prolyl cis-trans isomerase A	102997376	89947888	96681720	95131064	96194176	94157568	100227624	96884848	88877256	97416560	94215688	85090040	95284944	98140360	99949728	91340560	109533592	87317776	90768072	94702472	103870776	94304176	98925784	91703472	92335488	101318736	92974888	89178168	84926352	94532536	115668296	106362256	94346744	100293224	90219160	80058600
Q7TMM9	Tubb2a	TBB2A_MOUSE	Tubulin beta-2A chain	97772928	105680936	89453136	85385768	117925216	106749232	27188742	32364708	28793804	98280712	107420560	29628066	102672224	31851202	107044920	126409992	123112152	27037752	78632816	28874830	269354208	22760636	96282952	90763512	85867160	95089176	36543100	29674266	95751280	88774328	278581472	173725536	82266456	29951208	84198872	222575888
Q64475	Hist1h2bb	H2B1B_MOUSE	Histone H2B type 1-B	518976736	440964608	431221248	410914848	466525152	66130708	74684352	78373760	73572488	73178992	79046960	67564064	74947456	81267952	91990792	89653040	76246832	74558792	70898496	82739392	427968608	73053264	95096488	89022680	71197176	77087520	78329744	95842200	71096216	73165424	516527392	424062464	444846656	399208704	419514304	464723840
P01942	Hba	HBA_MOUSE	Hemoglobin subunit alpha	43894064	35776960	43886448	46569884	33464682	122980648	91075456	121433000	114042592	70377576	86481304	68403496	112362168	71088536	110998304	97962704	64598196	169428416	101525184	85111048	32447520	172522544	111879632	125464192	125819216	85486232	140352208	173216256	104241584	93180440	41825564	38119608	48004720	39809136	50162076	56138136
Q6PIE5	Atp1a2	AT1A2_MOUSE	Sodium/potassium-transporting ATPase subunit alpha-2	8353512	10014149	9977312	12049278	9336316	80171824	79237376	93771744	90805104	87711480	81536336	81546360	91262848	88289792	88146104	77134136	82409320	102985760	101467528	111370400	9803924	107201016	123558360	111526336	106304696	116673920	84957504	104792928	94926824	116499904	8427028	10120467	8994724	10853791	9721428	8961752
Q04447	Ckb	KCRB_MOUSE	Creatine kinase B-type	29172220	24588850	22444192	31378480	25730984	78396472	63347596	82074064	84962200	83476352	72396344	77019928	81564032	60546928	85429288	62621180	81732072	89659120	87572072	92691384	32368532	117753944	120790168	105839248	110806496	99120512	93814048	90715376	90271152	122807080	27891898	22440822	27021616	23028020	27907310	30862810
P05064	Aldoa	ALDOA_MOUSE	Fructose-bisphosphate aldolase A	9835206	9353831	9272953	12983658	9160687	60101392	70574888	66051484	66586224	73232752	74446616	64034696	71562480	68574416	74100360	70568784	68921928	68794664	67881200	80151472	8458120	88480656	97463968	69421224	68372776	89659016	70214304	77492128	80662136	82334208	8615202	9873876	8641412	9369903	9365872	11045989
P63017	Hspa8	HSP7C_MOUSE	Heat shock cognate 71 kDa protein	53211284	54965736	54420984	53792484	56612752	62192844	56984784	56814160	54156204	62863664	58450864	56133480	58545048	57071840	55502760	57459504	26653296	56209640	49909088	56438768	56863444	59637440	65910672	56875144	26529906	58677200	49045508	54932248	54942552	60284016	55056808	56934900	52609432	58525060	56730296	54271184
P16858	Gapdh	G3P_MOUSE	Glyceraldehyde-3-phosphate dehydrogenase	26943134	24279466	26210440	24608542	24864040	54686228	55297536	55608408	56604248	55876984	57821680	52571100	57360424	48711128	59534784	58319652	55882440	56118188	58825188	59517784	25133434	71086392	73714016	61018948	71495320	70586576	55944380	54971568	56899732	72256584	26083634	25408708	24351130	23519510	22887504	24969564
P63101	Ywhaz	1433Z_MOUSE	14-3-3 protein zeta/delta	49497832	47162176	58239144	55419244	56932168	44099064	46964892	60364060	50428760	46642656	49101116	48309396	45817124	54815108	44521192	73976744	48799600	59896476	60933116	68170344	63894316	62809096	56662072	60154108	55189512	51715496	68178176	64869536	71526944	61619256	46004932	60404888	48866416	55756784	50086740	47513716
Q6PIC6	Atp1a3	AT1A3_MOUSE	Sodium/potassium-transporting ATPase subunit alpha-3	7010569	7323407	6847014	8337967	7296113	48122932	58485132	56454748	52487896	54325108	54072136	46861632	56607296	44129648	59902044	55358344	53391792	54201836	61263040	71416456	7474111	73924024	67311256	70147624	63776376	69198032	64345376	66041088	69288744	64310344	7177761	7661271	7162892	7393880	6393218	7465835
O08553	Dpysl2	DPYL2_MOUSE	Dihydropyrimidinase-related protein 2	58360180	50558488	56163340	56494596	66625044	53028856	39344840	46590352	44492864	49550892	51761996	49079832	45235208	40118240	47602764	49386768	45269944	50778112	51358404	47570136	67454432	52836864	64494936	54370464	61465668	50207104	51667600	58099084	54367544	58384964	52094736	64851676	57362336	76175688	62642572	63601248
P14094	Atp1b1	AT1B1_MOUSE	Sodium/potassium-transporting ATPase subunit beta-1	4736769	5270125	5301698	5508677	4905399	45752404	50370620	49555396	44927384	54254276	42348024	44384432	52189756	53183068	49894236	53828812	53232612	66432208	64205044	73793968	5661243	64774504	68742664	67715792	63105756	66221672	63490396	67585896	54858596	66252700	5505384	5213758	4636650	5085734	4479366	4091634
P97427	Crmp1	DPYL1_MOUSE	Dihydropyrimidinase-related protein 1	90805960	87940696	86675712	89263552	84692064	47002680	48164548	49179932	46051288	43522424	51052944	49649232	42084296	48922208	50940028	50566248	47637328	33937952	36437472	34819524	90157752	41140992	41585656	35764284	38592372	39400396	38024068	34268676	40964384	38562876	68931248	87718584	80880616	84079472	82935888	78158496
P11499	Hsp90ab1	HS90B_MOUSE	Heat shock protein HSP 90-beta	57775832	67476856	65028392	62123588	53177832	37706080	42709868	43954336	47325536	36823760	42678292	39700624	41441892	46939344	44318636	42481120	38429916	37737844	42744688	46246500	56815640	49998112	42110184	37505828	36300076	45011880	39264500	39627408	40986724	39133812	57549860	56497508	57367092	51843884	54241216	53885116
P08249	Mdh2	MDHM_MOUSE	Malate dehydrogenase, mitochondrial	15448465	15361522	15978613	16112636	14372519	42350596	44745856	44102084	44786216	46580484	37669304	40299632	40177628	43830884	43290192	44679976	48175012	58224924	55576664	58744164	15899911	57224904	56711640	54865280	54292048	62636212	52953920	57531424	53098864	61192272	15906416	14991573	13859843	16413354	14879535	13461794
P51881	Slc25a5	ADT2_MOUSE	ADP/ATP translocase 2	19928396	18251726	21100178	20837796	19339996	41943716	47133124	45326272	42039960	46115512	37166408	43006872	46837484	41934644	43220776	43456352	44079520	55829260	55192396	61912060	17628054	58130764	51520108	60371144	56104424	54231492	54326968	61833364	57709672	54330176	17320654	19615420	19705542	19011350	17606676	18137782
Q8K4T5	Dusp19	DUS19_MOUSE	Dual specificity protein phosphatase 19	90752216	60512544	82329848	93476608	75665624	43867880	41168648	42063088	46547968	38377148	37713380	46206456	35339988	46657740	39455588	38584208	40432400	47871348	44820124	42168588	85171608	40805020	39442632	36587224	33555200	42379852	37730004	40104836	48548092	42280912	177241	86601776	78033096	252899	177706	74649152
P02089	Hbb-b2	HBB2_MOUSE	Hemoglobin subunit beta-2	24225304	19972740	25853430	24388698	16639518	48997360	41214232	56740704	48006124	46617372	34279952	24879598	45554760	29814952	46648572	50220996	24258228	97424952	99968496	40741420	17979446	68818088	130340600	108552848	92252736	78584240	73246776	89139328	86296664	72529456	24893728	20331822	26239220	20287302	25972888	28034276
Q91ZZ3	Sncb	SYUB_MOUSE	Beta-synuclein	3280678	3186701	3386937	5283829	3210380	37849336	38620560	36595244	38660644	39889988	44054452	39628292	37972500	34591828	40722424	42750336	41098476	46391972	54464660	51204956	3321188	60314500	60496044	45576712	58596364	59128452	38624228	45685504	44289432	54859948	4085577	3574931	3937711	3565993	3709735	4383351
P17156	Hspa2	HSP72_MOUSE	Heat shock-related 70 kDa protein 2	39447976	38865616	36897276	38462304	35420328	39484796	48028024	38086288	36860776	38579016	45660332	36525176	40689584	40572936	39990564	40777564	48660560	34509248	33842672	38955480	37187636	37768724	43599032	38938672	44926656	42412420	36725376	36005928	37130344	38808416	42127808	36032736	33827536	34402644	33254036	36075216
P10126	Eef1a1	EF1A1_MOUSE	Elongation factor 1-alpha 1	84880968	96594104	96208288	88138624	65748224	39619572	30434776	36318460	41801392	41020856	32218736	29847788	26571922	44879176	38189380	22783336	34837040	23068540	35168640	37323824	59803784	32377496	18796296	34754484	25143402	30051754	30794188	35052272	37152300	20616914	83673712	92246408	101357200	76972416	92925288	87446904
P48962	Slc25a4	ADT1_MOUSE	ADP/ATP translocase 1	13262226	14930148	14166677	15735361	14806904	36985380	31773808	41017940	32263458	37520612	32692626	34305564	38911108	39615136	38616908	36719868	39156128	52479812	42678808	49589464	14819030	41967828	45984328	53140628	41485992	41558836	44672896	49647380	51606596	47538192	13677125	15607117	14583521	13748796	14456936	13413709
P0CG49;P0CG50;P62983;P62984	Ubb;Ubc;Rps27a;Uba52	UBB_MOUSE;UBC_MOUSE;RS27A_MOUSE;RL40_MOUSE	Polyubiquitin-B;Polyubiquitin-C;Ubiquitin-40S ribosomal protein S27a;Ubiquitin-60S ribosomal protein L40	58043724	59224580	58191800	47679288	48641408	27812856	36954564	35450628	36115188	34719252	35654896	30109190	36602308	38535724	40680904	27573278	36117780	28916808	32628992	35878708	48908380	36500296	26093040	28535232	32873850	33602348	31803526	32487050	33992448	34072396	57719852	57642120	60053920	47277280	51572824	48119056
P52480	Pkm	KPYM_MOUSE	Pyruvate kinase PKM	25351408	26051496	23030600	22977960	24597250	33998980	34993964	38292780	44145720	36436664	35621272	39678504	40051308	39157800	30252326	31776872	36658864	65201592	61456308	65671456	21407278	47947996	53305744	64651232	53176500	68954232	53805476	68008128	60382920	67107592	22041766	24586698	23120528	24632348	24103180	25971344
P68368	Tuba4a	TBA4A_MOUSE	Tubulin alpha-4A chain	829778	1064066	1100158	1197060	597947	34008292	37070816	37570216	38743008	36573404	32491388	34849412	35584544	39783744	29360438	35910944	41533276	80433960	78924064	76978984	902081	65665692	66349788	67880376	66730568	75429488	69642576	72037920	62447492	74209960	1046468	852852	893684	692777	977504	761780
O08599	Stxbp1	STXB1_MOUSE	Syntaxin-binding protein 1	6626711	5892943	6072857	7242148	6425366	32054654	40139428	34308044	28827936	37182816	34436380	32526024	38739964	33949832	32622694	35330160	40062212	52250724	50495508	56306840	7232657	58646280	59189928	51471420	54941668	56891120	50525640	54642192	49908024	51262008	6354292	7471343	6321710	6948083	5551797	6194854
P99024	Tubb5	TBB5_MOUSE	Tubulin beta-5 chain	109587056	110450880	115414048	104319856	109915888	30590220	32715940	33038704	32645064	31068768	28831822	32888456	30532620	29726364	30472964	31690652	31751822	33819436	31569816	31919682	111942992	30322366	33818032	25612086	26763208	33573624	30770056	30023442	29015388	33517224	110127960	120113208	108531264	123157648	102535736	94624392
P17182	Eno1	ENOA_MOUSE	Alpha-enolase	20332372	18406132	18851280	18489882	19383702	31885078	30463652	35864648	34429200	31051586	34667280	32079968	36551576	32945980	34640852	30908804	33106804	42460408	42303524	41027604	20041502	43596564	47132208	44339256	44336924	43005688	42111376	43605664	41623860	39797640	17636498	19476066	19163174	18849982	18496400	21281790
P18760	Cfl1	COF1_MOUSE	Cofilin-1	48281692	44470536	47077104	48165348	49564968	27597550	26888868	30501568	27369898	27088288	29082236	27616170	27640712	26602934	30474302	33358296	28204396	25043990	25364514	26695358	51852444	27277988	29760546	26290924	27415036	26630266	24965180	30488092	25865684	28090710	45605792	52185604	46781156	49957200	47579616	48027728
Q9CZU6	Cs	CISY_MOUSE	Citrate synthase, mitochondrial	12069174	13135133	11332352	11586306	10256125	29475628	31934830	30952578	29005308	25339206	27438300	26903614	29778464	30962438	29733338	29681140	29185126	34557996	35215008	35363496	10870650	32541770	36167648	33184922	35352448	38073184	31471104	32531048	25992862	36738648	11636533	10645598	8387607	8893362	10994847	10680260
P14152	Mdh1	MDHC_MOUSE	Malate dehydrogenase, cytoplasmic	9189078	9478451	9401197	8436468	9541040	28374796	28481460	31593012	31443234	32022002	26002762	26871200	32100108	27158268	29299844	34280424	30776474	38342140	38303292	43131208	9423030	36192488	37122540	39323032	37536976	41387184	33717872	40933328	34653704	38955496	8881162	9473008	8314450	9470270	8794741	9612420
P12787	Cox5a	COX5A_MOUSE	Cytochrome c oxidase subunit 5A, mitochondrial	9831183	10121874	11588851	10123561	11119983	30168518	27073314	31464296	29202868	29501672	28462380	26574972	31537066	27171012	29415592	29213548	28368656	37495972	30975890	36968296	11745794	38064788	43185184	35604880	40037520	42007816	27351486	38028116	30853812	39158788	11234078	12194385	11596440	12187393	11235144	11041067
P60202	Plp1	MYPR_MOUSE	Myelin proteolipid protein	11432	29976	14845	43832	54560	16040225	22816612	27940814	29912308	26843296	31387154	28681538	48538152	28292922	61815928	21159028	28307036	39309128	47472660	44875972	60579	43892648	76767752	80580752	41474100	45456796	29259024	71313944	37108280	52406316	21253	10843	43594	60536	58098	44773
C0HKE1;C0HKE2;C0HKE3;C0HKE4;C0HKE5;C0HKE6;C0HKE7;C0HKE8;C0HKE9;Q8BFU2;Q8CGP5;Q8CGP6;Q8CGP7	Hist1h2ab;Hist1h2ac;Hist1h2ad;Hist1h2ae;Hist1h2ag;Hist1h2ai;Hist1h2an;Hist1h2ao;Hist1h2ap;Hist3h2a;Hist1h2af;Hist1h2ah;Hist1h2ak	H2A1B_MOUSE;H2A1C_MOUSE;H2A1D_MOUSE;H2A1E_MOUSE;H2A1G_MOUSE;H2A1I_MOUSE;H2A1N_MOUSE;H2A1O_MOUSE;H2A1P_MOUSE;H2A3_MOUSE;H2A1F_MOUSE;H2A1H_MOUSE;H2A1K_MOUSE	Histone H2A type 1-B;Histone H2A type 1-C;Histone H2A type 1-D;Histone H2A type 1-E;Histone H2A type 1-G;Histone H2A type 1-I;Histone H2A type 1-N;Histone H2A type 1-O;Histone H2A type 1-P;Histone H2A type 3;Histone H2A type 1-F;Histone H2A type 1-H;Histone H2A type 1-K	159692640	162104688	173762256	11008919	10751338	23899782	19690028	29495292	29309716	23379890	30119986	25859020	26505120	31209184	33051710	30336630	22080118	27333738	24026454	31492240	156282304	27388324	32214344	28966410	23890074	28863312	27433306	31289368	26372262	25455572	137129328	155915568	175222640	10986564	11134657	14891252
P0DP26;P0DP27;P0DP28	Calm1;Calm2;Calm3	CALM1_MOUSE;CALM2_MOUSE;CALM3_MOUSE	Calmodulin-1;Calmodulin-2;Calmodulin-3	26757296	24426962	25345230	26787682	24228118	69634976	69255376	66498428	27626594	69604808	68659856	26923342	61387028	64525636	63014012	17948964	27168066	65259780	17919468	24264554	27870504	71423512	22819916	58702584	25461222	75240576	50281956	58300732	51976236	21933560	27925432	28515822	25363264	26398452	23899224	24463072
P07724	Alb	ALBU_MOUSE	Serum albumin	29092706	30429534	35786688	33692668	30251104	22660312	18498614	21707786	24466828	25806418	15921108	13456433	23001316	17464296	33003334	19202114	12647890	32297366	20734044	18095266	34846256	28350482	42837688	25982412	23555420	20398614	26854244	22835586	21223606	27548864	37474244	33062458	39146164	32707968	36110280	35551240
P62737;P63268	Acta2;Actg2	ACTA_MOUSE;ACTH_MOUSE	Actin, aortic smooth muscle;Actin, gamma-enteric smooth muscle	29093912	51585544	32477164	50058616	120511376	18700090	24704172	27975706	31372882	22724144	25994286	4524808	24914434	26977930	18136106	25784318	33717872	17971040	29879532	12945064	46175572	6620334	22115030	18266432	18832158	18424238	20365870	19162952	22836764	20880532	134346176	120678656	55709576	82998456	61245712	49302420
P16546	Sptan1	SPTN1_MOUSE	Spectrin alpha chain, non-erythrocytic 1	8542962	9930561	9561816	9261586	8401168	24834754	24999774	25846214	25379144	25386636	26724112	23519444	24989438	24863194	24579460	24038904	24182062	28223360	27911284	27660458	9486517	29052920	32517666	26275146	30552200	34415216	25575840	28487380	26758478	28709710	9462338	10266297	9545802	9690921	9041676	7836789
Q99KI0	Aco2	ACON_MOUSE	Aconitate hydratase, mitochondrial	7990414	8037431	7993599	8162811	7302794	23700240	24944418	26391588	25469180	24041502	22577422	22937948	23856894	24588448	24683004	23943990	26258230	35306088	32178470	32174624	7514001	33861124	33788056	32144194	32477844	34530328	29069852	34594332	30532030	34729236	7617968	7805623	7489122	7471251	7595724	7088209
P84075	Hpca	HPCA_MOUSE	Neuron-specific calcium-binding protein hippocalcin	6828982	6882587	7300586	7416007	7276051	23760632	26682616	26454366	26549836	24169258	27878280	23586538	26397782	23464146	22995590	28110178	26404292	26890306	23511946	27627820	7671424	29898214	32769256	27132942	27263464	32921578	26163798	28795666	26686872	28487304	7766752	7330627	7079178	7212393	6079852	6515729
P99029	Prdx5	PRDX5_MOUSE	Peroxiredoxin-5, mitochondrial	6569986	7946732	8036279	7719816	6669613	23766340	25918402	26279666	25843796	23453844	23590256	23190654	23895446	26918964	27588520	23274556	23849678	37810472	37638156	37864896	7463432	35624412	35552112	34738048	34069504	41556748	31817472	38126472	34930624	38428012	6757484	7518979	7016009	6981920	7037762	6473939
P62259	Ywhae	1433E_MOUSE	14-3-3 protein epsilon	30034402	26119502	26326874	27956552	26007108	18287000	20912618	18867252	17531722	21223776	17719640	20895698	17859136	18889286	18013654	27723814	20905640	24162876	21144208	25732390	28445846	21066724	20410658	20508102	20214060	21514416	23291668	27266292	25559320	23385938	26831084	26014236	24779410	26059814	24664866	26524336
Q91XV3	Basp1	BASP1_MOUSE	Brain acid soluble protein 1	22356212	17612174	19503756	22147248	23026900	20608516	34110604	25103978	24126406	27034918	34407376	28320180	31187822	26788488	26259002	31010844	15133056	20351254	23213134	22391068	24811476	25567592	28482442	11460933	30573656	27195612	25902776	22324300	22809042	25613330	25145344	9709467	17922664	15525113	19230652	23015554
P18872	Gnao1	GNAO_MOUSE	Guanine nucleotide-binding protein G(o) subunit alpha	8167345	9741273	8812410	8868514	8663914	21121060	22324716	26295356	23748210	22388218	22190142	25186326	24532548	26130386	19912188	20700312	21226856	31836086	36184836	34101616	8264452	27540038	27314612	31450452	26001416	31969874	28334602	35736368	27976002	29308846	7383932	10071090	9235590	9510003	8234489	8801708
Q9DCX2	Atp5pd	ATP5H_MOUSE	ATP synthase subunit d, mitochondrial	8158100	7243687	8542645	8434743	7805844	21833294	24588076	22420812	22478728	22933794	20729796	21372372	24224934	20834658	24988092	22073162	20908072	26623858	24371132	27828718	8239396	28004700	31939528	28267680	32017336	27594328	26318342	26743930	24754760	33503284	7920187	7927172	8389281	7617918	8196119	7682059
Q64433	Hspe1	CH10_MOUSE	10 kDa heat shock protein, mitochondrial	16542197	15684340	16139028	16946998	16525504	23744248	22107484	22666376	22989358	22939658	20829108	21009806	23229788	22877988	25243728	22985370	21207188	23636506	19723648	26195664	16237036	27236444	28472290	25290816	24150460	25519488	21120092	24133420	27298950	28474936	16563324	16259131	16551851	15883882	15868894	15671645
Q9CQV8	Ywhab	1433B_MOUSE	14-3-3 protein beta/alpha	20380198	22279076	24164542	22710690	23635120	16905664	14781525	19173604	20243816	18129508	19022004	19887226	16715643	21922752	16860540	21377234	17578564	26335350	24664564	26020976	25182922	21632482	16717863	23824260	19642726	17453592	25397620	28108710	27158062	22149214	18428604	25641084	22893320	22054540	21010472	21824426
P05063	Aldoc	ALDOC_MOUSE	Fructose-bisphosphate aldolase C	5926454	6477594	6038678	3943433	4051301	21055780	24961746	30966390	26522966	23843900	23700770	17530474	22869556	27781498	34406564	16239600	17995066	21594630	25360818	31246824	4770818	31370586	24650674	26468856	22834336	31271282	25528966	26845110	21554844	21696272	5570799	6355759	6175159	4437779	5327294	5198836
P17183	Eno2	ENOG_MOUSE	Gamma-enolase	1022368	1105460	1005710	1262931	912544	20389798	21386444	23075276	25473868	22241656	19402460	19963312	23622300	24741108	21599248	19419510	23940220	42411024	40477384	38706356	1202976	38260140	42649616	38816164	36043256	41351388	38972532	38701388	37782044	39432536	1002188	1081329	872355	1047342	794413	986726
Q68FD5	Cltc	CLH1_MOUSE	Clathrin heavy chain 1	9115424	9124652	8919378	8891666	7701628	21722060	20456158	23439218	20472376	21329514	17556484	19594784	21406532	23096344	15704312	21385602	23941034	37948576	41066452	30280342	7967657	28188488	29844884	33228368	31618754	36990960	32946480	35537884	33915452	36229960	9065198	8288458	8369247	8815444	8797041	7612200
P17710	Hk1	HXK1_MOUSE	Hexokinase-1	4759658	5883668	5711601	5199878	5432503	22421590	18086706	18676564	21292080	19746286	19289580	22593458	22992978	23926370	19568946	24124886	22025472	31511692	25228450	35903360	5633518	27541264	29651482	33751140	28586978	28688014	29470548	32332030	30127044	34403260	4649967	4703406	5130046	5371791	5446441	4022957
P09411	Pgk1	PGK1_MOUSE	Phosphoglycerate kinase 1	10595001	10592317	10400106	10440736	8946949	18901708	20674840	22908028	23063366	19661020	20537300	20119844	20285122	20888394	21094380	18168546	20103572	27583226	27329380	26348232	9959526	26933122	27216756	26328488	28021932	28742160	24769986	26996144	28010316	28708780	9130840	9666232	9518957	8935366	9564096	10149148
Q8VDN2	Atp1a1	AT1A1_MOUSE	Sodium/potassium-transporting ATPase subunit alpha-1	1135719	1406373	1301333	1548775	1172079	20108760	23321604	20503548	16717250	19551978	16552331	17050146	24141080	23982756	15358337	19446092	24671552	35503908	37580664	37757652	1370853	32500568	34903776	28421828	30729636	37451800	23628440	32814318	21541262	29610280	1183792	1316516	1259826	1205890	1344022	1213628
P61264	Stx1b	STX1B_MOUSE	Syntaxin-1B	4222068	3635730	2395085	2750455	3907720	19365454	21648842	20229592	20074340	19629768	19462394	18066126	19237700	19646232	20718066	13321022	19131524	17535520	27093852	31149964	3525501	20797036	21497088	28130730	27163052	33039326	24727842	28757502	15350822	22140522	3965201	4637401	3534898	2403837	2913334	3860309
P30275	Ckmt1	KCRU_MOUSE	Creatine kinase U-type, mitochondrial	889581	954723	924461	1368493	874071	18202062	20455962	22208930	19126234	18173678	19073246	18181312	20700106	19775480	20748280	16160087	18398010	26922446	26315100	26802834	1107479	28115702	27258552	29591570	25178850	27955390	25131662	26670430	22309538	28964984	1036602	1049693	830529	860165	936074	1049825
Q922F4	Tubb6	TBB6_MOUSE	Tubulin beta-6 chain	58648588	47282372	59279420	56572736	70216512	17007928	14302477	15731428	18080306	17762504	16648300	17996012	15831802	17817404	14807022	19500322	18076162	17961050	18850538	18562808	68684320	14026402	14620437	20126506	14793421	15427179	18900322	21342698	18079468	17313296	61503780	74485056	56624824	78578496	55200760	54959440
Q62425	Ndufa4	NDUA4_MOUSE	Cytochrome c oxidase subunit NDUFA4	6997150	7937839	7103122	7647870	7525899	17724556	20149910	18673242	16905456	20514168	18471158	18858666	21120298	18338280	21566744	18636712	20903360	21248038	18110526	25581458	7499020	21775072	23299080	25688344	25365972	21737984	21583304	24212128	20405618	25026446	7512239	7508032	7500732	6994360	6823349	7054595
P17751	Tpi1	TPIS_MOUSE	Triosephosphate isomerase	9045594	6874254	7149850	6802087	6983970	16789200	20995072	19798032	17140680	17373944	18001998	15935564	18830836	19959176	19506964	22809206	19227864	22899832	26885962	23480120	6909275	28294980	28912018	24470012	26015236	25845050	28271706	27903354	26810308	24567422	7592312	7354362	7485430	6543798	6851542	7191174
O88935	Syn1	SYN1_MOUSE	Synapsin-1	1473699	1871101	1777520	1849230	1516843	18700066	19747384	20946716	16728403	22428952	16670639	15492398	16534611	17888420	18808662	22094398	20830220	28777028	29409480	32452128	1907110	33918992	33520986	30021998	28845164	35221092	29892950	31085946	28349530	30994870	1923729	2160931	1412234	1782758	1498681	1306856
P43277	Hist1h1d	H13_MOUSE	Histone H1.3	118768824	110046856	117849304	99083648	118608776	13359741	14847404	17314136	18249062	15202895	18911796	15045426	16526471	15658550	22904024	16977470	13930660	14885523	15827455	17179288	111134464	17793022	24492684	19400192	16266586	15990145	13690578	17065072	12889225	17739186	120437320	105915800	118496456	100281568	107863808	117317680
Q61171	Prdx2	PRDX2_MOUSE	Peroxiredoxin-2	49158976	46753640	45247944	41629636	45928960	16112158	18613724	16404850	15843528	15724885	17087068	15734586	15622294	15487975	15803739	19024734	17775824	17340348	14828067	15877635	45109296	14832650	14905594	18182460	14913461	15868309	16870596	19167596	17901896	16973760	43975292	47290316	40610168	44879252	43388008	44235684
P46096	Syt1	SYT1_MOUSE	Synaptotagmin-1	1607753	1816269	1622709	2053994	1021999	18780074	20044532	19459590	17229336	20821788	15925120	16794966	18159880	20309542	16248312	23243888	20282582	32669150	30544916	31607470	1281250	15742051	31017452	26608478	25964754	30871664	25294886	30798926	26894484	27287442	1785282	1306671	1371457	1190603	1514107	1439798
P10637	Mapt	TAU_MOUSE	Microtubule-associated protein tau	30631626	29075620	32260554	31872760	32115112	15427386	17722438	16535658	17559464	17356378	18604342	17888518	15868040	16971130	16309160	18012594	18300108	11107597	11918531	12595196	32696154	13865407	14993461	13087330	14775488	16130583	11942806	12206989	12909638	14147163	35647908	36498012	30294294	20196296	29199292	31260286
P84086	Cplx2	CPLX2_MOUSE	Complexin-2	2957369	2976268	3399663	3607808	3076049	16306124	17772772	16103214	17621634	17511692	17494128	15193484	17330170	16593230	18318418	16556632	20712384	20450312	23278522	22113088	3050820	25699960	24038708	23632382	27131090	26772018	19599456	22476088	23256110	23787336	3327370	2974681	2758375	2985809	2555987	2708207
P00405	Mtco2	COX2_MOUSE	Cytochrome c oxidase subunit 2	7295032	7973288	6296909	7011458	7051950	15121875	17636166	16533319	17237148	16872972	15143264	16401464	17674514	18060694	13981463	15928801	18509402	24233026	21914274	21545354	6919633	19963564	20118668	23144586	23061046	21510202	20946130	22703864	21916624	22316124	7226830	6763432	6905697	6781757	6411475	6453668
P19783	Cox4i1	COX41_MOUSE	Cytochrome c oxidase subunit 4 isoform 1, mitochondrial	6162829	6791828	7174516	6052614	6118307	15396173	17021334	18676724	19959934	18776088	15714191	15783851	17647436	16295764	16544196	17882504	15491291	23205006	22481932	23490344	5386801	21573162	24936720	21344962	20786136	23314162	17727500	22381766	18458870	21385138	6136815	7133706	7068935	7152655	6387542	5944467
P39054	Dnm2	DYN2_MOUSE	Dynamin-2	1872329	1849535	1773422	2276225	1492701	17632828	16472450	18302810	16519846	16128775	16142042	16204518	15669920	17484814	15014557	16849766	16644506	24106644	22121606	23212966	1709203	23402686	23303708	21707372	23322144	24790468	20033526	24885686	21837822	22306852	1760319	1672828	1704042	1749823	1776527	2035682
Q9D0M3	Cyc1	CY1_MOUSE	Cytochrome c1, heme protein, mitochondrial	6175203	6130850	6207386	6605628	5196433	15441104	18280488	16913060	16229197	16195603	14555140	16183820	17923356	14679288	17441922	17639994	15896403	20852954	18749936	23480904	5257448	24769854	27173506	21029480	24410792	23111370	19907474	20803590	22423676	24145218	5490905	5811900	6366255	5208053	6200288	5723577
P62814	Atp6v1b2	VATB2_MOUSE	V-type proton ATPase subunit B, brain isoform	3972765	3480364	3756317	4393525	3435293	15641725	18159394	15739618	14981619	16726932	17057738	15949837	16457294	15429415	16397245	17921376	17983104	22195736	19517412	22080520	3641394	23536440	24066536	19574756	20895444	21273170	20601382	20131402	21360824	21441782	3558596	3783554	3600287	3691249	3660009	3829844
P01831	Thy1	THY1_MOUSE	Thy-1 membrane glycoprotein	392101	423061	470417	719407	464029	16629041	14432329	16003407	17320454	16265832	17453624	16992658	15669867	17220382	14210600	15244581	15978734	18203896	19566158	21348868	497496	20133536	22897558	19612728	20659620	19849102	17352558	19089812	22245258	22210444	427560	510463	500400	574960	581501	592879
Q9CPQ1	Cox6c	COX6C_MOUSE	Cytochrome c oxidase subunit 6C	5560427	6061619	7034987	6015230	6681749	15765307	16458268	16068998	15331048	15747414	20226552	16420074	18839940	14258930	17243270	16939012	13687564	20841650	19013664	21314180	6597216	19062660	23659400	25400654	22442838	19961662	17240164	20936140	18069206	22571904	5450613	6638379	7079564	6459460	6983719	6940302
Q91VR7	Map1lc3a	MLP3A_MOUSE	Microtubule-associated proteins 1A/1B light chain 3A	17093334	21275764	19587432	20108946	22038212	13968656	13604352	15025768	12836007	15881949	14893248	13383556	13378420	12429505	14261566	11714766	14277715	11937870	13288104	14453822	22638748	15552869	15166804	16531030	15996631	15589648	17117262	14704862	14361196	14826295	18249702	22100056	22997626	20406346	19490628	19301848
P35700	Prdx1	PRDX1_MOUSE	Peroxiredoxin-1	14806113	16261032	15189397	15612833	16703882	15026994	13256218	15318553	13603997	14357500	15694447	15417044	16726154	14464945	15490895	15967025	15570988	14466152	12597194	14808885	17431388	13300105	16548433	16944446	13737082	15103031	14816879	16871632	14903318	16834650	16755045	16587619	15293409	14941012	14424668	15787440
Q8BFZ3	Actbl2	ACTBL_MOUSE	Beta-actin-like protein 2	21614298	19250858	20354260	19852704	17879428	13823445	14273976	13038676	13672899	13705793	13142865	14029540	12847135	14414342	13416432	14007137	13704047	17200544	14267205	15342904	19643406	17065806	16036382	12478886	12800299	16464860	14702422	14112720	16689373	15199308	19028870	18619954	17877500	20687294	18378366	18121846
O08709	Prdx6	PRDX6_MOUSE	Peroxiredoxin-6	6245788	5491330	5549011	5308161	5050476	16124935	16178466	16105992	15379071	14930857	14943310	15152356	15720742	17447548	14717243	14907340	16124909	24313298	20114398	23584118	5433494	22947466	23509144	23530588	21487352	25176560	20229646	23198144	23458834	22003372	5679290	5286650	5179798	5465073	5314037	4871682
Q63810	Ppp3r1	CANB1_MOUSE	Calcineurin subunit B type 1	3148811	3255822	3405383	3618226	2993324	14953313	16579107	16105296	15307241	15249716	15833975	14857240	15781797	16213536	13297939	13077568	16613810	15023576	16613298	19507192	2900519	17909336	16161944	15854094	21480018	19253798	16022915	17146222	16561861	17180880	3531178	3314273	3324341	2831754	3103744	3137789
P61982	Ywhag	1433G_MOUSE	14-3-3 protein gamma	15313563	15494453	15276943	15045715	14962128	13632024	14776861	15628380	13464190	14041449	14226197	14886597	13790229	13125545	13329306	18527216	14530562	16624961	15056355	17283572	16014957	15070266	14491158	15919012	15269647	15334321	14320492	17805972	16295833	17162272	13035923	15361816	13086528	15416247	14087064	15350414
O88569	Hnrnpa2b1	ROA2_MOUSE	Heterogeneous nuclear ribonucleoproteins A2/B1	42026636	38516292	39729296	33025516	40867536	12850442	13002723	14863000	14437721	15842201	14847586	14043546	13504417	15305574	12181889	10000997	14100642	12983482	14330582	14462014	37285888	12727334	11083004	15250057	12136106	14549223	14340095	16709691	12515060	11994885	43252296	42418132	41058256	40764580	34426664	32156030
P05202	Got2	AATM_MOUSE	Aspartate aminotransferase, mitochondrial	4089403	4249185	4504583	4273869	3825889	15425091	13981717	15738381	16338266	15084705	14834928	16682494	16615437	14727671	14642833	12825150	13824132	24883930	22994184	22944936	3852636	21177136	20314878	23792436	25344000	21912790	18130572	22455406	20655188	25682980	3160102	3686424	4218242	3767437	4185743	4428918
P62806	Hist1h4a	H4_MOUSE	Histone H4	88310528	79778120	78497736	72115312	77136024	9646723	11584276	12444702	14789926	13148718	12308868	12550414	13666941	14136205	11490678	9558049	11006855	16244887	14477812	16513128	61788564	11802175	12042035	17470036	11358284	13109729	13903361	16731902	13204768	13099073	74006664	69546144	85099160	65222088	65239988	82478424
Q9R0P9	Uchl1	UCHL1_MOUSE	Ubiquitin carboxyl-terminal hydrolase isozyme L1	19718354	13639511	14432954	18739160	19214852	11554905	19248724	11507490	12095848	10778725	20000352	12704223	15281569	10863722	14789142	13559464	15371176	8805206	10013726	9523497	20100004	12072775	12023476	15537009	13768113	11622814	21199100	11365859	14010534	13215766	25661190	18377726	18479972	16805016	17801498	23666460
Q9ERD7	Tubb3	TBB3_MOUSE	Tubulin beta-3 chain	41651296	32724626	33598684	45169920	29779522	12081486	15893147	13127842	9968553	12727239	12315720	12204319	12951932	13114801	11257158	14266973	15304081	14346216	12842006	10348194	46946124	12115907	12753644	13739866	11518310	11778073	15364370	13206261	14934787	14752528	43316704	43217540	40850512	40193480	9651911	39552416
Q62277	Syp	SYPH_MOUSE	Synaptophysin	883310	977335	995270	1238195	935342	14236117	16591043	15997936	14292092	15166887	13646798	12743405	15156608	14758010	12995181	18206914	14191077	20876588	23141036	23263732	1009061	19885982	25432330	18892984	19131360	22315570	17219360	19746828	17564460	21937404	907888	1078542	908069	1010244	873942	1099744
P34884	Mif	MIF_MOUSE	Macrophage migration inhibitory factor	14315723	16425936	16015195	18124194	14441987	12067772	10865992	12670549	15934836	10928260	12943562	12799868	11682259	14709894	14012456	13122588	10137853	13648950	12867149	14501485	14449397	14777256	13707241	11289648	11848576	14754288	13842069	11739685	15433501	13179407	13453469	14537832	15947200	14209079	16163457	15354779
E9Q3S4	Map3k19	M3K19_MOUSE	Mitogen-activated protein kinase kinase kinase 19	29664422	33126590	31331298	27759538	31765146	14226286	13087109	14787682	14679024	13640724	14295136	13827784	14255504	12167410	13682536	13348792	12459544	10177758	11068460	11593539	30117324	10216139	13210174	9844553	10497253	13765156	8986673	11550242	10214668	10350157	32273580	34220528	34698660	35390952	32459654	29409936
O55042	Snca	SYUA_MOUSE	Alpha-synuclein	1516632	1293769	1262268	2043495	1486591	14947218	16060376	14892056	16400267	13990670	14821006	14744028	12710745	11862520	13591417	15051155	14639963	16273156	15009619	15865151	1512127	21120572	17156368	13678375	17300504	17735752	15956557	13915720	17343772	16870920	1650365	1611057	1709803	1205717	1424141	1754381
P06151	Ldha	LDHA_MOUSE	L-lactate dehydrogenase A chain	12351045	10829350	11717668	10146303	9889667	15535507	13938807	16048650	16107750	14652471	15142630	16109304	14876388	15696323	12932219	18044582	15361692	14461828	12979833	15421071	10605474	13915041	13727232	13967187	12541048	14969507	15482721	15376588	15861968	15772626	10790296	10965839	10329787	11457270	10792620	9507134
Q60932	Vdac1	VDAC1_MOUSE	Voltage-dependent anion-selective channel protein 1	5234781	5513528	5575599	5924989	4964337	13554738	13913754	14146062	15082682	13021235	12451593	14228552	14009520	15498078	12334583	13785330	14838290	21404560	19588138	19385324	5486245	17738288	17941040	19294308	17799502	21161042	17826344	20069460	19870072	20153184	4797138	5528185	5231050	5141608	4812068	5294817
P43006	Slc1a2	EAA2_MOUSE	Excitatory amino acid transporter 2	162858	209524	176568	231626	176066	9969160	18124592	16237411	12643509	15885874	14669043	12829853	16251818	14584464	12545128	14265082	16234228	18815474	20126022	21522232	205437	19884548	23420104	21279780	23871674	21702972	15725381	19919024	8727125	19803224	219224	171367	182812	168271	176656	178164
P16125	Ldhb	LDHB_MOUSE	L-lactate dehydrogenase B chain	5690039	4583590	4541207	4662413	4460935	12798418	13835519	14362808	14084717	14159576	11038784	13242813	13059821	15562710	12121087	14919664	14733382	25528600	22935234	24094936	4901411	19532696	18344134	22233618	18221642	22325528	19476082	28181170	21634384	24151008	4866507	5128955	4336597	4824954	4238702	4902745
P68433;P84228	Hist1h3a;Hist1h3b	H31_MOUSE;H32_MOUSE	Histone H3.1;Histone H3.2	90041200	45021060	36638336	42163800	51205332	10530372	11108244	11761926	13693536	13028113	13290235	13402449	13865347	12178613	11633124	9037048	10744375	8911861	12622426	14276628	42070924	6043887	8196647	17055646	11228278	12013688	13419678	15658811	7848768	10236131	67285984	66525084	74535184	9550291	54528584	84975648
P07901	Hsp90aa1	HS90A_MOUSE	Heat shock protein HSP 90-alpha	13223919	13221060	13627241	14109667	12581818	13208882	13405768	13051442	12751336	11852253	11938581	11762550	11464113	12532438	13136500	12334762	12257800	12948904	12359090	13655611	13233116	14965102	14678073	12307880	12271333	13809548	12747894	12889208	14177775	13079230	12451457	13631708	13318115	12314912	12758847	13459258
Q9DB20	Atp5po	ATPO_MOUSE	ATP synthase subunit O, mitochondrial	6038337	5855290	6153953	6113801	5286368	12453847	13932195	13287009	12649088	12350436	11945179	12500647	13464720	13353122	13003469	14288503	13671662	17839948	17030380	18731976	5164916	18132338	16934244	18020050	16312527	18225756	17097484	18977156	17606470	17573970	5645669	5342541	5697295	5336465	5621169	5520568
P62880	Gnb2	GBB2_MOUSE	Guanine nucleotide-binding protein G(I)/G(S)/G(T) subunit beta-2	12046317	9525858	6894612	8366814	10731668	11920893	15322793	14236141	14241316	15624369	12227924	16402221	14151987	15704296	10643141	12397235	13968340	13927689	20810022	22389888	8422897	12994150	9606672	20894876	15849750	19817188	24512868	23837348	17666032	16259786	9039152	11763988	10444494	8801031	6833155	9916651
P97450	Atp5pf	ATP5J_MOUSE	ATP synthase-coupling factor 6, mitochondrial	4206787	3818696	4757730	4603692	4345650	12132117	13547752	12788404	13621055	12674982	13676259	12265714	12679326	11018331	14569105	12543372	13149116	15128924	17160868	16083862	4355832	17137518	17622326	16351124	17746620	16533017	13102720	14684688	13016586	19038744	4179893	4484845	4508179	4215433	4421292	4363243
P13595	Ncam1	NCAM1_MOUSE	Neural cell adhesion molecule 1	13777818	14717989	15554733	16128945	14066494	12893724	12373051	13006591	12551153	11970787	13300603	12553991	11555468	12201518	14207234	13063936	11752522	9481998	8672846	9597271	16072770	10655134	10889037	8440578	8936834	9106702	9604614	8899864	10504714	9853318	13854064	16340659	14242281	15483146	14751737	13755425
P46460	Nsf	NSF_MOUSE	Vesicle-fusing ATPase	1207993	1257511	1286248	1858714	1158650	10961532	13241964	13083508	12462324	11169079	12970507	12045426	12838461	10813706	12071333	12941568	12614930	16368975	16089100	17474422	1143743	16514547	16925450	15238325	16021847	18375894	15490311	16307503	17268330	16575641	1193888	1186777	1239711	1186527	1284107	1503603
P46660	Ina	AINX_MOUSE	Alpha-internexin	10256911	7950101	7112495	9048061	6854331	23921542	31799028	28715474	27708392	7230718	6559179	25581380	9182589	20875534	37849996	20226012	6867866	12167053	11815716	40300984	12526676	41826768	14928126	16607048	14613314	13144878	37648384	15811623	8100008	12885113	9985221	9528970	6214497	12109559	8437945	6064539
Q60930	Vdac2	VDAC2_MOUSE	Voltage-dependent anion-selective channel protein 2	4559963	4692075	4632255	4735984	4753243	11214613	11969882	13104699	12275402	10835672	9587363	10355583	12243069	13831809	11505144	12032116	12331923	16581877	18090220	20341618	5266843	17172972	18226088	17306480	15303909	19348548	16782414	19984818	15819264	18125144	4873025	4666309	4441265	4676829	4215583	4255798
P58281	Opa1	OPA1_MOUSE	Dynamin-like 120 kDa protein, mitochondrial	20128468	625199	18379862	18513220	22921520	10707190	999025	13264769	10989195	11536958	12486367	1095821	11729751	10593709	12441016	1211755	11904792	1153208	1218226	11920867	22807714	1361784	1349442	12651728	1251292	1291280	11022694	1278978	10893717	1363958	507164	23692800	20094844	22240098	20007058	20949074
P20357	Map2	MTAP2_MOUSE	Microtubule-associated protein 2	10893673	10687095	11878247	11874774	14062175	10776909	10823188	10675442	10718525	11493524	11440170	10686426	9773664	9359969	12919897	13215746	11451956	9386544	10399734	10911946	14235996	12926516	11835563	9329128	10518546	11848776	10874736	9070590	11214888	11140663	14401991	13224031	13154221	13533050	12696660	11829607
P28652	Camk2b	KCC2B_MOUSE	Calcium/calmodulin-dependent protein kinase type II subunit beta	2643831	3133807	2943577	3071928	2384130	12195022	11674474	11484543	12288091	10287011	11061794	11716462	11125321	13490860	8505550	10303497	12313566	15848783	15714156	12939007	2613311	12865614	11871706	12690150	12676144	14367744	14585603	13719390	14729398	13611678	2954414	2570912	2811646	2744086	2710895	2212175
Q9D6R2	Idh3a	IDH3A_MOUSE	Isocitrate dehydrogenase [NAD] subunit alpha, mitochondrial	3584241	3617724	3953772	3914788	4265386	10173649	13844567	12093956	10627119	13062139	9858718	11059075	12257949	11077119	11948696	12231195	11499493	15507581	14275717	17496348	3777392	15812957	17756784	17953372	16772226	16085492	16219024	20557114	15558506	16806486	3970238	4365098	3761792	3931222	3426742	3498905
Q61548	Snap91	AP180_MOUSE	Clathrin coat assembly protein AP180	2389940	2368010	2339495	2875101	2838052	10637559	11260595	12338662	9867158	11395886	11243480	10799085	11334446	11507998	10472948	12773834	11628039	13785388	13615182	14946133	3376073	15645306	15777332	13943090	13829714	14914006	11597069	14452064	13141022	15402419	2442114	3064634	2336373	2619788	2550951	2831740
P19536	Cox5b	COX5B_MOUSE	Cytochrome c oxidase subunit 5B, mitochondrial	3668746	4048893	4356952	4521506	4564492	11401934	11299607	12683628	11642550	10915007	9077256	10309073	12405926	11327126	11507790	10611440	11050596	13627719	13459426	16165992	4908073	15029642	16385175	15502083	12905795	14129071	11836843	14650624	12736627	15787970	3859300	4465523	4426691	4323878	4026592	4361345
Q9CPU0	Glo1	LGUL_MOUSE	Lactoylglutathione lyase	11937439	8614572	8574663	8400027	11151555	8097335	8760696	8690742	10267998	9484111	9106491	9175042	9364768	11374229	9520526	12666870	9687310	13502924	12254605	13067174	11380076	9563619	15135656	15837874	5333073	13270340	14231504	19843728	14688880	13942105	8952373	11963757	8605241	11103670	9002482	11122471
Q9CWZ7	Napg	SNAG_MOUSE	Gamma-soluble NSF attachment protein	2174599	2292966	2400484	2704426	1972512	11087405	11484392	12440445	11489340	10905498	11022600	10433463	10852301	11506240	11916842	11951795	11137276	12999753	12567097	13537195	2429746	16079582	15757905	12417440	13638988	15805146	13353684	13015534	14661770	14595840	2442447	2298396	2158796	2389097	2301162	2261679
P68510	Ywhah	1433F_MOUSE	14-3-3 protein eta	5664776	5332381	6391093	5849857	6219809	10913152	12587771	12724028	9826568	10785494	12760378	12749693	13678554	10985575	11067278	15018195	11673268	13196316	11169883	14269371	6596747	12201224	11842518	12829046	12681608	11403564	9923514	12250281	9886568	12210563	5187791	6050875	5788963	6189110	6060324	6689834
Q64478;Q6ZWY9	Hist1h2bh;Hist1h2bc	H2B1H_MOUSE;H2B1C_MOUSE	Histone H2B type 1-H;Histone H2B type 1-C/E/G	91725736	77805512	72663192	64131456	72929000	1381530	12774349	1240458	11169933	560603	11964208	1192721	10663068	1317656	1145005	1403911	13127437	14281847	2120232	3136495	63984276	1062699	1339627	17714640	13532681	1351500	1400666	1188126	1577539	1421517	96292424	3406861	79246416	795567	63382240	58352948
P63038	Hspd1	CH60_MOUSE	60 kDa heat shock protein, mitochondrial	9429774	7865950	8735386	8599592	8066938	10613926	13810049	11483877	10663434	11916941	11045154	10674383	11541713	10236475	13161710	13471194	10939844	12105745	10809584	13419992	8128735	13675245	14154756	12270504	13015322	13564264	12622255	12830814	12959834	13724764	8665261	8144150	7729865	7749023	7847441	7688339
P26443	Glud1	DHE3_MOUSE	Glutamate dehydrogenase 1, mitochondrial	2298714	2639457	2645057	3024578	2470422	12043396	11374983	10707419	10960053	11489128	10230539	12200292	11915322	11417291	10747752	9383561	11755864	12439295	11658177	11836318	2748869	11353205	11385488	12110730	11957466	11383113	10586235	11203092	12788046	13037215	2145528	2629518	2820004	2502908	2689186	2527923
Q61598	Gdi2	GDIB_MOUSE	Rab GDP dissociation inhibitor beta	13285539	12148885	12448358	12308991	13593972	9986202	9914348	9550514	9822205	10419936	10784412	11987139	11331420	8953629	11540958	12162892	9642746	9002894	7640066	9014984	13547288	9884877	10627927	9155651	10608127	8831292	10321950	7384312	10917569	9505931	11731550	13691348	12803891	12374544	13425114	14215334
P16330	Cnp	CN37_MOUSE	2',3'-cyclic-nucleotide 3'-phosphodiesterase	162913	181935	169878	226865	174587	6171685	8728788	10509972	18858652	12425747	11193409	11202740	16514660	9941981	23795562	7729485	11509550	13797493	16203731	16019050	187343	13243039	23568108	23752098	19366636	17012162	11787045	21955892	10653487	19446408	168999	198729	151991	181871	156789	170404
Q7TQF7	Amph	AMPH_MOUSE	Amphiphysin	2703446	2305652	2696575	3410529	2469557	9099638	11211688	10478529	9709796	10461794	9649402	9791028	10651046	11667809	10716183	11435682	10541697	12607414	13497340	14875405	2758802	15679555	15987786	12791654	14614407	13600089	13681685	14294618	14907358	11799206	2815950	2788537	3021830	2686120	2547635	2720273
P03930	Mtatp8	ATP8_MOUSE	ATP synthase protein 8	3915587	4382768	4579439	4608893	4076855	9849318	10218970	10738823	10558781	8663822	9220385	9133407	10169745	10246530	10714627	11493322	10281975	13556447	13024402	13170844	4550286	14012892	14403130	12598505	13274116	14433761	11252947	13449066	12501348	13937642	3512460	4168508	4214656	3700205	4323796	4022882
P97300	Nptn	NPTN_MOUSE	Neuroplastin	1524312	1784508	1807356	1848896	1595565	9681758	9956288	11285698	11043125	11487377	10109156	10692718	12280283	10671452	9483820	8780943	8259728	15061874	14383316	13440704	1285969	14716786	13964924	13243615	14569689	14300850	9908827	13074823	10552444	12739877	1727320	1793026	2011244	1586916	1257992	1765211
P10639	Txn	THIO_MOUSE	Thioredoxin	11080079	10853385	10896043	11527217	10377746	7998246	9426126	9842730	9465873	10075345	11047538	8767599	9125410	9559440	10548901	10795537	9908142	7889397	8384651	8051305	11459166	9490935	10617648	9062664	9514156	8788383	9092313	9370696	8939857	8932961	12142371	11377522	11207007	10963396	10516893	10817647
P84091	Ap2m1	AP2M1_MOUSE	AP-2 complex subunit mu	4202997	4822741	4316264	4454445	4270501	8832662	9536013	10804475	10653432	9167805	9910020	10357397	10352613	11232901	8461622	9813719	10402826	16108729	14739613	15459204	3731816	13082971	13444126	13410901	12833886	15361150	13167003	15547633	14202877	13917832	3984885	4291520	4114527	4654883	4006346	3844899
Q9DBJ1	Pgam1	PGAM1_MOUSE	Phosphoglycerate mutase 1	4698941	4020115	4118944	4313674	3840866	10311900	11060854	10631310	9907353	9723624	9671270	8550426	10486819	9465691	9975326	10176115	10683383	11607053	13099809	9072166	4633756	11574798	13527160	12330864	12612511	13862937	11758125	11557411	11689925	12417211	4386907	3832907	3580905	4104256	3563875	4400226
Q7TQD2	Tppp	TPPP_MOUSE	Tubulin polymerization-promoting protein	288540	340131	324662	379753	313762	9735688	10571574	10368226	11340910	10510650	10405318	9022319	9185104	9593137	10842236	8824952	9288611	13867779	13050026	14567394	362821	16909316	17630196	15010154	16515296	17824044	14736424	16040438	14667543	14806916	377197	354855	347423	289455	232892	263479
P61089	Ube2n	UBE2N_MOUSE	Ubiquitin-conjugating enzyme E2 N	10447712	12176956	11355194	11748799	10684509	8718960	10095331	9265796	9357490	6240009	8525180	8306984	8557588	9279377	8202398	9627687	9225047	8953403	10152345	9805450	11570748	8521044	9141677	9674541	9364358	10882658	9408941	9514508	9600026	10041038	9466479	10947942	10024151	9873521	10364380	10941901
P62852	Rps25	RS25_MOUSE	40S ribosomal protein S25	22279964	23106150	23104466	23239122	23699668	9933846	9139281	9715354	8600244	8624785	8700722	8409370	9164419	10440755	10502153	9939372	9514810	6691933	7047721	8321032	21924224	7622645	8665807	8260692	7101120	7803696	8353258	8134322	6752467	6601423	26645328	21129720	25625172	19647300	24041224	24412602
Q9D051	Pdhb	ODPB_MOUSE	Pyruvate dehydrogenase E1 component subunit beta, mitochondrial	2699444	2617769	2502198	2592410	2256817	9388827	10081173	10176264	9052171	9942286	8424160	8668705	9587657	9879262	9642370	10231866	10420002	14165953	13808250	14361202	2532365	15164866	14864519	13700943	13838109	16441678	12763398	15597160	13189319	14573760	2674707	2551821	2220669	2492260	2271031	2103946
P61979	Hnrnpk	HNRPK_MOUSE	Heterogeneous nuclear ribonucleoprotein K	39812520	38911692	41110228	36517248	44042316	8009193	8032748	9661002	8056983	8255095	7887201	7860842	9258655	9571002	8950126	10960387	8935293	8266919	6268971	9638902	42060920	8971016	9380812	8993016	7647105	8283312	10184277	10527269	8723119	7845103	42897832	45489792	38259216	43550404	39147388	35654228
Q9EQF6	Dpysl5	DPYL5_MOUSE	Dihydropyrimidinase-related protein 5	14308308	14214933	14840773	15001150	25217918	6370786	10570277	5764192	10496652	10995650	10880919	7196144	10266375	5689118	8245671	6760509	8899039	1666600	1600645	1918045	16256914	2107648	2255847	3763455	3481487	3545428	5014733	2061730	2849123	2611526	22378648	15822482	25671704	15782730	14738958	21347156
P43274	Hist1h1e	H14_MOUSE	Histone H1.4	32815512	36116120	35790912	29373818	35513960	6960778	6169810	8356440	8074387	6843960	8512756	7466184	7854758	7926721	10357765	9299203	6614630	8339688	9047020	9347850	32854602	10794088	14400209	8554988	8721591	7595943	7169344	9660026	7396326	10537933	28817160	30945080	31371386	27185846	29905982	30766736
P12960	Cntn1	CNTN1_MOUSE	Contactin-1	2021373	2438691	2229507	3219486	2264233	9409881	9277489	10613216	9897997	9139542	10579995	10796560	9370824	10899121	9703764	9831280	10363642	9083988	9701464	10126549	2622670	9585310	10154559	10006116	9948490	11062994	10223750	10562059	11798703	10639244	2261009	2664977	2078754	2649358	2238645	2188705
Q62261	Sptbn1	SPTB2_MOUSE	Spectrin beta chain, non-erythrocytic 1	3330222	3508069	3568532	3609858	3276803	9606674	9439056	9591960	10360334	10467563	10703163	9690695	9840592	8921103	10320633	9547297	9880179	9310908	10090664	10182051	4025853	10432200	12118422	10060237	11880559	11817550	9258076	10006039	9288390	10743439	3642352	3914004	3411324	3870719	3526246	3241333
P50516	Atp6v1a	VATA_MOUSE	V-type proton ATPase catalytic subunit A	2434756	2560328	2591982	2763991	2470214	9458425	8770316	10575110	10262888	8799197	9490128	9831482	9881072	10131420	8575911	10361007	8609386	12974982	14044350	11825042	2596935	14180703	12909561	11556057	12330378	11869840	11805858	14235276	14673338	12431486	2296576	2681448	2719133	2687546	2659300	2664608
P51863	Atp6v0d1	VA0D1_MOUSE	V-type proton ATPase subunit d 1	1634386	2092913	1221733	1820474	1302221	9442357	11606616	12805473	11969124	8322564	8534484	9338533	10254321	14427730	10900184	9288912	8572378	11541874	13508253	12079816	1575179	16211178	14290671	12358717	12468483	15193445	14532845	10185705	12096999	13217802	1704242	1375410	1968170	1368740	1455885	1557155
P14211	Calr	CALR_MOUSE	Calreticulin	11387138	12202667	13138474	11947427	9525141	9806908	8937036	10138898	9530864	10251440	8876964	9091602	8022796	9728260	10405776	8267900	7809387	4995867	7779666	8659221	9246512	8471846	6475643	7508424	7041653	7741090	6882520	8214898	8628103	5631222	11704130	13050624	13642988	11978600	13336558	12066642
P05201	Got1	AATC_MOUSE	Aspartate aminotransferase, cytoplasmic	1372024	1250965	1168562	1616086	1228142	8386964	9394911	9245921	10102537	9533558	8572186	7985011	9246968	10425251	9751973	9269916	9413225	12158385	13196886	13491242	1224812	12991656	13742502	12194971	12115188	13999906	11400448	13804455	11452796	13207452	1252396	1298714	1121927	1370664	1274720	1426883
Q8VEM8	Slc25a3	MPCP_MOUSE	Phosphate carrier protein, mitochondrial	3095402	3418892	3457322	3900586	3552201	9791412	8997361	9937394	8343288	9125648	8519119	9463227	11348156	9319378	9470128	9107017	9923041	14811577	9955610	14431028	3629753	10522484	12992827	15089476	12054495	11615084	10946612	13530573	12570016	13772245	2961284	3426698	3265136	3096571	3460736	3505698
P11798	Camk2a	KCC2A_MOUSE	Calcium/calmodulin-dependent protein kinase type II subunit alpha	134669	125187	140875	244452	104454	7504725	10266900	9217441	8630613	8810459	10871982	9247121	9754864	8380254	6731376	9986912	9194441	14493427	13829904	15524693	132163	13618777	12553354	16365928	13482288	14084540	12993205	14290272	13324241	14454156	136242	112903	172143	124576	168067	200548
P06837	Gap43	NEUM_MOUSE	Neuromodulin	8079447	8039819	8877117	11145590	8799523	10350040	10772794	10671036	11535639	9605821	14464390	11660202	9136998	10739679	13858797	13823074	11855221	4001715	4536125	5720964	13540777	6760479	6398211	4965015	6250990	6029157	8150035	4640804	8661084	7062363	11022452	9429214	8031784	9977122	8961905	9943314
Q64332	Syn2	SYN2_MOUSE	Synapsin-2	625003	598785	586722	895177	527630	8896993	8699566	10231432	10460079	8423174	9793722	8871710	7429188	10150929	8246686	9466465	8559237	13745895	14013312	13292020	648841	13881465	13489549	12963040	12605013	15705443	16748369	13703474	17698468	16066990	734943	620213	595483	565095	680260	749978
Q76MZ3	Ppp2r1a	2AAA_MOUSE	Serine/threonine-protein phosphatase 2A 65 kDa regulatory subunit A alpha isoform	9128632	8367096	9343725	9444326	10201020	7427551	8779823	8095517	7478471	8495008	7448937	7929987	8029948	7811161	7542907	9421610	7986751	7834141	8535813	9371667	10516848	8816629	10085324	8473342	8020286	8671142	9998392	9770827	9722446	8880328	9070468	11122061	8632721	11393656	8901910	8036777
P58252	Eef2	EF2_MOUSE	Elongation factor 2	21264600	21731528	24302402	23354316	20905276	7949037	8028245	9140984	8754927	8204930	8987834	8361538	8346174	8417130	9564671	9053857	8029552	6814625	7421194	7691934	22159236	8590236	8515410	7419996	7418592	8336099	6994963	7469739	7400667	7692397	21674148	22665536	21654192	21361260	23195984	19260750
P26883	Fkbp1a	FKB1A_MOUSE	Peptidyl-prolyl cis-trans isomerase FKBP1A	4654000	5001736	5632419	5299669	5207367	8400241	8076195	8960390	11013182	9069966	9076751	9773636	9944246	7646054	9752507	8164376	7657922	10353992	11610588	10481552	4842377	11335985	12235926	9312059	11566893	11447536	8898440	9899624	9471109	11751170	4513081	4969211	4877315	5488343	5073037	5185288
P63085	Mapk1	MK01_MOUSE	Mitogen-activated protein kinase 1	4540765	5054719	4660061	5456049	5358751	9083668	7676580	9320224	9878747	7342925	11240227	10179732	8826261	9527406	9222392	11642755	8088626	8610922	8772816	9046779	5439037	9169479	11140905	8806149	9421290	7835679	13512060	8610270	13447856	10962464	4661939	4929547	4928387	4625557	5401379	5374020
Q61792	Lasp1	LASP1_MOUSE	LIM and SH3 domain protein 1	5885508	5107486	5918313	6094734	5399795	10051589	10659821	8828711	9973083	10003869	10020606	9355147	9194926	9198551	9596653	8997455	9800638	8370405	9113523	9247988	5294285	10613038	10222924	8002455	9362732	10374596	6940813	7922833	7549527	9525045	6194115	5329237	5479724	5344744	5169674	5747183
Q9QYR6	Map1a	MAP1A_MOUSE	Microtubule-associated protein 1A	879388	1300540	1186765	1313138	1026764	7670839	7838060	9197867	9458830	7960892	8268938	8489642	9680123	9618135	9348488	8369858	8628566	11554042	11809288	12143285	1233054	12475229	11785478	10655068	11161009	12017855	11033455	11182118	10898074	11403851	1020347	1184313	1103151	1001498	1102357	1055572
P35486	Pdha1	ODPA_MOUSE	Pyruvate dehydrogenase E1 component subunit alpha, somatic form, mitochondrial	2440767	2613095	2792550	3052282	2477522	8859000	8385824	9157784	8608041	8032705	7721900	8279641	7890751	8783485	8407496	9074519	8744808	13062510	13342738	13717613	2721282	12202364	11890084	11991028	12277740	14167319	11364949	13783564	13068836	12988456	2474490	2728637	2599511	2724102	2530033	2559053
O55131	2022-09-07	SEPT7_MOUSE	Septin-7	3473578	3579908	3285585	3328785	3377879	7707885	10296521	9594437	7456174	9616236	8867653	8659724	9356721	7191609	7990721	8246537	9180490	9939252	11326060	8528086	3654361	11678017	11509114	11188674	13423074	12812214	10739450	11711427	9626548	10823230	4495786	3553617	4040189	3292214	3067753	2899533
Q60864	Stip1	STIP1_MOUSE	Stress-induced-phosphoprotein 1	9509845	7961800	8702353	8287146	8317490	6948320	7193976	7002365	6986323	6952209	6811236	6149696	6868799	7172640	8844550	8304945	7441592	7857514	8001548	8887758	9202797	9357965	9559855	7996048	7777006	8804874	8381377	8172763	8868920	8368755	9895792	9514346	8185854	9072300	8401846	8156747
P08228	Sod1	SODC_MOUSE	Superoxide dismutase [Cu-Zn]	6066414	5757053	6951009	5696127	6933038	8725756	6896664	8925384	11453855	9392956	9063941	8433870	7441423	7474867	8633622	6392903	7280322	11530381	11429766	11378420	5147645	12525624	12713850	10524775	11067812	12926552	9555823	11126917	10837509	12937025	5912884	6924115	8137970	7083085	6800027	6765861
Q9R0Y5	Ak1	KAD1_MOUSE	Adenylate kinase isoenzyme 1	4107498	3371726	3612104	3578764	3447742	7902889	8627888	8221476	8323294	8268632	8280975	7689206	8761834	8077507	9108922	9656304	9194120	8882432	9755484	9709296	3567357	10661363	11785097	10389255	9293388	9785911	9849450	10940722	8990053	9563199	3887360	3820297	3527899	3400837	3218527	3322309
P55821	Stmn2	STMN2_MOUSE	Stathmin-2	50166816	52012192	55265268	55795440	57406132	6996623	6728013	7531758	6920803	6952537	10386119	8644785	7304257	8136761	9726944	9673423	7915255	5884969	7536532	6386609	62743304	8041369	8379632	5977610	7602525	5974906	6968976	6453896	6259612	6088840	55194008	60633928	58409972	56241116	51653004	63650676
Q9CR68	Uqcrfs1	UCRI_MOUSE	Cytochrome b-c1 complex subunit Rieske, mitochondrial	3275891	2958480	3185734	3163940	3141269	7924248	8664426	9025158	8902424	9344983	7997887	8245263	8151485	8796271	8489402	7323780	7793791	9928949	9389221	11725082	2770637	10631909	12395994	10269546	10593031	12608694	8673396	10884529	9709391	11481767	2917394	3371114	3103707	3225531	3256234	3089889
Q61644	Pacsin1	PACN1_MOUSE	Protein kinase C and casein kinase substrate in neurons protein 1	383315	303448	364489	588672	402745	7040546	7873131	8410609	7857790	8278244	7795054	7537860	7616730	7936699	8019310	8591706	7285628	11301295	10934261	13347595	436376	13694709	15046553	11078603	12200324	12012555	11931446	12962154	12100564	13513935	364211	435457	414412	409279	429321	524960
Q9DB41	Slc25a18	GHC2_MOUSE	Mitochondrial glutamate carrier 2	1508798	1405787	1626521	1961952	1532812	8467324	9305008	9283268	7720255	8908426	7906960	8746769	8214612	7950945	7123110	9770706	8431009	7689982	7497728	9448270	1611220	9346314	7708340	8837116	8395888	8622713	11029671	8930199	11008925	8382897	1434398	1568486	1627464	1382285	1457407	1622183
P61922	Abat	GABT_MOUSE	4-aminobutyrate aminotransferase, mitochondrial	773568	666906	574888	1127142	608342	6970840	7824984	7817666	8329906	9024060	6741152	7052120	7789040	7037785	8183807	7870084	8597070	8618028	9345229	8441938	764675	9483401	9174443	8911548	9621347	9271908	9111040	8375697	8634839	11303197	656506	752600	571081	803291	565416	924391
P15105	Glul	GLNA_MOUSE	Glutamine synthetase	368147	515283	253587	517999	284360	7191791	11237717	8790903	7262577	7997795	10767216	9147512	12378470	8884613	8359665	6456845	9358311	8413272	9546491	10244948	222915	11744682	9299678	12435164	14749106	10457735	10352865	8529121	6737308	6545957	349173	293900	432063	265014	457545	433579
P06745	Gpi	G6PI_MOUSE	Glucose-6-phosphate isomerase	2173354	1879711	1848403	2006367	1734801	5935366	8165965	6997090	8165019	7585047	8205054	7399428	7935182	7723138	7675192	7753102	8269944	8529743	7443745	10016374	1758838	9277210	10015365	10647390	9198763	9324606	11377569	10093818	10119792	9901698	2013656	1895750	1802400	1751763	1433877	1856049
P27773	Pdia3	PDIA3_MOUSE	Protein disulfide-isomerase A3	9106182	8646020	8950877	8722196	7628576	7556408	7519687	7228827	8226631	7909603	7265323	7631288	6796766	7823035	7426084	5807982	7368075	6373570	5800838	6338573	7965385	6854938	6333624	5643060	5992802	6925680	5645722	5837396	6049052	6152012	10537198	8525450	9159582	8521426	9086815	7880196
P14873	Map1b	MAP1B_MOUSE	Microtubule-associated protein 1B	21087726	22861620	22606066	22283238	21946894	6109443	6006463	6420798	6875097	6418525	6763852	6502535	5580351	6635485	6220464	5331441	6295957	7590138	6613411	7132568	24560352	6897503	6527270	6977864	6877988	7608496	7369673	7693034	7753772	7966253	22584704	24962246	22135034	25087048	21036190	19442220
P68373	Tuba1c	TBA1C_MOUSE	Tubulin alpha-1C chain	17229772	16924386	21858520	17159036	22319766	7153589	6969331	7218903	4660981	6094549	6593592	5209389	8118441	8104781	6492531	9974900	7700490	6214671	6695871	6665442	23679812	7213976	6457015	5451679	7257243	5881485	8216307	7138677	6418262	5769087	20932354	22006926	17136534	19208750	16765910	18784530
Q9D6M3	Slc25a22	GHC1_MOUSE	Mitochondrial glutamate carrier 1	1005249	1097483	1151545	1642825	1352418	7379969	7731031	8125012	7407916	6850492	7812112	8348228	7229332	8297337	6132562	8871198	8126600	8256710	7987091	7891861	1463043	7460972	7032070	8137850	7367095	8082318	8296846	7991137	10105992	8709642	1408081	1280610	1492104	1310535	1173725	1449292
O08749	Dld	DLDH_MOUSE	Dihydrolipoyl dehydrogenase, mitochondrial	2558342	3169637	2968736	2729474	2842416	7552602	6497387	7637111	7902992	6698607	7281628	7800677	8331919	7709067	7201692	6709135	7456051	11913799	10795791	10195640	3028995	11548857	11482717	12309805	11558579	10047351	10194385	11732337	10825173	12995683	2469005	2721355	2692238	2392373	2918255	2804980
P39053	Dnm1	DYN1_MOUSE	Dynamin-1	561011	624188	584115	838463	558357	8239162	7353999	7706882	7062645	7505695	8178042	6967969	8087758	7195950	6600131	7917411	7324462	10126363	10407460	9947048	642530	8584558	10545835	10984893	11282191	10222856	8498480	9047123	8503658	10022827	581083	603517	618493	636328	595980	778629
P17426	Ap2a1	AP2A1_MOUSE	AP-2 complex subunit alpha-1	2924009	2951216	3114672	3251998	3117085	7114503	8322823	6917822	6559397	7823792	7213128	7446250	7941846	7494782	6973066	8628552	8512466	12109427	12216593	12669359	3080653	11378684	11818862	11099677	10150304	10924274	10453942	10753501	11010370	11146571	2862560	3200348	2784093	3212599	2987712	2757354
P50396	Gdi1	GDIA_MOUSE	Rab GDP dissociation inhibitor alpha	7581023	7449524	6402651	7436448	7492154	7831358	7742067	7054461	6502671	6887623	7340707	7004076	7891549	7208284	6782446	7579866	7978769	6753188	6810024	7196212	8037542	7150967	6615064	8409893	7342637	7366300	8143141	7259406	7968563	6889077	7371838	7234243	6952903	6790243	6543178	7257693
P70296	Pebp1	PEBP1_MOUSE	Phosphatidylethanolamine-binding protein 1	7184966	5332868	5885699	6272460	9659936	7760779	11698567	6175550	6782340	6837388	10948957	7315393	11268035	6212615	7157917	6888982	10614112	6156834	6671362	6220956	6907797	7104682	7927476	9646375	11431690	8392240	11234427	5675626	6565824	7248147	9791444	5746808	10836277	6487773	7117654	10237826
P61205;P84078	Arf3;Arf1	ARF3_MOUSE;ARF1_MOUSE	ADP-ribosylation factor 3;ADP-ribosylation factor 1	6404268	6950991	6970907	7298332	6039642	6987612	5459795	8152743	8917699	7021163	7528141	8494421	7170398	9940538	6405243	9753718	7990932	10789519	11267767	10504033	5993772	8267910	6610160	9861916	7552903	6139265	8766160	10547695	11942106	9913793	5581760	6370708	6333182	5616208	6132926	6354872
Q8VEK3	Hnrnpu	HNRPU_MOUSE	Heterogeneous nuclear ribonucleoprotein U	20215946	20424356	21992762	18541722	23395736	6039830	5631350	7399048	7180837	7077161	7636057	6780327	7053662	7027572	6758001	6728282	6289297	6173515	5906159	6525011	19896848	6338356	7491180	6097190	5862859	6353181	5090324	6650544	5251135	6024358	18569256	21982984	22718704	20702286	23039090	20684976
P97807	Fh	FUMH_MOUSE	Fumarate hydratase, mitochondrial	2694765	3248628	3043392	3174916	2757932	6922246	7306366	7580713	7140689	6944671	6826841	6709011	6722855	7959646	7471931	7195253	7520475	9949598	9601159	10375988	2885203	9122404	10747930	9775907	9054757	10451624	8195636	10884171	9195034	10749901	2576304	3084704	2647423	2813631	2902568	2771351
Q99LX0	Park7	PARK7_MOUSE	Protein/nucleic acid deglycase DJ-1	6580514	6477890	7581932	6519420	6619110	6004711	5917643	7409692	7511899	6706110	6203482	6232695	6145130	6691595	7006795	6641197	5827366	6786341	8184913	8877227	5939141	9141887	8288676	7222189	7802071	8392682	7176078	8998122	8509435	7342695	6361391	7635350	7279947	7447195	6886464	6524777
Q9D2G2	Dlst	ODO2_MOUSE	Dihydrolipoyllysine-residue succinyltransferase component of 2-oxoglutarate dehydrogenase complex, mitochondrial	3040866	2910648	3128188	3074882	2647109	6958001	8112259	7428175	6799790	7879041	6608115	6695403	7225697	6790165	6882571	7240564	8019451	10613181	10655832	10781421	2905354	10732840	10069629	10520437	10410334	11692835	9425976	12288674	10144931	10886774	3070400	2992593	3010239	3057046	2717732	2616063
Q9D855	Uqcrb	QCR7_MOUSE	Cytochrome b-c1 complex subunit 7	2341200	2508551	2468101	2667150	2306625	6888120	6620569	6913849	7162859	6707736	6539144	6515747	7075753	7020076	7749795	6878878	6883454	8253887	8457962	8170529	2342671	9982776	9754767	7992719	8943023	8996553	7659534	8300578	8375594	9210133	2281523	2380540	2745264	2356313	2616744	2365169
P63328	Ppp3ca	PP2BA_MOUSE	Serine/threonine-protein phosphatase 2B catalytic subunit alpha isoform	1154520	948413	1036699	1212360	1072253	6605259	8855586	6856047	7702808	6903163	6544162	7062108	8949819	7178451	6239616	6692062	7223850	10015021	8716135	9373336	1123355	8887396	11217505	8724268	10906940	10827241	9575100	10109122	8292630	11929397	1036577	1122132	1140559	1137776	1000961	1071940
Q9WV55	Vapa	VAPA_MOUSE	Vesicle-associated membrane protein-associated protein A	6397986	6229890	5886502	6134044	5756847	6857013	8194444	7429221	7404204	7166457	7383841	6879024	6951234	7412178	8460942	7667530	7700613	7124452	7287451	7183579	5978224	7460092	8613254	6400702	7292147	7762543	6495805	6741885	6795877	7469272	6788150	6122023	5666749	5776241	5700719	5542091
Q9CQQ7	Atp5pb	AT5F1_MOUSE	ATP synthase F(0) complex subunit B1, mitochondrial	2667703	2543112	2731975	2418217	2613730	6170929	7511061	7779456	6769341	6877838	6588124	6497990	7779913	6170369	7763341	7722306	6966633	8581292	8477054	9311433	2492403	9441429	10627387	9211809	9919857	9587987	7484138	8301562	7476771	9925888	2562168	2499884	2531370	2442443	2406457	2452993
P99027	Rplp2	RLA2_MOUSE	60S acidic ribosomal protein P2	13533249	11902910	13003362	12164164	12148844	7002947	6938064	6243521	6182102	6266129	7275391	6464597	5798469	5682662	7344541	6357670	7064959	4312126	4334511	4873085	12504775	5653438	5132067	4414774	5203000	5035282	4330123	4187730	4706966	4898889	14291547	12253599	13422366	11247463	12644790	12119514
Q9Z0P4	Palm	PALM_MOUSE	Paralemmin-1	3868182	3605085	3870899	3951225	3624978	6391482	6959514	6957282	6736305	6767442	7140271	6749388	6536439	7089448	7574332	7621009	6618745	7112875	7044909	7768567	4486172	9154612	6574262	7054722	7883285	8216523	7308521	7715699	7297389	5767956	3629217	4516743	3856071	3351951	3573924	3398861
P56399	Usp5	UBP5_MOUSE	Ubiquitin carboxyl-terminal hydrolase 5	7105657	7083023	6810875	6676317	5565536	5958676	6909110	6614432	7034714	5921772	5435036	5886000	6674095	6964271	7322017	6615758	6185744	6301458	7032275	6838428	6200418	7518643	7991921	5281830	5716356	8311655	7243666	6672675	7062785	7209423	6710461	6308194	5955757	6191236	6278809	5621298
Q9CXT8	Pmpcb	MPPB_MOUSE	Mitochondrial-processing peptidase subunit beta	3343831	3007524	3249272	3575466	2989539	5909349	7295439	5830835	5896415	7436102	7013226	6839464	7051038	5059968	6782080	7449806	7503951	9821213	6413959	9824726	3418024	9420420	10105478	8712199	8784717	8532204	8959600	9984604	9251151	9287191	2859461	3237374	3488164	3469706	2998856	3250147
Q8R191	Syngr3	SNG3_MOUSE	Synaptogyrin-3	1269211	1392284	1265559	1514571	935269	6307136	6661915	7431843	7315109	6783287	6793474	7223319	6092338	8210272	5637582	5626814	6494017	9171653	10076836	9738150	1085508	9321781	6824454	9880109	7663722	10247638	10768102	10647209	11859781	9875557	1177969	1218732	1059087	1236050	1039883	1186956
P60843	Eif4a1	IF4A1_MOUSE	Eukaryotic initiation factor 4A-I	16082807	16223205	15595974	15157825	14140830	6431649	6252613	6554041	6133130	6714979	6559587	6463168	5925075	6828708	6551967	7133944	6756495	5706252	5667772	6003619	14537554	4935939	5219101	5535121	5112392	5909706	5593157	5646498	5631095	5707835	16211782	13507404	14857872	13027855	14546210	13922405
Q99PJ0	Ntm	NTRI_MOUSE	Neurotrimin	1688956	1610746	1687890	1586016	1868121	7005916	7436087	7223984	5382307	7919716	6742704	6407788	6656564	7237463	5732976	6759033	7241280	7533805	7720893	8046992	2114813	7306403	10015352	8338275	8022259	9228589	6061046	8697090	6341629	8122495	1824069	2325835	1546931	2057295	1665959	1485294
P04370	Mbp	MBP_MOUSE	Myelin basic protein	13640	17261	19063	15747	16196	3674602	5717627	6112569	15032191	8943357	9318540	8279168	13111045	6277618	22013374	4604822	9410142	7239517	8748205	8702974	17182	11192408	18141100	18805616	16648836	10394661	9516759	12941719	6782105	12086946	18683	17963	18600	17406	15824	10862
P47754	Capza2	CAZA2_MOUSE	F-actin-capping protein subunit alpha-2	5237138	5612630	4633605	5166776	4984650	6951082	6902664	5930534	6683191	7280987	7191641	7553893	6253387	7337958	5384036	5373223	7138851	9628915	8157498	7294816	4733019	7249348	6334686	8211012	7593329	8431894	8139267	8663601	8524739	7280221	5137368	4492192	5210568	5095275	4912026	4835477
Q8C033	Arhgef10	ARHGA_MOUSE	Rho guanine nucleotide exchange factor 10	953526	908107	859797	1030561	1117574	6615372	6365229	6010834	7117981	6643405	6903833	6735145	7148647	6026762	6221038	4321716	7386295	9504722	9690067	10436732	1099476	9560889	9145186	12849647	10997976	11021113	11211459	9328452	9031724	10319784	1089995	191440	956001	16686	839862	978956
P62631	Eef1a2	EF1A2_MOUSE	Elongation factor 1-alpha 2	1975671	1943882	1938476	2373009	2067276	8184343	8114586	5929387	6818046	8112406	9361555	7232330	7846587	7964159	8394068	8290524	8873406	6905053	6082234	7487894	2004686	6752642	7240909	8279981	6840413	5643321	8513703	6190610	7040038	6211533	2145556	1730558	1947343	2063949	1775188	2282168
Q91VR2	Atp5f1c	ATPG_MOUSE	ATP synthase subunit gamma, mitochondrial	2309689	3213751	2714914	2877800	2457082	5645102	5282427	7176963	6857232	6034422	6081700	6966635	6735225	7577424	6414922	7478507	6517652	10592548	9494925	10908875	2528222	8926921	8380123	9758319	8643499	7730553	8763918	10602771	10159641	9728801	2051253	2509910	2607974	2068948	2640228	2480525
P45591	Cfl2	COF2_MOUSE	Cofilin-2	14630235	12860360	14463360	15551210	18358516	5984091	6528248	5490199	4242041	5293576	5231719	5676511	6528952	5973304	5807462	7365733	5755148	5706201	5958534	6304697	19727824	5420724	5980081	7669842	5444451	4002913	5201932	7540745	5906204	6063996	14834253	15878828	12547400	15021269	14530669	16316039
Q9JJV2	Pfn2	PROF2_MOUSE	Profilin-2	5437483	5878062	6748545	6330759	6767480	5280358	4803030	6604199	5965350	5360391	6246114	6193757	5608570	6297044	6522413	9003391	5618215	7183727	6551069	7887886	7390654	7400580	6600639	6607473	6178069	5922427	7155931	8774925	8230828	7206642	5037202	7612550	5758682	6405748	5888148	6086005
Q9Z1G3	Atp6v1c1	VATC1_MOUSE	V-type proton ATPase subunit C 1	1300628	1317943	1346354	1460518	1210499	5954816	6427822	6908227	6485745	6214517	5796321	6112698	6252007	6440933	6476932	7640748	6493004	7827802	8204824	8599087	1350940	8396811	8536574	7034414	7496210	8859915	7643216	7901001	8087926	8136804	1279199	1361117	1167745	1360936	1245333	1194049
P10852	Slc3a2	4F2_MOUSE	4F2 cell-surface antigen heavy chain	2595456	3246456	3375192	2774518	2625708	6380270	6043644	6795264	5776814	6010264	6213856	6617654	7097772	6484024	6657414	7065034	5896169	9145861	7875138	8395267	3151093	7842575	9684806	8537216	8109234	8502582	6920268	9116331	7926368	8971421	3001247	2737423	3045244	2715883	3195491	2797864
P26645	Marcks	MARCS_MOUSE	Myristoylated alanine-rich C-kinase substrate	9260590	9670530	10224515	10733546	7537554	6278765	5389609	5441171	6437028	6314431	7253054	6165110	4694712	5871966	7952600	6545901	5523846	3262317	3334410	3906943	8548772	3643391	4071753	2765462	3106563	3163281	4063461	2885330	4626641	3933739	9935902	8510178	9112512	7600637	8521696	8513406
Q02053	Uba1	UBA1_MOUSE	Ubiquitin-like modifier-activating enzyme 1	13931680	13825364	13850503	13079554	12772960	5422553	5222562	6301531	5915268	5767687	5850735	6191287	5732820	6555920	5565356	6267957	5979647	6052852	5775929	5971875	13960914	5820050	6532313	5504883	4945406	6041785	5732012	6269838	6043592	6125133	13130380	13218144	12245823	14105898	12800175	12854060
P63330	Ppp2ca	PP2AA_MOUSE	Serine/threonine-protein phosphatase 2A catalytic subunit alpha isoform	5087147	5912205	5159414	5690010	5454664	5904616	6994163	6884851	6551195	6712076	6640555	6355050	6225034	6265412	6134888	6811950	6506953	6640702	6183278	6499355	6158139	7498018	7453971	6735471	6727441	7376003	6229448	6019653	6618869	6315964	6005821	5486445	5289863	5758061	5397256	4462786
Q9D172	Gatd3a	GAL3A_MOUSE	Glutamine amidotransferase-like class 1 domain-containing protein 3A, mitochondrial	1450611	1390854	1327177	1400720	1239039	5787193	6358995	6552915	6395288	6239906	6475957	5638136	6695294	5727783	6503208	6155852	5994005	7029041	7538377	8223369	1303911	9406766	9521130	8560239	9831234	9535252	7326076	8847602	8140277	8857100	1563220	1416651	1412631	1255680	1317264	1409117
O35526	Stx1a	STX1A_MOUSE	Syntaxin-1A	1131120	893167	1117919	1173707	1180032	6094157	7768686	6251292	5205652	6845789	5764806	5522325	6809909	6430162	5551003	7429053	6300116	9232671	9329098	10458420	1359630	10321143	12178409	8002778	9327032	9377932	7729572	9473264	7292354	9573990	1081981	1301689	1066182	1346759	1128138	1035140
P51150	Rab7a	RAB7A_MOUSE	Ras-related protein Rab-7a	5108433	6266987	6065073	6115329	5680582	6057133	5997257	6623482	5768607	5954155	6298630	6088738	6188273	6502847	6569446	7871839	6711528	6593367	6045099	6636348	6860830	6608338	6833653	6202100	5872034	6444329	6155256	6453075	6362602	6350272	5794353	6438761	5813415	5681591	5492627	5487328
Q9JJZ2	Tuba8	TBA8_MOUSE	Tubulin alpha-8 chain	8040437	13923767	20887184	9372624	12771084	5067818	6439600	6728184	3678422	4227556	5259862	946623	4076843	4899349	3174763	4790927	5819868	5497526	5194941	809435	12446889	6244112	5657336	6961237	5199928	4250446	7006046	6086322	3005977	4888444	13483613	7700556	6423438	10449470	10959810	12041298
Q9DBG3	Ap2b1	AP2B1_MOUSE	AP-2 complex subunit beta	2908106	2908500	2925584	2921144	2973680	6158757	6843488	6845631	6166041	5710706	6388611	5921243	6879091	6049935	5918671	7073889	6524515	8090033	9269978	7766204	3206603	8676904	9001172	8110606	8689840	9283172	7280369	8307500	7727009	8983520	2831652	2936574	2697203	2910231	2971407	3192594
Q8R480	Nup85	NUP85_MOUSE	Nuclear pore complex protein Nup85	4698328	4629238	4084529	4117913	4701200	5188627	6870109	6104152	6208582	6908488	7262614	6139736	6742045	6026272	6602348	5121654	7471302	7335089	5814174	8090612	4274850	7724895	8134634	9141237	7271983	7283870	8665641	8975372	8047787	8624513	4711928	4486131	4741113	4058669	3102466	4823525
Q9Z2I9	Sucla2	SUCB1_MOUSE	Succinate--CoA ligase [ADP-forming] subunit beta, mitochondrial	1755877	1851554	1796492	1685184	1634891	5748924	6397273	6839373	7365053	6244190	5811560	5963036	6950033	5542864	6787501	6495926	5555312	9208084	9816682	10181090	1506740	9697262	10363985	8901724	10248038	10487960	7498982	9799236	7910658	9811512	1654170	1853662	1893868	1673524	1741591	1853785
P50518	Atp6v1e1	VATE1_MOUSE	V-type proton ATPase subunit E 1	1971613	1688551	1616957	1782866	1798434	6025913	6628383	6250146	6430307	6886269	5907138	5910649	6022107	7227690	6183489	6326707	6127610	6067399	7604611	8142638	1799607	6827567	6468370	6832762	7654071	7163600	7749966	7239635	7600465	7033834	1939378	1799417	1936956	1875442	1685728	1932070
P20293	Tbxt	TBXT_MOUSE	T-box transcription factor T	7569372	7744385	10252237	6047289	5118928	5540426	6146408	7138366	5303020	5107538	5340169	6323095	6088057	5003775	5127511	6803975	3731212	7748613	4705348	6714678	6414805	5573338	7007069	3166918	4820342	4398996	3132084	4248344	4376728	6244459	5618487	6981974	6724102	6647915	7584276	6965519
Q9DBP5	Cmpk1	KCY_MOUSE	UMP-CMP kinase	6341042	5948245	5985359	6501712	5770106	6438940	6847308	7031753	6297491	6149663	6410606	5969625	6415881	5893821	8468974	7994250	6808091	4215074	4246088	4972586	6239493	4811700	5803902	5314191	5171504	5190787	5047160	4654431	4921414	5500910	6752050	6574309	5411488	6262459	6211209	6345118
Q91VD9	Ndufs1	NDUS1_MOUSE	NADH-ubiquinone oxidoreductase 75 kDa subunit, mitochondrial	2029125	1952647	2220063	2084608	2244661	5442989	5991779	6530339	6165114	6355585	5973938	5822470	6996378	5713951	6414397	6754637	6075214	7447328	7838833	8175336	2145254	8395252	9370331	7295072	9001698	8249025	6441583	7709119	7059067	8554596	2075683	2310620	2048086	2322215	2230682	2152118
Q8BMF4	Dlat	ODP2_MOUSE	Dihydrolipoyllysine-residue acetyltransferase component of pyruvate dehydrogenase complex, mitochondrial	1536078	1478628	1738068	1537149	1532810	5781969	6020086	7140813	6577579	6158660	5984952	5878064	6602584	6318644	6413917	5720508	5894796	10888827	9959466	9465971	1604862	10153949	9911984	10186029	10274884	10183828	8578829	10605652	9171721	10147825	1392233	1596363	1605594	1565972	1609311	1570608
P62897	Cycs	CYC_MOUSE	Cytochrome c, somatic	2683780	2751331	2737625	3197753	1900760	5981499	6059609	6242957	6528880	6206767	5847413	5574387	6008004	6767878	6135895	5397600	5871677	8349877	7564616	8359801	1814979	7713803	7850462	9293202	7634328	10128338	7349415	10609117	7460209	8046295	2865784	2085700	2678961	2134545	2540245	2548993
P35802	Gpm6a	GPM6A_MOUSE	Neuronal membrane glycoprotein M6-a	2466325	2987090	2853817	2698822	3302253	6810659	6517754	5830821	6136005	6908070	6006943	6258001	5862737	7569487	4919070	5631665	5923377	7540253	7829759	8034079	3425873	6155369	6065519	6692442	6909540	6668789	7296376	7523367	8042867	6221605	2487545	3274808	2728627	3219555	2739873	2592222
P62821	Rab1A	RAB1A_MOUSE	Ras-related protein Rab-1A	4917989	5137366	4777963	5024440	4470397	5791107	7521797	6627965	6238256	5748454	6730785	5609273	6482064	5767216	6878784	6859358	6897975	5477766	6427510	6585882	4539846	6708789	7097247	6357003	7298249	7436748	6218199	6061116	6629242	7203165	5149061	4405319	4564722	4016962	4418052	4909810
P08113	Hsp90b1	ENPL_MOUSE	Endoplasmin	9517820	10464427	11501862	10945417	10472961	6131492	4791001	5552749	5255506	5705421	5371406	6305323	5550697	5503808	5162001	7265030	5844190	5486221	4436179	5383569	11132683	4960621	5026197	5369499	5017746	4579908	4849026	5964695	5728026	5216819	9916692	10436589	11294815	11612624	12081651	11085055
P21107	Tpm3	TPM3_MOUSE	Tropomyosin alpha-3 chain	4943214	4201238	5226669	5107196	4696878	6304783	6341036	5561829	6166832	5996397	8104213	6990635	6610104	5783768	7354151	7263934	7614928	5207817	5200312	6143563	4765051	6382285	6870349	5579707	7893954	6607091	6367226	5778112	6537308	6436674	5693188	4961493	5142657	4999991	4425680	5098823
Q61316	Hspa4	HSP74_MOUSE	Heat shock 70 kDa protein 4	5927135	5178227	5320739	5380403	5049154	5776056	6812331	5805691	5354045	5982544	6372218	5572247	6076014	5549934	6729898	6418954	6440444	5551984	5151539	6006145	5110255	6351709	6864441	5776500	6159415	6624976	5715892	5757373	5992342	6349401	5879201	5497977	5479094	4965966	4993949	5018596
Q9JIS5	Sv2a	SV2A_MOUSE	Synaptic vesicle glycoprotein 2A	637172	621489	717641	914092	718164	5561277	5481263	6389276	5918059	5765572	5973105	6680207	6929282	5574467	5692458	5648179	6119592	8214425	6781862	7717112	756162	8387637	8314446	7884794	8381216	7348000	6249087	8036821	6616975	8773268	621169	819693	769845	873845	716544	923813
Q3ULJ0	Gpd1l	GPD1L_MOUSE	Glycerol-3-phosphate dehydrogenase 1-like protein	2392572	2679395	2786239	2688772	2445203	5163545	6369865	6043353	5067450	5482191	5963324	5471358	5917627	5626685	5744311	6168322	6104614	6313870	6596374	7217740	2602849	6976068	7761733	6888016	7038479	7453931	7121236	7845231	7412941	6542065	2543344	2603024	2452809	2529627	2465018	2050275
P20108	Prdx3	PRDX3_MOUSE	Thioredoxin-dependent peroxide reductase, mitochondrial	2975357	2973440	2889913	3051861	3328169	5496721	6204625	6251734	5601177	6024165	5631235	5683709	5426974	6145194	5310866	6977492	6525169	7286164	6173134	7106116	3551051	6329396	6363557	8230200	6339594	7463612	7147173	8963016	7397423	7790404	3026296	3539501	2708596	3510884	3103395	2806288
Q9D0K2	Oxct1	SCOT1_MOUSE	Succinyl-CoA:3-ketoacid coenzyme A transferase 1, mitochondrial	2590125	2996283	2741032	2847193	2432180	8751000	9725513	9844262	9405134	8565822	9648298	9923492	9787137	10196200	10411219	10962005	9333424	5506234	5733024	6254427	2826037	6227003	6701381	5593285	5747696	5712326	5378619	5293972	5287958	6052329	2631487	2715367	2556801	2261606	2484709	2417291
Q4U2R1	Herc2	HERC2_MOUSE	E3 ubiquitin-protein ligase HERC2	4372800	4712743	4212034	4075676	3120425	5190429	6437355	7967933	6441980	5943873	8000632	7160576	5657709	5666430	7384405	6296378	7141794	5555135	4653766	6771051	4773204	6533628	6078229	5480530	8666759	8120942	7265980	6488316	5246588	6305445	4116308	4509341	4444735	3778218	3920018	4810316
Q01853	Vcp	TERA_MOUSE	Transitional endoplasmic reticulum ATPase	9992270	8934631	9101401	8682823	8160379	5203807	5279094	5873395	5191292	5642099	5200030	4872723	4690255	5212882	5243290	7039127	5800266	4658396	5101389	5410057	8921925	5190234	5133799	4723113	4270492	5623739	5385862	5285146	5110189	5515678	9526310	9197230	7589413	8576466	7266346	7426649
P56383;P56384;Q9CR84	Atp5mc2;Atp5mc3;Atp5mc1	AT5G2_MOUSE;AT5G3_MOUSE;AT5G1_MOUSE	ATP synthase F(0) complex subunit C2, mitochondrial;ATP synthase F(0) complex subunit C3, mitochondrial;ATP synthase F(0) complex subunit C1, mitochondrial	2911678	2986074	2852914	3525552	2544696	4224457	5768037	6543606	4911738	5150983	6578256	4719178	6603460	5356976	6132595	6852555	7938891	8214749	6306070	9006272	3312493	7660369	7973843	9366014	10067548	7906797	8951744	7629319	7207990	7867109	3162569	2904015	3031160	2971539	2732605	3320934
Q9JKC6	Cend1	CEND_MOUSE	Cell cycle exit and neuronal differentiation protein 1	678092	670288	664519	973852	591926	7940587	6916588	7725316	7637806	9272542	8404118	9934062	5471168	5625152	8801997	6640371	8554113	5847962	5335648	6843911	1010632	7108369	4410203	5518953	10357897	8302775	5561458	5903080	2028992	7637897	708221	806411	654259	541053	875458	932940
Q8CGP0;Q9D2U9	Hist3h2bb;Hist3h2ba	H2B3B_MOUSE;H2B3A_MOUSE	Histone H2B type 3-B;Histone H2B type 3-A	13339786	13768837	14330896	17292244	11687327	4656953	4175582	5183832	4778322	4674599	5510846	5507272	4158354	4744340	6131960	5222857	4756891	5960582	3037756	5363386	17983580	4700510	7277604	4923357	5337265	5014713	4673493	6157999	4529073	4516842	11058612	12439098	10278381	15025886	17298164	14925098
P62827	Ran	RAN_MOUSE	GTP-binding nuclear protein Ran	9658194	10706672	9137439	5224056	8596945	4400732	4609690	5336550	4995563	4433638	4868972	4727880	5062513	4662708	4342631	5199138	3993800	4972787	5710601	4615633	7857939	5715638	5874999	5757477	5420189	5638845	5176676	5986167	5975523	5566095	4497800	5124099	5764907	7633119	5869885	9767873
E1U8D0	Soga1	SOGA1_MOUSE	Protein SOGA1	2530785	2386636	2217766	2284985	2172725	5632744	5721655	5624800	5207286	5654339	902602	5465610	6033282	5611947	5766132	6138159	5213344	4455891	5793231	5850499	2070950	6696211	7233749	6422981	7223210	6627978	5684662	6044048	5460913	5384134	2327862	2508622	2202230	2331005	2471485	2254648
Q80W21	Gstm7	GSTM7_MOUSE	Glutathione S-transferase Mu 7	2577094	2109467	2324652	2573011	2151099	5119103	4630244	6742042	5583133	4975752	6150548	5454798	5537795	5461571	5353640	6483583	4295061	12685994	10577242	12307201	2373343	10876732	12726623	14311968	11231375	11620278	12990862	13532565	14415471	12053674	1980095	2275549	2225156	2305004	2348179	2830752
Q9CZ13	Uqcrc1	QCR1_MOUSE	Cytochrome b-c1 complex subunit 1, mitochondrial	2255707	1963881	2140811	2139339	2217242	5763711	5240826	5465147	5406953	5862056	5027260	5465592	5667074	5157300	5333398	5799415	5158848	7255058	6712137	7062487	2125543	6800100	7817800	7087294	7528494	7478352	6258954	7520773	6705191	7239894	2220262	2384365	2356437	2384807	2365482	2264048
P48771	Cox7a2	CX7A2_MOUSE	Cytochrome c oxidase subunit 7A2, mitochondrial	3059906	3302084	3021171	2479970	3157947	5261263	5615199	6062387	7169266	5455739	5772875	5758375	6147583	5483049	4699991	4921287	5210354	8043723	8464320	8355225	2492187	6041901	5632463	6640290	6893503	8802244	4988922	7569869	6236717	6919026	2462827	3075540	2759743	3262907	2759807	3041664
Q9D8N0	Eef1g	EF1G_MOUSE	Elongation factor 1-gamma	8342938	8365104	7746032	7721058	7761031	5184600	5338200	5840645	4953757	5376560	5142382	4889952	4640969	5114225	5506014	6110993	5402190	4178948	4870770	4834666	7282366	4818194	4895338	3899006	4002326	4953962	3834644	4528018	4161798	4663148	7787225	8761775	7435731	7853997	8103218	7133424
O35098	Dpysl4	DPYL4_MOUSE	Dihydropyrimidinase-related protein 4	3767097	5198386	4786369	4752181	3966298	8217267	7692687	8501544	8647112	7439361	8876976	8049637	7707053	8058752	8636636	8544205	7053684	4533400	4372485	4784201	4809412	5332443	6466563	4011292	4817383	5077307	5392653	5053498	6106432	5413264	4535926	5295454	5039397	3434842	4231908	4592741
P08551	Nefl	NFL_MOUSE	Neurofilament light polypeptide	1037958	1318744	1199810	738459	961145	3836659	5321790	5171628	8704879	6417488	5985146	6259151	8381830	4487318	11763893	3393752	6137605	7608700	7373023	7163337	1439597	5647239	9648234	11057352	11000551	9283390	5724748	10970126	4966546	9000787	1156994	1432445	1157509	1324183	993479	638754
P46638	Rab11b	RB11B_MOUSE	Ras-related protein Rab-11B	6278514	6677304	6269297	6111209	6802200	4116687	4558314	4621917	4164283	3828878	4010328	4118223	4165142	5048326	4323081	4788497	4420291	4875364	5487317	6065017	7147288	4778913	4672600	5202716	4259939	5173542	4624935	5915256	4515946	5143854	6786014	7113764	5498174	6197441	5773911	6380855
O55143	Atp2a2	AT2A2_MOUSE	Sarcoplasmic/endoplasmic reticulum calcium ATPase 2	2185087	2473552	2432542	2324137	2407676	5213747	5566244	5529653	5209004	5104163	4386108	4707069	5889522	5341249	4761484	5271437	5626676	6641629	7031844	7056743	2678766	6301683	6583109	6427589	6123250	6967924	5612863	7129967	4876727	6230362	2396188	2638781	2300173	2513239	2084598	2039887
O70251	Eef1b	EF1B_MOUSE	Elongation factor 1-beta	6987007	7626230	7306348	7663226	6561963	5276291	5173607	5084264	4814088	4458473	5132302	4723343	4717773	5255028	5793853	5296500	4683284	4097982	4102223	3915392	7147600	4680032	4735243	3698321	4214190	4400044	3722233	3618302	4222712	4112660	7437026	6590052	7306787	6386461	7651880	6730676
P12970	Rpl7a	RL7A_MOUSE	60S ribosomal protein L7a	9696155	11972028	12141518	11294952	10279992	5306130	4731563	5173483	4674845	5127258	4906109	5278285	5268429	4997580	5330905	4962088	5044042	4064184	3644818	4232724	10507388	4023316	4449810	4073481	3902696	3884663	4249231	4106519	4120632	4185004	9449822	10013739	11308534	9339830	10856099	10227331
Q9Z204	Hnrnpc	HNRPC_MOUSE	Heterogeneous nuclear ribonucleoproteins C1/C2	12536934	11224289	12190108	11008381	12773121	4823810	5176152	5266411	5110561	4942029	5522873	4913487	5088188	5191915	5256254	5001400	5001720	3984638	4281108	4950062	10840199	4726137	5077552	4592921	4598616	4710541	3924115	4460910	3760190	4640846	13289787	11971220	12448218	12955649	11657285	11749045
Q8QZT1	Acat1	THIL_MOUSE	Acetyl-CoA acetyltransferase, mitochondrial	4043516	4088683	3905983	3721943	3605212	6002664	7202868	6258790	6364667	5945884	5635667	5883958	6005404	6077498	6439083	5889330	5679171	5107355	4938059	5468080	3352242	5466068	6155534	5117803	5377866	6104760	4236007	5075101	4524998	6174867	4059396	3822508	3643220	3883648	3808334	3448726
Q99KJ8	Dctn2	DCTN2_MOUSE	Dynactin subunit 2	4767253	5491432	5661049	5314332	5039642	5137906	4515348	4808274	4728647	4672137	4500198	5004292	5460833	5277922	5709588	4082515	4848729	5097567	4601057	5587732	5685048	5459173	5639340	5078029	5046356	5025810	4003828	4829570	4531634	5581980	5158844	5228207	5374986	4846038	5631673	5295398
Q8BLQ9	Cadm2	CADM2_MOUSE	Cell adhesion molecule 2	1415623	1432083	1462283	1537017	1498683	5244942	6482274	5032585	4553884	5876864	5039231	5109809	6009655	5098811	4473356	4393149	6738872	7760724	6966904	7916114	1595917	7493362	7574463	6627510	7240416	7793069	5581200	6749565	5432128	7274127	1247325	1541198	1194074	1604971	1152404	1177300
Q99M85	Scrt1	SCRT1_MOUSE	Transcriptional repressor scratch 1	1266752	1776958	1516653	2418668	1350995	4976167	4211336	5655426	6431750	3593147	5270187	5000442	5136604	4616835	5621291	5209104	5157083	6225209	6587178	6396901	1641126	7121595	7351537	6355645	7596247	5526750	6234948	6524634	6168029	6878759	1139385	1473203	1760123	1318512	2084735	2219504
B9EKR1	Ptprz1	PTPRZ_MOUSE	Receptor-type tyrosine-protein phosphatase zeta	2659967	2605966	3017421	3043326	2645709	5107065	4580129	5599702	5040328	4578285	5830916	5157499	5026781	5265863	5918478	6502153	4833145	5602786	5418897	5933269	2881333	5794454	6087886	5304016	5526638	5315615	5069597	5782176	5927864	5482449	2762299	2882149	2800525	3126250	3037123	2710768
Q921M7	Fam49b	FA49B_MOUSE	Protein FAM49B	4687651	5746828	5239193	4796253	5199913	5266734	4919939	5159666	5346248	4649320	5180707	5081152	5525263	5202477	4869067	3737898	4016690	5299729	5354005	5822818	4625637	5586841	5687822	5040914	5438672	5707516	4952839	4836321	4473249	5087708	4749441	4676305	4176000	4718943	5068974	4648774
P42859	Htt	HD_MOUSE	Huntingtin	4461783	4538193	4779866	5060186	4279527	8685561	9222350	9643266	8913765	285723	8741507	8653292	8423352	9895587	9360584	11718256	10202500	445461	404013	387079	4919785	11440147	12261619	11294053	11710192	12762196	325544	388583	321759	11861476	5041023	5234735	4393338	4188939	4102670	4305810
P54227	Stmn1	STMN1_MOUSE	Stathmin	31473008	28352516	31844838	6821584	30502908	3455404	4563562	3629869	4483781	4909198	5731286	5041293	4320045	4757736	5395803	5027613	5696917	4270861	4277384	4013924	35259560	4948892	5114636	4514361	4303651	4519920	4129601	3962562	4355352	4384259	37596728	31979392	7588466	33360202	6590597	30354974
Q9D0J8	Ptms	PTMS_MOUSE	Parathymosin	12346939	9300815	12011360	8701999	11814390	4929352	4785517	4774224	4611398	4533684	5903329	4327272	5563137	3990161	5225849	5167212	4536956	4018807	3645158	3931624	11066978	4805891	5126586	3543019	4829252	3979984	2852984	3751074	2815450	4050650	12553522	10949328	12489406	10986025	11537194	12998044
Q7TSJ2	Map6	MAP6_MOUSE	Microtubule-associated protein 6	1031301	1057897	995386	1356876	1140688	4988849	5271311	5351946	5385300	4174774	4935115	4486136	4865116	4667089	5560096	5376602	5043740	6526013	6566729	6454930	1619418	7581975	7842515	6870819	6852327	7342011	6269793	6839348	6580625	8004797	1080727	1361838	1105025	1466432	1094234	1118083
P62761	Vsnl1	VISL1_MOUSE	Visinin-like protein 1	609451	760870	785397	1057364	796210	5747927	4787986	5631096	4337328	6101521	4977877	5219388	5665434	5143421	5360055	4744564	5111007	5928717	4688627	5602319	903568	5369244	6874145	6597428	5453761	5419270	4932660	6221022	5580851	5837349	551596	790307	615232	856147	656222	783601
Q9CZC8	Scrn1	SCRN1_MOUSE	Secernin-1	4219756	3701333	3588253	4480140	4347139	4662222	5372435	4633581	5061037	5369452	5143141	4915837	5570397	5395802	5350661	5700694	6411376	4924323	5426796	5412316	4548414	4999839	5878045	5072921	4826034	5198275	5180363	4992699	4917272	5843300	4424701	4505330	3737872	4356822	3698024	3975742
P97351	Rps3a	RS3A_MOUSE	40S ribosomal protein S3a	10619930	10885436	11144152	9138419	10653293	4838996	5843497	4734195	4937570	4534227	5105441	4859969	5421353	4432746	4564321	5218793	4400313	3662615	4085006	4275626	8871538	3519494	4277313	3954915	4071366	4336099	3931394	3844250	3254584	3860199	11405888	10563168	10941568	9956246	10750014	10168082
P62835	Rap1a	RAP1A_MOUSE	Ras-related protein Rap-1A	3660297	3773590	3701389	3807687	3853100	4441718	4301421	5352552	4761721	5208295	5084002	4862744	5397304	5182519	5137830	5744843	5077707	5065340	4900422	5991848	4454951	4879050	6090907	5988886	5106194	5294498	5163377	6498829	5141218	5883226	3792640	4196475	3363531	4022331	3650810	3629744
Q64521	Gpd2	GPDM_MOUSE	Glycerol-3-phosphate dehydrogenase, mitochondrial	1270263	1371444	1483887	1252451	1330574	5128603	4635187	5244497	4021052	5389388	5084371	4674519	4415288	5122436	4073930	5561424	5092868	6572098	6087439	6199392	1410916	6224644	6650300	6434887	6067325	6707159	6217183	7102463	6373742	6250840	1585061	1614433	1481571	1289546	1344459	994784
P19157	Gstp1	GSTP1_MOUSE	Glutathione S-transferase P 1	4302270	5234735	5240070	5076617	4951726	3436072	2884838	4035394	4517077	3397097	3982155	4074561	4007170	4472768	3834020	4442864	3861912	6923693	6447480	6336034	5515188	5617268	6120555	6483639	5269134	5843496	6864354	6482053	7348361	6668603	4558371	5076212	4786021	4760492	4904865	4804532
Q9QYG0	Ndrg2	NDRG2_MOUSE	Protein NDRG2	1248065	1426185	1209053	1345182	1274947	4606673	4690228	6105044	5193036	4535584	5473990	4736818	4968302	5329032	5834084	5397489	4552466	6574798	6525246	6938160	1525013	6148485	7043426	7216130	6242387	7156216	6050141	6945065	5716299	7164006	1226797	1533033	1196966	1343646	1240496	1341168
P38647	Hspa9	GRP75_MOUSE	Stress-70 protein, mitochondrial	3974762	3843219	3701980	3592788	4154936	4819415	5277605	4846578	4551294	5430951	5159075	4674222	5427222	4644874	5214679	4651663	6153420	4952819	5525001	5304292	3897387	6008729	5406228	5851883	6390288	6285603	5201267	5035218	4911401	5472422	4314415	3970720	3960419	3585835	3572433	4102672
P43275	Hist1h1a	H11_MOUSE	Histone H1.1	5961882	4603194	4680927	4254527	5009574	4696446	401309	5478856	5546403	4957681	5847564	446373	486175	373242	702134	5121402	4127498	1900725	5476675	5823445	27715568	337225	425066	6304808	516838	5452345	170255	5672350	3884642	6234882	5281908	3922091	4626475	3628209	5023898	5871409
Q9D0M5	Dynll2	DYL2_MOUSE	Dynein light chain 2, cytoplasmic	1752732	2114620	2032782	2225578	1539888	4861890	4280690	4848362	5509795	4959702	3990883	4752786	4791420	5529141	5447436	4718036	4244657	8009830	7655301	7587776	1807534	6422615	7671086	6218371	6399983	6431908	5953536	6869593	6780839	7092007	1489312	1720809	1749826	1854782	1992159	1917989
D3Z7P3	Gls	GLSK_MOUSE	Glutaminase kidney isoform, mitochondrial	656131	753629	726695	787369	617609	5040577	5531164	4904775	4930468	4471308	4515928	4748357	5110623	4920776	4255547	4367009	4769761	7487953	6839615	7688309	700814	7347863	6693318	6700195	7175248	8147077	6337288	6804309	6062730	7093325	667203	614935	710039	607476	695824	700434
Q62420	Sh3gl2	SH3G2_MOUSE	Endophilin-A1	807238	794352	812739	850425	774700	5146005	5092961	5304651	4539526	4708758	4875167	4590882	4742062	4737039	4072670	4892581	5247704	7877225	7316496	7088544	907346	9075936	8743412	6927720	7763888	8715900	5974539	6576448	6814783	7471090	832482	760640	742960	770097	786310	732462
Q9CWF2	Tubb2b	TBB2B_MOUSE	Tubulin beta-2B chain	899645	1031065	61315252	640862	54757528	11097832	11390722	12981893	13083835	11016469	13875691	13176802	12011713	10043451	17687642	15967228	9459809	3877424	4169146	3767852	43590628	4539151	5310885	3962989	4177001	4642712	3831148	3611555	4272485	4811032	1015892	1297946	1027377	916359	982107	53315864
P47911	Rpl6	RL6_MOUSE	60S ribosomal protein L6	9597974	9840850	9647174	9746398	8921894	4883677	4910560	4581743	4383623	4649839	4695712	4416353	4698724	4317713	5086096	4801823	4708259	3403711	3150247	3590474	8437783	4216020	4194312	3361039	3560280	3871480	3436141	3388000	3342302	3767734	9966662	8431623	9431941	8733603	9133046	8474106
G5E829	Atp2b1	AT2B1_MOUSE	Plasma membrane calcium-transporting ATPase 1	946922	1018545	992973	1145429	1064670	4688232	5481440	5707855	4715251	4667723	4487919	6464976	7905839	4954402	4039162	7506037	5901856	5871491	9255668	5711579	1591759	8586782	6266418	5128677	5222054	5940209	4712502	5670477	4512503	8007424	1006531	942699	932240	1020303	1076274	1326922
Q9Z2U0	Psma7	PSA7_MOUSE	Proteasome subunit alpha type-7	8377058	7834238	8619587	7898967	8078043	4046085	4495531	4693856	4162198	4162398	4691256	4050220	4486096	4843912	5074555	4923955	4240154	3621525	3642821	4396319	7578821	4327593	5267686	3992762	3788833	4097810	3757504	3994057	4104953	4198069	7657375	8150649	7667773	7906214	7605396	7758480
Q8K3M5	Cables2	CABL2_MOUSE	CDK5 and ABL1 enzyme substrate 2	801953	47517	5470293	243501	3970450	5492	178709	5283558	29116	5924491	6505854	6185577	6568123	7400118	6757604	13182	5847	4739593	21847	6263652	814452	10682	3901127	5496858	1977640	4642971	5995947	5471810	5906061	5528047	6785693	927510	6328342	4979973	3826634	747145
Q9CQ54	Ndufc2	NDUC2_MOUSE	NADH dehydrogenase [ubiquinone] 1 subunit C2	1905550	1584649	1683381	1582574	1619341	4826856	4748453	4916957	4728621	4416090	4672300	4700772	5320336	4355165	5243217	4256632	4554127	5109469	4929216	5395806	1659946	6209969	6151851	5175964	7113912	5715105	5409171	5156971	4859933	5417053	1601671	1626457	1814602	1529422	1628804	1840994
Q9CQA3	Sdhb	SDHB_MOUSE	Succinate dehydrogenase [ubiquinone] iron-sulfur subunit, mitochondrial	2579643	2642102	2677930	2645522	2267288	4731949	4998991	4963052	4879526	4359551	4232444	4149984	5048411	5017207	4778684	4857868	4670333	5463692	5439835	5224555	2554974	5262618	5546234	4873167	4976368	5506656	4685230	5144863	4489251	5100470	2723731	2654089	2636770	2430628	2679748	2417200
Q80Z24	Negr1	NEGR1_MOUSE	Neuronal growth regulator 1	1016691	897888	886354	1445291	1192206	4766096	4353357	5080151	4869799	4665029	6161303	5112952	4673752	6161909	4890920	6327073	5514012	4586397	3665293	5802881	1119630	5107058	5825194	4495732	5315924	5653368	5269522	4890462	6105823	5934550	1227346	1276845	1101032	1227857	1195258	1734700
Q61699	Hsph1	HS105_MOUSE	Heat shock protein 105 kDa	3102180	3663829	3679796	3447493	3606719	5866012	5342431	5202341	5114535	5004652	5178521	5442874	4550122	4770305	4074330	5034145	4783367	4725110	4462227	4691354	4231844	4969219	5098291	4930799	4786618	5510679	4317097	4714667	4635823	5365008	3070444	3712252	3137137	3493102	3590436	3311303
P20029	Hspa5	BIP_MOUSE	Endoplasmic reticulum chaperone BiP	4922033	5522938	5440853	5325639	4743691	4621324	5599770	4190588	4671078	5017049	4927848	4738373	4666441	4375022	4625561	3813564	4992242	3891564	3348303	4062678	4605496	4337303	3879711	3546938	4177770	4193008	3706477	3470667	3847989	4068902	6026703	4726623	5939139	4577399	5726132	5097391
Q06185	Atp5me	ATP5I_MOUSE	ATP synthase subunit e, mitochondrial	2338632	2477010	2422411	2336760	2290968	3913316	4613491	5115588	4628631	4466824	4311490	4609406	4959920	5069035	4704520	4670312	4713769	7190523	7022079	7250519	2313697	5921748	5783676	6437918	5520384	6747575	4817067	6727851	6305523	7118154	2755807	2551874	2328245	2321844	2083141	2193399
Q60668	Hnrnpd	HNRPD_MOUSE	Heterogeneous nuclear ribonucleoprotein D0	14296542	12580530	13239216	11501370	13181629	4464869	4738164	4963286	4241049	4217024	4664290	4342929	4492843	4544835	4798002	5426447	4528146	3582348	3655891	3149551	12509114	4339925	4475863	3790941	3853367	3956722	3925683	4136171	3852329	3614587	13795127	12346792	13718119	12261620	13382968	13718402
Q91V12	Acot7	BACH_MOUSE	Cytosolic acyl coenzyme A thioester hydrolase	3927620	4993277	4350302	4374731	3763208	5053330	5292039	5154505	5611456	4587607	4794059	5270270	4836690	5459584	5002960	5547001	4725227	4712092	4948667	3730762	3962224	4683070	4127424	4285174	3979649	4674712	4520031	4603767	5406285	4955889	4214350	4021114	3584323	3929985	4251220	3828320
P08553	Nefm	NFM_MOUSE	Neurofilament medium polypeptide	1518635	1816280	1803093	1106771	1231455	3960134	4856785	4941806	8402788	7003042	5397502	5033071	6313136	3882299	11391577	2867461	5010032	4676626	4742723	5269934	1743937	4795335	6761435	8985371	7317717	7561393	4511291	8986670	3825541	6695351	1703247	2304583	1819574	2091261	1529301	978701
P63242	Eif5a	IF5A1_MOUSE	Eukaryotic translation initiation factor 5A-1	9468827	9511985	9933006	8652046	8965379	4019280	4327613	4550382	4610027	4472785	5116887	4659941	3956729	4189218	5000077	4865779	4224182	3243013	3625988	4018605	9122093	4070716	3651204	3823614	3473900	4102477	4306069	3741510	3719284	3875533	11115826	10378338	8483481	9193435	7630694	9190460
P63001	Rac1	RAC1_MOUSE	Ras-related C3 botulinum toxin substrate 1	5377420	6956821	3584139	4310600	4213531	3743178	4493556	5438503	5122193	3195627	3959056	3540847	4522174	6471587	4657567	3771003	3562610	4746328	5567689	4849922	4821036	5499424	4633336	4489352	4101018	5445600	6993528	4777081	4453331	3982877	5074483	4846669	6274683	4418164	4305140	3784648
Q62419	Sh3gl1	SH3G1_MOUSE	Endophilin-A2	1489361	1606794	1600217	1368965	1411166	4200895	4967604	5576203	4825536	3904518	5610063	4325077	4719337	5169758	4736142	3921591	4051241	6508498	5795768	6639033	1484873	7645745	6526875	7873360	6593345	7033148	6459065	5935772	5869352	6086695	1524480	1745429	1822522	1562242	1537489	1360051
Q91WS0	Cisd1	CISD1_MOUSE	CDGSH iron-sulfur domain-containing protein 1	1733337	1631901	1520672	1664337	1660878	4904274	4677188	4757469	4729718	5020414	4066527	4353679	5425922	4959195	4343153	4701121	4150188	5607649	5620365	5854502	1474017	6708484	7065275	5378949	6972475	6052566	4009623	5348526	5800971	7017114	1492653	1506655	1598007	1752491	1770564	1729228
Q9CQ69	Uqcrq	QCR8_MOUSE	Cytochrome b-c1 complex subunit 8	1980964	1916535	2163965	2340912	2129760	3873986	4239855	5116815	4353084	4148655	4562372	4519897	4993837	5257427	4500183	5055219	4523267	6501220	6310434	6567492	2173091	5970926	6346317	6378664	6315785	5630762	6106956	6607847	6553317	5963499	1735456	2053965	2103372	1901530	2005784	2156416
P17665	Cox7c	COX7C_MOUSE	Cytochrome c oxidase subunit 7C, mitochondrial	2619121	2786574	1757843	2301919	3248736	3543200	6246833	5920243	5507860	5581964	5890651	4692679	5872788	5722104	5345650	6341490	5967386	3317665	7023014	5817626	3631626	5697061	3841076	1739660	7821286	6226060	6038692	6850719	4313370	6398081	2964364	3631438	2257204	1774946	2031409	2940804
P48453	Ppp3cb	PP2BB_MOUSE	Serine/threonine-protein phosphatase 2B catalytic subunit beta isoform	1297510	1222602	1131167	1557715	1114885	4155028	5333444	4383347	4722943	4753831	4269668	4875088	5146962	3818628	3799947	4610393	5079770	4937403	5317711	5765332	1116202	6290982	5977659	4877942	6399751	5492385	6315387	5590984	5373404	5396294	957232	1155768	1284541	1125972	1212875	1224183
O35129	Phb2	PHB2_MOUSE	Prohibitin-2	4761395	4768585	4467714	4196069	4024775	4174368	4101504	4403430	4175556	3877429	4097428	4492677	4835779	5220366	3450392	4456078	4526867	5595187	5697200	5965309	4058182	4849862	4389062	5988453	5098296	5367951	5511112	6201647	6105445	4876117	4751450	4274044	4431653	3840724	4397608	4461148
P61255	Rpl26	RL26_MOUSE	60S ribosomal protein L26	8064351	10691824	9788630	9211171	11106788	3799333	4590599	3999547	3927933	3817409	5078209	4563948	5041992	4373810	4293180	3790888	4731259	3251907	3178254	3492542	10034645	3451234	3601039	4079010	3908525	3247694	3969862	3295437	3544760	3502542	10075573	8639133	10619527	7908194	9624578	9757277
Q9JKD3	Scamp5	SCAM5_MOUSE	Secretory carrier-associated membrane protein 5	443338	1038763	1009387	1142807	891147	4511369	3979263	5540719	4738445	3791138	4661010	4407083	5193278	5197450	4225887	5344843	4098498	6072363	6252645	5625197	1007092	7007818	7374399	6041071	6107482	5158271	5835561	5831762	6357046	6145498	793907	808038	912668	962557	905769	989321
Q9QY76	Vapb	VAPB_MOUSE	Vesicle-associated membrane protein-associated protein B	2977454	3052758	3140569	3366584	2818948	4710035	4272056	4736998	4438742	4389968	4796635	4432743	4627997	4612856	5350524	4825195	4888584	4838130	4694662	5022596	3223963	5755687	5884719	4469575	5133319	4840101	4316486	4844225	4805030	5176524	2979757	3083335	2954248	3013266	2936751	3182736
P59999	Arpc4	ARPC4_MOUSE	Actin-related protein 2/3 complex subunit 4	3691553	4336445	3984702	4049142	3248422	4542568	4183934	4548956	4772522	4610857	4689494	5157717	4287795	4755022	3539569	4001194	4560556	6008049	5499712	5512860	3217230	4796673	4190452	5001820	4591368	5647873	5675037	5363407	6263145	5791799	3376893	3391381	3691057	3165031	3583550	3401327
Q61553	Fscn1	FSCN1_MOUSE	Fascin	6685661	6234616	5758550	5824803	5693772	3687612	4054625	3493881	3778192	4675720	3996921	4475101	4310842	4344219	3037332	4231680	4906276	4734040	4084019	4373164	6092539	3240125	3179552	4364995	3844673	4098637	3809220	4564075	3410803	4397949	6079223	6143984	5666924	5353328	5204909	5999171
Q61735	Cd47	CD47_MOUSE	Leukocyte surface antigen CD47	1080487	1071361	986650	1194845	923489	4085293	4626674	4662031	4375100	4981628	4126549	3477011	4023565	4920254	4489739	4700201	4477282	4831698	6043026	6244916	798644	6022242	7272796	4862645	4969530	6810393	5551497	6122757	5164815	5067514	1007916	1068404	795208	1010395	752296	766749
P62774	Mtpn	MTPN_MOUSE	Myotrophin	8387561	5742722	6104005	6745982	4548508	4254660	4573658	4400570	3875844	3020011	3750418	3192245	3942364	3981792	3477739	4686890	3992665	3704543	3878332	3616559	6634031	4564159	4421485	3853564	4414616	4542207	4249544	4208804	4301065	4145332	5719321	4194754	6286386	4954895	6130241	6117002
Q9R1Q8	Tagln3	TAGL3_MOUSE	Transgelin-3	4183446	3410123	3907260	3738753	4228691	3948533	4964739	4505676	3408666	4368684	3617315	3800128	4920699	4389244	4159417	4943371	4405343	5714829	6378545	6632898	4004779	6476745	7420882	6384873	6202693	5616338	6236825	7597890	5356877	5623808	3998654	4080699	3912926	4207596	4013011	3843127
P35979	Rpl12	RL12_MOUSE	60S ribosomal protein L12	8725379	10022834	10356917	9807368	9075802	4291863	4001208	3931938	3852209	4298958	4667086	4179214	4251291	4449865	4910465	4693387	4479225	3155812	3076270	3416981	9421852	3753326	3927500	3487234	3509345	3245141	3373620	3266838	3452213	3393837	9402388	9433908	9718798	8701152	9557413	8878936
Q9D819	Ppa1	IPYR_MOUSE	Inorganic pyrophosphatase	6645002	6663740	6890455	6445697	6769069	4147339	4415052	4483119	4332462	4065814	4328348	4144438	4043831	4232509	4461368	4754496	4433008	3171543	3654552	3774526	6847046	3701582	3710956	3502106	3342591	4105997	3399852	3802377	3341879	3578642	6245901	7387552	6593737	6835644	6242421	6522772
P56959	Fus	FUS_MOUSE	RNA-binding protein FUS	16335731	13469601	14679272	11487021	14352954	3999479	4977859	4133393	4576856	3716057	4710197	3848445	4794100	4539804	4130435	3799979	4021733	2661506	3631728	3324195	12603814	4202691	3844310	3321354	3635097	4016893	2898275	2793190	2949377	3324007	15611044	12968288	13667130	13043306	11860787	14469936
P61161	Actr2	ARP2_MOUSE	Actin-related protein 2	3240885	4368245	4093591	4303787	4390375	5108228	3958327	5068619	4469729	4233070	4354897	4815465	4903353	4538004	3856129	4034459	4049360	4625286	3744551	4289088	4925051	4522608	4713724	4764993	4498011	4576315	5165697	4425782	5190604	5234236	3578813	3800279	4311480	4024455	4001183	4295810
Q8R5C5	Actr1b	ACTY_MOUSE	Beta-centractin	4241459	4441575	4419515	4386013	4296271	3895440	4319533	4304016	4257643	4318392	4386056	4108466	4568796	4319685	4362194	4822158	4379952	4422536	4719676	4619288	3862699	4834822	5251932	4362759	4824952	5201640	3977084	4447946	3856457	4793062	4277648	4343452	4354670	4538490	4052226	4252560
Q8BFR5	Tufm	EFTU_MOUSE	Elongation factor Tu, mitochondrial	3323805	3117739	2907749	2882818	2811081	4131563	4530607	4437733	4489817	4278579	4214939	4509222	4310388	4542695	4033456	3723781	4414553	5540254	5199577	5192327	2770779	4640146	4615401	5608548	5004048	5743301	4924630	5538820	5143905	5185695	3124211	2830433	3008047	2854882	2832186	2947635
Q9Z1S5	2022-09-03	SEPT3_MOUSE	Neuronal-specific septin-3	3227851	3273998	3123358	3072447	2845409	4221709	4646025	4292773	4083793	4276220	4127904	4313423	4014060	4414333	3870632	4913094	4596342	6874501	5830226	6602002	3037436	6326132	6564549	6130898	6000595	6674075	6030002	6395061	5940636	6673582	3073843	2850286	2743936	2992029	2910431	2609157
Q9CWS0	Ddah1	DDAH1_MOUSE	N(G),N(G)-dimethylarginine dimethylaminohydrolase 1	5370465	4135177	3780998	4800644	4078134	3980627	4404959	3756629	3655062	3498858	3903225	3961118	4212360	5371771	3831067	4155867	3924694	3887381	4704128	4508199	5190342	4424832	4649296	4652777	3883297	4978919	4003113	4189096	4692791	4440852	4281976	4374794	4042658	4667211	4184685	4775406
Q6PER3	Mapre3	MARE3_MOUSE	Microtubule-associated protein RP/EB family member 3	1510353	1784219	1638629	1697338	1537600	4539517	4376325	5012364	4408445	4423964	4714831	4324228	4312440	4297621	4802287	4310481	3627032	3497254	3921046	4230843	1713024	4167487	4746841	4253501	4730406	4727291	4367707	4311865	4317599	5084049	1375742	1753321	1556738	1652017	1628486	1530001
Q9WV69	Dmtn	DEMA_MOUSE	Dematin	1152428	1017481	1374801	1449836	1252263	4163353	4726460	4051672	3833515	4619835	4269714	4435123	4517908	3783406	4104116	4738471	4550550	5124496	5156641	5699126	1315242	6412432	7081267	4750667	5634909	5633188	4741707	5517196	4907897	5652027	1149930	1274590	1338616	1110835	1289494	1129150
P15532	Nme1	NDKA_MOUSE	Nucleoside diphosphate kinase A	5841026	5553695	5226977	5003797	4719538	3548210	4546960	4087558	3857663	3762772	3725290	3677992	4085788	4277110	3726539	4474126	4246538	3831177	4033400	3791096	5863155	3970299	3965102	3256063	3688482	3874601	3911461	3788854	4517072	3737005	5673442	5453610	5062451	5003816	4894416	4949216
Q9R1P4	Psma1	PSA1_MOUSE	Proteasome subunit alpha type-1	8054745	7505206	7252700	7022627	7817039	3491308	4072561	4271435	4193332	4149725	3962506	4073477	3933361	4825084	4134677	4475126	3901553	3223937	3344883	3808616	7204338	3558466	4058391	3398588	3398810	4033808	3302016	3853893	3458102	3766308	7139418	8129366	7007090	7343149	7477889	7463561
Q9R0N5	Syt5	SYT5_MOUSE	Synaptotagmin-5	715366	555226	498660	591248	342782	4424135	4853682	4818498	3788058	5878311	2666296	3379615	3695141	5248005	3796789	7258135	4685853	8958086	9485448	9814410	379836	6202926	7231794	6961316	5699625	8670077	7226353	9890630	7000117	6683789	508279	450815	327973	358268	633542	345890
Q11011	Npepps	PSA_MOUSE	Puromycin-sensitive aminopeptidase	4702561	4504512	4371627	4422042	4082598	3731596	4066298	3614896	3945333	3506846	4064612	3537273	3980325	3919160	4053240	4356361	3675126	3703527	3934082	4189945	4474092	4445540	4942492	4084893	3873790	4455294	4495169	4358313	4987952	4069927	4457120	4251848	3998557	3736801	3804148	4278812
Q9R111	Gda	GUAD_MOUSE	Guanine deaminase	302128	364709	1078835	1121634	1191772	3826649	3516364	4310510	4322570	3801781	4311549	4582290	4412445	4539832	3721431	6103454	3844357	4572863	4287910	4948219	1115389	4780579	4761141	4537293	4275395	4614412	5801450	5578508	6365225	4841764	1081456	1171116	487992	1185071	1244246	1230295
Q9ERS2	Ndufa13	NDUAD_MOUSE	NADH dehydrogenase [ubiquinone] 1 alpha subcomplex subunit 13	1725991	1788743	1601047	1602213	1390400	3892346	4225997	4278523	4612698	3885956	3447013	3813159	4101294	4402108	3881294	4112135	4229830	6789047	6046371	5982969	1495811	4752471	5222572	5587293	5230753	5903269	5823458	5695685	4915933	5998412	1715961	1454324	1213578	1343506	1474702	1395435
Q01768	Nme2	NDKB_MOUSE	Nucleoside diphosphate kinase B	7677971	6980074	6486060	7463187	7828341	3574689	3359090	3980842	3086643	3317022	3413501	3708350	3212963	3967808	3312413	5459752	3629538	3629375	4036119	3897561	8794429	3527903	3150492	3717828	3103448	3732476	3979863	4637911	4733091	3784663	7098063	7848163	6832856	8205646	6807981	6512740
Q93092	Taldo1	TALDO_MOUSE	Transaldolase	8955937	8352011	8727866	7116852	7709899	3507179	3868248	3953412	3978111	3975547	3717281	3647741	4286721	3771095	5653057	4319823	3535125	2814835	3175199	3856419	6810344	3342671	4363300	3639726	3779678	3370395	3110985	3413099	3398826	3709249	8478081	7780021	7958101	7450386	8017517	7350760
Q61753	Phgdh	SERA_MOUSE	D-3-phosphoglycerate dehydrogenase	4549402	4531524	4475695	4734627	4364582	3297634	2917313	3565719	3715563	3086976	3942953	3483516	3572617	3610119	3681156	3709164	3172039	3543408	3166794	3515697	5218568	3721141	4557012	4188271	3532465	3803547	3821439	4121829	4308265	3994794	4812191	4956255	4663679	4742901	4787618	4801798
Q8VDQ8	Sirt2	SIR2_MOUSE	NAD-dependent protein deacetylase sirtuin-2	747597	717801	756485	701859	724801	2878837	3941387	3679134	6396379	4288743	6177440	4525872	6789158	4076000	8723457	3980513	4593495	4192884	4187172	4625888	756714	4758949	7805468	8578893	5005757	4429638	3942329	5987042	3596911	5424366	759905	747052	756718	718450	615625	728030
P60879	Snap25	SNP25_MOUSE	Synaptosomal-associated protein 25	724820	577542	764061	789198	899955	5703792	5191461	4424851	4563010	5191011	4324985	4882901	4644596	3613707	4409044	3902732	4311163	4425097	4795895	3791636	884815	5344703	4413417	3896110	6628859	4203103	3775622	4772388	4012279	4469405	670996	796327	760128	993142	754645	654478
P31650	Slc6a11	S6A11_MOUSE	Sodium- and chloride-dependent GABA transporter 3	698277	900313	902757	1006097	794565	3816776	4643855	4215404	5092639	3868587	4003280	4066099	4605376	3885780	9018545	3774826	3872564	4957953	4887060	5198092	885646	5230555	5323986	4471915	5146701	5335983	4184574	4705133	4335311	7241691	824287	934677	753735	849984	750652	795008
P67778	Phb	PHB_MOUSE	Prohibitin	3914961	3674350	3520281	3520463	3923476	3786606	4379888	3918482	4174286	3815323	3592100	3877175	4293277	4162986	3918011	4458167	4151400	4917687	3983725	4846543	3930518	4319363	4785497	4955592	4516111	4800693	4946639	5086872	4769706	5162375	3730593	3572124	3574531	3514342	3314570	3767232
P21279	Gnaq	GNAQ_MOUSE	Guanine nucleotide-binding protein G(q) subunit alpha	3809296	4752789	3279957	3610936	2881902	3555578	4151091	4009115	3668422	3399449	4159362	4178898	3672611	4885439	3846013	4214952	4086219	3915728	3922528	4834120	3268593	3900179	3874984	4017565	3909609	4212755	3969874	3837115	4204648	4238268	3938589	3070104	3325291	2859587	2975879	3242067
Q91VW3	Sh3bgrl3	SH3L3_MOUSE	SH3 domain-binding glutamic acid-rich-like protein 3	3187751	3062168	3190875	3052214	3063810	3895587	4906332	3628703	4641954	4208138	5346101	4122276	4680966	4398716	4657468	4558077	4629830	3793044	3255081	4199650	3220742	4915887	4890428	3889959	3508006	3755090	4281311	3941811	4068482	4469261	3874184	3439226	3205763	3125088	2293941	3171345
P09405	Ncl	NUCL_MOUSE	Nucleolin	14383789	13610571	15167077	14099726	14126500	3400137	3823699	3611910	3325250	3578035	3941519	3547395	3759387	3529367	4852084	4424337	3897925	3410164	2860097	3383106	13795052	3811406	4318456	3453843	3469964	3144753	3258753	3500473	3155839	3265984	13978113	13387382	14457750	13470503	14847611	12882989
Q921I1	Tf	TRFE_MOUSE	Serotransferrin	11240558	9046318	9593255	9499752	7969929	3842346	3297748	3054161	3853352	4308223	2996337	2806442	3387352	2932178	5174617	2873431	2665131	4594960	3732602	2201828	8826770	3484596	4606357	3803275	3465441	3149033	2913204	3231824	3576260	3306704	11566114	9111216	10830175	9377805	10687423	12150819
Q61937	Npm1	NPM_MOUSE	Nucleophosmin	9896751	8598374	9610855	8852127	9909264	3425044	3739406	3126852	3693905	3710507	3705695	3456568	3464814	3072032	4095002	3839818	3849583	3516211	3205062	3844946	8755908	4124218	4270918	3877046	3401260	3817965	3556001	3722337	3398166	3697520	9770323	9723054	9706425	8687762	8527023	9118121
P68254	Ywhaq	1433T_MOUSE	14-3-3 protein theta	5829199	5763725	6291380	5227041	6388518	3573139	3359389	3775802	3528880	3098073	3116868	3549551	3347390	3620374	3186846	4808302	3013367	3886705	3560255	3838346	5675619	3318406	3864620	3376881	2943193	2938746	3503166	4118088	3528111	3821948	5567006	6834888	5991109	7337046	6233212	5456251
Q8BGT8	Phyhipl	PHIPL_MOUSE	Phytanoyl-CoA hydroxylase-interacting protein-like	1184662	1221542	1170465	1497932	1356277	3995864	3589759	4134862	3790930	3899353	4322541	4195915	4082291	3738041	3180257	4489305	3879258	3868362	4009386	4179623	1317382	3777722	4798223	4470595	4717771	3962810	3881051	4364005	3924241	4847012	1273199	1311818	1279863	1310469	1349684	1485657
Q3ZT31	Snx25	SNX25_MOUSE	Sorting nexin-25	3943395	3239665	2436825	2084146	124599	341451	8177140	6786085	5617249	5231923	392012	4433148	380083	8313166	7544793	7519906	384936	6891793	10502591	10383864	2549615	8986666	9287724	525521	533926	10044376	521562	9978470	8066849	7098943	3837480	2498299	141495	1735123	1815087	2160414
P14115	Rpl27a	RL27A_MOUSE	60S ribosomal protein L27a	9357615	9631134	9516446	8816522	7786827	3892510	4212767	3836113	3657740	3723753	3473210	3635990	3568237	3942625	3527705	3872556	3801670	3071136	3111021	2700540	7163527	3315030	3148638	2618019	2755888	3282672	2960483	2877566	3070775	3123564	9334005	7933412	8414002	7783454	8943696	7828479
Q8C8R3	Ank2	ANK2_MOUSE	Ankyrin-2	1222671	1361302	1262922	1428179	1191441	3660545	3817538	3654075	3865063	3838749	3898115	3525617	3641753	3873804	3818688	3906161	4064971	4047376	4080370	4102861	1604060	4262863	4420764	3984911	4356096	5153364	4375244	4193804	4523616	4735196	1305083	1562575	1256597	1660957	1178706	1152055
P11404	Fabp3	FABPH_MOUSE	Fatty acid-binding protein, heart	1227819	1315542	1507624	1284109	1405874	3732863	4190386	4322786	3540186	5079785	3843348	4184535	3926619	4191476	3537205	4909771	4059521	4085970	4087593	4890218	1454448	3926332	4703223	3982212	3783262	4176949	3382551	5213516	3890571	4598506	1106213	1658137	1235156	1534195	1287806	1097421
O88342	Wdr1	WDR1_MOUSE	WD repeat-containing protein 1	2169340	2279626	2263860	2208662	2092585	4007096	3897268	4484867	4171690	3926473	4231279	4506707	4283197	3981062	3480313	3666838	3828103	3526154	4127644	4409479	2075834	3781133	3439637	4232025	4193939	4322442	3952021	4443888	4267112	4311795	2065902	2228906	2210146	2141365	2173674	2428230
Q9WUM5	Suclg1	SUCA_MOUSE	Succinate--CoA ligase [ADP/GDP-forming] subunit alpha, mitochondrial	1203529	1163358	1094387	1154821	1070763	3343708	4314960	3869310	3894479	3720942	3650409	3191434	3819464	4034959	4415704	3778944	3924803	4651519	4795715	5202851	1148440	5246861	5595936	5012175	6398855	6272022	5139765	4987123	4663757	5438720	1371969	1066141	1171501	1009801	930148	1137259
P62962	Pfn1	PROF1_MOUSE	Profilin-1	5194424	4944418	4917258	4910992	3821320	3259862	3919676	3640312	4061415	3365480	3287534	3231075	3236291	3660869	3920953	3736314	3601627	3380831	3399663	3337249	4584794	3724274	3854851	3013560	3176027	3927837	3485003	3122946	3504096	3580125	4887595	4264774	4627292	4600443	4820388	4415216
Q9CZY3	Ube2v1	UB2V1_MOUSE	Ubiquitin-conjugating enzyme E2 variant 1	4980712	5151452	5998434	5151068	5753467	2981998	2748884	3467783	3298555	2803054	2999973	3075269	3417734	3485539	3204496	3935774	2718384	3492396	3485078	3546270	4786693	3796837	4031830	3597635	3579585	3057801	3735431	4837799	3815353	3298645	4857051	5895611	5712044	5918692	5730419	5571705
Q9DB77	Uqcrc2	QCR2_MOUSE	Cytochrome b-c1 complex subunit 2, mitochondrial	1470256	1243733	1181815	12439041	1016468	3769105	3393403	3390242	3980473	3738990	3419943	3522873	3729484	3511578	3668282	3369010	4162922	4948916	4304274	4577114	12939442	4803372	5033020	4934186	4682764	5284549	4327046	4379363	4497041	5225386	1249034	1037605	1128432	12053130	1132429	1219784
P08226	Apoe	APOE_MOUSE	Apolipoprotein E	849381	786444	889827	1041952	760377	3575004	3443752	4191105	3285219	3930811	4135230	3433481	3960501	4012352	4158155	4911097	4326781	4137658	4210759	4230086	1033221	4654801	4717491	4571119	4393051	3505637	4109240	3978161	4838242	4200838	1003787	954142	1101537	957106	1137463	942804
P80317	Cct6a	TCPZ_MOUSE	T-complex protein 1 subunit zeta	9614983	9151490	8578591	8817361	9448879	3709296	3610352	3688551	3476736	3347602	3684125	3854911	3806962	3404451	3773693	4429691	3730459	3140266	3071215	3211172	9155798	3231566	3658871	3463351	3289345	3546991	3376923	3374249	3392889	3865673	9791550	8822474	8876984	8471248	9052807	9325234
Q9CZX8	Rps19	RS19_MOUSE	40S ribosomal protein S19	7754309	8031698	9489982	8170826	8913717	3433690	3260247	3847652	3458517	3016529	3770854	3741278	3661681	3756960	3862918	4009873	3246733	2856304	2882707	2580864	8781664	3308367	3451525	3029506	3016859	2915049	2677928	3125487	2871973	2880373	7847812	8852638	9411202	7830298	9259802	8141310
P14231	Atp1b2	AT1B2_MOUSE	Sodium/potassium-transporting ATPase subunit beta-2	617784	803742	668106	803052	580971	4340427	3682291	4757344	4324229	3399642	3576795	3878820	4061754	4647292	3805563	4013727	3575234	4933356	6316426	3267473	622733	5560191	4344808	4767432	5347678	4540351	5160363	5436096	5821178	4482260	594055	691540	712433	684760	700969	680672
Q6ZWN5	Rps9	RS9_MOUSE	40S ribosomal protein S9	9017574	10071726	10124901	7594981	7676608	3472980	3567491	4243930	3466586	3806652	3745858	3723790	3157429	4997628	3342471	3078462	3376143	2964092	3340990	3985045	6706166	3010369	2343056	3446936	2630676	3350356	3351202	3627891	3602818	3048281	8722535	9670413	9049947	8052918	9150776	8852795
Q60597	Ogdh	ODO1_MOUSE	2-oxoglutarate dehydrogenase, mitochondrial	1685855	1758715	1809533	1863252	1554492	3550768	3964880	4116084	3691217	3803133	3410670	3250206	3737627	4475817	3551139	3850633	4474758	6310454	6007818	5855683	1708181	4689979	4313028	5666502	4732694	6302910	5369084	6109954	5033625	5695971	1939355	1833054	1632523	1879301	1587922	1454942
P80318	Cct3	TCPG_MOUSE	T-complex protein 1 subunit gamma	9634731	10173005	9800242	8708639	8738375	3463082	3698932	3558533	3538497	3410375	3321673	3338096	3128493	3536186	3575348	3898703	3602766	3393879	3307095	3862713	8827488	3266874	3374572	3420924	3326276	3863149	3816468	3668192	3702121	3665666	9629408	9366116	9335607	9062225	8948269	8484849
Q60931	Vdac3	VDAC3_MOUSE	Voltage-dependent anion-selective channel protein 3	2195499	2346855	2128474	2340114	2165858	3767715	3580650	3711616	4019720	3793491	3374914	3942006	3749412	3856062	3627659	3665692	3950191	3754101	3677502	4318472	2073988	3866679	3950049	4364262	3859413	4211462	3916149	4019328	4453211	4434555	2136793	2061150	2247780	1904683	2035597	1980867
P51880	Fabp7	FABP7_MOUSE	Fatty acid-binding protein, brain	26152502	23606392	23404346	22563832	27780064	3370209	3541242	3125935	3792222	3133253	3931019	3592665	3274983	3833787	5416413	4691202	2996488	913300	826258	1244544	28493246	1129633	948019	1002564	888930	946785	1482927	1100169	1398924	1216689	29769378	36927616	28544728	34631780	30677030	28485980
Q05816	Fabp5	FABP5_MOUSE	Fatty acid-binding protein 5	10737529	10324822	10101308	10122784	9255189	3650858	3401574	3634652	3852042	3741195	3886356	3695829	3293802	3688118	4177668	2964182	3616389	2534738	2130540	2239719	10789238	2395659	2333046	2259908	2336974	2599992	2060905	2305500	2282919	2251609	10678470	11298073	12288425	12208932	11123614	10804836
Q61206	Pafah1b2	PA1B2_MOUSE	Platelet-activating factor acetylhydrolase IB subunit beta	7121778	6339329	6693839	6819450	5269884	2126470	2422330	2864029	3189276	3151605	2223356	2394029	2876475	3605851	2883400	2396092	2261183	3354354	3503974	3756111	5961679	3136990	3459553	3410750	2910826	3882542	4379515	3966433	4178295	2544265	7271776	7452517	6903522	7434495	6214198	5996310
Q62108	Dlg4	DLG4_MOUSE	Disks large homolog 4	477720	408659	481095	494640	453403	3649696	4592766	3665092	3341601	4774535	3422130	4195489	4281030	4062888	3133050	3548646	4248629	5997720	6716595	6702320	430430	6350541	6629167	4941897	6113556	6306462	5430927	6070693	5168125	6340921	421434	443825	455044	419129	435031	448756
Q9R0P5	Dstn	DEST_MOUSE	Destrin	4983973	5305650	6128636	5746118	5743623	3020152	3328459	3401153	3015695	2659085	3404293	2932535	3054606	3163569	3204189	4272038	3342544	3649808	3190040	3818401	6591760	3057035	3238358	4070325	2889171	2922065	4100819	3663028	3564975	3541149	5050598	6139311	5227872	5581182	5636265	5322325
O55100	Syngr1	SNG1_MOUSE	Synaptogyrin-1	236858	271688	194821	336933	170470	3626561	3576452	3787786	3920107	4119005	3629262	3971685	3886281	4865089	2721707	3031644	3673457	8301233	7297959	6679556	194533	5393870	5345103	6615281	5522288	6930438	5408088	6195920	5880536	6399418	219405	177858	178343	183112	214420	239821
Q99JY9	Actr3	ARP3_MOUSE	Actin-related protein 3	3729153	3600077	3984986	3689571	3682051	3405666	3495165	3414545	3378624	3484443	3765600	3115084	3415343	3199786	3354854	3935541	3449604	3460082	3657877	4042258	3764208	3693804	3186136	3562586	3726723	3903131	3808000	3962024	4147688	4057296	3434674	3946109	3566990	3718417	3789253	3377106
O55125	Nipsnap1	NIPS1_MOUSE	Protein NipSnap homolog 1	2351281	2562794	2369965	2700200	2343188	4171980	3661450	3616085	3483564	3760870	3601744	4244885	4344456	3525848	3407895	3642604	3726211	5574485	4226015	4767845	2592087	4841105	5650350	5748471	5191672	4379208	4450381	5227821	5932302	6103718	1777180	2216150	2460230	2282643	2563353	2564786
P62862	Fau	RS30_MOUSE	40S ribosomal protein S30	7699902	7689844	6863750	7361032	5790186	3856724	4196833	3222219	3712864	3551971	3657446	3523901	3086043	3514725	4204587	3424415	3412040	2443313	2597284	2555282	5716579	3011228	2750437	2332791	2560541	3355821	2444983	2317043	2499865	2503584	8050113	6301591	7284706	5352708	7296968	6137813
P63054	Pcp4	PCP4_MOUSE	Calmodulin regulator protein PCP4	468838	471346	421883	706033	621070	4316864	3678674	3614854	9764227	4528117	4143571	4647617	5485678	4057105	4273066	2088386	3797094	3746416	4366224	3587458	497957	4555640	3165693	4924314	4971331	3740040	2818969	3741259	2739133	3947888	385228	535491	497847	554220	420110	786206
P14148	Rpl7	RL7_MOUSE	60S ribosomal protein L7	6962026	7003643	7125096	6580242	6383404	3648752	3641939	3395207	3455028	2959090	3598115	3616851	3674583	3330629	3545696	3595410	3401588	2600059	2567878	2471767	6078581	2777321	2817512	2513393	2845091	2849978	2494227	2523597	2367275	2830950	7081048	6112279	6752717	6122865	7214664	6532669
Q9Z1G4	Atp6v0a1	VPP1_MOUSE	V-type proton ATPase 116 kDa subunit a isoform 1	569313	664893	753001	868463	654321	3671495	3486439	3837108	4625384	4182941	3324437	4342494	3418862	3891575	2713495	3521525	3752854	6552064	5907208	6161032	674387	4754436	4750489	4968264	4498114	5756613	5254522	6102034	6110984	6082032	626818	756963	766724	767369	698313	717021
Q91V92	Acly	ACLY_MOUSE	ATP-citrate synthase	5168868	5454012	5415605	5053819	4753641	2911046	2923192	3027042	4084870	2926929	2708610	3182820	3139809	3116415	3823721	3391790	3109670	3483682	3292389	3602639	4756047	3335434	3495591	3170853	2990213	4034212	3492736	3528198	3453844	4016932	5101609	5352620	4880387	5295040	4873630	4404832
Q9CXZ1	Ndufs4	NDUS4_MOUSE	NADH dehydrogenase [ubiquinone] iron-sulfur protein 4, mitochondrial	1129282	1071059	1071512	1125139	1018202	3650557	3428563	3660304	3739923	3765498	3523766	3404868	3243434	3280317	3681421	3589661	3581337	4322426	4416986	4475657	970175	5266142	5060020	4218820	4135696	5067567	3727903	4660194	4118386	4923194	1143148	1114491	1060345	1060737	1144638	1054291
Q9QYC0	Add1	ADDA_MOUSE	Alpha-adducin	1954852	1871962	1971261	1843367	2037268	2971957	3510045	3809558	3633988	3746043	3680097	3588621	3699776	3990490	3262347	3583120	3180202	3689205	3262139	4224768	2321772	4038222	4698091	3755719	3942326	3993326	3997664	4296877	4175667	4641737	1883933	2217083	1753035	2034408	2030880	1922685
Q8K1M6	Dnm1l	DNM1L_MOUSE	Dynamin-1-like protein	1990554	1933777	1788653	1817492	1718886	3109474	3967263	3730283	3554196	3539904	3547930	3347971	3388016	3708246	3556640	3597122	3930236	3795969	3948153	3798017	1986715	3763409	3767198	3617624	3678201	4275368	3533414	3836282	3704328	3599322	2157326	1852056	1744689	1621416	1475493	1680142
P35564	Canx	CALX_MOUSE	Calnexin	4261996	5058982	5180975	5105392	4085717	3030458	3141173	3236723	3260941	2812784	2677769	2765984	2814965	3769155	3531499	3548485	3043859	2890338	3199672	3638364	4433395	3405386	3176947	3134696	2639556	2976893	3077493	3594672	3672762	2699744	4878007	5023917	5027859	4630283	4947812	4370039
P60335	Pcbp1	PCBP1_MOUSE	Poly(rC)-binding protein 1	10330967	8369613	9942854	8479140	9111673	3223211	3049763	3312829	3342705	3237015	2993588	3301898	3278099	3386254	3254320	3683656	3365534	3364549	3602351	3738794	9071327	3361688	3332320	3278547	2819565	3312940	3680637	3591957	3454584	3333325	8297453	8796734	8457624	9104139	9035502	8379425
Q7TPR4	Actn1	ACTN1_MOUSE	Alpha-actinin-1	1594563	1740594	1834123	1845725	1518028	3581899	3546182	3444478	3497629	3727958	3025493	3690802	3625858	4157984	2573926	3392806	3899516	6617081	6744106	5470452	1695409	5356586	4932174	5321180	5413620	6189035	5895085	7062747	5984380	5875934	1528638	1701996	1753924	1614752	1642471	1543170
P42932	Cct8	TCPQ_MOUSE	T-complex protein 1 subunit theta	9995901	9417862	9143676	9076068	8559772	3426613	3548284	3318438	3222351	3120423	3255893	3265471	3201809	3160945	3534638	3741441	3635948	3189715	3044189	3159584	9265778	3349714	3429045	3167720	2996999	3058946	3356811	3335419	3641495	3481112	9579285	8687331	8821520	8411992	8846260	8559919
P29341	Pabpc1	PABP1_MOUSE	Polyadenylate-binding protein 1	5650672	5977598	5612633	5087560	5518254	3345235	3370079	3662079	3458826	3569458	3564738	3495892	3396404	3477165	3306236	3517867	3385738	2687755	2604976	3099869	5192357	2888535	3346387	2634676	2827783	3183256	2263899	2831339	2563089	3128615	5632568	5536577	5256044	5247592	5648240	5280839
Q9QUR7	Pin1	PIN1_MOUSE	Peptidyl-prolyl cis-trans isomerase NIMA-interacting 1	1998865	1815917	2070114	2137799	2048187	4107974	3831266	3859976	3438392	3999851	4155876	3687511	3856992	3708812	3991350	3913107	4415955	3437035	3689140	3539723	2290918	4023964	4258142	3487544	4033336	4346897	3301667	3479181	3315457	4120941	1929585	2094024	2011225	2037444	2008893	2123882
P80315	Cct4	TCPD_MOUSE	T-complex protein 1 subunit delta	8184999	7710800	7654302	7753932	8491935	3290929	3395900	3094480	3000023	3491555	3547104	3417646	3438840	2567801	3639191	3511637	3599713	2298839	3218743	2937277	7617928	3087329	2986476	3454987	3183193	2900283	3444716	3128320	3294232	3068654	8396338	7814283	8060039	7090444	7798996	8517515
Q9CXW4	Rpl11	RL11_MOUSE	60S ribosomal protein L11	6543948	7526128	7178007	7432906	6996705	3404741	3118184	3497798	2976625	2996208	3609344	3444736	3700252	3422271	3776381	4062152	3082153	2827370	2756963	2902752	7750141	3111696	3179455	2762596	2883907	2866545	2707998	2811100	2757672	2852273	6669863	6411249	7296577	5884070	7040873	6905239
P63168	Dynll1	DYL1_MOUSE	Dynein light chain 1, cytoplasmic	4124005	3564802	3781745	3590335	3278474	3102179	3922328	3081300	3547781	3403580	3954613	3443005	3551273	3925454	3519461	3858945	4229776	3136364	3719051	3492020	3340656	3271935	3343118	3060724	2311731	2823580	3347017	3072313	3379074	2961569	3674070	3581487	3600549	3210313	2799526	3589729
Q8BI08	Mal2	MAL2_MOUSE	Protein MAL2	343381	366092	342824	486542	349011	3486023	3372790	3441794	3746919	3655202	2940433	3448205	4661232	4668890	2235483	3887737	3797611	10840988	7842838	9390088	421077	7340917	8265052	9706010	7486856	7483736	8330422	11804051	8367181	7956556	375415	346264	373635	363104	384762	420473
Q9WV92	Epb41l3	E41L3_MOUSE	Band 4.1-like protein 3	999340	985164	937538	951197	907554	3129060	3474327	3453672	3538349	3640225	3469683	3257555	3845669	3361313	4261913	3080804	3715034	4694004	4642686	5156250	1007668	4925543	6179311	5273052	4841849	5828136	3933434	5290727	4247299	5532832	929850	1137296	853293	1086544	966898	873865
Q99PT1	Arhgdia	GDIR1_MOUSE	Rho GDP-dissociation inhibitor 1	3691248	3711965	3942067	3663137	3337798	2903527	3117064	3463617	3846674	3052636	3038582	3741827	3140878	3293168	3110846	3363587	3110286	3569964	3248889	3579270	3644415	3157033	3147825	3208523	2961731	3260065	3438976	3602884	3641069	3896525	3588715	3714886	3401368	3714318	3496479	3443280
Q9JHU4	Dync1h1	DYHC1_MOUSE	Cytoplasmic dynein 1 heavy chain 1	4941585	4972080	5010851	4924713	4844944	2972722	3005425	3235339	3043807	2833233	3271439	3363614	3173817	3367684	3005527	3443628	3299489	3439112	3256119	3391870	5220244	3148261	3159674	3480677	3049334	3617268	3227691	3416075	3513284	3448095	4825275	5006486	4627565	4562564	4711925	4694404
P80314	Cct2	TCPB_MOUSE	T-complex protein 1 subunit beta	9761620	10092615	10051240	9314048	9067293	3020880	3062625	3169591	3182706	2939475	2935446	3110763	3158504	2932962	3899644	4231641	2816270	2864335	2968699	2811585	10332289	3188352	3593280	3120989	2963492	2639592	3464485	3392679	3694462	3280589	8839344	10204912	9220693	9160515	9614139	8445206
P62281	Rps11	RS11_MOUSE	40S ribosomal protein S11	5797642	5773276	4475778	4669456	7473193	2590242	4157824	2231019	3168786	3669753	3465591	2662488	3787636	2692698	3584749	2267870	3381921	1524906	2013502	1789258	5521956	1743924	2024032	2520901	2883658	2781561	2268812	1624910	1605986	1898027	8049288	5171978	7416697	4538285	5129138	7014637
Q8C1B7	2022-09-11	SEP11_MOUSE	Septin-11	2151280	2167804	2184980	2157016	1995901	3316959	3847739	3823245	3204631	3356091	3368799	3480556	3661439	3674735	3042976	3521397	3450359	6221079	5771228	6340002	2106556	5239561	5003631	5591920	5330340	5379215	5333156	6363137	5497622	5631347	1939193	2188304	2093155	1865424	1915130	1909915
Q501J6	Ddx17	DDX17_MOUSE	Probable ATP-dependent RNA helicase DDX17	11785429	10527711	10578494	9754686	10150020	3169847	3473676	3494513	2878918	3099236	3405028	2762141	3250992	3398516	3363902	3458149	3613545	2532395	2943831	2976278	9649818	3043470	3349062	2966530	2799229	3156666	2673546	2933804	2520865	2787958	11167573	10373277	10016359	9806376	9068310	8996453
Q00623	Apoa1	APOA1_MOUSE	Apolipoprotein A-I	2897668	3186577	3568813	3412072	2746303	3699859	2986078	3214233	3419415	3735049	3087801	2218376	3249163	2333140	4843220	2887767	2516963	4652267	4726451	1971176	2774885	3402688	5592923	5410067	5438082	2724793	3407788	4676492	5003239	3534723	4523923	3020805	4114901	2684376	3862715	3363041
P28667	Marcksl1	MRP_MOUSE	MARCKS-related protein	7419427	7350980	8182997	7479529	5814232	3329917	2999107	3141071	3230121	3448449	4237657	3478754	2674958	2982319	3429662	3561310	3162777	497698	564483	667696	6093177	679802	704428	491874	508504	666603	684207	377792	905929	631013	7239221	6802217	6780284	6087862	7567599	6748863
P20152	Vim	VIME_MOUSE	Vimentin	7436755	8044227	8108359	7067258	6141807	1398739	1795705	1885910	2765410	2025434	2351744	2125110	2795455	2205036	4281311	1935141	2079469	3458867	3275656	2606440	7004680	2520047	3266061	4884558	3314992	2268417	2631045	4909764	2703016	3439184	7601903	7314460	8534445	5833775	7576504	7725052
Q8BLK3	Lsamp	LSAMP_MOUSE	Limbic system-associated membrane protein	1337999	1068100	1255609	1381928	1255335	3579876	3749983	4183147	4377872	3365402	4050318	3815541	3336446	3281288	4421665	4279885	3536468	3381931	3254095	3768547	1367532	4317272	4057958	3017421	3555295	4443024	3992262	3431153	4146234	3917797	1169043	1384556	1195511	1302020	1054615	1183602
Q5DQR4	Stxbp5l	STB5L_MOUSE	Syntaxin-binding protein 5-like	4088690	3595265	4277424	4172922	3974126	133560	3513877	174087	152695	4298211	2560277	185277	3531440	152029	137906	3243954	1950649	4087992	204998	251423	4397341	230794	6847200	3343290	237153	228833	3844745	255999	192690	199347	5196210	4160382	4263466	3802700	4567066	4355327
Q62093	Srsf2	SRSF2_MOUSE	Serine/arginine-rich splicing factor 2	11017252	9136756	10514558	9704028	12022111	3032621	3163768	3329927	2780948	3169421	3343776	3392646	3549784	3540025	3505685	3184987	3116587	2516386	2580915	3015969	9921940	3090469	3491874	2679230	2762613	2856756	2563848	3023648	2539467	2833116	9969758	10888298	10757076	10394498	11544311	11836311
P62137	Ppp1ca	PP1A_MOUSE	Serine/threonine-protein phosphatase PP1-alpha catalytic subunit	3670174	3792678	3509249	3536558	3426848	2912218	2963595	2961959	3358358	2905973	2882528	3375083	3187649	3573042	2664455	2954604	3308369	3648546	3198290	3454536	3832441	2965470	2646062	2961284	2707020	3075496	3472272	3474842	3384753	3171183	3769751	3801462	3402318	3767230	3392520	3150872
P56135	Atp5mf	ATPK_MOUSE	ATP synthase subunit f, mitochondrial	1926084	1814291	1648926	1757381	1579644	3734986	3506211	3540007	4184919	3357023	2957078	3783005	3324268	4040070	2632947	2832694	3692713	5842936	5189326	3835773	1374129	4185331	3161686	4844868	4555533	4996017	4672584	5404582	5662288	4686394	1759339	1517271	1857533	1725127	2335923	1676297
P47857	Pfkm	PFKAM_MOUSE	ATP-dependent 6-phosphofructokinase, muscle type	939947	924261	881611	940232	853849	3378274	3681483	3325403	3448236	3865897	3000904	3265390	3247522	3343982	3421699	3068203	3722768	4567238	4512502	4183035	992520	4120457	4090219	3812617	3902644	4425723	3749455	3978847	3468023	4568828	961996	817641	867498	891923	893142	802855
Q9QYB8	Add2	ADDB_MOUSE	Beta-adducin	2404999	2320732	2587964	2354620	3049535	2800836	4437724	3103930	4143923	3999079	3718870	3068510	4295194	3012671	3544450	2865044	3710558	4153643	3778479	3841722	2672389	3737601	3595897	4927323	5067991	5104356	5253337	4100414	3724523	3835115	2970091	2705360	3108631	2685686	2287741	2779812
Q9CVB6	Arpc2	ARPC2_MOUSE	Actin-related protein 2/3 complex subunit 2	2861551	3598685	3196259	3637319	3375129	2928983	2714868	3297847	2720564	3127329	3276872	3401703	3332321	3466816	2306941	3330762	3122860	4127848	3675913	4278920	3399580	3238887	2962836	4012063	3287035	3273350	3882504	4530524	4739635	4106723	2451213	3440026	3036533	3311375	3401582	3385865
Q9QWI6	Srcin1	SRCN1_MOUSE	SRC kinase signaling inhibitor 1	881655	946518	909956	1044256	847076	3491563	3543115	3771304	3321646	3365819	3548869	3333491	3575406	3777474	3313946	3596137	3513535	3421732	3404773	3572964	992000	4221654	4262897	3182420	3273864	3827078	3083569	3312979	3415245	3361492	916734	924738	923767	979414	894129	907870
P60766	Cdc42	CDC42_MOUSE	Cell division control protein 42 homolog	3561369	3266080	3287184	3351693	3338623	3864229	3683404	3383380	3608449	4036447	3482019	3314098	3109696	3386167	4126731	3579623	3366654	2661291	2979484	2943259	3373153	2881893	3047043	2619297	2950434	3018825	2926874	2570787	2774755	2843874	3737702	3320461	3279560	3678976	3177740	3003845
Q8JZS0	Lin7a	LIN7A_MOUSE	Protein lin-7 homolog A	769126	759559	914575	796684	809958	3458730	3608200	3368608	2980884	3534850	3165851	3387491	3613431	3066960	3289908	3481094	3129106	4441929	4575537	4872466	763335	5120484	5860994	4091917	4818671	4725240	3294323	4503884	3503609	4352906	768976	853893	882097	885313	823509	862913
Q8K2B3	Sdha	SDHA_MOUSE	Succinate dehydrogenase [ubiquinone] flavoprotein subunit, mitochondrial	2150071	1648219	1866610	1661654	1626668	3321686	4138064	3681469	3289279	3614482	3198982	3395624	3324819	3153586	4015885	3645442	3483386	3524973	3461091	4270686	1492960	4237691	3021058	3282672	3883125	4045304	4159135	4197030	3486323	3125717	1767551	1737951	1614319	1464565	1520825	1633927
Q8CHC4	Synj1	SYNJ1_MOUSE	Synaptojanin-1	547057	721244	626166	786864	482133	3264774	3717753	4145215	3976148	3211038	3274230	3258203	3133084	3945282	3747647	3110670	2714047	4105346	4080948	4248145	563722	5379897	4564501	3844607	3779640	4627833	4477015	3607867	4065287	4125231	605796	633937	629902	597284	562223	474325
Q9ES97	Rtn3	RTN3_MOUSE	Reticulon-3	2731724	3020638	3558671	2544194	2946038	3229600	2711937	3225252	3423107	3544843	3146969	3712716	3278723	3401511	2858045	3217245	3284255	3903268	4170079	4140408	2775104	2821032	3189829	4055416	2742319	3306377	3458861	4311977	3835164	3693881	2345250	3412118	2894711	3400158	3059040	2961269
Q3UM45	Ppp1r7	PP1R7_MOUSE	Protein phosphatase 1 regulatory subunit 7	2015101	1983504	1951389	2047334	1921391	3242101	3294868	3265052	3560480	2954625	3321784	3126753	3331780	3491229	3437772	3661191	3391339	3353750	3248648	3242196	2092931	3647439	3904930	3300016	3196139	3447845	3343370	3301100	3429851	3574518	1974552	2019018	1848357	1916283	1905438	1836901
P00920	Ca2	CAH2_MOUSE	Carbonic anhydrase 2	708038	551972	553093	583335	506152	2990301	3415931	3387893	3536136	3793801	2890063	3098743	3643308	2848915	3934357	3488521	2770826	6354073	8423707	6386327	521866	5921762	8220108	10269085	8863243	7355114	8350070	8466306	7555403	7844817	651829	545478	705840	487638	616636	713388
P28663	Napb	SNAB_MOUSE	Beta-soluble NSF attachment protein	674513	672096	685951	852628	621317	2975924	3730518	3370088	3018630	3112184	3381045	3423326	3478096	3014358	2991966	3739866	3414071	4786348	4007101	4480215	602326	4901197	4434589	4439637	4531902	4110677	4932599	4532426	5571030	4763960	614595	654851	588866	677343	650933	657168
Q61166	Mapre1	MARE1_MOUSE	Microtubule-associated protein RP/EB family member 1	5843736	4804639	5498017	5376571	5207762	3292258	3214529	3252815	2980994	3141406	3437969	3505320	3321495	2735329	3207391	3128229	2474741	1975448	1840799	2130048	5529203	2378297	2292507	2388530	2601509	2290141	2282912	2327331	2542635	2749773	4821017	5256127	5289688	5369037	5276951	5333142
P35803	Gpm6b	GPM6B_MOUSE	Neuronal membrane glycoprotein M6-b	1768162	1722307	1385119	1462021	1790897	4075517	5597428	4042417	4108276	4718841	4325238	4259023	4515452	4482414	3737846	3920418	4660443	2849453	2793596	3955633	1642673	3811314	3968013	3170139	3563318	3104215	3373822	3420478	3292878	3006335	1585705	1749257	1623050	1395063	1188873	1496420
P80313	Cct7	TCPH_MOUSE	T-complex protein 1 subunit eta	7852345	8495448	8735225	8325795	8322434	3177087	2821886	3224058	3310438	2818465	2974065	3248303	2919729	2930882	3246646	3737237	2701141	2701978	2817907	2954871	8256664	3072679	3181352	2568134	2962579	2906136	2779031	2943309	2955676	3233889	7304712	8988952	8616601	8407742	8997404	7724911
P10649	Gstm1	GSTM1_MOUSE	Glutathione S-transferase Mu 1	1941103	1100398	1051840	1161965	773591	3489229	3048199	4780670	3021187	3299893	3951038	3222232	2762103	3222900	3001170	3925644	2684859	9019064	8203055	8451437	1191729	8040083	10145995	9796430	8050694	10046064	9860460	10266857	10936154	9427170	1080034	1034181	855913	784604	775053	1143153
P56564	Slc1a3	EAA1_MOUSE	Excitatory amino acid transporter 1	866411	995983	927256	1134968	891457	3309532	3011104	3345713	3669274	3756687	3105316	2988137	3427505	4073195	3416943	2953604	3068839	5730707	4618684	5539995	866300	3796427	4222994	5007251	3533629	4905790	6694742	5409850	5436503	3696707	981818	943756	844733	955546	875893	750078
Q8R001	Mapre2	MARE2_MOUSE	Microtubule-associated protein RP/EB family member 2	3492360	3381857	2862066	2692255	3442191	3046549	3683892	3441207	3259706	3184571	3442675	3249878	3463829	2951118	3899638	3252054	3014035	2483407	2902429	3225072	3562167	3680607	2908815	2921130	3529234	3502899	3133941	3233167	2422577	2676769	3076775	3542347	3428203	2534871	2548514	3022793
Q3U0V1	Khsrp	FUBP2_MOUSE	Far upstream element-binding protein 2	5429902	6100699	5965475	5956583	7201039	3071878	2430033	2933328	2671473	2720710	3241383	3295688	3337564	3060938	3159000	3519900	2893315	2456890	2539876	2766234	6782406	2966367	3544754	2628370	2822438	2451462	2302438	2650737	2143825	2939277	5914278	6127841	6414469	5839340	6736481	6676570
Q6ZWY8	Tmsb10	TYB10_MOUSE	Thymosin beta-10	7541510	6912083	8178808	8541904	9332127	3158420	3581049	2909835	2955896	2766473	3867031	2171642	2806427	2364804	3048269	3318096	3272276	2345847	2301062	2409387	11050174	2734752	3056768	2675526	3214597	2593099	2565588	2125176	2575202	2608953	10983600	8102676	8049871	8391338	7519621	9419497
Q91YT0	Ndufv1	NDUV1_MOUSE	NADH dehydrogenase [ubiquinone] flavoprotein 1, mitochondrial	1242414	1135298	1089930	1012926	1157898	3661698	3126378	3287095	3421088	2995742	3333687	3094410	3774768	3114574	2769537	3308061	3376878	3720062	4561389	3391902	1053530	4799412	4513423	4376118	4688963	4041738	3237407	3763584	3775189	4495913	1071489	1022264	1091675	992400	1152278	1147556
Q80TL4	Phf24	PHF24_MOUSE	PHD finger protein 24	563453	634572	618276	639313	772030	2893858	3254085	3183012	3170101	3451885	3143218	3390567	3423000	3308143	2485240	2719923	3202476	4560709	4324603	4957464	825473	4592215	4716419	4638551	4274165	4919904	3928349	4924011	3794861	4780020	590802	819774	625247	852272	633864	681191
Q9Z0E0	Ncdn	NCDN_MOUSE	Neurochondrin	1074732	1117440	1128072	1251693	1141203	3211476	3319685	3568390	3636767	3120872	3626219	3755991	3293750	3982374	2417412	3109230	3703521	4492775	3914085	3849616	1294838	3009305	2988716	4046339	3506819	3726951	5238858	4321806	5005155	4042837	1259078	1129275	1133981	1300065	1183704	994276
Q9QZQ8	H2afy	H2AY_MOUSE	Core histone macro-H2A.1	11973464	11921668	12674356	11106179	11406851	2750262	2170646	2967314	2999630	3012357	2750614	2618057	2766275	3194863	3434293	3284686	2825425	2849441	2717738	3186410	9950792	3085916	3614980	3086332	2452257	2891680	3132095	2875376	2889409	2850843	12904028	11593893	11502370	11277658	11419574	10682310
Q9JLM8	Dclk1	DCLK1_MOUSE	Serine/threonine-protein kinase DCLK1	6367683	7222725	6642732	6778424	6618533	3226238	2929702	2960246	2459052	3193476	3009236	3117903	3046763	3682240	2301238	3268799	3564372	2208028	1980697	2043641	6365402	1820403	1558055	1816821	1617279	1959832	2349685	1927839	2219960	1952220	6467564	7057175	6396948	7165233	6065565	6168418
Q9CQ75	Ndufa2	NDUA2_MOUSE	NADH dehydrogenase [ubiquinone] 1 alpha subcomplex subunit 2	1243895	1264543	1318721	1307436	1266825	2756745	3136782	3338526	3418512	3044275	2922769	2948551	3525512	3314885	3467411	3648266	3167624	4812555	4199527	4173259	1292368	4848730	4907961	4189054	4345745	3604827	4210158	4471932	4552389	4697045	1120158	1294784	1170720	1217412	1223528	1224690
Q9WUK2	Eif4h	IF4H_MOUSE	Eukaryotic translation initiation factor 4H	3389273	3108607	3228722	3007784	2639249	3159122	3423729	3181797	3166926	2926199	3515482	3066514	3249138	3573130	3157140	3026284	3358432	3136701	3019144	3020003	2905848	3440764	3551941	3177055	3154168	3335423	3024481	3058373	2914820	3085732	3856196	2790773	3149106	2923800	3090547	2895899
E9Q3L2	Pi4ka	PI4KA_MOUSE	Phosphatidylinositol 4-kinase alpha	3368294	2629929	3092843	3225232	3072112	3001577	3350552	3163162	2961641	3185608	2863680	3103098	3608316	2512718	3368737	3176991	2913478	2991898	2711769	3736863	2825231	3859249	3872881	3106831	3905809	3572902	3402434	3432610	3124928	3373247	2854576	3165102	3254716	2826627	2576591	3137403
Q9R0Q6	Arpc1a	ARC1A_MOUSE	Actin-related protein 2/3 complex subunit 1A	2196002	2976264	2830897	3240514	2845544	3507155	2376375	3024262	2812482	3147216	3150628	3776799	3288192	2964659	2437725	3487097	2931247	4185712	2153097	3453099	3187041	3287169	3893539	4210449	3504330	3162279	3236940	4039516	4619493	4417478	2126257	2662494	2794135	2918010	3263417	2825407
P48758	Cbr1	CBR1_MOUSE	Carbonyl reductase [NADPH] 1	3399078	2944724	3032848	2641218	3045883	2526084	2682199	3067532	3149059	2535459	2867602	2715202	2737742	2778746	2927990	2857365	2327991	3160033	2819879	3198904	3477895	3464626	3439741	3698990	3278625	3342571	3652602	3261798	3769967	3515146	2854817	3251203	3147820	3068288	3212877	3335986
Q9CZW5	Tomm70	TOM70_MOUSE	Mitochondrial import receptor subunit TOM70	1337215	1449779	1479968	1474492	1382184	3137146	3117080	3280330	3577832	2701941	3055614	3149878	3543015	2774741	3444068	3257978	3273354	3555690	3404261	3515797	1574495	3886657	3996172	3382765	3814988	3649670	3316316	3358570	3299296	4077124	1224619	1376966	1373437	1312016	1370769	1453748
Q61411	Hras	RASH_MOUSE	GTPase HRas	2345493	2462824	2368711	2058873	2608387	3110189	3251743	3225417	3500082	3090589	3205836	3115404	3152054	3072021	3026871	4191852	3303217	3616841	4129668	4412616	2570561	3629568	3917645	3994042	3655478	4232274	3530837	4559972	3620647	3882803	2246249	2927101	2265950	2695327	2193903	2350340
Q8BG05	Hnrnpa3	ROA3_MOUSE	Heterogeneous nuclear ribonucleoprotein A3	6055505	6086486	6300041	5503278	7501332	2925637	2614272	2832517	2996979	3345857	2859167	2985724	2812299	2698455	2978723	2719310	2899127	3198859	3134473	3240578	4843480	2691234	3295269	2903941	2778860	2803914	2545805	3129826	2217346	2960170	6385181	7012723	7023166	7359135	6404150	6381447
Q9Z172	Sumo3	SUMO3_MOUSE	Small ubiquitin-related modifier 3	8575466	7859130	9792224	6950952	7348127	2813913	2588594	2849050	2693814	2751428	2442690	2909543	2867863	2734089	3192776	3858265	2205713	3155255	3110456	3148922	6721544	3026906	4187125	2322208	2430689	2567981	1892426	2835889	2059464	3044149	8046072	8443630	9520815	8758901	9062309	7490772
Q8VIJ6	Sfpq	SFPQ_MOUSE	Splicing factor, proline- and glutamine-rich	12454587	10458018	10524476	8804060	11179600	2752951	3143589	2901384	2457742	3107879	3546205	2977042	3279152	3021849	3044761	3153055	3094682	2149659	2363200	2773425	8861494	2732072	3220790	2977614	2672607	2592358	2365298	2860050	2377907	2705864	11307747	10302889	10749839	10082236	10549015	10318547
Q99LC3	Ndufa10	NDUAA_MOUSE	NADH dehydrogenase [ubiquinone] 1 alpha subcomplex subunit 10, mitochondrial	1044804	950627	1090867	1146071	974936	2720857	3660220	3227172	3102527	3131339	3446966	3034482	3650637	3070858	3750906	3537639	2949478	3906018	4458457	4478012	1036967	4672685	5008753	4438294	4711761	3895837	4648209	3909626	3921040	4586549	1036567	1009428	1086690	915548	1032695	989126
P05132	Prkaca	KAPCA_MOUSE	cAMP-dependent protein kinase catalytic subunit alpha	3010233	3657888	3034636	3275123	2953677	2516813	2547125	2926860	2797099	2460730	2555443	3132670	2860423	3666398	2128114	3167474	3114264	3982264	3183423	3579822	3411245	2785212	2667005	3534891	2801724	3472030	3756171	3716518	3968579	3711187	3224682	3389959	2766036	3176486	2709201	3083329
Q7TMB8	Cyfip1	CYFP1_MOUSE	Cytoplasmic FMR1-interacting protein 1	1692991	1840994	1677099	1632703	1531004	2968078	3083766	3167154	3226751	3271700	3124244	3550556	3297693	3771536	2259774	3112664	3219426	3780909	3666171	3869637	1405466	2964939	3147606	3286676	3121996	3734420	3047182	3732814	3649916	3564270	1591588	1654214	1558928	1613106	1689137	1555518
Q9D8Y0	Efhd2	EFHD2_MOUSE	EF-hand domain-containing protein D2	801789	723493	864316	918902	804043	3062525	3499570	3544221	3119490	3719327	3080974	2841897	3603342	2946850	3327364	2948836	3112238	4692661	4894404	5302559	869911	6132395	6720876	5348029	5890677	6204203	3924467	5717881	3992866	4800958	793401	819616	876761	870411	960194	880293
Q3TXX4	Slc17a7	VGLU1_MOUSE	Vesicular glutamate transporter 1	79338	49217	72264	106765	42123	3018045	3545121	3164353	3060407	3034334	3215744	3132184	4064645	3927010	2680815	4822020	2864835	5415655	5258101	6658053	57457	5822518	6517725	4908683	5498671	5721981	5729543	6819074	5602204	4915669	72316	74317	69344	62726	76776	70351
P17879;Q61696	Hspa1b;Hspa1a	HS71B_MOUSE;HS71A_MOUSE	Heat shock 70 kDa protein 1B;Heat shock 70 kDa protein 1A	2194556	2442832	1762896	3034054	3290558	3670215	3799889	2954107	2998222	3383322	3259731	3117974	2827796	2501082	3046491	2835195	3403571	3493059	3131603	2819784	3333307	3107449	3083628	3440564	2922068	3431174	3433371	2441198	2971512	3470269	3129069	2727956	2618830	3605807	3189067	2917420
Q9D6J5	Ndufb8	NDUB8_MOUSE	NADH dehydrogenase [ubiquinone] 1 beta subcomplex subunit 8, mitochondrial	878911	920941	754405	1039024	968196	3009590	3403144	3516088	3672709	2871267	2856299	3168814	3439897	3246038	3729396	2934455	2630579	4384685	4404488	4613592	972892	5084707	4929501	3680170	4436741	4918683	3406601	3823072	3693952	4624343	906592	950583	1059814	1074298	1071422	976485
Q8K310	Matr3	MATR3_MOUSE	Matrin-3	8715647	9020496	8417232	8609331	8398198	2695743	3251200	3058006	2601996	3020201	3171464	2761302	3050426	2960236	3052107	3115597	3136063	2471953	2279167	2716187	8306198	2663578	3485049	2549076	2536356	2498720	2498826	2665756	2388576	2663251	8602521	7804569	8583577	8567083	9034307	7856950
P61027	Rab10	RAB10_MOUSE	Ras-related protein Rab-10	3705736	2994910	1938514	2163900	3389851	2592464	3887562	3339731	3079472	3414425	3128189	3089036	3672251	2901234	3604098	2640563	2810264	1592471	2924825	3521270	2267180	2343371	2351191	3106357	3359953	3458966	3976793	3761566	2674599	2125817	3283859	3740022	3418070	1733919	2060245	3275931
Q8BKZ9	Pdhx	ODPX_MOUSE	Pyruvate dehydrogenase protein X component, mitochondrial	1107618	1134895	1125910	1103606	953010	2823164	3318545	3535562	3070056	3077755	2801348	2639732	3039275	3513262	3384643	3369098	3096005	4089053	4141513	4578446	1028086	4887473	4867916	4535522	4318606	5101343	3905775	5159075	4262972	4436212	1252972	1062076	968969	1085319	951854	939569
P55066	Ncan	NCAN_MOUSE	Neurocan core protein	3850764	3913129	3982662	4314360	4013021	2566121	2910954	2646248	2842414	2503911	2634531	2898572	2626808	2725296	2708344	2513143	2444263	2944837	3038746	3221032	3449375	3039802	3071463	3291320	3041270	3210392	2926351	3412064	3230123	3005309	4172598	3945834	4309771	3971861	3890571	3875190
P08752	Gnai2	GNAI2_MOUSE	Guanine nucleotide-binding protein G(i) subunit alpha-2	1447097	1583421	1717874	1945089	1513980	2507668	2237529	3210741	3279633	3142311	2940905	3315354	3056406	3492761	2967804	3815407	3036967	5204795	4602058	5064994	1617869	4001184	3657115	4328200	4277382	3244059	4362548	4699245	5103134	4543875	1232369	1646265	1514588	1509066	1655476	1597730
P48722	Hspa4l	HS74L_MOUSE	Heat shock 70 kDa protein 4L	704672	780483	696420	829410	711454	3251486	3065663	3422962	3185731	2958182	2804448	3218650	3287225	2919896	3444815	2569147	3025965	4122670	3723704	4251870	837675	4553397	4926539	4737183	4445913	4559393	3373320	4133832	4283032	4930622	724163	744454	744373	773935	781815	769107
P31786	Dbi	ACBP_MOUSE	Acyl-CoA-binding protein	5367126	4246966	4085613	4599499	4671468	3036559	2802109	2597533	3204416	2994418	3496829	2873742	2538417	2816696	4359272	3625077	3045247	2105306	2376225	2157672	5125924	2345508	2650693	2581155	2432101	2678606	2646087	2002105	2861558	2731701	5568536	4402032	4458959	4901475	4657783	4533108
Q8CAQ8	Immt	MIC60_MOUSE	MICOS complex subunit Mic60	1452296	1635207	1801630	1559241	1690519	3137355	2735375	3337956	2941470	3310634	2666138	2804274	3369808	3031789	3228141	3038612	3085018	4099063	3823475	4201612	1538864	4174333	4521532	4144741	3922478	4180886	4034335	4255460	3786034	4144691	1500201	1581462	1761224	1632154	1634670	1597324
Q6PGN3	Dclk2	DCLK2_MOUSE	Serine/threonine-protein kinase DCLK2	3716782	3388496	3196033	3306786	3173977	4636749	2905680	2402728	1853231	2624969	3892681	2648517	4212672	3067080	1845942	2998131	4140665	2799242	1768732	1645772	3107045	2606001	2171127	1363279	2429565	1667841	1734688	1604706	3054097	2636562	3737227	3449296	3146275	3483052	3350641	3041929
Q9D0E1	Hnrnpm	HNRPM_MOUSE	Heterogeneous nuclear ribonucleoprotein M	9920098	10086307	9443747	8998011	9088160	2733884	2894342	2980645	2896737	2632114	3340700	2874527	3039433	3151517	3096931	3034382	2906537	2518029	2390956	2579275	9405222	2609106	2721889	2526348	2519597	2580106	2467954	2747450	2648143	2660258	9315622	9036631	9545063	8222574	8854188	8976318
Q9Z2I0	Letm1	LETM1_MOUSE	Mitochondrial proton/calcium exchanger protein	1366814	1311251	1378634	1320990	1117882	3010538	3348459	3233632	3056753	2998966	2930596	2587418	3091224	2901839	3166481	2983484	3038604	3188221	3257445	3359195	1189100	3958699	3922843	3134917	3681954	3609991	2945388	3183300	3371329	3339309	1311364	1247951	1272241	1225233	1246382	1130863
Q8BH59	Slc25a12	CMC1_MOUSE	Calcium-binding mitochondrial carrier protein Aralar1	1025446	1268732	1117441	1133700	1011990	3058672	2991710	3030100	3611050	2639631	2755912	3243432	3053149	3750850	2212224	2389661	2975271	7314261	5581394	5597648	1001911	4467802	4040299	5980478	4285826	4988442	5169165	6703616	5652599	5190529	921408	1036156	1088493	979386	1029606	1034106
Q9D8E6	Rpl4	RL4_MOUSE	60S ribosomal protein L4	6237607	6732128	6564017	6366756	6001744	3189169	3026825	2824329	2754592	2751520	3001034	2968801	2789131	2732058	2898840	2993952	3189568	1808490	1917345	2159328	6156200	2237752	2234022	1849851	2115905	2328487	1880108	1746895	1784796	2095517	6569413	5707898	6519039	6157028	6380455	5683677
Q8BZ98	Dnm3	DYN3_MOUSE	Dynamin-3	429239	423454	447735	516550	440303	2866694	3015103	3211630	3001817	3301101	2879651	2937555	2970382	3073344	2975280	3468945	2838446	4382439	4638100	4442289	472627	4152082	4631343	4116550	4164567	4392681	3679017	4314362	3814670	4400728	423235	458501	427171	452061	422478	505723
P26043	Rdx	RADI_MOUSE	Radixin	4167448	3944238	3648917	3493113	3559552	2487926	2357460	2573858	2466742	2297587	2131942	2342863	2373082	2618974	2016097	2328635	2563238	3219376	3055851	2590575	3751164	2652564	2657103	3047209	2478648	3161595	2616451	3225862	2846895	2889462	3646928	3777689	3711234	3804780	3786967	3479850
P52503	Ndufs6	NDUS6_MOUSE	NADH dehydrogenase [ubiquinone] iron-sulfur protein 6, mitochondrial	1008064	967471	845980	904155	865190	2826333	3206354	2966596	3439321	3065523	2968272	2794420	2933884	2934692	2983674	2981172	2975280	3476248	4053562	3754342	870731	4570211	3835105	3569152	4208806	4251752	2890733	3136489	3315906	4015710	1052263	885973	945883	770128	842421	876567
P14206	Rpsa	RSSA_MOUSE	40S ribosomal protein SA	6474314	6958335	7204493	5953208	7136449	2708731	2748780	2914502	2959633	3142331	2904389	3344830	2802340	3087712	2454770	3103708	2811914	2470766	2089407	2759029	6491585	1954470	2266869	2327240	2010653	2314778	1984399	2679585	2191588	2645117	6164779	7079603	6604552	6294331	7192751	6566967
P23506	Pcmt1	PIMT_MOUSE	Protein-L-isoaspartate(D-aspartate) O-methyltransferase	1236017	1334611	1400829	1420205	1382789	2778187	3085270	3062239	3040904	2902763	2935228	2784112	1980241	3028751	3293739	2807193	2988077	3423451	3723431	4493321	1494871	4137180	4366274	3845264	3915111	4515983	4236490	4574585	4328499	4024329	1383926	1622947	1441176	1362419	1349949	1355007
Q9R0K7	Atp2b2	AT2B2_MOUSE	Plasma membrane calcium-transporting ATPase 2	331238	330782	342694	380428	358831	3338203	3760154	2959447	2784804	3586202	2575627	2949663	3829577	3301577	2894084	2896955	3859886	5042338	4453527	4820345	363241	5136179	4880852	3669013	4640830	4736420	2910308	4169048	2800880	4105934	290829	352254	302635	364689	295600	372092
Q8BKX1	Baiap2	BAIP2_MOUSE	Brain-specific angiogenesis inhibitor 1-associated protein 2	584856	687544	508015	529617	534364	3098797	3360820	3188251	3520842	2861726	2795353	3037414	2964383	3402517	2624161	3039895	2991892	2932917	3358463	2769631	610670	3283982	3465471	2823175	3029806	3760515	3594659	3060772	3418730	3422933	539134	497912	479341	551102	491284	437685
Q62465	Vat1	VAT1_MOUSE	Synaptic vesicle membrane protein VAT-1 homolog	3485738	4160613	3722749	4197704	3627832	2470322	2688280	2486775	3427341	2628210	3127399	2594886	2736689	2487594	4790053	2902938	2874586	1602137	1900506	1642795	4279817	2119674	2296479	2384862	2198944	1822717	3244461	1617788	2583687	2787035	4018858	3852761	3867915	3870798	3791435	4223628
Q60605	Myl6	MYL6_MOUSE	Myosin light polypeptide 6	2937757	2688847	3398682	3122202	3001279	2800484	2431640	2418448	2892476	2689639	3075432	2898143	2391229	2283699	2899827	2273563	2761100	2736141	2481112	2404475	2870805	2987454	2924657	2270512	2687361	2950610	2092844	2454562	2540731	2855812	3174836	3069838	3579287	3297388	3469640	3160777
Q9Z130	Hnrnpdl	HNRDL_MOUSE	Heterogeneous nuclear ribonucleoprotein D-like	9216221	8142905	7854314	7122175	7872765	2636090	2946267	2842167	2247303	2898572	3011556	2547067	2529443	3139493	2441516	2791894	3305848	2274851	2351789	2647632	7499839	2321541	2647248	2419296	2691902	2599246	2464461	2578770	2114595	2136684	9890429	8198424	7588566	7666086	7683708	7993506
P40124	Cap1	CAP1_MOUSE	Adenylyl cyclase-associated protein 1	2451990	2227585	2047223	2223184	2198160	3106586	3667800	3095942	3002706	3260618	3385132	2922938	3164181	2939673	3035393	3053603	3362345	2477364	2734492	2628388	2391793	2974772	2910458	2992119	3330501	3149869	2856166	2601421	2879436	2934339	2584427	2231933	2389069	2074124	1999030	2029587
P14824	Anxa6	ANXA6_MOUSE	Annexin A6	712585	1057691	934483	956366	838443	2918970	2852772	2916742	3064014	3547416	2568892	2568567	2563763	2708149	3593937	3475352	3187048	3245782	2861006	3271528	1345329	3254022	3141448	3104432	3046977	3705935	3387537	2996545	3563610	3622776	1063671	1397227	792095	1359647	857400	652950
Q8R016	Blmh	BLMH_MOUSE	Bleomycin hydrolase	3738115	3606779	3734434	3742668	3477469	2724785	2852806	2724890	2539961	2758136	2583719	2646401	2836346	2768927	2905394	3007971	2849809	2548075	2426144	2594718	3686864	2850595	3273343	2609536	2580166	2731260	2561945	2667009	2600028	2655790	3536456	3489886	3700755	3733172	3701683	3631603
P49312	Hnrnpa1	ROA1_MOUSE	Heterogeneous nuclear ribonucleoprotein A1	15287040	17081042	18132060	15635832	19656734	2795983	2721520	2887359	2715932	2802865	3103484	2890215	2763416	2564981	3077733	3365060	2475445	1913960	1947106	2214452	16741809	2323333	2430922	2226112	2003033	2133665	2163510	2609245	1950103	2211473	16003139	18606984	18153122	19119920	17475380	17393852
P17427	Ap2a2	AP2A2_MOUSE	AP-2 complex subunit alpha-2	1628797	1950998	1776354	2045762	1837296	2544219	2220269	2973965	2722458	2641108	2906281	3588458	3204246	3387250	2074087	3020157	2953376	3733476	3933231	4735287	1813333	3068130	3069386	4713933	3499779	3597456	3464538	4314855	4223910	4627845	1478268	1874130	1702492	1797533	1802687	1724462
Q9JME5	Ap3b2	AP3B2_MOUSE	AP-3 complex subunit beta-2	1570435	2013963	1786119	1865749	1664522	3000369	2873054	3041410	2888888	2728194	3014922	3020796	2906303	3284539	2803168	3044928	2487906	3102365	2863264	2773382	1943230	3138830	3154979	2937076	2821781	2859998	3100551	2663061	3210618	3104295	1715305	1710075	1601744	1527552	1718268	1758478
Q8K0T0	Rtn1	RTN1_MOUSE	Reticulon-1	2477360	3027608	2585984	2973707	2399152	2382723	2392913	2703550	2990870	2088139	2615200	2865226	2511973	3108105	2616389	2944401	2488620	3033338	3303996	3275496	2850177	2881760	2856155	3387778	2745731	2809730	3540307	3249977	4292495	3257273	2237398	2741386	2641104	2596586	2507794	2797442
Q9DCW4	Etfb	ETFB_MOUSE	Electron transfer flavoprotein subunit beta	2185795	2144046	2076206	2089320	1911696	2803087	2826362	2845501	2864578	2882877	2533533	2720201	2670441	2854094	2823658	2481469	2916008	3374507	3278178	3237560	2066556	2802523	2797513	3142160	2960275	3623218	2905287	3336740	3267967	3357227	2517673	2099441	2268142	2053096	2119686	1981229
P54116	Stom	STOM_MOUSE	Erythrocyte band 7 integral membrane protein	5926478	5014405	4781607	5211199	5187950	2278247	2740090	2333806	2618433	2709876	2526169	2315341	1980238	2875741	2349363	2419125	2390769	2729462	3055793	2830928	4069923	1800366	2025955	1845057	2431954	1796661	2730848	3009624	3244422	2240952	4844254	4783496	4827292	5510176	4513729	4899688
Q9QUH0	Glrx	GLRX1_MOUSE	Glutaredoxin-1	744322	753551	757998	752184	679245	3035948	3229714	3171831	2795376	2566630	2546514	2481541	3440204	2887624	2561468	2989355	3327309	3490063	3587796	3541637	757497	3472207	3419098	3766789	3961925	4201220	3032048	3822459	2772952	3439901	772710	681228	740745	620329	768497	864380
Q6ZQ38	Cand1	CAND1_MOUSE	Cullin-associated NEDD8-dissociated protein 1	2767053	3006985	2887594	2757233	2643575	2207835	2263959	2505068	2281969	2103319	2268837	2307833	2452027	2589725	2216552	2800371	2558675	3244963	3171842	3235546	2856134	2678315	2892898	3360385	2851309	3353700	3351205	3286546	3305540	3222133	3135524	2801071	2611893	2761012	2625153	2604398
P10630	Eif4a2	IF4A2_MOUSE	Eukaryotic initiation factor 4A-II	3352349	3135259	3195605	2989008	3313212	2782568	2581966	2754956	2345545	2901184	2595876	3022269	2502268	3014514	2158341	2717142	2819301	2526600	2541211	2731915	3174725	2190064	2356970	2622411	2183950	2439218	2304899	2640817	2422556	2626155	3413772	3533564	3025139	3170786	3343018	3011350
O35143	ATP5IF1	ATIF1_MOUSE	ATPase inhibitor, mitochondrial	2151445	1804612	2140135	2160171	2342012	3040467	3445717	2910593	3201225	3712586	3658744	3312602	3081057	2636835	3185156	2169144	3200794	3275940	2311614	2804240	2149209	3199525	2997443	3054279	3453097	3404713	2702553	3092347	2730090	3197776	2088524	2224965	2388876	2186799	2165686	2189014
P47955	Rplp1	RLA1_MOUSE	60S acidic ribosomal protein P1	7579252	6838203	7868542	5168403	6032622	2995398	2586923	3035965	2690815	2591004	2331480	2360848	2690875	3053258	2584437	2953379	2684363	2141266	2061887	1440828	6099859	2479408	2822495	2190558	1981400	2698113	2252885	2484737	2383220	2670060	8463933	6220222	7397873	6835283	7769577	6152688
Q9DB05	Napa	SNAA_MOUSE	Alpha-soluble NSF attachment protein	1219483	1188705	860175	986841	1239307	2617432	3113937	2840373	2705406	3351408	2602061	2822414	3438993	2831522	2670349	1986137	3048907	3091734	3433360	4157003	914578	2918507	2855389	3991083	3708154	3839708	3671549	3982567	2787506	2813602	1251620	1339399	1308387	979764	999709	1147844
Q8R366	Igsf8	IGSF8_MOUSE	Immunoglobulin superfamily member 8	672726	766737	689108	652313	708607	2155310	2678381	2699018	3205236	2783749	2846044	2623136	3022474	3132057	3276153	2358762	2898579	5156538	5553763	5688587	789616	5216579	5742553	5784961	5559721	5644195	5432228	5770413	5215374	5536321	757369	799627	681091	746797	579050	505902
P62900	Rpl31	RL31_MOUSE	60S ribosomal protein L31	6174957	6557659	6501288	6044280	5716279	2695465	2802621	2723356	2591029	2694121	2701722	2739376	2856642	2716367	2716043	2976107	3062978	2289559	2178628	2350017	5778598	2325095	2656174	2231662	2187861	2415888	2160570	2203303	1936626	2165551	6782630	5687006	6536560	6030670	6181733	5632537
O08997	Atox1	ATOX1_MOUSE	Copper transport protein ATOX1	3547006	2803028	3494431	2918515	2771646	2685922	2782119	2514701	2796041	2497452	2965649	2805992	2639394	2248298	3346345	2817750	2593535	2160035	2016568	2182624	3199764	2625442	2448952	1995166	2474753	2337496	1830718	1936839	2022760	2398354	3463981	3084858	3238804	3014396	3248269	2996795
Q3THE2	Myl12b	ML12B_MOUSE	Myosin regulatory light chain 12B	3026828	2658780	2942794	3110087	2806721	2603761	2564302	2418479	2807945	2709120	2705640	2694059	2212326	2394604	2489710	1945555	2547078	2613772	2694019	2518454	2547785	2588662	2795224	2328920	2393881	3450757	2001876	2299951	2297261	2923646	3479961	3112677	2919938	3075299	3010261	2756831
Q9Z2Y3	Homer1	HOME1_MOUSE	Homer protein homolog 1	690097	665866	774789	585442	679942	2909609	2667611	3231304	2702940	3002635	2680642	2774860	3059905	2644383	2272947	2669958	2969510	3888430	3865706	4373365	763430	4532578	4646168	3537794	4623720	4770541	3134571	3826780	2973944	4249559	644834	721151	681434	713843	681329	550947
P00493	Hprt1	HPRT_MOUSE	Hypoxanthine-guanine phosphoribosyltransferase	999124	1312903	1319893	1462700	1097545	2715654	2980904	3260301	3054180	2647777	2735236	2534269	2375498	2488420	3225552	3070429	2726777	2657467	2780341	2909371	1327209	2932439	3191465	3623028	2890484	3482905	4065892	3521498	3334306	3649810	1254066	1400762	1083697	1221774	1179191	1088659
Q9D3D9	Atp5f1d	ATPD_MOUSE	ATP synthase subunit delta, mitochondrial	912121	822412	1115370	994838	1034305	2482548	2789716	2876933	3135227	2755833	2874238	2666469	2957340	2157646	3044965	2097256	2695325	3615353	3404667	3368543	908337	3726283	4042055	3348269	4153797	3583675	2541445	3212951	2814999	4002678	821840	996311	1021162	1030184	933951	995948
P43276	Hist1h1b	H15_MOUSE	Histone H1.5	27099428	26514804	29385624	24343690	28336202	2049397	1981675	2716206	2623222	1870455	2875320	2233640	2644929	2343672	3839822	2845251	1886430	1831622	1755057	1808988	26010432	2046482	2731517	1900807	1766455	1454483	1249973	1798307	1264777	1985791	26401200	25567442	27947474	23635348	27285062	27732508
Q9Z2Q6	2022-09-05	SEPT5_MOUSE	Septin-5	1006062	1133407	1035470	984854	1042179	2520174	3013433	2627279	2550257	2936986	2752140	2916009	2671252	2882825	2155417	2681614	3335585	4727488	3594147	4988483	1135051	3971486	3463971	5100839	3589922	4296695	4248424	5497408	4273992	4763079	1002769	1259143	1014497	968406	855571	1008918
P11983	Tcp1	TCPA_MOUSE	T-complex protein 1 subunit alpha	7029467	7102010	7286607	5849453	5446407	2482132	2632792	2744957	2676560	2654665	2421209	2137957	2255205	2693434	3051054	2051348	2231762	1812398	1996519	2523139	5926858	2637091	2050595	2602237	2108367	2421164	2813259	2608432	2586945	2015069	6487393	6976688	7095239	5764931	6489906	6752792
Q9D1A2	Cndp2	CNDP2_MOUSE	Cytosolic non-specific dipeptidase	1670050	1944280	1827333	1912295	1963111	2545897	2732465	2650896	2799467	2571221	2744763	2507250	2864095	2856505	2729776	2598878	2778639	2762990	2779968	2982915	2010674	3074710	3127411	2675895	2894584	3268824	2649261	2801035	2726902	2944487	2201728	1953887	1957100	1901930	1757568	1965270
P19253	Rpl13a	RL13A_MOUSE	60S ribosomal protein L13a	4663550	6207304	5859452	5177425	5129071	2543785	2502000	2635830	2546939	2327939	2706156	2815459	2732082	2475619	2659245	2969321	2443799	2167392	2216710	2291104	4819248	2093220	2413921	2147877	2364890	2138474	1924309	2015424	1962914	2385551	4607024	4649763	5432187	4397311	5514906	4819088
Q7TMK9	Syncrip	HNRPQ_MOUSE	Heterogeneous nuclear ribonucleoprotein Q	8374024	8870283	8506321	8064846	8826681	2698463	2575034	2676876	2246528	2376484	2601464	2564941	2795463	2735279	2026629	2571177	2762287	2043517	2181037	1778539	7721035	2097409	2140259	2211127	2396191	2355250	1934587	2049572	2134901	2195156	8441975	8254696	8696148	7825868	8669726	8217056
Q61656	Ddx5	DDX5_MOUSE	Probable ATP-dependent RNA helicase DDX5	10204867	10464382	10068202	9298960	9835327	2550906	2234492	2790402	2495252	2633139	2638159	2752258	2451227	2757597	2464754	2048924	2602270	2451938	2331383	2447985	9168248	2359231	2307402	2532112	2097599	2400474	2431770	2675132	2246729	2331879	9926941	9525446	10457653	8900548	10058593	8850486
P28660	Nckap1	NCKP1_MOUSE	Nck-associated protein 1	1533115	1582793	1631431	1756282	1515951	2370189	2767336	2594908	2419845	2712506	2933244	2675413	2678512	2651749	2181802	3041135	3133511	2877400	2959803	2874858	1500106	2702164	2609455	2823164	2854583	2766615	3166845	2918831	3100524	2692455	1572872	1576935	1524548	1684031	1516197	1410985
Q8K0U4	Hspa12a	HS12A_MOUSE	Heat shock 70 kDa protein 12A	749204	982998	1013580	989603	930952	2615582	2415508	2869176	2629247	2600781	2559411	2620074	2850797	2944346	2514122	3085925	3240788	4099629	3643290	4051801	1103324	3613292	3803017	3489252	3442494	3930053	3585097	3670939	3795467	3696568	756593	1118196	903288	1142073	815532	728632
Q62283	Tspan7	TSN7_MOUSE	Tetraspanin-7	376908	415678	389311	462464	326952	2872869	3170754	2873343	2546183	3109194	2535814	2667787	2377573	2969420	2189991	2382041	2737962	3287040	3046287	3282776	404635	3577751	3596186	2758041	2881066	3313637	2829345	2934202	2933324	3062392	411779	426529	341149	406694	422586	319574
Q62048	Pea15	PEA15_MOUSE	Astrocytic phosphoprotein PEA-15	2371058	2033781	2048173	2102639	2296195	2358467	2472011	2456821	2676975	2532429	2853071	2454594	2348264	3047143	2965107	3102647	2809610	2715446	3088556	2957849	2254788	2943702	3251345	2734538	2753097	2716200	3797676	2470920	4184699	2828678	2701086	2246115	2111132	2326531	2029729	2293434
P63318	Prkcg	KPCG_MOUSE	Protein kinase C gamma type	76080	117620	162512	133397	129289	3040950	2637946	3423581	2881525	2833831	3726916	3463278	2806984	2606644	2265542	3506159	2593341	2501275	2441767	2714864	132925	2912678	2772015	2224685	2646006	2752125	3081374	2651062	3408126	2819612	115533	128250	138151	143380	161661	77618
P53026	Rpl10a	RL10A_MOUSE	60S ribosomal protein L10a	5060723	5236394	5967754	5105896	5478331	2620136	2277358	2611751	2476269	2533073	2613749	2538552	2427558	2360096	2849382	2806475	2566580	2054935	1795289	2223336	4825924	2271167	2223065	2004607	2092075	2106971	1921380	2173733	1945118	2037554	5064965	5473681	5965829	5348493	5711916	4966113
P70349	Hint1	HINT1_MOUSE	Histidine triad nucleotide-binding protein 1	3074679	3747737	2456268	2527808	2564481	2060820	2485777	3046604	2789547	1549604	1842603	2007629	2251456	2920315	3582991	1807877	1770283	2001161	2599018	2364519	2835955	3769581	2819571	2227164	2283948	2776420	2699724	1774699	2204183	2557327	3089308	2748700	3575911	2354890	2619728	2590619
A2BDX3	Mocs3	MOCS3_MOUSE	Adenylyltransferase and sulfurtransferase MOCS3	5981922	5454781	6612561	5576271	7146183	2438027	2236147	2401703	3068327	2655334	2562055	2590452	2409338	2236269	2603736	2488359	2162029	2090738	2410386	2480504	5169429	2489243	2664129	2221213	2359884	1893149	1684934	2245555	1828568	2320506	5701837	6640018	6850740	7568974	6264780	6095934
Q6ZWU9	Rps27	RS27_MOUSE	40S ribosomal protein S27	4021114	3991659	5500001	3725148	5084352	2715089	2024674	2652191	2429853	2609783	2572083	2572547	2414624	1875018	2540208	2576748	2373393	1957056	2000555	2012130	4898485	2335584	2492073	1731822	2206368	2112575	1425771	1779740	1605346	1976195	3991959	4942402	5208825	5461126	5224957	4474382
P27659	Rpl3	RL3_MOUSE	60S ribosomal protein L3	4763173	4735801	5253977	4422484	4996060	2347426	2328384	2089021	2418348	2497988	2871625	2370376	3070079	2203217	2564289	2574142	2580134	1859766	1715777	1982901	5199183	1971919	1994668	2262739	2676173	2080591	1728719	1945395	1777005	1920916	4659292	4589149	5317055	4751448	5046739	5816898
Q9R1T4	2022-09-06	SEPT6_MOUSE	Septin-6	1275154	1307822	1197972	1086329	972965	2506600	2775267	2906300	2350026	2652129	2462098	2483366	2665791	2766266	2250884	2619887	2932812	4600220	4797649	4785794	1033339	4309207	4206111	4177822	4464890	5026600	3332397	4743819	3406202	4832096	1316763	1219070	1010773	1085445	976240	918207
Q8C0M9	Asrgl1	ASGL1_MOUSE	Isoaspartyl peptidase/L-asparaginase	877710	738705	822827	848580	892291	2543964	2495646	2818887	2903879	2540388	3008375	2532588	3050973	2581459	2958876	2834818	2504379	2801083	2998452	3253603	881261	3739559	3196181	2993546	3472598	3313178	2708511	3368323	3262369	3044388	797293	939286	855099	857466	832474	856740
Q8R081	Hnrnpl	HNRPL_MOUSE	Heterogeneous nuclear ribonucleoprotein L	7083969	5554030	6870137	6031098	6674765	2428902	2728539	2353706	2282552	2638848	2828900	2557022	2567028	2142966	2522943	2383497	2639406	2160925	1723813	2155204	5902181	2253733	2451976	2187508	2155487	2098816	2111839	2116784	1976184	2173315	5381219	6174865	6818819	6503469	6698100	6429117
P97797	Sirpa	SHPS1_MOUSE	Tyrosine-protein phosphatase non-receptor type substrate 1	213588	163662	179970	301841	226036	2352180	5604453	2342124	2681438	2853850	4231437	3050959	4915900	2433411	1901385	1907027	4047707	4160883	3878581	3997835	187247	3970564	4431390	5983170	6652456	4927632	7291561	3847400	3639442	4158783	372241	145990	345018	195396	238964	427749
Q5RJY2	G2e3	G2E3_MOUSE	G2/M phase-specific E3 ubiquitin-protein ligase	5658902	545719	6296075	5025237	6059154	3096346	2300089	2588305	2525854	2407371	2462356	2910740	2274091	1930963	1986945	3359583	2168693	2138099	2014938	2167639	4660529	2274336	2712163	2059529	2321097	2400322	2092923	2321037	2148283	3010507	5312075	6278982	6561633	6117025	6559249	5115037
Q9EQH3	Vps35	VPS35_MOUSE	Vacuolar protein sorting-associated protein 35	2311649	2515236	2534205	2467949	2357092	2354100	2721053	3101548	2576442	2343501	2605854	2532221	2438800	2870449	2594596	3189277	2383123	2650822	2784374	3167879	2280173	2993438	3067488	2779188	2368050	3321868	2952207	3180590	3051701	3020449	2283803	2550657	2389119	2187868	2324772	2019731
P56391	Cox6b1	CX6B1_MOUSE	Cytochrome c oxidase subunit 6B1	939729	1016162	769240	1007319	992735	2227982	2480861	2388464	2947856	2900482	2794262	2876604	3021536	2364006	2512152	1490973	2568449	3807594	2800756	3217859	668650	3258142	2761651	3551221	3425237	3266535	3254348	3245870	2984511	3461062	677025	759727	1399954	739570	2700765	1030446
P27546	Map4	MAP4_MOUSE	Microtubule-associated protein 4	3377086	3607819	3841964	3785900	3682678	1993723	2352968	2529807	2484931	2238580	2656748	2144545	2431000	2547743	2822710	2482036	2379240	1893339	2045524	2222257	3767978	2352647	2694226	2008091	2079120	2653156	1794281	2098453	1869055	2172941	4054699	3918150	3444023	3820532	3783208	3320753
P53994	Rab2a	RAB2A_MOUSE	Ras-related protein Rab-2A	2126646	2167325	2426613	2327555	2242557	2528609	2650671	2690196	2582179	2362148	2568146	2414352	2521778	2476547	2578645	2677541	2606617	2855486	2750212	2852799	2274798	3079262	3296386	2526681	2776841	3120735	2504754	2495679	2713912	3108715	2112715	2301081	2271879	2193732	2214356	2114100
Q6PCZ4	Magee1	MAGE1_MOUSE	Melanoma-associated antigen E1	5657815	5988738	164629	5474870	97177	2248607	2679998	2528328	2311124	2301949	71160	2357870	2192202	2388176	2396585	2832668	2534482	2648573	2568401	2785488	5636398	2514968	47484	2326972	51545	2126980	67236	2656346	2618748	2493046	5014855	144254	4389765	5774230	122909	4605511
Q99K85	Psat1	SERC_MOUSE	Phosphoserine aminotransferase	2146705	2362644	1998862	1829387	1959770	2517222	2472855	2684101	3226614	2632071	2653755	2941248	2740414	2777912	2296964	2241738	2213253	3198313	3623697	3488379	1971155	2867760	2729224	3347499	2916345	3395532	2455258	3547054	2516052	3017570	1728651	2276525	2016837	2073309	1989921	2056200
Q5M8N0	Cnrip1	CNRP1_MOUSE	CB1 cannabinoid receptor-interacting protein 1	1565439	1536882	1540605	1602979	1422455	2501651	2673664	2863427	2392199	2437779	2866704	2973826	2575452	3018273	2085362	3659494	2770315	2535009	2947032	2894788	1519493	2529553	2312019	2763891	2529746	2780437	3406004	3075232	3939242	2780430	1634928	1543848	1603050	1437087	1427675	1463240
F6SEU4	Syngap1	SYGP1_MOUSE	Ras/Rap GTPase-activating protein SynGAP	222197	245424	217261	257883	227924	2618120	2458668	2561495	2047723	2301568	2369774	2560568	2586839	3131180	1514641	2724962	2596508	3244668	3535101	3299652	228265	3245046	3168934	2905141	3278086	3804336	3403403	3226761	3786926	3111517	249668	208467	229902	214191	237364	195458
O35737	Hnrnph1	HNRH1_MOUSE	Heterogeneous nuclear ribonucleoprotein H	11302073	10385014	7980672	7528917	10751593	2277023	2310100	2058729	2014331	2512440	2549203	2334379	2580987	2411147	2508907	2212020	2760050	1748893	1704334	2052848	8661446	1978484	1847182	2499926	2045135	2060789	2195714	2358509	1494987	1691447	10149380	10363537	9801079	8700519	8497669	9696715
Q8VE97	Srsf4	SRSF4_MOUSE	Serine/arginine-rich splicing factor 4	8520709	7384592	8033654	7031421	8714858	2039933	2096521	2570872	2055849	2533538	2478896	2227523	2568540	2963309	2225438	2252098	2148595	1776592	1907465	2268980	6628588	2030249	2510483	2118353	2060853	2213524	1890076	2366242	1840364	1978151	7650741	8840397	7481702	8218386	8071377	8279634
Q8BVE3	Atp6v1h	VATH_MOUSE	V-type proton ATPase subunit H	690853	777312	771340	864582	685628	2356253	2493662	2651166	2491006	2485320	2289025	2479247	2523116	2691097	2319994	3036654	2668299	3772635	3527062	3976637	720454	3394318	3818410	3363217	3117046	3636204	3297429	3755969	3723338	3573871	836357	732691	682171	713975	678703	725299
P60904	Dnajc5	DNJC5_MOUSE	DnaJ homolog subfamily C member 5	945891	896001	1138958	1030151	972168	2725498	2503791	2488729	2565962	2671552	2539991	2405436	2252389	2209795	2401984	2657969	2480425	3274574	3708000	3407615	1077403	3318213	3627832	3228985	3583788	3973030	2810876	3383852	3130759	3694968	1007080	1126864	950440	1190793	1007308	971228
O08532	Cacna2d1	CA2D1_MOUSE	Voltage-dependent calcium channel subunit alpha-2/delta-1	984795	1150138	1158174	850245	952288	2402673	2731135	2696650	2567403	2553889	2529400	2667815	2414791	2844436	2123777	2376094	2495027	3106221	2988305	3225025	890907	2673703	2597065	2450230	2516700	3190655	2772987	3127461	3097394	2978594	1081640	1156239	1048897	988885	1015211	871973
Q923T9	Camk2g	KCC2G_MOUSE	Calcium/calmodulin-dependent protein kinase type II subunit gamma	887539	903056	1003585	1032544	911090	2587366	2797476	2642406	2005003	2803061	2265760	2397417	2767056	2372574	2535306	2133041	2870633	3393657	3345568	3270888	982435	3418098	3900838	3363140	3520942	3872744	2574099	3104353	2826099	3075432	977357	974945	1018832	952042	983624	862057
P63323	Rps12	RS12_MOUSE	40S ribosomal protein S12	5465783	4542797	5330703	4489935	5035187	2548346	2387072	2297338	2209787	2193306	2762720	2302385	2465389	2241311	2489629	2466587	2871385	1545907	1842154	1844445	5476460	2008836	1850130	1731314	1861435	2034156	1592636	1584954	1442860	1659410	5549231	4891537	5753735	4825024	5483431	5385214
P41105	Rpl28	RL28_MOUSE	60S ribosomal protein L28	5906795	5326448	5661282	5453156	5700965	2208591	2794795	2132771	1903346	2453123	2470343	2493142	2395535	2000530	2321942	2757078	2628013	1715384	1608167	2051575	5433840	1722562	1876465	1913459	1741905	1859928	1988235	1910965	1947695	1909849	5950232	5400529	5452876	4981842	5461433	5203897
Q9DCD0	Pgd	6PGD_MOUSE	6-phosphogluconate dehydrogenase, decarboxylating	5698384	5414479	5273537	5101134	5354918	1916439	2352129	2002886	2567489	2295769	2415511	2264885	2215217	2274282	2910688	2500000	2279495	1946444	2039643	2254929	5212416	2265003	2651425	2036143	1908978	2230224	2200498	2236610	2532140	2371495	5321585	5840496	5271937	4766582	4141185	5384626
P28656	Nap1l1	NP1L1_MOUSE	Nucleosome assembly protein 1-like 1	4763870	3494539	3827985	3464826	4057080	2270484	2245608	2300065	1867404	1788550	2157419	1995481	2246905	2366761	2012173	2590033	2169083	2135876	2463316	2103874	3786161	2571379	2318960	2097485	2425837	2644517	2577719	2425987	2350652	2192698	4777171	3931901	3772100	3814000	3867274	4206905
Q9Z2H2	Rgs6	RGS6_MOUSE	Regulator of G-protein signaling 6	537530	558391	699993	577489	696370	2341990	3146776	2535128	2197446	3093736	2641964	2136546	2896147	2929868	2235061	2337774	3187326	3474095	3731316	3461867	712256	3510832	3649323	3997086	4173146	4024458	3096856	3813783	2890317	3542803	692192	717241	560108	712553	565663	571583
P63044	Vamp2	VAMP2_MOUSE	Vesicle-associated membrane protein 2	838102	755417	818661	1047118	1094134	6021268	4898125	4180745	4029979	4722697	2037692	4251471	4032512	4021252	4685968	5595864	4863535	4427757	5999976	4731530	1232680	5001787	5437672	2201625	2398806	2476678	2345076	3718474	4662108	2271427	843211	916043	784307	1060722	877404	1165179
Q9Z1B3	Plcb1	PLCB1_MOUSE	1-phosphatidylinositol 4,5-bisphosphate phosphodiesterase beta-1	602611	674676	640114	810762	653971	2365116	2760057	2488684	2144734	2575879	2206664	1994793	2530432	2789710	2258751	2687923	2982662	3115321	3156691	3281715	678375	3292513	3577953	2729805	2587640	3228754	2889257	2839904	2654796	2673620	623001	657389	536088	642442	559228	555281
P62245	Rps15a	RS15A_MOUSE	40S ribosomal protein S15a	5812604	7150239	6564621	6445045	6512587	2454115	1962387	2279930	2386361	2342433	2523618	2751700	2598079	2804300	2010191	1983788	2211851	2138658	1904557	2184368	5592283	1624763	1783788	2039608	1828122	1825764	1787740	2186973	1957157	2135854	5209111	6369597	6255048	6183188	6899304	6122088
Q8VCL2	Sco2	SCO2_MOUSE	Protein SCO2 homolog, mitochondrial	1345477	1324137	1238020	1411474	1253944	2775310	2347027	2390912	2254250	2322554	2414184	2483114	2498200	2648735	2443291	2423935	2632526	3213036	2879252	2640547	1430597	3398233	3104516	2887185	2802117	3099072	2821854	2647751	3075959	3216880	1321922	1392828	1208416	1453359	1196937	1178580
Q810U4	Nrcam	NRCAM_MOUSE	Neuronal cell adhesion molecule	1037170	1084960	1045902	1041511	966682	2809505	2928084	3378238	2908836	2598945	3148754	2970672	2892041	2948189	2821307	2950120	2750480	2289916	2383928	2439963	937499	2643530	2885401	2275097	2664278	2878930	2343298	2539896	2637362	2316252	1065047	1036526	932402	1145690	973497	998812
O55023	Impa1	IMPA1_MOUSE	Inositol monophosphatase 1	2148415	2066460	1981259	2102658	2000886	2337200	2503981	2342209	2596022	2462807	2216588	2500492	2640688	2662165	2352321	2262179	2660827	3489245	3410836	3596285	1974927	2934486	3097856	3225281	3179466	3342400	3277604	3620780	3237515	3244698	2100094	2124376	1922082	1992771	1872637	1878618
P84104	Srsf3	SRSF3_MOUSE	Serine/arginine-rich splicing factor 3	6681461	7172969	7648337	7446552	7796456	2666210	2434554	2400683	2338002	2281077	2662726	2413752	2124897	2656541	2388567	2325278	2396677	1939899	1773858	2290665	7036723	2242610	2299180	2067431	1881116	2312072	2110201	2141680	2264766	1964221	6362907	7321927	8351082	6504223	7354449	7394631
O88844	Idh1	IDHC_MOUSE	Isocitrate dehydrogenase [NADP] cytoplasmic	15049748	15074197	14396921	11672450	12212054	2148101	2165161	2544898	2797645	2010222	2343146	2186294	2362818	2617398	2918259	2450968	2043348	1300007	1579912	1537837	13080156	1605618	1475199	1350161	1393605	1526202	1826950	1429846	1661513	1547623	13302192	14934997	13068021	11088604	10786638	11038716
Q80TZ3	Dnajc6	AUXI_MOUSE	Putative tyrosine-protein phosphatase auxilin	800209	867102	946959	942203	746639	2622724	2666488	2714995	2473612	2082202	2175871	2459123	2326988	2612279	2197490	2418675	2383881	3094788	3084696	3162198	861638	2982544	3122238	2852018	2783757	3310298	3028138	3166295	3046413	3123862	729823	821297	776281	799287	765617	764950
Q61879	Myh10	MYH10_MOUSE	Myosin-10	4917053	4809386	4373153	4311702	4185832	2349347	2423070	2112511	2204872	2068780	2019473	2113877	2352558	2109079	1761090	1782887	2262265	2303322	2695978	1820195	3879511	2268603	2014971	2155673	2350561	2709949	2429673	2267396	2377758	2373769	5065468	4341992	4440507	4229230	4397821	4109664
Q91V14	Slc12a5	S12A5_MOUSE	Solute carrier family 12 member 5	81107	101628	97056	208337	78854	2409368	2831070	2584177	2194350	2454413	1885952	2373629	2427129	2354080	2123118	2632781	2481760	3607192	2769568	3866901	91829	3687076	4132533	2374916	2984305	3339695	2470771	3283798	2593224	3111851	84784	94076	97717	85305	96761	179204
P51174	Acadl	ACADL_MOUSE	Long-chain specific acyl-CoA dehydrogenase, mitochondrial	434358	700692	346256	463983	642996	2368625	2391808	2147329	2252229	2531530	3722994	1852729	3060614	3641393	2371878	2515038	3540332	2568192	3877340	3042964	346845	2942519	3373040	4126066	4434565	3177086	2762645	3091331	2366031	3242098	629830	505922	541975	478819	416791	773757
Q80TJ1	Cadps	CAPS1_MOUSE	Calcium-dependent secretion activator 1	516448	443818	494501	610475	465766	2354043	2375050	2374198	2094293	2535963	2141333	2425056	2556551	2344979	2362655	2375055	2601714	3704469	3328389	3722677	558189	3706896	3444174	3076432	3547318	3465215	3021033	3462733	3364324	3226317	451593	508848	470730	534168	490271	541338
Q3UHL1	Camkv	CAMKV_MOUSE	CaM kinase-like vesicle-associated protein	779419	871469	772910	773546	748867	2346876	2596924	2727377	2915330	2209880	2817430	2705745	2696610	2922334	2137863	2628848	2817933	2626122	2867488	2987629	712885	2690479	2347169	2336383	2391035	2543098	2715033	2238737	2823520	2415097	690382	694106	729820	637805	622853	578664
P67984	Rpl22	RL22_MOUSE	60S ribosomal protein L22	5752370	6235638	6324562	5811004	6398092	2120659	2289526	2197750	2064934	1986130	2124720	2362038	2266087	2496466	1926407	3129839	2548898	2089659	2078318	2325776	6460029	1852818	1941963	2170794	1820565	1904793	1678138	2368538	1808362	2214803	5723238	6213620	5492302	5430978	6120297	5636316
Q8BUV3	Gphn	GEPH_MOUSE	Gephyrin	1149085	1194776	1198061	1399086	1207879	2517787	2292549	2398441	2384177	2419544	2324138	2288214	2545260	2075315	2359120	2578738	2326931	2769341	2634535	2775806	1221043	3119152	3339772	2724696	3141903	2842479	2677489	2791441	2668143	3121300	1184905	1304956	1204048	1312198	1322438	1325150
P70404	Idh3g	IDHG1_MOUSE	Isocitrate dehydrogenase [NAD] subunit gamma 1, mitochondrial	734635	794265	816118	715581	790998	2290534	2084706	2503810	2435984	2963933	2024733	2449791	2290234	2393294	2120740	2395878	2466492	4723873	3870364	4180588	719154	3342825	3133094	4069574	3478273	3949102	3509059	4454528	3387924	4157323	690370	841091	762484	811520	717182	667699
Q8R0Y6	Aldh1l1	AL1L1_MOUSE	Cytosolic 10-formyltetrahydrofolate dehydrogenase	2117459	1927790	1884167	2554915	2019889	2298516	2705977	2425384	2176645	2484730	2316716	2324218	2487298	2291379	2353927	2375924	2352503	2590304	2289847	2833147	2329835	2534814	2716501	2774334	2759025	2868061	2416434	2924174	2474952	2737023	1912026	2310658	1861709	2096099	1887374	2258833
Q811B1	Xylt1	XYLT1_MOUSE	Xylosyltransferase 1	1426719	1548419	1293909	1576223	1531579	2892954	3183673	2674647	2313288	2834538	3481855	2570694	2785092	2299160	2886815	2742886	3316876	2144005	2227492	2469753	1952510	2511411	2765005	3064083	3543257	2892026	2894262	2357742	2282852	2750515	2022660	1743689	1626105	1207546	1365484	1828400
Q8K183	Pdxk	PDXK_MOUSE	Pyridoxal kinase	484616	587662	572895	582606	406022	2402854	2309285	2570088	2892045	2310585	2242889	2357244	2596429	2370784	2595231	2178433	2144263	3751666	3383802	3872550	509679	3631620	3939360	3579437	3768387	3688600	3439451	3450218	3675109	4280648	528814	489550	484018	436956	507834	586655
Q00PI9	Hnrnpul2	HNRL2_MOUSE	Heterogeneous nuclear ribonucleoprotein U-like protein 2	4436115	3993590	4160154	3845192	4620711	2200172	2261565	2192378	2078253	2254163	1819593	2167169	2428373	1855134	2289073	2449328	2418321	1807148	1811186	2195072	4143699	2173469	2379609	2344745	2234279	2236728	1726923	2294032	1878261	1908287	4362269	3913153	4211485	3830201	4026954	4275304
P29595	Nedd8	NEDD8_MOUSE	NEDD8	2794595	2847282	1740441	2545445	3418610	1782371	2598254	2392984	2452750	1435379	1556207	2314340	1323444	2115491	1725040	2129414	1679204	2686875	2675112	2978331	2208975	1746557	2844319	1557324	2707908	1873927	1513456	1558217	1250764	2489358	3129035	2423663	2533975	2315959	1842328	2746104
O35405	Pld3	PLD3_MOUSE	Phospholipase D3	727144	832623	964115	1173740	731485	2422358	2318398	2795879	2463251	2229521	2496727	2767290	2585015	3039329	2174897	2693514	2656140	2472580	2578990	3020892	763857	2305198	2185137	2406262	1975917	2805539	2335311	2438096	2315173	2312294	778781	893612	928807	658546	802586	915085
P26638	Sars	SYSC_MOUSE	Serine--tRNA ligase, cytoplasmic	3802176	3942041	3687489	3614538	3344814	1957421	2280349	2186409	2057002	1888938	2028195	1867486	2022610	2242418	2420641	2142136	2055289	1973197	2090152	2230115	3461635	2315870	2369830	2020975	2024052	2640540	2094812	2282018	2082586	2079043	3398747	3710797	3378467	3381834	3388908	3216740
P35980	Rpl18	RL18_MOUSE	60S ribosomal protein L18	4669097	4931249	5144255	4906253	4678675	2437962	2204312	2098183	2229952	2463262	2121609	2612345	2189115	2107907	1900717	2118651	2325512	2233131	1962343	1931790	4071696	1696522	1713172	1889620	1674080	1890167	1524292	1778535	1672542	2328080	4928403	4106581	4582350	3999516	5023003	4536806
Q91X97	Ncald	NCALD_MOUSE	Neurocalcin-delta	914882	1020003	1011034	1087061	1156047	2256950	2176135	2635819	1665498	2195997	2428080	2405418	2473581	3257238	1774784	3366563	2509997	2624022	2507090	2866438	1278873	2543181	3276451	3819136	2398741	2295669	3737905	3347008	3485759	2338745	1214197	1057110	921102	1036057	931585	922698
P46471	Psmc2	PRS7_MOUSE	26S proteasome regulatory subunit 7	4634441	4394894	4346424	4140345	3705944	2147672	2255957	2109039	1977184	2142516	2155956	2280712	2305382	2428066	2195216	2510337	2620498	2237068	1972665	2234291	3647768	2068261	1961199	1953816	1829848	1947462	1999283	2051495	2090636	2024193	3974418	3786699	3757435	3869380	3873437	3766027
P62830	Rpl23	RL23_MOUSE	60S ribosomal protein L23	5078323	4776730	5216519	4877526	5095007	2130618	2559707	2246283	1911615	2348533	2011484	2169115	2180835	1760329	2364749	2679776	2288107	1658457	1545478	2024977	4577166	1931100	1802224	1685171	1803157	1773495	1763037	1755026	1727746	1811980	5083827	4910285	5010411	3994951	4663309	4382127
Q922R8	Pdia6	PDIA6_MOUSE	Protein disulfide-isomerase A6	5295028	5403204	5302692	4575991	4745438	2254846	2245945	2181765	2086291	2310558	2317623	2398145	2095478	2265825	1944095	2122047	2347655	2031916	1641315	1944854	4950072	2004687	1950971	1744772	1718956	2041463	1931380	1758756	2139521	1969186	5641505	4590057	5331955	4666833	4865960	4973540
Q99104	Myo5a	MYO5A_MOUSE	Unconventional myosin-Va	1090296	1349324	1441754	1427271	1339786	2129392	2063042	2378293	2348350	2221051	2460953	2218363	2586682	2297324	2472421	2355889	2115501	2596723	2602214	2638290	1500233	2777366	3256466	2617274	2751164	2783921	2432132	2652758	2342315	2909984	1110170	1501521	1249898	1250956	1310107	1256197
P63321	Rala	RALA_MOUSE	Ras-related protein Ral-A	3485943	2212514	3203330	2238887	2246895	1863998	1999829	2998182	3103929	2023512	1675818	2820212	1801493	2935344	2028441	2272606	1739075	1892139	1821738	1907388	2454754	3042933	2040798	2173718	2184385	3384672	2076570	2050087	2264047	3099747	2075722	2299916	2339169	3520723	2933924	2901504
P63087	Ppp1cc	PP1G_MOUSE	Serine/threonine-protein phosphatase PP1-gamma catalytic subunit	2394444	2076450	2539499	2119281	2314886	2033185	1943260	1992875	2471543	2073605	1979932	2175334	2062882	1950198	1576567	1620796	1952068	2716052	2494724	2449345	2123526	2289472	2099388	2269367	2439538	2368761	2049941	2538160	2398861	2453820	2239797	2311250	2476511	2621113	2338891	2085953
P18242	Ctsd	CATD_MOUSE	Cathepsin D	1353572	1565938	1608931	1506229	1347756	2138599	2486547	2625768	2299062	1813301	2325275	2209761	2278241	2547619	2597663	2860501	2390074	2358442	2653480	2632846	1541020	2871610	2652424	2171093	2287561	2135709	2470213	2394678	2466180	2541162	1445184	1457244	1418560	1256471	1443578	1369965
Q9WTX5	Skp1	SKP1_MOUSE	S-phase kinase-associated protein 1	2611867	2180603	2122015	2232218	2276747	2278013	2356055	2173224	2058954	2047128	2121135	1878375	2038375	2248005	2410987	2283852	2104117	1998533	2353102	1952779	2147930	2618642	2440977	2085513	2586297	2329415	2149488	2038027	2307187	1980876	2806654	2178759	2348814	2517297	2211108	2252406
P08556	Nras	RASN_MOUSE	GTPase NRas	1951986	2093696	2012718	2081937	1697302	2473024	2393678	2502461	2316778	2179888	2451638	2268388	2728108	2193868	2570206	2337572	2381139	2308386	2054362	2283989	1992170	2707160	3113250	2575544	2542981	2452507	2124121	2077986	2270197	2444812	1910207	1835701	1934037	1981067	1933463	1809670
P34022	Ranbp1	RANG_MOUSE	Ran-specific GTPase-activating protein	4053250	3547760	3739880	3877487	4296945	2001483	2137992	1975689	1801144	1843319	2287439	1917023	2150479	1693291	2113290	2254110	2111968	1685313	1802098	1702788	4532633	2245628	2214621	2054614	2080945	2022347	2250264	1934964	2270321	2123391	4522096	4081285	4557646	3824831	4146211	4794615
Q61490	Alcam	CD166_MOUSE	CD166 antigen	1111610	1161256	1256215	1667279	962287	2208289	1937976	2362628	2821134	1922451	2417386	2479666	2243984	2107957	2672849	2748520	2151481	3083198	2706435	2818737	1202572	3263638	3331483	2747753	2830727	2436627	3326296	2659581	3885351	3535655	1514895	990246	1435645	899485	1562295	1492714
Q9CQH3	Ndufb5	NDUB5_MOUSE	NADH dehydrogenase [ubiquinone] 1 beta subcomplex subunit 5, mitochondrial	994031	922036	939532	886696	1036553	2257517	2186353	2192694	1921809	2609358	2162977	2095348	2336633	2316538	2335116	3022599	2512602	3585300	3207386	3511032	950472	3015952	3319188	3771586	3046231	2779417	3240119	3686723	3200987	3700355	1106399	1027538	771129	950128	822279	757620
Q811D0	Dlg1	DLG1_MOUSE	Disks large homolog 1	253466	283732	236543	258548	223151	2133490	2595777	2407763	2220442	2338081	2108936	2248993	2348213	2903833	1933970	2041840	2225788	3243456	3394915	3734881	259185	3163615	3779426	3361179	3095010	3905921	2814953	3693136	2940773	3400743	230078	271717	239397	224761	266508	246964
Q9R1P0	Psma4	PSA4_MOUSE	Proteasome subunit alpha type-4	4193451	4093889	3748798	3774637	4178647	2062807	1889093	2085475	2016283	2009754	2170670	2218971	2162471	2114875	1939512	2710107	2449145	2129232	2109223	2272850	3854997	1667336	1870565	2205275	1914850	2035792	1918511	2041654	1959487	2272405	3842733	3843973	3683897	3832163	4098684	4187533
Q80ZJ1	Rap2a	RAP2A_MOUSE	Ras-related protein Rap-2a	863483	1089776	1069324	1049757	1025000	1952063	1850781	2579269	2465235	2165593	2316282	2417759	2253695	2555248	2166115	2802274	2063580	3127597	3343930	3679292	1126236	3079256	3019949	3224076	2877096	2836652	3333438	3787238	3538685	3329976	825012	1203866	1021118	1107705	985969	901267
Q8CI94	Pygb	PYGB_MOUSE	Glycogen phosphorylase, brain form	1410589	1884402	1910430	1823603	1634887	1934495	2051458	2233375	2238597	2196458	2278292	2299829	2237288	2213144	2156304	2309011	2113985	4016451	3766470	4086573	1778330	3239804	3452791	4308582	3330693	3659359	3825080	4865765	4313323	3786670	1716168	1959732	1953003	1975613	1893208	1665724
P63011	Rab3a	RAB3A_MOUSE	Ras-related protein Rab-3A	295505	390043	372823	363773	369764	2298045	2228416	2157429	2535178	2455076	2257906	1987028	2407606	2566397	2088938	2233933	2506907	1934223	3659411	3476964	346981	3490040	3091563	3367501	3040596	3159915	3303022	3107225	1636797	3090086	315439	332285	342637	330083	344792	351718
Q60749	Khdrbs1	KHDR1_MOUSE	KH domain-containing, RNA-binding, signal transduction-associated protein 1	7494732	6976828	7538197	6803898	8132280	1876306	1958683	1990528	1930436	2031869	2220653	2213882	2250277	2135752	2292842	2162414	2139548	1631571	1615229	1898214	7348183	1799628	2254316	1597307	1673118	1588255	1321854	1586250	1288428	1835875	6755683	7583056	7409238	7622606	7998916	7878165
P42669	Pura	PURA_MOUSE	Transcriptional activator protein Pur-alpha	276949	303570	272551	262154	270010	1874291	2320995	2407340	2129403	2379848	2124255	2130441	2172460	2429657	2196831	2621934	2414664	3105490	3216288	3596484	271601	2876648	2929555	3313451	2898963	2997809	2611831	3387068	2672012	2906160	295212	255461	299822	230134	260532	239149
O89053	Coro1a	COR1A_MOUSE	Coronin-1A	876450	960798	1036578	861197	824034	2348600	2140484	2574330	2575890	2655613	2212465	2568825	2027211	2347923	1644244	2132491	2033927	3591676	2791952	2865464	755784	2610265	2571067	2837273	2503274	3079855	2892361	3664676	3213390	3045346	834490	951637	1038807	994279	939211	741654
Q9CPV4	Glod4	GLOD4_MOUSE	Glyoxalase domain-containing protein 4	1910682	1970464	1996923	2125837	1803917	2089200	2167266	2254923	2219869	1888547	1958042	1958700	2328044	2174898	2813859	2253637	2138256	2620291	2606903	3174724	2110124	3145031	3508787	3091796	2907376	3000314	2726619	2867334	2877608	3219616	1847386	1942013	1928998	1887373	1880489	2019370
P62702	Rps4x	RS4X_MOUSE	40S ribosomal protein S4, X isoform	5829406	6104596	5570290	5425325	5069214	2331636	2447060	2106124	2041397	2027856	2152755	2071467	2005289	2525849	2055279	2182931	2346196	1591454	1887923	1438491	4861445	1580878	1648530	1539641	1630685	1860361	1677713	1599059	1620862	1568214	5790470	4903908	5161531	5017232	5602173	4925269
P47962	Rpl5	RL5_MOUSE	60S ribosomal protein L5	4007763	3515491	3827594	3587090	4335538	2142302	2028807	2190696	1974450	2241298	2311731	2134249	1990741	1655043	2471638	2222271	2003132	1200551	1577926	1608344	4043013	1957468	1907132	1466134	1746663	1699438	1264995	1546039	1317328	1637795	3816300	2834131	3258307	4325163	4567682	4129051
Q9JJI8	Rpl38	RL38_MOUSE	60S ribosomal protein L38	4132676	4729620	4319709	4680374	4269080	2454651	2324246	1486012	1622529	2293539	2187934	2457165	1431481	1545775	2139528	1527720	1992087	1434735	1361041	1688740	4077815	1894313	1876817	1811025	1587974	1897095	1131028	1145957	1354411	1412974	3829520	3160977	4884388	3528116	4644051	4433563
P14131	Rps16	RS16_MOUSE	40S ribosomal protein S16	4407458	5629993	4518498	4254554	4473865	1733965	1983655	2081248	2297632	1986446	2238183	2215619	2162811	2321833	1893839	1824653	2160629	1533041	1831832	1687975	4314889	1563281	1301579	1850681	1659695	1571276	1861362	1804809	1687853	1700336	4468414	4163328	4205408	3644433	3934947	4180008
Q9CZ30	Ola1	OLA1_MOUSE	Obg-like ATPase 1	2237343	2510443	2491042	2431138	2174297	2150710	1934116	2209611	2186328	2133332	2119609	2129883	1775753	1816452	1865791	2350472	2195831	1744582	1340967	2041669	2558410	1953219	1757308	1951824	1913471	2379312	2381690	2088214	2441682	2138217	2417104	2499559	2219942	2483597	2342908	2073641
Q9Z2H5	Epb41l1	E41L1_MOUSE	Band 4.1-like protein 1	1493157	1565709	1467071	1793506	1552138	2352764	2077448	2488730	2229127	2362774	2409312	2236203	2253005	2172634	2115117	2636609	2433787	2160984	2421413	1853154	1589743	2437611	2672125	2135075	2453024	2396824	2407856	2067905	2658305	2427433	1710265	1705231	1487571	1787898	1607992	1575993
O89001	Cpd	CBPD_MOUSE	Carboxypeptidase D	457249	236706	208609	447068	141849	2929448	2726935	3132862	2996181	3470876	3280356	404325	2268227	2370900	3383016	2673960	3427566	761685	2013626	2920781	490257	2977954	1772716	2392030	4685135	3785394	2592245	2485751	692284	3223291	329244	236182	378539	246099	357614	466879
Q8BYI9	Tnr	TENR_MOUSE	Tenascin-R	253683	279374	287611	352828	405877	1630407	2122520	2168503	2487648	2154491	2117600	2226716	2460314	1875986	2299656	1726180	2358876	3848265	3469089	3768405	296921	3534007	3436873	4334033	4216985	4355998	4407287	3693006	3523093	3736084	277875	321027	289647	280654	240109	315546
P62874	Gnb1	GBB1_MOUSE	Guanine nucleotide-binding protein G(I)/G(S)/G(T) subunit beta-1	1080421	1302475	1107581	981245	1148556	2079920	2139322	1989834	2580892	2136864	2364993	2107136	2646519	2462216	1971567	2251372	2529396	3433686	3276978	3400166	1168116	3482420	3674409	3542270	3384753	3410914	3318477	3228329	3039594	3238892	1199496	984454	1063285	1113801	1117421	1060574
Q3UNH4	Gprin1	GRIN1_MOUSE	G protein-regulated inducer of neurite outgrowth 1	1916504	1762520	1840191	1999219	1902796	2745827	3276741	2700313	2262911	2720768	3228856	2970418	2653853	2635217	2844286	3278138	2815335	1896548	1936408	2306048	1837263	2833862	2758364	1999723	2156745	2171489	2392354	1884141	2536860	2006677	1959494	1810361	1773838	1801674	1865047	1771204
O35643	Ap1b1	AP1B1_MOUSE	AP-1 complex subunit beta-1	1397828	1569133	1625901	1415255	1462629	1950835	1813339	2376940	2133867	2193050	1979174	2308969	2221678	2562062	2092540	2536345	2100541	3683759	3354952	3546257	1354317	3015539	2736911	2978612	2847136	2755529	3047221	3499029	3281259	3395392	1256184	1506433	1391926	1488325	1372469	1328720
O70492	Snx3	SNX3_MOUSE	Sorting nexin-3	1854677	2292194	2480506	2474377	1995927	1833537	1820378	2254958	2072873	1776670	1981304	1886640	2172247	2259257	2365920	2619006	1966693	2108253	2121336	2287340	2240483	2112761	2478650	2040398	2019866	1877300	1845235	2312110	1944909	2037785	1840102	2241846	2222185	1996043	2282296	2087351
Q6ZWV7	Rpl35	RL35_MOUSE	60S ribosomal protein L35	3256788	3619445	3795251	3618525	3394491	2197543	1654399	2109043	1817550	2101220	2182545	2059982	2048553	1595534	1845864	2165252	2094111	1564473	1447648	1574829	3400243	1504054	1510219	1695707	1838670	1640062	1320207	1586233	1436909	1621308	3195700	3201006	4023173	3462041	4058585	3397521
P12382	Pfkl	PFKAL_MOUSE	ATP-dependent 6-phosphofructokinase, liver type	947677	749949	848262	983323	905389	1895161	2270838	2024563	1896652	2312690	2225045	2632891	2343966	1846938	1786836	2139406	2675823	3799859	2750823	3319118	865104	2932705	2470487	3238999	2961554	2848972	3419348	3564099	3354779	3236195	757187	870135	868322	837195	798481	917240
P47757	Capzb	CAPZB_MOUSE	F-actin-capping protein subunit beta	1866645	1822392	1803902	1780582	1702134	2039392	2192017	2031063	2151176	2083581	2275203	2195404	2076655	2178807	2002772	1804812	2247119	2466521	2416771	2447586	1816325	2096763	2123393	2326324	2409522	2568096	2570641	2323953	2238302	2294295	1805550	1802259	1823167	1503689	1709073	1777128
P14869	Rplp0	RLA0_MOUSE	60S acidic ribosomal protein P0	4976393	5423156	5359250	4878867	4765658	1989671	2086860	2138851	1757076	1787704	2008598	2063900	2010673	2308301	1927091	2325869	2101845	1776646	1676654	1871795	5017073	1730452	1627918	1741469	1527814	1703240	1721502	1846177	1738798	1641878	5277656	4665423	4880460	4517613	4819976	4801455
P70168	Kpnb1	IMB1_MOUSE	Importin subunit beta-1	3552812	3607679	3735778	3596291	3345017	1766211	1914506	1953857	1895111	2033739	1785216	1760307	1897586	1877415	1851193	2038272	1903463	1944211	1781557	2069236	3736350	1971992	2170858	1827852	1934398	2075982	2167127	2218782	2202157	1817632	3381617	3627630	3504867	4056119	3406988	3605735
P63213	Gng2	GBG2_MOUSE	Guanine nucleotide-binding protein G(I)/G(S)/G(O) subunit gamma-2	2157742	2247235	1948077	2412096	2451739	2023183	2072880	2026378	2040807	1931918	2417566	1876225	1876883	2090189	1808233	1602772	1894417	2016061	2159263	1836141	2080412	1887622	1941171	1777114	2072151	2197919	2215847	1932395	2047751	1730382	2546564	2373593	2985173	2675473	2435399	2470743
Q64674	Srm	SPEE_MOUSE	Spermidine synthase	5390722	5611852	5450826	5223917	5543967	2138249	1938953	2018054	2353259	2061257	2066842	2279989	2038685	2069803	2027005	1923535	2188528	1961047	1730061	2009866	5138518	1695557	1570070	1912630	1577143	1925739	1843055	1948090	1904112	1951181	5002867	5678921	5218388	5097611	4847847	4643376
Q9D1K2	Atp6v1f	VATF_MOUSE	V-type proton ATPase subunit F	632715	632298	763304	694780	666124	2107492	2016948	2188561	1953048	2246287	2657105	2398435	2432080	1655834	2083457	2560931	2052665	2329199	2815412	2466525	817589	2812769	3238250	2410341	2512898	2833133	2196573	2031796	2503237	2769658	676250	788291	682347	684113	758847	789357
Q61768	Kif5b	KINH_MOUSE	Kinesin-1 heavy chain	3753549	3868513	3868975	3888663	3458114	1950059	1897536	2013678	2033117	1890495	1995430	1872486	1819044	2060491	2416307	2169004	2057411	2023965	2006814	1991576	3701880	2209934	2194287	1840172	1779336	2020880	1866318	1886948	2040515	1935446	3595668	3771761	3337687	3693774	3376563	3656017
P51410	Rpl9	RL9_MOUSE	60S ribosomal protein L9	4345843	4441383	4222711	3991529	3933245	2083526	2029423	2092942	1797727	2003198	2003476	1934532	1807938	1997893	2210446	2190597	2320387	1619653	1446560	1655446	3747113	1688600	1689857	1571726	1492646	1650569	1569588	1450447	1606216	1596248	4847339	4489468	4308837	3612627	4033479	3557857
Q9DB00	Gon4l	GON4L_MOUSE	GON-4-like protein	6443233	6299923	6253673	4651147	6850724	1983397	2362756	2084237	1904440	1622718	2163709	1483534	1964554	2007058	2419280	2350097	2017261	574212	588634	728601	7020021	710862	783655	694441	729026	894876	997192	734806	778960	767598	7434560	6309683	6558710	6304945	4706614	4476072
P70414	Slc8a1	NAC1_MOUSE	Sodium/calcium exchanger 1	1008565	1213629	1145035	1134176	1137730	2225108	2334015	2315334	1928466	2422804	2244258	1903591	2107452	1994274	2298723	2785070	2277504	2009673	2090313	2143795	1290705	2492820	2550195	2299860	2411937	2510681	2497049	1950751	2613499	2223417	1120685	1216010	960812	1356585	968420	808600
P63005	Pafah1b1	LIS1_MOUSE	Platelet-activating factor acetylhydrolase IB subunit alpha	2362508	2523283	2721678	2196028	2372871	1883016	1864360	2088075	1826484	1731295	1844384	1931669	2020819	1757310	1796795	2338996	1801068	1908452	2091050	1945469	2288085	1952622	2240410	1991592	1786644	2134771	1700412	2034280	1866409	2203008	2059345	2556396	2274892	2586590	2408181	2381650
Q5SQX6	Cyfip2	CYFP2_MOUSE	Cytoplasmic FMR1-interacting protein 2	842613	977191	936501	1122799	978971	2464989	2154449	2072561	1745655	2207819	2098197	2510125	2431018	2038946	1586461	2078423	2360287	2413951	1814325	2382647	1069651	2171968	2383332	2501231	2226591	1910542	2050673	2297727	2449570	2630352	767145	886155	903823	958312	986689	1009234
Q8R1Q8	Dync1li1	DC1L1_MOUSE	Cytoplasmic dynein 1 light intermediate chain 1	2774815	2919183	3084158	2806925	1803189	1830243	1890681	2124251	1972249	1791760	1978165	1968167	1875962	1866632	1936127	2451802	1739612	1855862	1936289	2115645	3011027	1999992	2184544	1822285	1817378	2200825	1864749	2088219	1967605	1998098	2576015	3336732	2987724	3077390	2831465	2620709
Q99J99	Mpst	THTM_MOUSE	3-mercaptopyruvate sulfurtransferase	2483320	2526780	2328091	2190312	2174849	1866380	2131241	1876706	1808955	2188060	2146296	1984289	1862741	1982995	1924982	1790227	2065316	2066263	1758509	1760973	2263876	1901252	2121850	1984795	2024874	2070957	1829903	1983060	1807320	2004479	2348802	2036998	2131023	2186955	2277812	2039381
Q9R0Q7	Ptges3	TEBP_MOUSE	Prostaglandin E synthase 3	3729733	3219964	3513977	3112100	3714905	1679275	1983834	1840697	1493112	1708602	1768889	1674040	1870836	1589089	1697904	2286621	1825012	1839032	2019544	1538701	2976011	2086690	2091264	1900210	2049325	1942105	1823911	1931557	1956793	2048157	3432157	3880683	3274540	3627100	3500984	3307497
Q99N28	Cadm3	CADM3_MOUSE	Cell adhesion molecule 3	809721	834339	832498	824329	768404	2101438	1968965	2151025	2411725	1904371	1929384	2107691	2204720	2625190	1803228	1812752	2096593	3531816	3562395	3071020	921698	3407424	3118247	2790282	2918524	3358579	2946468	3110377	3266396	3196085	804443	936011	774892	877329	753365	747483
P25444	Rps2	RS2_MOUSE	40S ribosomal protein S2	4117014	4999326	4795049	4112329	4573413	1932743	2034044	2185200	2144515	1891885	1919237	1969900	2092739	1759835	1836113	2223012	2028766	1729922	1633151	1935502	3834348	1496394	1666851	1640012	1517732	1903393	1498287	1697074	1423933	1713382	4326035	4313473	4110008	4681915	4395096	4050762
O55142	Rpl35a	RL35A_MOUSE	60S ribosomal protein L35a	4454676	5285049	5712806	5633383	5185444	1942004	1547072	1911693	2055078	1770879	2054996	2333887	1991621	2218416	1898910	2086811	1812852	1880969	1664833	1765613	4668217	1696322	1634117	1745148	1603823	1334343	1650812	1675200	1844489	1686628	4232870	4589055	5626347	4538268	5530270	4693048
Q921F2	Tardbp	TADBP_MOUSE	TAR DNA-binding protein 43	8165493	8200722	7299652	6564651	7653438	1783440	2044290	1896731	1768015	2088325	1853299	1793708	1853793	2067309	1824005	2111369	2015146	1937108	1800807	1890057	7107274	1813844	1783850	2000470	1441695	1939268	1990113	2029286	1729083	1834795	8725472	7674076	6555673	7046926	6561655	6552387
P62264	Rps14	RS14_MOUSE	40S ribosomal protein S14	5340189	5425746	5907180	6350849	5609028	2371200	1969784	1793411	1811957	2044402	1808361	2067920	1692359	1757826	2059988	2278221	1812659	1159576	1218502	1394185	5751362	1212143	1324733	1147807	1243426	1099613	1258593	1312401	1333859	1282837	4954650	5410209	5748695	5741410	6010775	5224230
Q8BGD9	Eif4b	IF4B_MOUSE	Eukaryotic translation initiation factor 4B	2486127	2320844	2447844	2097546	2579750	1983696	1882661	1871138	2128727	1882908	2077011	2000310	2031719	1821603	1849181	1910624	1775349	1678587	1889659	1792289	2360638	1782963	1984594	1712357	2008078	2016858	1331128	1693942	1603966	1842556	2686859	2352837	2477862	2360116	2534027	2485938
P84099	Rpl19	RL19_MOUSE	60S ribosomal protein L19	4754185	4288906	4716451	4615389	4334665	1893391	2349856	1948856	1681088	2227706	1817665	2039071	1959817	1828035	2159488	2278992	1956864	1363724	1312017	1631066	4281426	1827990	1877640	1338296	1617588	1590741	1690951	1588266	1715179	1639183	4409679	4523493	4588704	4180380	4338189	4017872
P68040	Rack1	RACK1_MOUSE	Receptor of activated protein C kinase 1	4440818	4516681	4153797	3917208	4821618	1883571	2178519	1891953	1761464	2015474	1756673	2002764	1823200	2243780	1778448	2041918	1872424	944630	1740995	1965267	4710909	1542871	1761537	1421278	1099044	723213	1708360	1994176	1722991	1931308	4666772	4454746	4224170	3966183	4407884	4191165
Q8R3V5	Sh3glb2	SHLB2_MOUSE	Endophilin-B2	567639	491316	517145	638761	537168	1920350	2011154	2161368	1804770	1962877	1991638	2002088	2337396	2581427	1833896	2260439	2663291	3319845	2550761	3672427	681055	3126485	3633489	3363481	2780470	3075029	3154876	3408447	2880954	2975609	593801	596901	551322	579259	555932	549865
Q9DCT8	Crip2	CRIP2_MOUSE	Cysteine-rich protein 2	2820966	3489695	3336919	3337164	3254795	1965890	1795183	1939076	2082636	1641403	2212465	2224768	2027174	1918430	1885380	1799045	1681053	1735806	1726191	1638434	3354905	1838918	1894417	1642342	1909925	1630361	1576602	1565279	1682889	2068683	2710673	3192373	3203309	2984400	3162950	3010689
P54726	Rad23a	RD23A_MOUSE	UV excision repair protein RAD23 homolog A	3013997	2653937	3325760	3061933	3243135	1588109	1742758	1772917	1602459	1761413	1768650	1783651	1786607	1570780	2094294	2294086	1784375	1826805	1684123	1977739	3156971	2053580	2026578	1679781	1831581	1713335	1794906	1960482	1727441	1862695	2791180	3381869	3097816	2955010	2973152	3036965
Q9WUB3	Pygm	PYGM_MOUSE	Glycogen phosphorylase, muscle form	1076713	1200407	1031853	1298027	1045799	1850773	1929222	2003815	2214992	1958025	1855609	2122815	1972996	2180465	1990359	2028423	1877767	4085948	3694049	3803814	1173042	3146783	2825382	3929806	3031016	3594029	3734084	3959418	4644149	3594764	1288043	1189834	1348688	1164110	1267288	1169371
Q8K0S0	Phyhip	PHYIP_MOUSE	Phytanoyl-CoA hydroxylase-interacting protein	117516	74759	653804	143783	639892	2046337	1822422	2052900	2160388	2221094	1998460	2241102	1917803	1924862	1346115	1993060	1833887	2670705	2588415	2545182	631012	2001113	2264062	2610852	2447652	2677938	2165981	2921511	2260234	2710170	666201	76472	135675	504857	638056	118174
P68404	Prkcb	KPCB_MOUSE	Protein kinase C beta type	323546	441221	423393	497802	327343	2102626	2469109	2679911	2727478	1696056	2227523	1924508	2375905	2276414	1812719	2000082	1950763	1959718	2676875	1755396	344791	3095128	2610305	2284645	3024833	2775818	2218316	2457072	2108512	2454406	370312	367507	388895	285956	380661	350082
P28738	Kif5c	KIF5C_MOUSE	Kinesin heavy chain isoform 5C	3133848	2903676	2979390	3243615	2847444	1678330	1811285	1895494	1705984	1770852	1799924	1690210	1894518	1836177	2348475	1974255	1788063	1506691	1786828	1767267	3208295	1939481	1978742	1637994	1864931	1800370	2020071	1679041	1964624	1769882	2958990	3372319	3057663	2889113	2696714	3263311
P63028	Tpt1	TCTP_MOUSE	Translationally-controlled tumor protein	3135732	3045971	3334948	3119667	3052158	1694073	1632086	1735154	1650519	1750468	1888568	1674908	1731996	1690060	1971519	1579313	1738734	1932391	1715686	1885954	3171440	2016658	2123672	1681702	1999214	2053733	1605276	1631267	1571352	1782534	3054232	3199568	2963575	3305080	3224009	3055064
Q9CZM2	Rpl15	RL15_MOUSE	60S ribosomal protein L15	4807421	4428825	4510037	4666952	4399953	1930006	2170851	1861801	1716548	2170023	1805222	2038132	1872585	1973366	1823940	1997596	1887694	1474469	1300825	1757091	3906581	1551495	1416295	1421450	1419836	1463400	1709863	1531372	1720347	1721188	4311777	3833828	4531659	3863123	4273769	4389987
Q60598	Cttn	SRC8_MOUSE	Src substrate cortactin	1352160	1195408	1600417	1296385	1436801	2179884	2097988	2190959	2424854	2124710	2422998	2431608	2151694	1834199	2280339	2593380	1959017	1936557	2259899	2265552	1419613	2502699	2562355	1838066	2375484	2441016	1672119	2013463	1829627	2458740	1507438	1561705	1515781	1534062	1576601	1464780
Q9Z1N5	Ddx39b	DX39B_MOUSE	Spliceosome RNA helicase Ddx39b	6332598	5928726	5911707	5684438	6115620	1818172	1721353	1946292	1710435	2228265	1647359	1749326	1712933	1989469	1940452	2192832	1983408	1649202	1611679	1846183	5853026	1711451	1865840	1560464	1501593	1741528	1847112	1675484	1581799	1689327	7162708	6391356	5765453	6058217	5741771	5630105
P62908	Rps3	RS3_MOUSE	40S ribosomal protein S3	4725199	5147221	4921331	4523937	4569911	1977437	1819196	1901697	1694333	1784869	2004640	2120134	1719679	2032917	1547806	1765389	2071816	1785394	1606273	1692838	3990577	1350834	1273753	1746483	1416852	1530187	1565347	1632824	1749282	1698698	5141612	4492976	4702983	3949531	4671003	4556911
P70372	Elavl1	ELAV1_MOUSE	ELAV-like protein 1	4809652	5496849	5258751	4307259	4735168	1702210	1744079	1918067	1967205	1682154	1859644	1981841	2021063	1834235	1956657	2325139	1719557	1599781	1679437	1747401	4649216	1609273	1828419	1643928	1793742	1748451	1528585	1816614	1522441	1810584	4664148	4924391	5071586	4364311	4758537	4502571
Q8CI43	Myl6b	MYL6B_MOUSE	Myosin light chain 6B	2061357	2182547	2479862	1942546	1606849	1904132	1712821	1843497	2368958	2057680	1647093	2012550	1549966	1659356	2088490	1800573	1462173	2013827	1892913	1894533	1636431	1741675	2055427	1222151	1836879	2330339	1620420	2015935	1769972	2402380	2256347	2212657	2228952	2321013	2300735	1759023
P62270	Rps18	RS18_MOUSE	40S ribosomal protein S18	4982785	5047703	4916416	4638742	4376560	2062273	1871421	1904496	1772321	1885616	1907280	2036538	1652343	1948743	1556449	2025078	1930698	1624390	1738098	1383610	4175045	1540341	1264827	1743243	1458629	1672558	1682766	1726430	1760003	1624949	4906800	4399393	4970114	4704477	4831942	4415071
Q9D1G1	Rab1b	RAB1B_MOUSE	Ras-related protein Rab-1B	1371199	1290788	1166293	1384727	1202971	1911544	2643874	2012523	1924503	1902923	2181623	1900727	2306790	2145002	1948308	2033877	2360986	2095882	2342147	1897670	1350000	2360021	2514114	2152940	2545514	2382517	2023552	1669314	2036772	2311989	1348632	1122849	1277019	1209310	1230085	1252447
P31324	Prkar2b	KAP3_MOUSE	cAMP-dependent protein kinase type II-beta regulatory subunit	1766219	1930777	1884752	2066147	1981418	1814371	1736925	1876466	1959938	1704459	1957948	1890960	2016967	1725947	1554320	1884456	2075744	2066392	1865478	1738163	1954255	1869084	1781235	2047983	2090643	2054516	1932875	2034614	2144364	2123868	1582183	1998097	1673465	2196982	1826887	1940527
Q9WUM4	Coro1c	COR1C_MOUSE	Coronin-1C	3141985	3026868	3120781	3382863	3105470	1842473	1778812	1892238	1889406	1562751	2165847	1756716	1720188	1611750	2275984	2006269	1898843	1376937	1290808	1511394	3246222	1711457	1648415	1692729	1819050	1900966	1917060	1437341	1805371	1969071	3334414	3182781	2965184	3212627	2959347	3111475
P80316	Cct5	TCPE_MOUSE	T-complex protein 1 subunit epsilon	5266684	4789684	5086975	5098014	5301476	1712108	2011022	1527014	1562069	1759366	1836299	1866545	1997780	1522866	1904473	1909015	1977182	1673275	1552026	1596654	4785252	1597030	1652721	1794035	1640247	1611779	1995804	1625937	1744784	1873111	4935507	4994520	4929748	5113751	5265965	4889327
P03995	Gfap	GFAP_MOUSE	Glial fibrillary acidic protein	145359	299598	315061	209568	132744	1733418	1601216	2661310	3782874	1852592	3296683	2181236	2437435	2101261	8858868	2554942	1467270	1977605	1954480	1792279	229806	2018407	3595548	3203866	1950185	2063301	2718042	2705261	3916681	2019299	229474	248665	292122	236465	257795	124793
Q2PFD7	Psd3	PSD3_MOUSE	PH and SEC7 domain-containing protein 3	260946	281135	300730	318481	228484	1794918	2403899	2434343	1715459	2158705	2239582	1976283	2009751	2196014	1805158	2273362	1826880	1832470	1963077	2209470	250624	2177451	2941366	2447581	2311905	2608330	2178104	2475093	2069615	2284144	285319	272507	285568	245130	256888	226921
P18572	Bsg	BASI_MOUSE	Basigin	517785	648684	727154	711229	621120	1934817	2293014	2203048	1913036	1929646	2091608	2011754	2392003	1950118	2389182	2245408	1982681	1882211	1908451	1907714	642416	2359158	2592801	1834236	1991882	2154291	1295132	1812271	1507988	2168916	784503	673424	701783	657970	758963	597853
Q8BG32	Psmd11	PSD11_MOUSE	26S proteasome non-ATPase regulatory subunit 11	3503651	3756457	3513567	3332428	3351653	1803198	1665898	1862979	1733161	1626343	1763839	1748518	1954422	2052282	1909512	2270638	2059689	1705851	1760843	1876840	3270791	1741271	1855883	1585028	1487963	1638993	1509546	1586953	1573037	1549905	3339494	3142621	3117790	3144292	3150238	3214286
Q8BGQ7	Aars	SYAC_MOUSE	Alanine--tRNA ligase, cytoplasmic	2466547	2686910	2640333	2802856	2389934	1772524	1903354	1713269	1743005	1674731	1862743	1974897	1902683	1799232	1858592	1782496	1865665	1874531	1656065	1801341	2630180	1617652	1662111	1921656	1841202	1808909	1664619	1844615	1827655	1943860	2358127	2469848	2489355	2365068	2573269	2521908
P62267	Rps23	RS23_MOUSE	40S ribosomal protein S23	4164455	4207447	3808526	4050149	3777875	1642182	1870691	1753733	1767790	1936352	1928783	1782755	1630666	1972544	1886601	1847337	2032258	1318525	1459198	1497605	3678202	1432658	1497926	1243603	1395287	1517771	1379127	1318432	1395808	1376757	4231896	3661579	4244091	3990283	3835549	3885974
Q9CR57	Rpl14	RL14_MOUSE	60S ribosomal protein L14	4214482	4799828	4836209	4198744	4076063	1857261	1754495	1805132	1921175	2185896	1785212	1938750	1642787	1800391	1877335	2189584	1859463	1522445	1501535	1636958	3734963	1399526	1354315	1454399	1314031	1430993	1326004	1430446	1389200	1576050	4778943	4594512	4599270	4161360	4829949	4166960
O35685	Nudc	NUDC_MOUSE	Nuclear migration protein nudC	2686750	2508714	2532803	2561548	3139675	1634487	2007116	1639029	1435555	1750293	1999999	1711593	1950857	1316816	1917701	1796134	1731057	1414698	1393044	1681490	3002420	1900193	1824761	1697708	1780775	1617875	1703949	1654950	1641149	1696677	2726341	2842261	2786716	2491667	2572544	3058467
Q8K021	Scamp1	SCAM1_MOUSE	Secretory carrier-associated membrane protein 1	1108486	944625	1092139	1333108	997183	1967143	2209442	2065214	2173422	2020488	1887244	2020477	1994240	1681249	2178796	2368471	1692847	2099268	1809067	2134332	1083350	2494760	2512957	1705868	2001313	2131947	2178936	1835638	2358313	2524599	882923	1075039	1021880	1022932	1015284	1066235
P54071	Idh2	IDHP_MOUSE	Isocitrate dehydrogenase [NADP], mitochondrial	3158360	2654329	2621768	2514098	2850574	1401300	1445696	1609929	1389353	1526293	1391919	1153563	1424748	1525197	1420929	1583298	1518578	1731959	1676617	1773254	2851301	1575545	2052292	2026282	1546251	1824700	1859571	2005397	2000520	1859650	3020388	2761913	2738945	2773490	2643677	2308116
Q9Z218	Dpp6	DPP6_MOUSE	Dipeptidyl aminopeptidase-like protein 6	447194	455165	377549	528428	336075	1947381	1893519	2094529	2167442	1814555	2096130	2014720	1804935	1933295	2217048	2105233	1785024	2082746	1919333	1962174	434945	1920038	1819017	1872800	1844971	2195187	2240861	1994587	2572644	2220005	417674	453646	365083	456874	399374	448532
P97820	Map4k4	M4K4_MOUSE	Mitogen-activated protein kinase kinase kinase kinase 4	2593772	2491022	2330627	2289437	2430770	1750598	1719916	1738235	1646093	1712964	1766252	1864218	1749969	1859480	1442005	2222875	1918913	1849009	1563011	1854899	2971699	1591684	1774431	1729129	1659163	1673617	1916750	1705746	1819289	1822653	2492715	2345977	2014903	2339849	2484524	2277312
P45376	Akr1b1	ALDR_MOUSE	Aldo-keto reductase family 1 member B1	1707464	1697738	1850832	1914205	1620790	1670123	1788875	1890805	1778139	1649084	1772370	1874720	1862847	1990419	1959443	1939010	1500877	2321921	2101979	2582860	1772936	2351594	2563688	2188365	2314752	2118515	2356833	2687514	2357940	2226911	1391923	1820480	1769412	1645461	1713185	1752451
Q91V41	Rab14	RAB14_MOUSE	Ras-related protein Rab-14	1498846	1607766	1303945	1302405	1590211	2474915	2239206	2110628	2219945	1611780	2212698	1963972	2220506	2055293	1864693	1574043	2475775	1674425	2129548	2231358	1832091	1988825	1763368	2679689	2376291	2229696	2328107	2051165	1793346	2123790	1310252	1280347	1422246	1033151	1473664	1553007
P09103	P4hb	PDIA1_MOUSE	Protein disulfide-isomerase	4094786	3771486	4181778	4130888	4101998	1751603	1836277	1787159	1909039	1760870	1849293	1749977	1915479	1757753	2335206	2213042	1781648	1367218	1505431	1507222	4251778	1655568	1835278	1552472	1680962	1579932	1423944	1526683	1415683	1696023	4901631	4295851	4512594	4381418	4818132	4334000
Q9QXS6	Dbn1	DREB_MOUSE	Drebrin	4199905	3924141	4068386	4150892	4601067	1844184	2036265	1811852	1623897	1846947	1966875	1815115	1528918	1836003	1513806	1944241	1718042	1563519	1730327	1412330	4380690	1781134	1804498	1454450	1674348	1747264	1720843	1422090	1667907	1769698	4859679	4579163	4182689	4026316	4338413	4229517
Q6P1F6	Ppp2r2a	2ABA_MOUSE	Serine/threonine-protein phosphatase 2A 55 kDa regulatory subunit B alpha isoform	1764400	2113321	2064550	1673128	2048630	1770039	1757066	1678733	2203766	1630247	1827858	2100419	2024732	1838684	1533185	1753218	1665336	1849201	1882951	2171481	1805631	1736183	1849371	1915492	1990992	2133729	1846069	2022874	1915148	2196087	1772722	2054510	1707108	1825590	1780280	1817779
Q922Q8	Lrrc59	LRC59_MOUSE	Leucine-rich repeat-containing protein 59	3108110	3499253	3623000	3382385	3097628	1912051	1723178	1918815	1758724	1768775	1725970	1792065	1753917	1896064	2011107	1855132	1654133	1608001	1529024	1681262	3229430	1645622	1762565	1433493	1516018	1535118	1392870	1537088	1434675	1457817	3112682	3160484	3391154	2966904	3304026	3044386
Q8CGY8	Ogt	OGT1_MOUSE	UDP-N-acetylglucosamine--peptide N-acetylglucosaminyltransferase 110 kDa subunit	1745479	1826102	1702555	1556335	1538521	1691796	1819854	1821224	1518104	1645045	1673107	1615865	1639121	1999283	1509717	1850077	1922027	2185828	2148987	2368261	1488857	2228429	2311256	1964419	2051382	2524355	2079242	2165571	2127634	2059893	1560513	1634636	1551923	1532787	1523170	1483880
O70493	Snx12	SNX12_MOUSE	Sorting nexin-12	2054717	1990995	2002948	1920754	1880779	1507534	1718441	1605408	1465486	1478539	1565929	1420607	1541585	1455045	1673345	1707548	1501055	1739871	1728869	1728066	2041277	1926092	2087342	1671455	1933703	1935270	1626092	1764687	1695894	1890994	2204660	1872877	2024577	1922697	1928343	1956751
Q7TQI3	Otub1	OTUB1_MOUSE	Ubiquitin thioesterase OTUB1	1739761	1796522	1819996	1876125	2012819	1599106	1415861	1678286	1650077	1475227	1525781	1719273	1478837	1892949	1418960	2069966	1717412	2118741	1945526	2031508	1955857	1811795	1664767	1937368	1637748	1676037	2030770	2285750	2434663	1817587	1504009	2019135	1821503	2046101	1768358	1818369
P11627	L1cam	L1CAM_MOUSE	Neural cell adhesion molecule L1	1913961	2146599	2096479	2048715	1847164	1913980	2299002	1688625	2397481	1753003	2683331	2188607	2085656	2212012	2624229	2582870	2366994	1276322	1292928	1375975	2410674	1488670	1704710	1282783	1264691	1377468	1680495	1131452	1788716	1658045	1834655	2230818	1625737	1855946	1569857	1766668
P33173	Kif1a	KIF1A_MOUSE	Kinesin-like protein KIF1A	1840424	2017113	1871909	1862611	1695547	1654686	1790763	1703739	1702532	1605761	1690614	1632212	1701793	2044917	1631338	1483067	1888975	2021410	1982092	1965832	1850475	1801050	1873554	1852939	1832083	2170838	2022504	1830833	1790249	1896317	1819476	1820725	1546515	1749316	1617979	1718113
Q8CAY6	Acat2	THIC_MOUSE	Acetyl-CoA acetyltransferase, cytosolic	5760075	5486661	5469598	5108944	5615275	1741005	1690389	1669030	2003692	1691838	2009665	2037711	1870722	1700689	2220327	1578843	1731803	1525765	1271502	1270117	5445315	1405283	1404319	1356131	1461281	1448979	1397758	1414125	1479003	1563529	5909143	5540977	5796290	5588835	5536519	5025510
Q9CQZ6	Ndufb3	NDUB3_MOUSE	NADH dehydrogenase [ubiquinone] 1 beta subcomplex subunit 3	662651	684686	663693	648259	601076	1659976	1944388	2177052	2230439	2099857	1741751	1707579	2161757	1678123	1909106	2140306	1631742	2786016	2710000	2788874	558816	2294574	3243765	2390251	2471312	3152974	1865966	2627410	1995142	2606545	627385	742461	702085	743611	649352	623556
Q3UHK1	Slc2a13	MYCT_MOUSE	Proton myo-inositol cotransporter	985722	2733660	122790	481267	169323	1402812	2428873	2066216	1835930	1702330	1298856	1362193	1790100	2639178	1837060	1720095	2618543	2105341	2939838	1860097	53596	2380354	645069	2003128	2115683	3303270	3317021	794874	1877268	1812967	193317	72799	149625	212354	356614	166203
Q9CQD1	Rab5a	RAB5A_MOUSE	Ras-related protein Rab-5A	1938038	1984864	1688565	1708586	1600229	1703873	1845252	1951891	1887314	1743928	1602669	1752801	1654147	2290313	1738006	2196752	1873944	2595680	2625874	2519856	1577393	2040721	1753815	2303077	1709363	2145538	2426183	2603386	2514153	2262503	2117766	1741893	1707154	1710877	1521987	1556841
Q9DAS9	Gng12	GBG12_MOUSE	Guanine nucleotide-binding protein G(I)/G(S)/G(O) subunit gamma-12	541086	537277	601845	628207	543051	1475619	1901459	2004909	2138418	2021432	1608460	1773186	1813120	1683494	2077143	2171915	1773566	2805237	2964894	3358007	626483	2489973	2643698	3124364	2394864	2785202	2944730	4291501	2727105	2732820	593407	677108	512121	586047	514976	483715
Q9JJK2	Lancl2	LANC2_MOUSE	LanC-like protein 2	868153	1099604	1045383	1082912	945406	1697243	1546702	2057629	1608582	1729262	1910092	1962332	2031689	2260037	1495615	2107970	1851818	2056482	2043510	2328917	954676	1896510	2060007	2373476	1966346	1868261	2444742	2452491	2518753	2138665	887501	998046	1013139	905600	951432	994968
O35381	Anp32a	AN32A_MOUSE	Acidic leucine-rich nuclear phosphoprotein 32 family member A	3676743	4164851	4179309	4120293	4464063	2034157	1753393	1711095	2058095	1551429	2073255	1821241	1691560	1902384	1722498	1269138	1682251	1681549	1588433	1493617	3751129	1529178	1710418	1561152	1497155	1670564	1247806	1549448	1361071	1472124	3706202	4047640	4536301	3817498	4123083	4097015
Q14BI2	Grm2	GRM2_MOUSE	Metabotropic glutamate receptor 2	602763	535878	606330	566348	650358	1775760	2099666	1802500	1563486	2011618	1462237	1544520	1947409	1795866	1373382	1611895	1817575	2837816	2495917	2983412	2534129	2569017	3019677	2886414	2935155	2885108	2065013	2891281	1969995	2913153	526031	635762	530111	677373	544124	486487
O08810	Eftud2	U5S1_MOUSE	116 kDa U5 small nuclear ribonucleoprotein component	5283345	5737719	6488851	5354407	6319603	1784232	1434199	1737162	1940926	1922628	1760132	2066552	1781154	1638416	1565870	1610963	1613341	1766202	1600812	1753937	6510038	1424468	1343895	1551264	1599604	1626189	1401266	1837180	1338205	1576136	5098967	5991280	6037181	6282161	6279689	5995525
Q810U3	Nfasc	NFASC_MOUSE	Neurofascin	491904	643143	604432	638809	614500	1754063	1609620	1882430	2060195	1811075	1545609	1916151	2077554	1988936	1900052	1286704	1659606	3311746	3104748	3938578	594325	3721637	3560637	3519605	3368450	3257427	2482672	3698075	3537471	3315281	494097	626875	582732	632807	599988	575088
P60761	Nrgn	NEUG_MOUSE	Neurogranin	143566	180985	208684	297627	105318	3963339	2856183	2364238	3109769	4541875	2850663	2657006	1868300	2626883	2458017	2656493	3630321	2131060	957629	2352098	247608	2199571	2251099	1001392	2255814	2043634	1378781	1899464	1404697	1686816	119576	223676	134070	222066	212245	151222
P62754	Rps6	RS6_MOUSE	40S ribosomal protein S6	3655822	3761882	4040690	4099905	3767753	1790240	1713855	1696731	1633269	1760842	1833538	1829891	1705775	1610463	1711463	2031651	1915152	1539039	1275473	1558253	3442315	1464741	1472719	1508375	1454033	1494656	1451044	1484838	1513706	1442660	3984599	3475609	3951640	3627073	3947642	3623704
P48036	Anxa5	ANXA5_MOUSE	Annexin A5	709308	718605	872772	596997	380347	1633157	1966179	1984633	1802385	2300177	1593789	1574848	1908604	1877022	2086023	1511440	1729044	3181150	3183075	3487340	490964	3285350	3795495	3721449	3167427	3688417	2808689	3885285	2881207	3112333	903305	515998	932300	539891	848167	527569
Q9JII6	Akr1a1	AK1A1_MOUSE	Aldo-keto reductase family 1 member A1	1733646	1752214	2076058	2042814	1724268	1713489	1693482	1765477	1670406	1564372	1675612	1722797	1792523	1804987	1712724	1773452	1738653	1748136	1722451	1628132	1792290	1887091	1911910	1629955	1693018	1955881	1950970	1770654	2037361	1849246	1899442	1861329	1812824	1974370	2039288	1693000
Q99P72	Rtn4	RTN4_MOUSE	Reticulon-4	3048010	2810946	2787669	3089035	3213057	1636673	1792944	1439174	1689488	1624305	1766106	1734254	1774859	1365131	2142506	1842490	1715472	1125248	1355454	1361996	3375944	1560764	1622312	1282445	1464363	1414457	1485752	1141519	1510580	1521762	3120814	3364586	3023610	3408495	3143095	3106740
Q9D394	Rufy3	RUFY3_MOUSE	Protein RUFY3	2938321	2989385	2973117	2812253	3004167	1559020	1610222	1776846	1758068	1609874	1697448	1663264	1484270	1677003	1872846	1633631	1508719	1563475	1652727	1701020	2772747	1553129	1743906	1593909	1505240	1677399	1414724	1753742	1576441	1791497	2651312	3248392	2758736	3254516	3017764	2847438
O88643	Pak1	PAK1_MOUSE	Serine/threonine-protein kinase PAK 1	1354318	1348371	1467833	1364124	1359262	1773632	1672840	1875280	1742939	1820419	1870554	1754268	1774843	1713088	1850435	1523719	1649823	2160888	2021444	2382202	1433770	2307508	2275577	2587616	2317088	2452911	2692408	2333135	2497013	2515690	1385881	1407951	1451884	1259807	1412767	1535805
P12658	Calb1	CALB1_MOUSE	Calbindin	340454	178065	188524	569929	227106	1858259	2147039	1865464	1409618	2095393	1643521	1710831	1856330	2176718	1412442	2333007	2026717	1940688	1810787	2342148	266198	2245029	1949857	1708020	2212298	1992795	2335795	1782256	2414840	2273985	372181	262991	344280	247503	388930	564525
P70206	Plxna1	PLXA1_MOUSE	Plexin-A1	2084737	2398115	2358741	2236270	2544023	1742315	1514473	1750559	1522443	1569682	1671657	1924106	1784067	2005725	1316843	1859360	1640794	1416866	1165756	1475971	2730394	1208580	1359624	1392134	1220295	1174002	1180369	1422255	1418076	1469551	1877609	2553738	2139424	2521384	2313022	2133296
E9PUL5	Prrt2	PRRT2_MOUSE	Proline-rich transmembrane protein 2	318773	347745	344744	451847	386874	1709770	1877794	1684370	1916868	1994853	1936173	1675153	1995356	1567861	1777502	1406102	2055535	2654344	2933692	2710248	321086	2762667	2797350	2920544	3403183	2852307	2254608	2684975	2226543	2395844	369830	358233	354376	336736	277129	331009
Q9CZ44	Nsfl1c	NSF1C_MOUSE	NSFL1 cofactor p47	3062231	3075519	2922181	2824459	2838675	1287794	1446848	1624232	1547571	1467152	1595777	1451490	1383306	1587598	1684673	1776656	1468793	1541406	1556608	1692866	3007534	1839909	1903853	1565750	1640944	1690701	1842027	1710543	1962321	1642921	2966278	2836590	2829053	2493600	2647159	2708595
P23819	Gria2	GRIA2_MOUSE	Glutamate receptor 2	493587	507806	484602	573302	497624	1692946	1755609	1937373	1719593	1597707	1834044	1798078	1769606	1931456	1178712	1864824	1885137	2159662	2354139	2366722	447973	2271750	1966408	1992472	1946482	2441435	1723272	2055899	1993312	2189218	500161	477137	505004	429475	468589	507794
P70195	Psmb7	PSB7_MOUSE	Proteasome subunit beta type-7	3053778	2614773	2780785	2679040	2925917	1407883	1866008	1505208	1479778	1656514	1739890	1513167	1564291	1577747	1802944	1795068	1730387	1346427	1446977	1646738	2641651	1580202	1746968	1457374	1475620	1491880	1349277	1480147	1438450	1599629	2718523	3144585	2510897	2840612	2676524	2737173
Q63844	Mapk3	MK03_MOUSE	Mitogen-activated protein kinase 3	1569417	1768841	1871857	1797707	1626851	1449367	1260362	1781703	2045671	1271479	2076332	1859130	1572380	1780897	2495049	2439609	1463429	1118572	1471256	1669939	1724198	1690370	1677888	1481167	1493061	1335546	2624032	1495222	2859128	1806380	1562045	1819921	1960879	1745790	1835212	1750981
Q5PR73	Diras2	DIRA2_MOUSE	GTP-binding protein Di-Ras2	217373	241547	228435	247760	233251	1940994	2119851	2184276	1723475	2182962	1886119	1644203	1854285	1896983	1491661	1743060	2113666	2054098	2103971	2177050	227673	2000103	2173254	2032456	2016310	2174254	1624692	2239041	1555846	2020397	234388	237993	197767	220623	185767	1269919
Q8C754	Vps52	VPS52_MOUSE	Vacuolar protein sorting-associated protein 52 homolog	1780081	1499507	1736491	1704862	1661753	1625675	1976578	1758319	1508519	1925703	1772450	1584295	1877795	1514692	1735426	1858722	1703942	1469228	1477866	1741944	1704010	1830674	1984036	1712209	1920337	2002516	1858277	1856088	1951903	1732947	1666275	1723426	1787448	1712593	1512807	1678493
Q8K596	Slc8a2	NAC2_MOUSE	Sodium/calcium exchanger 2	278023	265446	312901	293748	219654	1577521	1984333	1675883	1512744	1840414	1691337	1754823	1979317	1911104	1604777	1860476	1947393	2322404	2209590	2570877	307805	2423330	2681825	2120031	1895415	2103046	1948640	2129487	1883173	2345011	253360	252717	225047	322319	268163	220033
Q9Z1P6	Ndufa7	NDUA7_MOUSE	NADH dehydrogenase [ubiquinone] 1 alpha subcomplex subunit 7	791493	646491	761990	763664	613676	1577900	1723244	1789444	2166328	1708328	1490381	1790602	1497058	2071810	1743074	2154908	1574148	2543002	2462433	2032862	690138	2705437	2432387	1783836	1892051	2140883	1805231	2332581	2557386	2026184	855870	592069	654931	598043	696908	600396
Q9JM76	Arpc3	ARPC3_MOUSE	Actin-related protein 2/3 complex subunit 3	1668182	1689583	1912093	1565145	1770138	1727727	1551028	1703553	1805135	1623596	1711885	1887910	1553238	1684170	1448482	1386091	1639203	1981642	1806135	1912202	1448220	1866481	1760052	1526840	1897093	1654801	1681640	1711678	2157732	1822399	1649701	1671818	1814535	1782347	1894054	1776665
P10922	H1f0	H10_MOUSE	Histone H1.0	3247974	3107856	2865578	2544911	3017142	991030	1324784	1349564	1159303	1153977	1658797	979338	1524110	1215884	1631390	977492	1339172	1289405	1705790	1480416	2521020	1712603	2171306	1830238	1872418	1759382	1322482	1392110	1272483	1647176	3278188	2477675	3284691	2165833	2996278	3133828
P62751	Rpl23a	RL23A_MOUSE	60S ribosomal protein L23a	3401839	3612443	4379615	3301417	3640342	1712733	1550957	1707809	1662032	1796408	1679282	1794894	1593165	1381760	1703406	1862855	1556213	1167206	1387557	1447208	3143068	1187594	1417574	1232484	1235832	1454458	1033973	1313084	1096645	1385358	3103269	3668209	3916827	3804321	4058503	3347657
P47963	Rpl13	RL13_MOUSE	60S ribosomal protein L13	3627010	3698994	3814498	3791329	3345164	1612236	1879629	1536984	1549742	1741915	1553699	1872149	1715615	1664378	1635246	1748864	1685157	1273373	1342311	1402591	3205734	1346237	1339807	1280971	1344975	1331122	1370534	1344244	1382889	1391798	3575797	3378566	3485023	3328278	3512691	3178018
P61971	Nutf2	NTF2_MOUSE	Nuclear transport factor 2	2595066	2729336	2784291	2825323	3091662	1508434	1195762	1319041	1282513	1450673	1395184	1521335	1690050	1631766	1757863	1687753	1447372	1162897	873860	1857134	3007978	1273489	1442514	1891365	1609008	1237974	1465734	1708290	1400038	1835770	2448394	2947428	2914260	2967086	2998992	2994454
Q3UYC0	Ppm1h	PPM1H_MOUSE	Protein phosphatase 1H	1806831	1389438	662650	846503	1900219	2217617	2596460	2579358	2378826	2373633	972929	1179526	1073666	2253547	2299910	1654517	968503	1637249	960067	2915832	1783957	2639077	2152301	1668646	1435364	1331807	1120506	2785646	1906489	1958280	1928289	1842149	569700	604012	900259	1723912
Q8BYR5	Cadps2	CAPS2_MOUSE	Calcium-dependent secretion activator 2	457563	514772	473028	533183	447980	1462988	1491413	2071188	1722501	1595320	1666224	1551650	2012518	2345974	1751991	2267837	1883054	3195325	3508619	3739790	492392	3014539	2774882	2776806	2704007	2538474	2832911	3444501	2998542	2294630	375362	530505	443729	471764	380508	463343
Q9DC70	Ndufs7	NDUS7_MOUSE	NADH dehydrogenase [ubiquinone] iron-sulfur protein 7, mitochondrial	751236	924277	812951	784076	732555	1469298	1775005	1791940	1689957	1669152	1505489	1561294	1764104	1796751	1703051	1692544	1817806	2310811	2368438	2134508	687876	2089741	2191682	2158968	2237768	2217341	2155891	2329662	2123986	2443879	795128	757541	725329	705339	712223	700271
Q8CBF3	Ephb1	EPHB1_MOUSE	Ephrin type-B receptor 1	1907948	1806622	1790841	1657459	1704027	288491	1761647	375133	1588025	265469	228188	1671531	240816	243406	1504101	328082	260557	254303	2026969	277946	1638055	236341	1948205	258641	2439554	2302049	2173327	329467	196074	2434962	1941051	1785059	1813151	1718166	1713663	1753629
F8VQB6	Myo10	MYO10_MOUSE	Unconventional myosin-X	292816	2795368	2805158	2691556	2516296	1344327	1489496	1447336	1331868	86040	1488496	1473303	102489	1747578	1286420	1787604	1635083	1596701	1668805	1705805	2540400	1336821	76237	1745754	1425943	1653172	1614488	1715151	1722552	1563448	2815427	2741543	2390020	2273778	2419812	2503980
O08585	Clta	CLCA_MOUSE	Clathrin light chain A	584893	538882	516349	877922	974011	1734035	1656944	1696119	2005139	1676842	1847677	1894443	1895662	1541789	1703577	1121749	1429081	2420211	2236467	2511919	851938	2996218	2304671	2403180	2786608	2796629	2282196	2727157	1860001	2554586	825993	908464	976073	587441	652232	966208
Q9CQW1	Ykt6	YKT6_MOUSE	Synaptobrevin homolog YKT6	2397623	2499692	2389654	2273600	2341199	1280834	1980083	1634817	1416429	1677018	1844067	1359140	1692596	1574299	1710290	1574551	1798788	900609	1334032	1534554	2473638	1528672	1422292	1564859	1571354	1585812	1591578	1414777	1444343	1413668	2771526	2481705	2135142	2081900	2000209	2132079
Q8BLE7	Slc17a6	VGLU2_MOUSE	Vesicular glutamate transporter 2	132466	186500	176419	259483	162928	2208933	1848994	2325823	1550543	1736833	1539985	1632507	2290039	2903936	1542914	2058891	1491289	3339168	3521527	2358132	153111	3619211	3407115	3074677	2858045	2864945	2880439	4028558	4260075	2355321	194405	161425	175791	176580	174735	211349
P53810	Pitpna	PIPNA_MOUSE	Phosphatidylinositol transfer protein alpha isoform	1057557	1110496	1075989	820528	1059146	1693942	1694667	1702955	1935784	1703458	1729985	1737504	1749026	1529717	1463195	1697458	1626615	1667476	2063139	1846863	873510	1859954	1940559	1838060	1877291	2208765	1414295	1874894	1802863	1899950	996947	1033674	1043005	939826	988068	1047769
Q99JY0	Hadhb	ECHB_MOUSE	Trifunctional enzyme subunit beta, mitochondrial	917771	855299	856975	780252	768700	1525937	1721150	1806779	1729017	1746515	1482286	1710295	1760823	1689249	1697428	1452744	1669084	1862529	1805158	1905176	837994	1507193	1706287	1992096	1708956	1870729	1762209	1861474	1720213	1933715	931472	896524	934207	770563	902114	858049
O35295	Purb	PURB_MOUSE	Transcriptional activator protein Pur-beta	412009	471064	530381	578183	478360	2364391	2274502	2866656	2389602	2545497	2481467	2542561	2623974	2626979	2278865	3121480	2663372	1552677	1684347	1927724	524708	1831598	1671374	1806924	1718480	1528195	1565875	1932351	1627421	1735895	425816	490334	496973	392643	493246	439708
P08074;Q91X52	Cbr2;Dcxr	CBR2_MOUSE;DCXR_MOUSE	Carbonyl reductase [NADPH] 2;L-xylulose reductase	1365055	1251375	1084548	1335557	1280418	1480779	1911383	2053621	1761002	2010911	2002064	1609023	1875882	25100	1735393	2011007	2072818	2818257	18177	7883	1347643	2543976	2622864	2425371	2543851	2923459	2235332	2775276	2469264	2208996	21713	1264614	1356263	1180148	931008	1048550
P70441	Slc9a3r1	NHRF1_MOUSE	Na(+)/H(+) exchange regulatory cofactor NHE-RF1	421967	351091	408187	388682	318786	1527817	1870369	1879291	1550474	1845817	1734231	1517276	1684093	1749927	1638202	1659326	1794925	2319551	2134187	2586290	330734	2584625	2326074	2235937	2533031	2320633	2255128	2665653	2463961	2176209	475669	404253	501497	338713	429117	417256
Q9CQH7	Btf3l4	BT3L4_MOUSE	Transcription factor BTF3 homolog 4	2269081	2071490	2636769	2185786	2439160	1731173	1468023	1659913	1634386	1687503	1733494	1655837	1608221	1279998	1605973	1742473	1528653	1263848	1313623	1404051	2436052	1505749	1647902	1159696	1372094	1507031	990701	1269195	1070236	1431610	2327318	2524780	2571156	2532651	2594612	2502222
Q9CRB9	Chchd3	MIC19_MOUSE	MICOS complex subunit Mic19	825940	737212	865617	779142	857165	1473916	1871718	1770884	1795344	1659244	1760082	1655842	1898656	1604513	1916588	1566182	1584405	2104860	1965142	2360743	895805	2401509	2594690	2132428	2435683	2261525	1707740	2107149	1670415	2204091	827143	811794	871269	793901	840382	951738
Q78PY7	Snd1	SND1_MOUSE	Staphylococcal nuclease domain-containing protein 1	2672800	2258115	2263470	2649974	1681400	1539727	1619237	1487320	1622904	1770755	1730800	1609267	1683826	1722798	1485020	1122433	1739942	994831	896114	1010370	2348208	1351027	1333601	1121427	1337318	1286116	1297803	1360644	1102271	1173503	1726133	2425937	1974739	2159746	1692044	1929243
Q91Z53	Grhpr	GRHPR_MOUSE	Glyoxylate reductase/hydroxypyruvate reductase	720015	805349	771767	754871	686934	1661472	1767984	1884198	2003536	1543656	1635073	1614587	1967021	1683694	2000104	1637418	1508661	2870206	2797130	3091908	728474	3121848	3576666	3060103	3188358	3306682	2503370	3243817	2713880	3226478	634784	756047	687181	639884	750531	666705
P11031	Sub1	TCP4_MOUSE	Activated RNA polymerase II transcriptional coactivator p15	2548412	2841842	2616373	2388728	3168825	1609123	1623066	1745656	1446781	1673725	1667789	1408317	1466773	1704961	1163875	1309191	1483472	1178298	1510640	1360888	2482175	1295440	1730502	1484753	1485746	1538793	1089087	1590012	1212598	1559826	2660221	2806188	2472196	2876977	3071539	2920230
P31938	Map2k1	MP2K1_MOUSE	Dual specificity mitogen-activated protein kinase kinase 1	372661	390317	355127	446241	346444	1503354	1600797	1980839	2258507	1492414	1938871	1908507	1614469	1874083	1675265	2058438	1538902	2088776	2346305	2468653	355297	2113991	2056338	2085528	1969247	2731117	2723300	2141774	2945794	2682192	324528	391381	305018	352847	343015	373933
O08756	Hsd17b10	HCD2_MOUSE	3-hydroxyacyl-CoA dehydrogenase type-2	1699890	1798042	1920759	1532806	1670819	1458213	1424547	1643956	1528750	1463010	1516859	1587147	1456745	1439324	1460572	1629334	1322535	1483036	1637477	1541584	1857231	1471430	1465385	1745658	1616121	1778564	1493446	1642359	1564819	1842551	1684234	1684218	1746744	1643600	1819243	1743219
Q8K4Z3	Naxe	NNRE_MOUSE	NAD(P)H-hydrate epimerase	1594003	1770879	1752496	1589973	1527382	1158080	1581475	1580499	1590878	1394807	1298064	1441919	1532971	1698365	1995783	1683416	1231571	1932933	2048954	2273140	1335942	2110966	2301185	1764324	1815930	1966341	1707502	2002401	2170468	2156535	1729932	1627039	1462794	1600755	1492557	1458038
Q6PDL0	Dync1li2	DC1L2_MOUSE	Cytoplasmic dynein 1 light intermediate chain 2	1906667	1749277	1682659	1679610	1630523	1616894	1710487	1583991	1535545	1416495	1542355	1495638	1623141	1596445	1680176	1373566	1596809	1500849	1607355	1443222	1785239	1701681	1769152	1507738	1557881	1824555	1382773	1420180	1393363	1642966	2093588	1664871	1694199	1520633	1709719	1703157
Q9DCS9	Ndufb10	NDUBA_MOUSE	NADH dehydrogenase [ubiquinone] 1 beta subcomplex subunit 10	1031200	992339	1125004	1013172	1086179	1483937	1480043	1828507	1711128	1672680	1407451	1594660	1797452	1896193	1629613	1751468	1619992	2959736	2548850	2333582	1090984	2244549	2628053	2988323	2293073	2301359	3165115	3403324	2731906	2454356	1125148	1137935	1135129	1139767	1197524	1048503
Q8BMS1	Hadha	ECHA_MOUSE	Trifunctional enzyme subunit alpha, mitochondrial	910219	1027415	968532	908157	820059	1627369	1535251	1756978	1648456	1738792	1425493	1558962	1617258	1661247	1877386	1568861	1650841	1833467	1688209	1845476	857918	1825043	1786487	1813669	1776606	1852645	1701094	1688707	1913194	1743195	1068143	856356	947132	855314	974092	877230
Q9CPW3	Mrpl54	RM54_MOUSE	39S ribosomal protein L54, mitochondrial	98072	85400	207666	84275	1119589	1772763	305954	1932615	1790530	1555308	3537462	1916817	2211856	1630012	1608192	1646090	1879879	248741	2239608	2648464	83584	2634511	324061	4771496	2990904	2846181	2601390	2402140	2729556	2693178	90793	84014	85008	106762	194278	120268
Q9CQI6	Cotl1	COTL1_MOUSE	Coactosin-like protein	3551127	2962794	3087027	3201722	3284673	1262302	1807686	1388640	1258777	1229748	1931814	1355454	1505232	1251255	1703741	1678074	1782745	1127724	1313411	1276836	3422917	1421547	1554823	1525104	1401559	1101674	2177289	1185721	1441367	1404192	4435365	3267284	3095535	2999204	3067186	4372748
Q60737	Csnk2a1	CSK21_MOUSE	Casein kinase II subunit alpha	1630698	1730584	1667255	1607126	1710598	1408116	1361188	1611396	1594042	1610696	1501761	1618768	1501742	1668115	1167934	1274097	1461755	1595932	1527351	1775578	1529911	1388829	1577702	1613964	1496913	1998981	1445964	1772790	1668599	1792014	1514536	1805057	1504742	1671413	1742433	1664640
P97379	G3bp2	G3BP2_MOUSE	Ras GTPase-activating protein-binding protein 2	3756727	3592257	3648222	3151477	3733411	1713174	1551254	1549396	1612811	1653314	1753451	1830428	1538014	1589681	1427580	1464173	1561192	1416206	1448196	1430424	2900551	1427736	1369298	1367882	1389550	1283818	1321505	1418171	1417812	1321594	3459379	3391166	3741107	3571507	3892590	3589983
Q9JMA1	Usp14	UBP14_MOUSE	Ubiquitin carboxyl-terminal hydrolase 14	1638543	1919877	1835198	1644054	1640100	1377667	1442076	1375915	1347133	1261050	1409526	1431787	1318834	1550316	1406749	1689620	1525912	1621995	1733977	1627558	1642699	1476946	1559778	1620523	1309110	1626187	1558071	1415603	1695090	1596590	1823944	1685452	1502393	1597376	1754504	1672517
Q9DAK9	Phpt1	PHP14_MOUSE	14 kDa phosphohistidine phosphatase	1863369	1651940	1938695	1890048	1713708	1331085	1446446	1505400	1394972	1512231	1613335	1418276	1299034	1108762	1705998	1595781	1381407	1494938	1113558	1495705	2113173	1410219	1660712	1374013	1409638	1549525	1597888	1616662	1599625	1559184	1677147	1957490	1755104	1901181	2111634	1908548
P61294	Rab6b	RAB6B_MOUSE	Ras-related protein Rab-6B	1145524	1138176	1080987	1067372	1034063	1576838	1819380	1677476	1485520	1674660	1785000	1643501	1613524	1804623	1304240	1994167	1958590	1743287	1918083	1957369	950945	1437165	1249744	1969564	1654509	1731479	1911110	1828207	1914241	1966210	1138718	1114066	995482	894897	817626	1153218
P50247	Ahcy	SAHH_MOUSE	Adenosylhomocysteinase	2476341	2318075	2421160	2261104	2516545	1303277	1154488	1415988	1442381	1210015	1253376	1297957	1435767	1094188	1303845	1282624	1205306	1557981	1495292	1373258	2120325	1586541	1705843	1537166	1576257	1589800	1443485	1604095	1735817	1845898	2392057	2447936	2333389	2374399	2490526	2560412
Q60870	Reep5	REEP5_MOUSE	Receptor expression-enhancing protein 5	1295520	1473561	1281557	1704300	1543736	1207221	1664852	1457595	1524363	1616239	1766204	1440463	1728297	1390130	1498154	1510602	1744434	1493106	1610157	1608224	1845972	1471440	1589674	1841079	1703967	1603852	2032768	1561854	1898935	1705611	1728339	1610237	1534859	1502387	1401216	1612278
O08795	Prkcsh	GLU2B_MOUSE	Glucosidase 2 subunit beta	1828651	2216051	2121674	2230390	2138206	1606566	1583039	1651210	1731536	1378220	1530201	1544828	1500280	1567595	1787372	1408117	1359092	1143211	1292986	1486041	2290007	1472346	1479056	1374884	1350023	1454901	1156517	1358410	1416627	1532721	2244864	2257485	2458650	2133422	2465864	2268702
Q61361	Bcan	PGCB_MOUSE	Brevican core protein	316980	312777	365257	396663	293922	1383105	1604623	1381759	1775222	1700028	1603410	1754656	1560594	1301781	1589562	1451343	1594370	2340164	1980829	2282161	337472	2080674	2306760	2126898	1901153	2082388	2238245	2368965	2528236	2190527	276934	347688	365798	339737	326447	242201
Q8BVQ5	Ppme1	PPME1_MOUSE	Protein phosphatase methylesterase 1	1357174	1225847	1246128	1252055	1366847	1590120	1804742	1729052	1527016	1825941	1467963	1556482	1678811	1465771	1479285	1796312	1654624	2031207	1827718	2182948	1357120	2281211	2170903	2179581	2212414	2330124	2111209	2155884	1898421	2348252	1289790	1349388	1187152	1285656	1215667	1239528
P56379	Atp5mpl	ATP68_MOUSE	ATP synthase subunit ATP5MPL, mitochondrial	584852	481763	741402	746369	938154	1475114	1350972	1921783	1096631	1799400	1665164	1580753	1627803	1827845	1487398	2032150	1667850	2126281	1872984	1548995	695379	1915508	2451222	2444639	2326310	2395861	1856038	1939717	2572383	2235201	756059	975124	754092	905322	860219	854057
Q9JK48	Sh3glb1	SHLB1_MOUSE	Endophilin-B1	1240537	1561216	1437472	1546099	1481892	1356293	1650232	1613264	1386197	1603700	1516967	1463614	1780850	1603976	1612530	1761657	1550878	1432829	1423341	1974309	1656499	1987083	2233535	1780531	1826679	1564729	1760943	1950419	1738489	1761959	1225609	1602452	1447698	1378165	1309593	1432194
Q8CAA7	Pgm2l1	PGM2L_MOUSE	Glucose 1,6-bisphosphate synthase	634015	838853	718093	826703	712815	1923713	1801890	2043593	1648188	1756310	1963478	1980961	1751770	1868097	1414403	1923393	1764293	1443051	1581564	1650141	772920	1642127	1536704	1584653	1519640	1528090	1602197	1669691	1848205	1667162	571819	755919	648360	732630	660610	719152
P62484	Abi2	ABI2_MOUSE	Abl interactor 2	980347	892509	876401	926401	933419	1613790	1529984	1644847	1363124	1660327	1674490	1637477	1755461	1865127	1166187	1736117	1689478	1461500	1762425	1614125	964254	1667119	1720199	1688433	1584835	1703083	1462866	1814488	1610414	1619885	944407	1006006	843151	1006686	961783	937779
Q80XN0	Bdh1	BDH_MOUSE	D-beta-hydroxybutyrate dehydrogenase, mitochondrial	1200345	1176310	1061423	984490	1054876	2637404	2479018	2510334	2055392	2414382	2081380	2430270	2632840	2735317	1843120	2317648	2934496	2020050	1775160	1434998	1095869	1523329	1362614	1864533	1591235	1714297	1294216	1706091	1361269	1678213	1158117	1124079	1015758	1010232	1114458	1060926
Q8R0A7	Kiaa0513	K0513_MOUSE	Uncharacterized protein KIAA0513	196784	215331	197056	247505	207734	1668666	1580495	1602999	1400090	1551877	1447639	1500136	1557769	1708472	1750402	1719220	1438849	2124651	2358165	2425114	222653	2722920	2647847	2106237	2213821	2511628	2223987	2129336	2252565	2254026	186862	235492	211669	201332	202628	244469
P09528	Fth1	FRIH_MOUSE	Ferritin heavy chain	1557214	1389440	1397655	1272535	997108	1440348	1291387	1642097	1396936	1234470	1565315	1216908	1478910	1370412	1734188	1621018	1428064	2178707	2053273	2297642	1147726	2278128	2900955	2287540	2734735	2689609	1760484	2660931	2283805	2505417	1069081	1102415	1246187	1010059	1212059	1637599
P97792	Cxadr	CXAR_MOUSE	Coxsackievirus and adenovirus receptor homolog	5360006	5258379	6308801	6332232	5430777	1524965	1479744	1493467	1348496	1546871	1559282	1573654	1429627	1596962	1752982	1972071	1398019	310901	333954	385817	5605584	420501	428642	312685	249573	395404	361828	321889	276654	304254	5791525	6078821	5757300	6165266	5377848	5019443
P27661	H2afx	H2AX_MOUSE	Histone H2AX	3769118	3202771	2314223	3897586	2412419	1190837	1815880	1386230	1753343	368390	1901747	1283627	1720179	1647016	1583722	85427	1161411	692911	1053131	1740625	1153376	2226581	1371703	1520305	2612122	1432038	1415865	469971	939886	1059457	383614	263326	4199564	285625	3189104	4569608
G5E8K5	Ank3	ANK3_MOUSE	Ankyrin-3	1553741	1410664	1587619	1330833	1706053	1470421	1337164	927029	1533347	1457779	1559908	1453688	1643931	1319810	1260893	958978	1593196	2032328	2054394	1884627	1496706	1822834	1400911	1410052	1952057	1985001	1265504	1763305	1281236	1413278	1523695	1395389	1572269	1607230	1600375	1564183
P19096	Fasn	FAS_MOUSE	Fatty acid synthase	4792501	4838222	4876013	4684748	4529254	1488947	1272050	1461734	1569251	1395478	1385202	1584315	1459779	1569270	1545293	1587033	1541219	1373682	1300301	1423729	4365327	1228545	1288788	1360934	1275416	1386564	1269639	1356882	1448779	1477149	4375465	4794994	4327539	4709807	4486478	4202023
O55013	Trappc3	TPPC3_MOUSE	Trafficking protein particle complex subunit 3	2012472	1891962	1948666	1828987	2278897	1158732	1161500	1304206	1133178	1223364	1229891	1211321	1285678	1329547	1141365	1538396	1255493	1433214	1289477	1557151	2220488	1317123	1291950	1509045	1258337	1552087	1553332	1863708	1545862	1421227	2427103	2423982	2231138	1967266	1797088	2070955
Q60692	Psmb6	PSB6_MOUSE	Proteasome subunit beta type-6	2759697	2560510	3076468	2603103	2660552	1382065	1377834	1512649	1520892	1404855	1632311	1592968	1430605	1510557	1542138	1598579	1494787	1516941	1551434	1528087	2638145	1540019	1380612	1372531	1332439	1324448	1305478	1489820	1380454	1541549	2393793	2642579	2715912	2654996	2781366	2720876
Q6PH08	Erc2	ERC2_MOUSE	ERC protein 2	1042939	1057854	1128776	1205707	980782	1524103	1614558	1827710	1463798	1559279	1516555	1468306	1734023	1813346	1472965	2115823	1845570	2253802	2150140	2368155	1255220	2271848	2138019	2064563	1888950	1949369	2164938	2363088	2111472	2098120	1128298	1221478	958218	1143596	1012846	1034434
O09111	Ndufb11	NDUBB_MOUSE	NADH dehydrogenase [ubiquinone] 1 beta subcomplex subunit 11, mitochondrial	596646	499951	594500	545121	605633	1573251	1836125	1588557	1758695	1567321	1349593	1437481	1840772	1334361	1752275	1610336	1500461	1945442	1698404	1839703	652739	2074889	2249732	1728034	2204015	1885290	1599259	1513863	1720470	2126335	536679	524631	548701	569915	578889	583422
P61082	Ube2m	UBC12_MOUSE	NEDD8-conjugating enzyme Ubc12	1827302	1799528	1953135	1850688	2062754	1268378	1349454	1491587	1486377	1272294	1950063	1378921	1469275	1442449	1583188	1569182	1351824	1374313	1242994	1451286	2249655	1410874	1465245	1753096	1510716	1203023	1370160	1414328	1577364	1492181	1735030	2028624	2049869	1692898	1892968	2018051
Q62167	Ddx3x	DDX3X_MOUSE	ATP-dependent RNA helicase DDX3X	4227161	3978544	4075261	3842180	3796202	1487867	1577467	1535206	1460558	1706213	1515926	1398799	1424201	1530752	1550261	1488371	1568860	1285074	1371000	1422085	2961840	1280084	1379306	1357179	1218873	1360393	1290361	1176343	1248287	1230784	4210701	3767946	4087682	3935338	4079414	3311824
Q6R891	Ppp1r9b	NEB2_MOUSE	Neurabin-2	1074247	981877	1006475	912432	1043662	1640367	1770659	1634284	1710497	1723447	1826398	1630633	1759599	1866716	1445077	1451921	1877556	1655166	1622475	1554127	1019782	1680268	1626279	1506734	1635461	1798202	1572137	1424509	1423031	1634002	1158799	997855	1088072	945904	936328	998334
Q8BK64	Ahsa1	AHSA1_MOUSE	Activator of 90 kDa heat shock protein ATPase homolog 1	1799022	1905236	1753611	1718067	1605815	1409391	1423912	1369625	1414453	1247309	1492379	1383205	1519865	1540503	1317251	1514108	1357915	1394008	1322539	1536733	1854413	1367876	1263558	1678341	1583099	1500179	1373487	1409000	1414968	1619004	1688681	1640703	1641132	1607900	1723523	1651304
P62918	Rpl8	RL8_MOUSE	60S ribosomal protein L8	3594984	3190812	3247195	1974963	3433579	1504654	1551158	1499614	1640791	1640045	1484885	1766870	1527823	1372636	1525746	1107307	1386364	1137758	1076799	1403489	3027440	1242681	793718	1168918	1153479	1247934	1202880	1378413	751970	812912	3061268	3258655	3685606	2131469	2572323	3293610
Q8K009	Aldh1l2	AL1L2_MOUSE	Mitochondrial 10-formyltetrahydrofolate dehydrogenase	1771384	1670777	1610260	1959524	1610627	1486763	1510469	1558331	1299751	1387464	1404141	1380982	1431565	1412777	1334752	1376339	1410013	1619696	1471539	1518334	1877379	1398644	1512499	1472908	1399293	1651701	1339379	1617070	1529570	1643652	1682790	1816348	1572374	1692541	1580980	1662836
Q9WUA2	Farsb	SYFB_MOUSE	Phenylalanine--tRNA ligase beta subunit	2334921	2433680	2470264	2409153	2264726	1485932	1545375	1494034	1319259	1382153	1436538	1421855	1411168	1554443	1545200	1668840	1553083	1018588	1012445	1117484	2220874	1195106	1170089	969228	1012136	1127306	1081221	1010759	1121409	1095712	2556780	2285508	2345699	2210023	2434580	2080681
P63325	Rps10	RS10_MOUSE	40S ribosomal protein S10	4094632	4116987	4465812	3775428	3948119	1304270	1600032	1511009	1427178	1670428	1391819	1524097	1418851	1296949	1615838	1469647	1763899	925944	1091737	1486390	3863342	1027966	808474	932200	1029851	1154759	1298646	1213475	1135514	1146428	5004107	3529181	3125896	4091567	2724345	3171632
P32921	Wars	SYWC_MOUSE	Tryptophan--tRNA ligase, cytoplasmic	2030077	2276904	2192038	2096099	1925478	1528205	1405404	1537900	1548780	1341653	1442309	1397213	1287907	1240708	1330359	1316336	1259385	1032497	1058752	953568	2019973	1231277	1205857	1321249	1502238	1491009	1559085	1312559	1557793	1471587	2053641	2071458	2123874	2188338	2090577	1963058
P60840	Ensa	ENSA_MOUSE	Alpha-endosulfine	826492	669266	754846	751074	773308	1552067	2107417	1701342	1716213	1639218	2107136	1870958	1546533	1624896	1750911	1512411	1810841	1250995	1397072	1613885	666947	1861792	1581252	1335784	1957570	1900034	1770449	1515642	1459752	1697802	850423	757515	854873	686957	765554	905220
O88737	Bsn	BSN_MOUSE	Protein bassoon	59926	58876	55364	89925	66106	1607697	1614114	1553231	1350370	1426065	1594013	1439196	1790200	1642709	1300805	1473477	1668163	2205516	2059379	2144941	82876	2477692	2486138	2236554	2584091	2405294	1897168	2002513	1863059	2099268	69311	63448	61438	63109	71340	84886
Q8BH66	Atl1	ATLA1_MOUSE	Atlastin-1	795375	826724	840627	942454	716736	1299326	1655439	1696657	1459207	1343204	1515783	1505546	1529986	1857377	1196871	1636840	1569840	2094887	2426530	2183793	855108	1871020	1869853	1891706	1834526	1865563	2051671	2089514	1953055	1857543	737304	818747	709889	768258	692608	738237
Q9JHJ0	Tmod3	TMOD3_MOUSE	Tropomodulin-3	1342257	1430817	1486119	1513321	1366766	1461130	1531139	1497600	1443014	1464174	1550482	1458397	1428757	1475665	1506493	2016594	1752598	1661297	1772204	1746437	1649057	1769648	1969576	1979044	1795192	1739893	1805938	2055857	1862115	2039800	1565030	1339430	1285093	1366709	1440059	1371977
P26369	U2af2	U2AF2_MOUSE	Splicing factor U2AF 65 kDa subunit	6343947	5799220	5578331	5167909	5235975	1369936	1542172	1535071	1418898	1431704	1496379	1410439	1316531	1569187	1348832	1598440	1450842	1167787	1161439	1336026	5354319	1299744	1378150	1280422	1232831	1520719	1225140	1390485	1187941	1244730	5952184	5399420	5279039	5338974	5263289	4872301
P58389	Ptpa	PTPA_MOUSE	Serine/threonine-protein phosphatase 2A activator	1579277	1340559	1427827	1458191	1374683	1242186	1457922	1488519	1369535	1404470	1450616	1325362	1600025	1624060	1675824	1759004	1547444	1636216	1700440	1793584	1483869	1797692	2101678	1523889	1722821	1712905	1855375	1860383	2070732	1767667	1439289	1432101	1436861	1466977	1386534	1458226
Q3TB82	Plekhf1	PKHF1_MOUSE	Pleckstrin homology domain-containing family F member 1	5513784	3714178	4187512	3502237	4258313	1548818	1871644	1334724	1570121	1869430	1493493	1487835	1302371	1139861	1437760	1503124	1381670	972073	1080682	1421232	3631010	1199902	821906	1104941	1129138	1145126	1199476	1223605	1382862	882628	3557914	4120066	4317768	3599516	3411437	4399047
Q9WTR5	Cdh13	CAD13_MOUSE	Cadherin-13	1376613	1133557	1360741	1615063	1526700	2197394	2353033	2203048	2818610	1879582	2611913	2665398	2058078	2557161	2643724	2751911	2179849	923407	953660	1257451	1597112	1360093	1106480	1003568	1110523	1182292	1783201	975685	1662731	1371796	1153640	1577470	1224691	1494321	1130441	1501383
Q6ZWX6	Eif2s1	IF2A_MOUSE	Eukaryotic translation initiation factor 2 subunit 1	2887775	3297047	3373870	3240425	3117784	1373373	1220840	1461679	1371177	1343528	1455896	1548021	1527490	1628976	1491909	1678741	1502717	1305099	1198774	1360928	2967408	1229501	1242006	1365832	1219953	1073227	1318857	1371764	1426518	1299755	2741203	3150747	3141049	3160915	3206198	3203005
Q9WV34	Mpp2	MPP2_MOUSE	MAGUK p55 subfamily member 2	140193	176094	177789	238749	160302	1708147	1247792	1526071	1287537	1705941	1409860	1660506	1651184	1465399	1269112	1557194	1544713	2404256	1670920	2273635	192272	2185700	2393249	2058278	2154194	2049366	1558033	2075131	1916595	2216559	162707	178368	178885	191655	195090	219417
Q9CQI3	Gmfb	GMFB_MOUSE	Glia maturation factor beta	1465918	1503972	1475333	1542886	1533881	1445697	1400457	1535892	1402823	1320975	1443413	1410702	1482625	1335611	1512352	1769784	1341113	1187689	974776	1573904	1769289	1241302	1243740	1599230	1395334	1332893	1471555	1717026	1789824	1395604	1521647	1664529	1557173	1523918	1547081	1673825
Q80SW1	Ahcyl1	SAHH2_MOUSE	S-adenosylhomocysteine hydrolase-like protein 1	176797	312101	315395	331852	325943	1515045	1562465	1746598	1973533	1502576	1674967	1860418	1154800	1333466	2300966	1481599	1528435	1893868	2000694	1984009	350706	2269205	2358401	1987078	2193741	1466898	1456464	1788194	1538560	2215895	312848	301991	331779	287912	312812	325541
Q60899	Elavl2	ELAV2_MOUSE	ELAV-like protein 2	3454929	4047429	3886365	3652516	3394802	1489390	1301611	1524291	1215737	1375489	1345643	1565593	1314587	1631068	1331980	1435548	1399408	1308226	1221692	1494446	2590512	1236548	1201224	1319173	1127048	1288242	1107364	1532084	1327882	1042968	3774593	3674480	3712975	3186934	3717425	3275674
Q9D358	Acp1	PPAC_MOUSE	Low molecular weight phosphotyrosine protein phosphatase	1413093	1474488	1391421	1546674	1527308	1441462	1279783	1226979	1325666	1228364	1471351	1370344	1612445	1247831	1461171	1321915	1467451	1678781	1675847	1422308	1505238	1496346	1663470	1757853	1836872	1636518	1639117	1464952	1559092	1770249	1484376	1522060	1689125	1524550	1452555	1622293
Q06138	Cab39	CAB39_MOUSE	Calcium-binding protein 39	2083381	1986309	2012943	1901977	1857109	1159748	1369211	1252795	1136706	1252584	1157960	1175539	1183048	1216203	1282525	1494647	1216860	1363384	1285240	1491958	1967292	1317497	1495381	1484849	1341768	1459628	1402544	1651492	1504125	1487995	1735537	1996412	1897897	1983744	1888473	1857490
P62911	Rpl32	RL32_MOUSE	60S ribosomal protein L32	3549191	3208470	3131552	2029161	2865295	1553404	1752433	1382741	1411311	1668219	1473827	1607044	1366867	1340181	1486399	1067685	1491033	504220	988298	1304106	1840393	1191682	677549	1207431	1120693	1230615	1394817	1230886	786073	733816	3442404	3066252	3486557	1522912	1841674	2754457
P26231	Ctnna1	CTNA1_MOUSE	Catenin alpha-1	2013179	1890073	1693114	1794483	1987157	1476146	1468842	1433073	1302274	1402917	1544301	1361181	1376831	1501040	1259298	1228827	1423195	1348333	1385456	1396330	2143034	1312870	1440293	1582957	1554911	1545272	1418833	1395097	1339438	1320169	2182375	1912494	2030325	1851310	1565624	39248484
Q99JF8	Psip1	PSIP1_MOUSE	PC4 and SFRS1-interacting protein	4790336	4219554	4938981	4708522	4959720	1264866	1213159	1354404	1463932	1370148	1539747	1286432	1408821	1471392	1778519	1655467	1493895	1144713	1285746	1329627	4506877	1445466	1591830	1398466	1307650	1234400	1335004	1245638	1146316	1378293	5578891	4763118	4844589	4453976	4742160	4936264
P47738	Aldh2	ALDH2_MOUSE	Aldehyde dehydrogenase, mitochondrial	1416856	1614035	1645684	1458461	1219868	1380847	1343757	1488610	1450849	1292159	1385566	1418980	1483095	1481609	1252791	1045073	1290705	2420338	1943019	1944309	1367466	1629719	1626872	2027816	1844118	2013672	1660153	2128691	1855746	2039223	1357128	1422974	1562130	1384544	1576676	1447714
O54962	Banf1	BAF_MOUSE	Barrier-to-autointegration factor	6895049	6092478	6739325	6245865	7230426	1221839	1190416	1248552	1088108	1179768	1228034	1284791	1359143	1546599	1459475	1813556	1668224	1423375	1365527	1614697	6320720	1339132	1501647	1404118	1251009	1318235	1341522	1387615	1267704	1447649	7580977	7191703	5884269	6852831	6072776	6308740
Q9QXS1	Plec	PLEC_MOUSE	Plectin	223488	258332	267039	312504	199723	1440529	1562346	1479819	1470130	1611490	1446105	1490447	1606034	1435287	1524844	1334343	1677927	2515567	2244133	2423879	259808	2270946	2604285	2340972	2857369	2883817	2251208	2404105	2238876	2732231	263895	215411	241994	217190	253322	272050
Q91YS8	Camk1	KCC1A_MOUSE	Calcium/calmodulin-dependent protein kinase type 1	1311971	1377743	1309071	1283244	1111216	1390783	1611461	1584656	1502521	1239680	1395991	1411797	1395850	1662855	1559313	1847974	1621299	1773782	1840313	2038480	1125768	1811581	1891648	1658866	1784792	2022487	2259467	1870473	1923651	1826928	1432144	1359769	1049016	1237505	1168286	945541
Q9CYZ2	Tpd52l2	TPD54_MOUSE	Tumor protein D54	1513785	1579045	1607849	1570419	1423971	1502390	1414018	1495281	1393665	1413925	1447381	1399868	1464091	1574063	1696279	1383371	1463798	1465109	1298105	1660332	1602292	1359205	1758647	1668529	1511387	1462358	1283213	1396030	1292267	1595698	1769023	1428113	1520057	1376583	1612976	1382246
Q8BJH1	Zc2hc1a	ZC21A_MOUSE	Zinc finger C2HC domain-containing protein 1A	1769167	1777567	1854662	1776401	1826681	1381530	1460203	1530963	1506320	1362666	1479108	1468221	1292467	1297695	1285289	1418648	1354457	1119132	1218352	1247873	2110849	1244512	1310142	1256425	1335693	1471063	1208325	1397672	1165401	1291013	1976596	2221387	1883577	2178036	1852688	1574833
P61358	Rpl27	RL27_MOUSE	60S ribosomal protein L27	2708680	3592037	3500918	3261883	3194565	1462331	1137220	1497572	1524818	1430939	1428966	1498222	1213811	1417951	1251867	1477550	1463120	1319151	1425358	1409529	2627279	1072272	1075899	1208708	952298	1250173	1160183	1215132	1207746	1270806	2765280	3090403	3505910	2942406	3513209	2942303
P08032	Spta1	SPTA1_MOUSE	Spectrin alpha chain, erythrocytic 1	703827	664436	608804	593868	567587	1588370	1660561	2013696	1391911	1392815	1497946	1262839	1744309	2015485	1417666	1825944	1771906	1796818	2015015	1203352	620101	2431131	2375595	1938669	2083284	2076122	2087618	1823609	2324397	1867646	837382	715615	634094	611369	601721	528155
P51859	Hdgf	HDGF_MOUSE	Hepatoma-derived growth factor	3122172	2867584	3180836	2786619	3362077	1239724	1300055	1304972	1304336	1091240	1356292	1134724	1302961	1194650	1299695	1215266	1126038	1306496	1450622	1445632	3084891	1361797	1594090	1537888	1486933	1482732	1087417	1458202	1022999	1457048	3060675	2877553	3276207	2868594	3192123	3201987
Q640R3	Hepacam	HECAM_MOUSE	Hepatocyte cell adhesion molecule	178970	146241	210016	232879	117422	1404409	1553917	1485594	1481056	1619752	1567880	1432524	1556311	1181422	1787932	1375023	1406429	2089882	1735744	2101385	168662	2319928	2278047	2068374	2277354	2308838	1721700	2202063	1752490	1905839	153869	205671	196041	229793	176669	143154
P59438	Hps5	HPS5_MOUSE	Hermansky-Pudlak syndrome 5 protein homolog	357765	211885	9271	3895	298158	1677244	1218657	1870530	2108085	1864278	1686849	1508962	1358707	1192303	1433278	1480223	1513559	2903623	3054119	2488250	365634	3061109	2801352	2066340	1798781	2571809	1247350	2223573	1613147	2428399	5406	7231	314246	9032	363015	359844
Q9CR95	Necap1	NECP1_MOUSE	Adaptin ear-binding coat-associated protein 1	730748	897217	616217	578925	546770	1425247	1885393	2327151	2399710	1202160	1302159	1481035	1662007	2481141	2307661	1347955	1320883	2002292	2779637	2669419	640948	3188321	2064557	2025479	2090203	2714936	2579928	1902893	1980232	2133496	699514	768905	760068	513493	547426	628545
P97315	Csrp1	CSRP1_MOUSE	Cysteine and glycine-rich protein 1	214309	201040	225752	211229	244128	1272998	1577694	1530873	1568789	1447148	1457426	1469912	1884342	1181167	1873166	1378844	1399337	1958502	1621857	2017727	249138	1998067	2247524	2419021	2358003	2058434	1597815	1892907	1765688	2122759	213616	210122	238217	189070	236477	271835
Q01405	Sec23a	SC23A_MOUSE	Protein transport protein Sec23A	2663708	2777067	2016747	2626209	1771148	1308867	1985429	1457049	1451475	1426779	1400739	1449960	1398113	1988425	1352037	1368617	1403216	1254940	1236890	1279247	1846036	1656726	1359211	1275989	1324660	1447990	1236687	1383702	1245974	1242394	2060727	2389934	2456673	2625143	1776013	2314330
Q9CPR4	Rpl17	RL17_MOUSE	60S ribosomal protein L17	2976490	2879086	3534516	2940749	3146351	1556460	1250319	1442649	1422558	1410467	1440352	1464790	1432632	1313713	1637564	1718076	1357275	987974	1044251	1127976	2748472	1337192	1226935	1063545	1178996	1093819	1039037	1148462	1056282	1189345	2979605	3252996	3163922	3324948	3279217	2798174
Q8CFH6	Sik2	SIK2_MOUSE	Serine/threonine-protein kinase SIK2	656038	661415	656127	565201	560144	1036670	1835864	1635894	1251433	1454108	1326930	1167485	1422629	1546227	1740762	1755576	1545048	1643206	2122632	2101545	854776	1732079	1892760	1898934	1895339	1925962	1892931	1720627	1675487	1924307	720162	583867	507460	37593	26897	726525
Q8BTG7	Ndrg4	NDRG4_MOUSE	Protein NDRG4	825382	923943	870973	1081074	781730	1657000	1915185	1736275	1857562	1327410	1687494	1579602	1579711	1621110	1929971	1817022	1434103	1363085	1546353	1438923	871698	1567423	1694096	1349266	1543417	1741735	1504129	1349181	1583749	1914891	782473	910691	814202	790807	821079	880142
Q9CPW4	Arpc5	ARPC5_MOUSE	Actin-related protein 2/3 complex subunit 5	2819246	2176383	2544455	2900208	2675496	1478370	1398887	1308568	1287175	1270291	1528275	1599823	1258758	1148961	1079347	1682003	1213101	924532	942651	932256	3124267	908984	968697	1126697	1029364	806484	999690	1130504	1452433	1054753	2359007	2451507	2330622	2635911	2924888	2808598
Q791T5	Mtch1	MTCH1_MOUSE	Mitochondrial carrier homolog 1	1241902	1275591	1460880	1529576	1438254	1303275	1608126	1304044	1485322	1395567	1318681	1398104	1436504	1663425	1499264	1580186	1339215	1505055	1526146	1429716	1406217	1648375	1556913	1525883	1300048	1568010	1514991	1475808	1351587	1342749	1541066	1253785	1418970	1170926	1339290	1330908
Q9CQ60	Pgls	6PGL_MOUSE	6-phosphogluconolactonase	3268718	3636761	3445714	3337791	3023006	1375463	1460840	1386878	1337526	1190369	1371520	1248967	1492999	1511091	1460650	1517376	1367072	1031621	1111016	1068791	3375213	1088584	1176184	1059646	1063005	1264069	1160083	1089819	1082115	1150663	3441363	3504046	2989849	3256771	3271419	2920391
P63037	Dnaja1	DNJA1_MOUSE	DnaJ homolog subfamily A member 1	2129668	2287886	1945183	1819214	1972580	1160262	1340443	1374526	1499231	1487949	1416963	1383261	1293177	1482537	1340084	1427467	1407179	960726	1457994	1351926	2023320	1271129	1014958	1085930	1332500	1299811	1165508	1175025	1148876	1140244	1855333	1929603	1821140	1910670	1780237	1862157
Q6PHZ2	Camk2d	KCC2D_MOUSE	Calcium/calmodulin-dependent protein kinase type II subunit delta	281149	227484	234026	495720	236598	1652236	1948286	1935485	1750417	1355129	2208598	2112552	1628368	2028017	2118010	2747161	1492505	1218562	1343114	1668857	276102	2040605	1667687	1371623	1575965	1402733	3317167	1439770	4484002	1991510	310716	265097	334478	252655	310359	478527
Q3TXS7	Psmd1	PSMD1_MOUSE	26S proteasome non-ATPase regulatory subunit 1	2094887	2380151	2356820	2426609	2370657	1265647	1403467	1381231	1318719	1256748	1394021	1332601	1487534	1423000	1708440	1660243	1552643	1195872	1169594	1304364	2379526	1381398	1417511	1094494	1196634	1044670	1140139	979502	1130125	1254305	2253699	2281483	2230677	2182068	2129920	2357010
P32037	Slc2a3	GTR3_MOUSE	Solute carrier family 2, facilitated glucose transporter member 3	142569	142514	162963	216872	156693	1380319	1107732	1432101	1536591	1374187	1424182	1429153	1485057	1728541	1208392	1507173	1414844	1842502	1859621	2099472	187772	1763046	1967789	2130242	1624293	1769535	2371334	2227934	2406497	2202264	151265	190625	159040	170737	147344	175359
P32848	Pvalb	PRVA_MOUSE	Parvalbumin alpha	95408	42333	158710	44693	59210	1441238	1639033	1609899	1182832	1847744	1108716	1088694	1650665	1505719	1769044	847359	1827919	3834642	3214095	3169143	37312	3672673	3600225	2569702	3271007	3296558	1396262	2756576	1768139	2978977	148568	34644	110217	36221	91527	47014
Q9CQM5	Txndc17	TXD17_MOUSE	Thioredoxin domain-containing protein 17	1842519	1581607	1671296	1626385	1589907	1328803	1299053	1217233	1285390	1283106	1419937	1166180	1233725	1115410	1417219	1425869	1448511	1215792	1235191	1154718	1697691	1326872	1519146	1340016	1411170	1348063	1224869	1103762	1211132	1496666	2106857	1546493	1665387	1643085	1626648	1659854
O88485	Dync1i1	DC1I1_MOUSE	Cytoplasmic dynein 1 intermediate chain 1	1247513	1430000	1315391	1131378	1378919	1348915	1691106	1541150	1430166	1402437	1637903	1351114	1471340	1490821	1699498	1360105	1494985	1291639	1468992	1442119	1407020	1534085	1565496	1578652	1671475	1757767	1451988	1402708	1439369	1364760	1446229	1339928	1255480	1363570	1190947	1060344
Q99L47	St13	F10A1_MOUSE	Hsc70-interacting protein	3269164	3045560	3358268	3255293	3379840	1224166	1203350	1386911	1242852	1236447	1108917	1303814	1210832	1279780	1310947	1477300	1181570	1195334	1318691	1523233	3321288	1294517	1222690	1408641	1176240	1285010	1427183	1777065	1434707	1231950	3448848	3391494	3453483	3532131	3046504	3303602
P97370	Atp1b3	AT1B3_MOUSE	Sodium/potassium-transporting ATPase subunit beta-3	960629	926609	882665	1005353	702903	1157909	1523095	1557853	1449167	1318175	1407377	1332671	1553031	1530453	1922606	1483204	1371027	1561966	1694268	1791717	817632	1780464	2020031	1743689	1695662	1689572	1426493	1694784	1545561	1788936	1010851	915187	919714	772348	838980	968747
O70310	Nmt1	NMT1_MOUSE	Glycylpeptide N-tetradecanoyltransferase 1	1206916	1161421	1186171	1166157	1074646	1422910	1747417	1574956	1445660	1449011	1493748	1408431	1444011	1667994	1649236	1541316	1680968	1381586	1440929	1565061	1075421	1762456	1746936	1287923	1332098	1692290	1438456	1414700	1297795	1447075	1288470	1041095	1106108	1071921	1058099	1044882
O08539	Bin1	BIN1_MOUSE	Myc box-dependent-interacting protein 1	298931	309940	349106	391381	327999	1435096	1435801	1411716	1419244	1410936	1487805	1361631	1460758	1343850	1418885	1444723	1443317	1690689	1870417	1801502	353903	2105198	2342988	1708789	1990917	2048538	1394186	1635765	1352601	1995608	367434	348440	338371	377731	373484	343877
Q91XM9	Dlg2	DLG2_MOUSE	Disks large homolog 2	723865	736647	731800	801868	827325	1692844	1681911	1576892	1772327	1411901	1579996	1519310	1453234	1619811	1407379	1704573	1548140	1337236	1824961	1389775	843101	1572822	1628895	1349026	1624868	1559601	1562002	1344521	1491760	1508407	690731	821173	652474	772981	697909	750187
Q60631	Grb2	GRB2_MOUSE	Growth factor receptor-bound protein 2	1779280	1558801	1700480	1524359	1793576	1167831	1418775	1297708	1408119	1302814	1304608	1327314	1313384	1185472	1353989	1304673	1074869	1166889	1274412	1410142	1487656	1340406	1333990	1173525	1424544	1406669	1295614	1366682	1464959	1262117	1559502	1537292	1712396	1601811	1557115	1636193
P05622	Pdgfrb	PGFRB_MOUSE	Platelet-derived growth factor receptor beta	541875	448011	589081	602540	518596	2094055	1428556	999528	1973356	1612372	1194695	1822653	1488449	1091196	1819012	1370810	1400010	2547723	2595082	2012833	687192	2524736	2219558	1412703	1553441	2353623	1438502	1753668	2009384	2084971	353022	455344	575504	473296	592821	617122
Q8BNY6	Ncs1	NCS1_MOUSE	Neuronal calcium sensor 1	1371408	1339335	1371731	1322297	1369345	1245818	1234332	1392202	1396560	1042311	1503979	1354175	1300296	1416456	1420875	1365405	1276789	1592420	1657439	1481039	1584790	1570833	1655540	1505250	1545589	1573700	1588068	1410576	1768198	1728325	1438394	1583662	1249787	1374433	1283907	1289104
Q60865	Caprin1	CAPR1_MOUSE	Caprin-1	4091252	4183185	4384657	4293642	4707690	1449662	1453743	1467416	1358114	1363156	1326836	1300896	1248308	1397860	1558931	1395977	1404955	947018	890160	1096949	4822592	1183085	1169422	1073491	1045725	1149245	933434	945356	1025264	1104091	5275632	4693034	4779321	4327584	4882105	3796293
O70435	Psma3	PSA3_MOUSE	Proteasome subunit alpha type-3	3042768	2905429	2873899	2843900	2798763	1231066	1230519	1293488	1244381	1217679	1207699	1378818	1215077	1296948	1146810	1537737	1358956	1424389	1353988	1448574	2650252	1118746	1088332	1289532	1060054	1108700	1249484	1419552	1508375	1334821	2695565	2663607	2616711	2538736	2695945	2791800
O09061	Psmb1	PSB1_MOUSE	Proteasome subunit beta type-1	2659736	2477633	2574264	2460614	2810040	1387764	1297676	1402505	1404761	1385450	1330562	1354276	1331117	1500867	1377335	1531904	1383949	1172426	1103989	1263441	2425507	1299666	1444725	1158555	1171196	1313406	1198137	1258932	1250234	1289018	2537149	2807728	2287135	3125088	2674861	2708541
Q9ESN6	Trim2	TRIM2_MOUSE	Tripartite motif-containing protein 2	2276350	1970904	2001048	2180479	1990573	1124547	1067465	1186689	1221613	1090857	1242012	1181039	1103807	1077686	1237367	1171965	1190475	1397118	1106719	1270182	2222801	1404574	1357819	1264711	1320169	1391848	1398679	1265685	1487722	1442644	2080531	2029409	2058734	2029335	1959802	1998183
Q99MK8	Grk2	ARBK1_MOUSE	Beta-adrenergic receptor kinase 1	1029909	1175202	1080831	1201120	1015607	1788763	1795547	1789107	1437607	1616952	1711879	1705481	1423125	1826110	1525214	1744061	1634797	1243242	1253505	1389090	974768	1396347	1383183	1353195	1284173	1643049	1500343	1488436	1664834	1460740	1210625	1184975	1106763	1185766	1110096	909850
P62082	Rps7	RS7_MOUSE	40S ribosomal protein S7	3061197	3516029	3248166	2982811	2774293	1357050	1378534	1350019	1292417	1407529	1229279	1403796	1206421	1357072	1272322	1676868	1639779	1390698	1229873	1338854	2462701	941105	1041552	1217635	916231	1361197	1221678	1267081	1101470	1253456	3174365	3080029	3002938	3052726	2888393	2603932
Q71LX4	Tln2	TLN2_MOUSE	Talin-2	586179	621715	561846	646024	479615	1460662	1634837	1601284	1529109	1516424	1652325	1364321	1592014	1707919	1763670	1753015	1647842	1241569	1350927	1407449	561055	1596851	1746369	1397756	1503195	1564708	1412996	1369900	1430189	1333801	608059	608018	550122	544815	498891	544561
P50429	Arsb	ARSB_MOUSE	Arylsulfatase B	391189	423998	427357	455880	333289	1681879	1728618	1908629	1575646	1493641	1848490	1765264	1796598	1878591	1756500	1933667	1889086	1422169	1382836	1378871	403993	1540526	1550624	1370396	1381614	1545563	1337289	1394276	1633393	1374145	523578	398568	466122	361769	437314	400450
Q8BL97	Srsf7	SRSF7_MOUSE	Serine/arginine-rich splicing factor 7	4614371	4913435	5367631	4510731	5050914	1331677	1256769	1359442	1354161	1176512	1421151	1395496	1403457	1327734	1190264	1322935	1416131	1205267	1220834	1333240	4668315	1240129	1365541	1347210	1267752	1231622	1165794	1399949	1203241	1235236	4234229	4859270	5416979	4660497	5240158	5140505
O54984	Asna1	ASNA_MOUSE	ATPase Asna1	1894837	1946443	1885205	1577929	1670570	1006326	1014292	1138650	1247678	1014111	962927	1116312	1013372	1321961	1016494	909587	1126106	1422139	1487269	1555569	1736445	1259097	934758	1311868	1087993	1319685	1454837	1553386	1334404	1253313	1848564	1922490	1781196	1701876	1596867	1578099
P70175	Dlg3	DLG3_MOUSE	Disks large homolog 3	417734	399173	417971	490389	487577	1404133	1627837	1475191	1255860	1567556	1434673	1509902	1551253	1556603	1331637	1549353	1347407	1408264	1276168	1538334	469728	1506085	1620840	1262012	1409246	1438528	1572888	1547432	1726373	1545763	441939	487829	429398	464381	409950	412512
P52196	Tst	THTR_MOUSE	Thiosulfate sulfurtransferase	618599	705302	611618	531982	543595	1769512	1887726	1771390	1482968	1486460	1492075	1550786	1610125	1611596	1534673	1529087	1594849	1422585	1525932	1138677	624117	1371675	1579559	1507252	1368151	1508877	1147345	1325232	1358131	1407366	611547	581070	587310	565945	628107	457772
P16054	Prkce	KPCE_MOUSE	Protein kinase C epsilon type	863348	1104538	1011132	1067068	855019	1291551	1399802	1556915	1539227	1224798	1510340	1397599	1435047	1488885	1398843	1726696	1215459	1266800	1469393	1394822	841998	1468393	1613210	1346129	1512471	1558029	1640569	1392872	1731088	1517310	871213	820564	910257	804001	952327	838679
P63158	Hmgb1	HMGB1_MOUSE	High mobility group protein B1	7858755	6939350	8910581	6280313	7804231	1408253	1056969	1421281	1370361	1466253	1264264	1296956	1090040	1104980	1023461	1167598	984009	1366461	1275836	1267181	6373507	1085389	1658850	1200149	971246	1268242	867435	1362058	978246	1202040	6962593	8344011	8985646	9027569	8341440	7233382
Q9D6F9	Tubb4a	TBB4A_MOUSE	Tubulin beta-4A chain	683203	582779	663422	652223	811692	1578492	1907919	1257290	1520119	1726111	1125959	1430804	1387672	1168810	1420925	1169063	1345807	1987607	2059710	1751585	754516	1663606	1871727	1754412	1832768	1667367	1793343	2670944	1646359	1780226	585843	769852	657973	851181	676107	618116
Q99LC5	Etfa	ETFA_MOUSE	Electron transfer flavoprotein subunit alpha, mitochondrial	1270546	1065398	1154674	1137483	1014463	1312843	1437235	1488781	1426066	1486164	1347019	1375679	1491340	1281674	1578244	1553481	1355968	1394118	1224986	1603014	1139964	1600948	1688112	1571523	1568383	1655318	1411777	1747079	1562418	1730897	1095335	1171201	1124619	1133268	1168273	1069667
Q64133	Maoa	AOFA_MOUSE	Amine oxidase [flavin-containing] A	742763	802734	858813	830242	670309	1508538	1367258	1449729	1549597	1278873	1366442	1417072	1461646	1458537	1470467	1537053	1472647	1326546	1362983	1039508	687143	1387341	1497319	1466518	1443983	1489928	1545602	1309133	1580652	1555624	938591	714369	720013	736047	821907	758766
Q9JIG8	Praf2	PRAF2_MOUSE	PRA1 family protein 2	1284375	1326800	1275138	1180031	1223634	1368197	1644750	1359481	1531684	1322205	1649491	1394482	1598229	1475049	1474032	1288222	1562348	1383867	1728369	1678777	1356516	1467199	1476529	1364950	1335409	1924377	1343682	1510185	1453438	1360366	1275382	1315831	1206506	1317524	1204258	1124839
Q02248	Ctnnb1	CTNB1_MOUSE	Catenin beta-1	1445209	1508802	1652912	1400913	1597366	1354097	1103195	1312198	1261664	1203629	1326403	1340804	1212912	1383645	1026735	1416115	1251959	1446145	1305599	1526011	1746111	1232468	1113968	1309539	1245891	1271469	1223099	1365747	1340297	1240675	1380791	1643039	1543789	1828927	1593904	1497933
Q9JMH9	Myo18a	MY18A_MOUSE	Unconventional myosin-XVIIIa	1275146	1223269	1212406	1181090	1050946	1453057	1726901	1510304	1490180	1660548	1391462	1300026	1337957	1552681	1612858	1443576	1591934	1422316	1408440	1436687	1116194	1661183	1773157	1203568	1395001	1776874	1151111	1236051	1139572	1432410	1265754	1189310	1073107	1207058	1082759	984216
O88685	Psmc3	PRS6A_MOUSE	26S proteasome regulatory subunit 6A	2233198	2076096	2276124	2168737	2049993	1235380	1153293	1341768	1227361	1147846	1322018	1247121	1447256	1390404	1485266	1599633	1398873	1223001	1180668	1260301	1357897	1281804	1350146	1081446	1111560	1081719	1168412	1027463	1135690	1229048	1975458	2117297	2010831	1951193	2071191	2096292
Q68FL4	Ahcyl2	SAHH3_MOUSE	Putative adenosylhomocysteinase 3	408228	483649	399219	383816	372221	1495703	1395855	1715904	1610118	1310956	1258010	1517195	1531305	1619239	1310913	1170503	1304011	2190563	2424556	1834137	378487	1857996	1621870	2225394	1954805	2210360	1888294	2003366	1975363	2179189	366857	354704	450627	378859	424972	417195
Q9CYT6	Cap2	CAP2_MOUSE	Adenylyl cyclase-associated protein 2	142253	166422	156599	153886	168329	1338020	1329680	1512752	1530143	1490223	1378144	1493139	1614973	1364897	965812	1073696	1274075	2220677	2109037	1903865	145952	1882078	1921572	1756261	1765270	2178501	1502187	2231858	1693339	1808201	122783	183093	163745	203684	143894	149032
Q8C854	Myef2	MYEF2_MOUSE	Myelin expression factor 2	4077206	3372288	3791752	3478151	3836136	1437766	1344925	1228636	1241790	1451919	1346463	1238389	1161540	1197614	1350490	1431049	1199475	999658	1097764	1009810	3159193	1078754	1280093	891647	1066109	1056518	845404	1069093	940172	997144	3586885	3363036	3689863	3742578	3603872	3311133
Q9JKK7	Tmod2	TMOD2_MOUSE	Tropomodulin-2	983038	968480	943597	981415	1069679	1325108	1527831	1492164	1290576	1402115	1655296	1394733	1556112	1210703	1530949	1329658	1454511	1182709	1394094	1390371	1184786	1562713	1586299	1604287	1641562	1651987	1547781	1353712	1423510	1585255	1116626	1036624	1108242	932006	944638	1067072
Q9CZD3	Gars	GARS_MOUSE	Glycine--tRNA ligase	2232923	1993555	2110695	2007321	3441864	899731	1569457	972450	964979	949647	1436643	1015166	1594367	925314	1104852	1003315	1329981	732008	687596	849347	2598539	869421	1007195	1209352	1365807	1077389	1349011	777533	774624	959541	3108934	2302864	3279649	2184890	2355489	3292727
Q91YQ5	Rpn1	RPN1_MOUSE	Dolichyl-diphosphooligosaccharide--protein glycosyltransferase subunit 1	1929166	2099693	2223305	1844564	1883850	1425795	1280841	1406377	1349078	1326059	1271849	1362721	1321126	1134873	1221885	1576402	1236814	987976	963740	1158594	1886492	1028011	1082088	1066164	982159	1132822	905974	1108594	983068	1150203	2029150	2029764	2091788	1970188	2113696	1876175
Q3U1J4	Ddb1	DDB1_MOUSE	DNA damage-binding protein 1	2363562	2401881	1658101	1486211	1501531	1016976	3428948	1203266	1117464	1036829	1195903	1092271	1292168	1254240	1174980	1244184	1257728	1249172	1356715	1341870	1516819	1218608	1275284	1381779	1183724	1236675	1328377	1373911	1259931	1214392	1571264	1458654	1557317	1452763	1511189	1487350
P60469	Ppfia3	LIPA3_MOUSE	Liprin-alpha-3	565369	672937	651079	721489	650497	1392530	1394117	1420534	1304391	1247181	1447736	1427584	1391456	1385528	1169312	1170703	1365153	1532692	1400279	1466001	695656	1653068	1656239	1388151	1503288	1704741	1292555	1400298	1465647	1501189	640642	688331	663352	674107	654069	606851
Q8BG39	Sv2b	SV2B_MOUSE	Synaptic vesicle glycoprotein 2B	121252	113700	123441	151403	102148	1153777	1765669	1564386	1259974	1099298	1395386	1273291	1674708	1873052	1040330	1877329	1533199	2470664	2270736	2856495	99897	2258344	2852982	2795401	2185637	2356790	3599978	3306453	3256082	2030360	111409	121341	131502	125096	125028	122384
Q922S4	Pde2a	PDE2A_MOUSE	cGMP-dependent 3',5'-cyclic phosphodiesterase	546363	568939	622828	512907	490927	1244648	1573297	1457238	1429025	1403311	1525171	1562885	1375220	1451698	1315500	1589103	1303780	1451391	1267853	1692038	534273	1590391	1524443	1312286	1352401	1452230	2133886	1638843	2288183	1648742	601904	606725	621625	593475	597011	349200
O70439	Stx7	STX7_MOUSE	Syntaxin-7	1335559	1416400	1668095	1958818	1891566	1248686	1146769	1160675	1103975	1229318	1043803	1329836	1440492	1217144	1406277	1366080	1196748	945380	1210780	1273604	1614173	1564310	1614159	996218	1196336	1091880	984321	973810	1329211	1122720	1528485	1636628	1684812	1704641	1634288	1872464
Q8CC35	Synpo	SYNPO_MOUSE	Synaptopodin	1067167	989895	1025925	989783	375567	1612329	1634703	1061791	1339417	1569971	1636315	1321100	1786108	1298056	1042001	1257265	2333928	2619376	2445784	2563362	453451	2769203	2962192	2625503	3338277	2929366	2201534	2855349	2649657	2787208	882918	461787	420074	608720	895315	45505
P26516	Psmd7	PSMD7_MOUSE	26S proteasome non-ATPase regulatory subunit 7	1628350	1358670	1526212	1527739	2227490	1104900	1579379	1113714	1170373	1340504	1268619	1317807	1484939	847992	1631636	1002683	1336600	735377	641517	805720	1540940	867889	891797	933674	1137502	1035070	1133852	620285	703429	699495	2078238	2036319	2237762	1385009	1393667	2356342
Q9Z1Z2	Strap	STRAP_MOUSE	Serine-threonine kinase receptor-associated protein	1816543	1657024	1681189	1747724	1840136	1223050	1303615	1188184	1182544	1230646	1420396	1220223	1280687	938545	1391345	1488850	1445742	1048724	910847	1094059	1906987	1273597	1347685	1098097	1146465	1139162	1065089	1030928	1041918	1145015	1635227	1905270	1813634	1699206	1889023	1689713
P62334	Psmc6	PRS10_MOUSE	26S proteasome regulatory subunit 10B	2291855	2146540	2367468	2178470	2547921	1059702	1135432	1355580	1243463	1174500	1253946	1087833	1284339	1332082	1354829	1522692	1344694	970375	1082417	1246543	2569074	1218414	1314204	965722	974375	1040608	856791	1087979	696422	1060755	2023685	2397433	2272946	2582760	2518507	2385506
Q9JMF3	Gng13	GBG13_MOUSE	Guanine nucleotide-binding protein G(I)/G(S)/G(O) subunit gamma-13	98063	68020	35544	74948	35308	1486419	1330102	1379982	996249	1282590	1422102	1252865	1450010	1313741	1118651	1553759	1486830	2154671	2040851	1855709	24731	2487025	2738820	2465216	2475848	2619411	1965117	2275433	2127288	2378123	72918	51027	45875	12232	30387	53162
Q9ERK4	Cse1l	XPO2_MOUSE	Exportin-2	2177667	2044979	1861565	1719977	1980066	62064748	1083332	1075945	971966	65097444	1030571	61853984	1083516	1234404	1016571	1007932	975723	1060024	1157045	1259056	1795233	995416	93175624	1220302	59338852	1257267	1093658	1373403	1054064	1260215	2230923	2179429	1750603	1894272	1908259	1230306
Q9WUA3	Pfkp	PFKAP_MOUSE	ATP-dependent 6-phosphofructokinase, platelet type	64387	56322	66007	78377	48808	1355714	1313038	1410544	1467223	1300103	1294794	1323346	1405710	1382049	1115132	1208062	1317664	1750750	1745250	1451753	50277	1642821	1447011	1711175	1680730	1764125	1749670	1866225	1804900	1777856	69126	52689	67478	52573	70284	64271
Q8CG72	Adprhl2	ARHL2_MOUSE	ADP-ribose glycohydrolase ARH3	8363070	25009454	21401132	23970144	24160706	2466164	217957	814305	1453548	2236672	1229499	3068161	1178169	910302	1394864	904569	949128	129527	146170	435803	27499326	554903	507583	319779	248853	348233	208538	295472	1072447	2257928	5156026	27060480	9405101	6864818	21740672	25589648
Q8BWF0	Aldh5a1	SSDH_MOUSE	Succinate-semialdehyde dehydrogenase, mitochondrial	258487	327332	322375	346499	242633	1294871	1507656	1564072	1492760	1029138	1118632	1032707	1511025	1462171	1523823	1324917	1234134	1587751	1595181	1423638	266064	1941350	1739725	1528509	1602188	1845984	1513870	1655470	1694470	1641795	288938	307726	286137	285873	286220	275806
O88343	Slc4a4	S4A4_MOUSE	Electrogenic sodium bicarbonate cotransporter 1	96611	103000	138355	128734	77355	1433250	1296257	1473342	1601084	1436060	1241985	1307437	1439859	1147531	1884384	1311461	1279305	2044991	1511129	1862940	104122	2027298	1905288	1720093	2166687	2076778	1532337	2021142	1734910	2091284	126147	106645	130379	106136	126894	113319
Q6IRU5	Cltb	CLCB_MOUSE	Clathrin light chain B	340369	384998	422405	354736	359059	1383253	1393860	1563901	1607498	1363526	1281664	1334827	1250647	1259135	1343286	1260631	1218705	1778755	2225072	1517728	339199	2092742	1961145	1513025	1983401	2165698	1426873	1823101	1656598	1946123	389563	419364	377289	413781	352523	354107
Q9JKB1	Uchl3	UCHL3_MOUSE	Ubiquitin carboxyl-terminal hydrolase isozyme L3	2162190	2534987	2248294	2345233	2388264	1086002	1267935	1261476	1475307	1042116	1203165	1253262	1246492	1427110	1354829	1097590	1084969	1051202	1202174	1088377	2335030	1348548	1213532	952120	1091821	1095341	1192526	1052766	1388457	1037566	1990845	2129541	2198235	1854890	2297987	2313586
P24369	Ppib	PPIB_MOUSE	Peptidyl-prolyl cis-trans isomerase B	3659410	3751526	3673884	3105621	2942815	1095108	1147774	1208892	1345405	1274506	1258674	1200773	1213850	1334797	1371739	1563891	1386659	992162	854134	1053235	2742485	840907	763694	762948	699202	880149	853377	817405	987213	831762	3634814	3242300	3298346	3013608	3240478	3039669
Q78IK2	Atp5md	ATPMD_MOUSE	ATP synthase membrane subunit DAPIT, mitochondrial	641933	834933	842745	759982	734266	1205734	1321289	1448362	1396359	1101842	1106297	1294860	1321476	1441452	1181441	1469191	1301918	2170595	1691793	1970325	839414	1586185	1540108	1770096	1460813	1592884	1598024	1953123	1832573	1860866	601602	813854	707040	755110	694834	680131
Q8CHT1	Ngef	NGEF_MOUSE	Ephexin-1	328643	290015	289966	461481	325864	1289452	1322962	1368904	1350024	1339704	1114130	1449449	1531784	1323495	943046	1287207	1503682	1497803	1684285	1759449	335177	1525984	1418245	1373647	1568156	1733576	1192329	1675744	1182633	1640185	248152	365289	256025	353302	223628	415217
Q03958	Pfdn6	PFD6_MOUSE	Prefoldin subunit 6	2899150	2549115	2900350	2741227	2514332	1136433	1149812	1146921	1142500	960230	1163845	1122538	1108393	1140911	1389474	1374460	1124330	1090122	967533	1153745	2762975	1319374	1387842	1105442	1081357	1078914	1097004	1125902	1256750	1348956	3051263	2663608	2596369	2427394	2582305	2537145
Q05920	Pc	PYC_MOUSE	Pyruvate carboxylase, mitochondrial	474378	591547	600009	592288	455919	1418023	1484089	1370925	1325640	1153157	1148068	1245058	1345209	1249798	1377353	1224430	1427603	1800425	1685353	1745177	543771	1792190	1780426	1644822	1768913	1900441	1397701	1674444	1559496	1918574	487478	509916	540416	470578	553163	495411
P14733	Lmnb1	LMNB1_MOUSE	Lamin-B1	8069161	7801219	7329134	7360320	8304493	1225399	1270047	1316617	1085807	1119471	1406000	1191160	1297965	1188484	1463744	1239340	1194045	1025475	904221	1013588	8456860	1080102	1360962	1053830	985472	1063334	904633	1029101	986993	1087007	9420630	7581624	8258825	6977044	7987169	9287697
P46664	Adss	PURA2_MOUSE	Adenylosuccinate synthetase isozyme 2	1416308	1730594	1688678	1587769	1424711	1255090	1177130	1274958	1262556	1101854	1153227	1103243	1214972	1150833	1323658	1051138	1062242	1130058	1179133	1117574	1487620	1496635	1430118	1229683	1269451	1346401	1246916	1190708	1200135	1306185	1519822	1427022	1542559	1391071	1446946	1338604
P57780	Actn4	ACTN4_MOUSE	Alpha-actinin-4	765969	589521	588303	616413	585610	1384193	1789182	1281529	1300978	1735302	1123114	1447226	1438202	1284688	1328742	1104615	1352287	1020381	1540006	1300441	530572	1362989	1379645	1358366	1775541	1810836	1527473	1281290	1170853	1307281	724683	674400	763963	584232	606572	599089
Q6WQJ1	Dagla	DGLA_MOUSE	Sn1-specific diacylglycerol lipase alpha	4116564	3205130	3907359	3687915	4084341	1066312	1319881	1216031	1024717	1225203	1169471	1066554	1167573	1207658	1265538	1510516	142515	187244	1074652	1409393	3812584	1168766	1292391	1211758	200461	210130	1316994	182215	1154155	1220514	3855619	4247206	3981060	3425731	3292898	3745365
Q91ZJ5	Ugp2	UGPA_MOUSE	UTP--glucose-1-phosphate uridylyltransferase	720470	801199	787139	863052	772645	1307443	1452729	1274325	1326047	1260322	1425994	1255591	1234823	1287519	1282395	1253774	1300368	1501094	1549056	1674958	808247	1634694	1770612	1757043	1826272	1919838	1634690	1808203	1867817	1712916	920358	845700	817118	811508	755300	746197
P50580	Pa2g4	PA2G4_MOUSE	Proliferation-associated protein 2G4	2833660	3236702	3393182	3265185	3322550	1301178	1169832	1222231	999763	1171453	1360933	1385997	1319441	1099771	1148520	1360816	1209275	1091657	759564	992222	3478663	991465	1084267	1254494	1001270	859033	912719	957718	1089511	1096911	2692852	2924874	3384526	2993012	3493315	3286735
P62889	Rpl30	RL30_MOUSE	60S ribosomal protein L30	3126543	2742238	2804982	2958807	3010741	1223162	1332038	1127546	951807	1290056	1262653	1346560	1235479	1094097	1184150	1310507	1358197	1004048	792691	1033826	2691774	991887	1004485	1024876	983895	968244	1010683	1053220	998795	1010134	2899305	2808658	2983014	2506954	2828319	2769575
Q78ZA7	Nap1l4	NP1L4_MOUSE	Nucleosome assembly protein 1-like 4	3362243	2873582	3332190	3076312	2951100	1221313	1207853	1282725	1151415	1128147	1247764	1220056	1245506	1255809	1474271	1479780	1266260	1168278	1248678	1215814	3449578	1435327	1470867	1190657	1193545	1245286	1123634	1153140	1244268	1263106	3391436	3153789	3203372	3309971	3513042	3020516
P13707	Gpd1	GPDA_MOUSE	Glycerol-3-phosphate dehydrogenase [NAD(+)], cytoplasmic	92888	81776	107500	79230	91455	1266982	1592552	1638469	1318188	1664438	1194674	1184017	1524159	1122720	1274971	1201371	1407939	1927377	1744950	2103918	102758	2236892	2679763	2307117	2428908	2565916	1680010	2367767	1684988	2234695	107902	107429	80347	122919	79020	77239
Q91W50	Csde1	CSDE1_MOUSE	Cold shock domain-containing protein E1	1722366	1794431	2092261	1769440	1998157	1241805	1237446	1287855	1219615	1363298	1211452	1303563	1142065	915603	1252773	1412497	1245688	1079547	970789	1125174	1867450	1201284	1296625	919988	987456	1150637	941067	1072229	1017186	1186371	1710766	1936439	1996926	1916473	2007515	1633120
Q61016	Gng7	GBG7_MOUSE	Guanine nucleotide-binding protein G(I)/G(S)/G(O) subunit gamma-7	540736	416457	457482	733372	443452	1136441	1257938	1288753	3932169	1254624	1466097	1954787	1610635	1276840	2082370	1474937	883034	1708899	1084353	1579687	314142	1760933	1878682	1736012	1401867	1705647	3102447	1960430	2356713	2769831	358857	469464	383624	514720	343337	429084
Q9CPP6	Ndufa5	NDUA5_MOUSE	NADH dehydrogenase [ubiquinone] 1 alpha subcomplex subunit 5	592368	652354	651441	690373	666557	1078175	1404768	1162991	1300387	1417610	1222332	1234226	1436904	1326753	1298882	1683812	1413542	1945419	996092	1960225	737138	1690660	1970759	1943857	1439485	1347933	1649753	2104788	1854166	1953196	607794	637237	583637	677000	583470	619323
Q8BMK4	Ckap4	CKAP4_MOUSE	Cytoskeleton-associated protein 4	1981309	1527336	1847872	1729367	1764552	1264640	1434174	1319526	1145875	1301836	1289203	1211231	1255942	1188591	1433194	1115212	1264219	630142	574326	689670	1929924	796058	592021	754488	748825	757077	719429	650222	604439	541828	2046767	1734075	1941205	1183924	1616957	1897314
Q8R1B4	Eif3c	EIF3C_MOUSE	Eukaryotic translation initiation factor 3 subunit C	2185099	2546274	2608558	2463320	2292686	1336386	1133715	1266617	1068588	1254144	1113996	1226837	1089954	1283407	1309371	1288792	1208824	881463	913961	1121245	2062040	1076168	1077872	922879	881114	1065653	957536	936432	1009353	930555	2646475	2303130	2475272	2241891	2497989	2274810
Q8JZQ2	Afg3l2	AFG32_MOUSE	AFG3-like protein 2	1179121	1078728	1130141	538130	914322	1268831	1236914	1183357	1189493	1374270	1345776	1342923	1251313	1157252	1324859	1295401	1393283	1571287	1450345	1593944	562231	1579554	1579000	3502866	1515589	1805629	1580940	1733244	1736717	1732258	1111112	1006804	1134329	1042632	1037890	931008
O70443	Gnaz	GNAZ_MOUSE	Guanine nucleotide-binding protein G(z) subunit alpha	360175	410331	337541	412922	321151	1094242	1315106	1331146	1201735	1187051	1219096	1291344	1324272	1544126	1045497	1404572	1405476	2014676	2095990	2212765	383409	1581289	1714175	1967249	1669503	1906581	1651314	1823263	1742938	2030202	328902	343001	298845	334526	320484	342342
Q8JZN5	Acad9	ACAD9_MOUSE	Acyl-CoA dehydrogenase family member 9, mitochondrial	1151868	1095478	1158853	975909	1075054	1391065	1540731	1495838	1256642	1439649	1389478	1324817	1463718	1379315	1395806	1498720	1486869	1253167	1266313	1249607	1141141	1189441	1316716	1349940	1294815	1401943	1113904	1252972	1094884	1307589	1245994	1110771	1089649	1049107	1096091	974326
P47708	Rph3a	RP3A_MOUSE	Rabphilin-3A	131761	121009	169365	179930	146202	1513953	1242551	1461385	1418551	1588117	1438760	1504425	1514080	1093451	1156458	1180277	1390615	1964124	1733823	1798570	176065	1949419	1891878	1661831	2035018	1871390	1232619	1626305	1265252	1758933	116284	171325	180525	191394	163535	185488
Q80YN3	Bcas1	BCAS1_MOUSE	Breast carcinoma-amplified sequence 1 homolog	66135	59514	72713	72327	54548	1209052	1689868	1473227	2514833	1916490	2329160	1821585	2397076	1278280	3871149	1315282	1842311	1087404	1325535	1225921	67654	1568139	2257698	2024724	1803995	1412873	889984	1534131	847721	1605466	55150	75689	61251	79787	60147	48953
Q8VCI5	Pex19	PEX19_MOUSE	Peroxisomal biogenesis factor 19	32312546	27482260	517861	22744678	541080	1443956	6389588	512954	1423033	525924	905932	515246	2026854	2425543	6049627	1561736	449179	491903	1756058	2796451	599330	509536	553361	2021350	2257925	1616881	1789530	515153	526110	1782779	1080754	520937	28283660	948116	22496158	559866
Q9CY50	Ssr1	SSRA_MOUSE	Translocon-associated protein subunit alpha	1547512	1547809	1836188	1809723	1510483	1283898	1146200	1342374	1223659	1226692	1232034	1193151	1126065	1265437	1516441	1286253	1228969	704359	1016214	1062258	1406113	1158145	1087227	836143	1000217	1074466	833849	943163	977088	805414	2219311	1669684	1960584	1564187	1761120	1547934
P48678	Lmna	LMNA_MOUSE	Prelamin-A/C	511501	536440	610305	591766	480728	1067601	1432944	1319585	1119800	1146484	1421975	1174020	1542704	1395339	1343472	986239	1448848	1793227	1785008	1815608	492360	1868897	2011811	2121717	2026553	2001435	1908036	1908753	1469838	1606898	674474	488009	752988	439748	570524	630152
P22599	Serpina1b	A1AT2_MOUSE	Alpha-1-antitrypsin 1-2	879729	1433695	1250288	1436068	1196752	1351822	991567	1016828	1782148	1429892	1240363	875027	1277993	900200	1571074	897171	729497	1542777	2919254	632549	1142035	1290273	1496816	2342468	3409097	986762	1140862	2703822	2876826	1087745	1174302	1181562	1725261	1168666	1619682	1364891
P32020	Scp2	NLTP_MOUSE	Non-specific lipid-transfer protein	1396907	1433580	1507079	1434090	1334705	1099356	1292189	1245920	1166103	1273603	1203234	1139909	1074098	1152922	1425235	1417747	1292499	816275	840013	1005915	1290430	929304	1074022	1012700	857191	968376	974301	1057402	943062	975211	1567649	1590974	1479162	1555707	1380751	1243645
Q8CHH9	2022-09-08	SEPT8_MOUSE	Septin-8	142432	174939	151073	197775	169920	1137171	1078092	1360250	1352328	1411967	1432478	1472481	1222016	1310065	1167938	957866	1257027	2110405	1825408	1883692	199955	1914700	1972810	2059710	2190274	1961974	1869676	2119702	1883661	1827883	150715	156984	200080	138978	191233	190592
P16332	Mmut	MUTA_MOUSE	Methylmalonyl-CoA mutase, mitochondrial	837385	873028	835406	785088	727586	1239187	1270822	1305680	1188515	1075515	1192432	1082671	1259755	1237259	1307159	1351470	1286890	1370916	1232758	1376076	802998	1537343	1645629	1322835	1305439	1542666	1287099	1275976	1338160	1416743	843245	762941	825594	732709	773383	765925
Q9D8B3	Chmp4b	CHM4B_MOUSE	Charged multivesicular body protein 4b	1300706	918845	1167033	1145536	1303038	1172955	1463746	1193586	1257589	1261343	1267319	1225843	1163888	1064265	1377991	1330061	1152784	1100507	1062178	1263014	1412560	1455630	1122798	1120524	1326021	1311505	1183746	1222268	1185522	1052504	1307438	1288314	1365253	1050255	1045842	1342960
P61021	Rab5b	RAB5B_MOUSE	Ras-related protein Rab-5B	941913	889459	897808	951934	820661	1142758	1497165	1175781	1233325	1230476	1424080	1213814	1272760	1316492	1391240	1430676	1407713	1225457	1323982	1340499	883316	1316905	1572041	1328112	1337224	1243182	1358890	1236365	1312246	1317330	1057951	911493	855424	874573	867426	811680
Q91V61	Sfxn3	SFXN3_MOUSE	Sideroflexin-3	593482	660128	668788	549972	574864	1171975	1235255	1239826	1456885	1346490	1162376	1182423	1332964	1476487	1164032	1509581	1226951	1990942	1506210	2227008	593335	1539438	2147192	2041890	1686610	1734199	1814775	2263795	1947843	1563432	596923	650063	661256	722846	696306	568540
Q9WV60	Gsk3b	GSK3B_MOUSE	Glycogen synthase kinase-3 beta	1672331	2013084	1823294	1574990	1748282	1218559	1512979	1111620	1236574	1054878	1388275	1233742	1490467	1215299	997476	1186560	1101727	1054739	1207190	1162320	1556976	1100579	1103262	1050080	1175571	1197464	1042390	1076130	897421	996731	1631629	1756628	1760795	1721491	1766873	1857342
Q9Z2D6	Mecp2	MECP2_MOUSE	Methyl-CpG-binding protein 2	1201567	1329544	1333056	1380868	1187366	908547	946666	1080975	1215194	923637	1142610	1008205	957661	1004883	1238978	955136	1032670	1207047	1195963	1305215	1178029	1382748	1560483	1408389	1141491	1459707	1284648	1410196	1251611	1410320	1237038	1213528	1349711	1182150	1282534	1310797
Q9DCT2	Ndufs3	NDUS3_MOUSE	NADH dehydrogenase [ubiquinone] iron-sulfur protein 3, mitochondrial	446914	481261	439159	461048	449169	1142046	1227863	1222096	1505789	1275861	1124851	1278483	1267123	1296574	1038307	814155	1292467	2134447	1963454	1632932	439067	1447839	1337967	1810813	1497876	1934020	1703012	1777253	1559769	1805820	500874	440549	507748	435601	474129	473042
P97500	Myt1l	MYT1L_MOUSE	Myelin transcription factor 1-like protein	310597	128689	124424	115928	322905	131790	1216898	1326108	1408790	70979	1411515	1150587	1271688	1034795	1344199	1244863	1063316	1336822	1228658	1317101	269023	1517389	1482196	1698391	1500667	1398356	1527834	1232859	1558451	1432685	280276	160581	173677	97179	126998	316786
Q8BTI9	Pik3cb	PK3CB_MOUSE	Phosphatidylinositol 4,5-bisphosphate 3-kinase catalytic subunit beta isoform	568289	648761	474766	459396	565093	1204528	1167501	1498955	1330281	1419575	1011586	1273239	1120704	1434667	1444219	1424533	1363277	1276349	1266945	1904809	598795	1256242	1171794	1609801	1235046	1432264	1232340	1978364	1532817	1411948	487610	678014	510208	527291	405827	462025
Q5SRX1	Tom1l2	TM1L2_MOUSE	TOM1-like protein 2	527603	475707	500152	511360	579442	1093466	1341184	1445797	1096936	1417852	1237352	1190461	1420262	1560203	1193047	1468596	1150934	1437941	1476612	1807265	572719	1574469	2074198	1762165	1675623	1823022	1557285	2223867	1613974	1724517	543890	694291	548763	627952	589267	527605
Q9D1R9	Rpl34	RL34_MOUSE	60S ribosomal protein L34	3248723	3785642	3196748	3496417	3358515	986409	1238946	1116658	1130083	1189542	1272218	1347932	1233456	1413972	1026232	1155520	1195885	919785	1057902	1155245	2903664	855115	852142	1001942	918984	1063764	920027	1037717	897619	973982	3074436	3227627	3053211	2868271	3300267	3016661
P57746	Atp6v1d	VATD_MOUSE	V-type proton ATPase subunit D	305437	379212	354274	400124	331709	1072687	1056081	1248062	1243802	1317518	1139163	1310312	1183411	1469100	994033	1489520	1261592	2002836	1771788	2120620	320750	1513263	1350691	1913734	1415105	1540222	1645442	2020116	1931648	1910830	290246	338369	299838	315783	344206	361593
P21550	Eno3	ENOB_MOUSE	Beta-enolase	117336	86652	86003	115796	100976	1647324	1470940	1217916	1445744	1450480	1228006	1301616	1127412	1379422	1906330	1208684	1302807	1250962	1849508	1560622	107433	1231123	1568558	1062903	1625196	1239743	1416643	1028279	1302831	1011523	104691	109198	82998	91995	82540	97363
Q9Z329	Itpr2	ITPR2_MOUSE	Inositol 1,4,5-trisphosphate receptor type 2	1759519	1856748	1688344	1725440	1373532	1046767	1358449	980923	1233828	1166872	1389203	1241710	1139476	1124418	1232038	1130087	1386920	815792	864344	873318	1351883	1076951	1041802	882260	834340	1000720	922588	835105	840853	1039209	1949244	1294040	1784162	1208658	1214832	1654432
Q9JMG7	Hdgfl3	HDGR3_MOUSE	Hepatoma-derived growth factor-related protein 3	2063261	1988299	1951424	1814542	1976909	1155600	1018613	1153977	1269304	1088532	1212650	1055353	1162417	1119769	1044848	998393	957960	975801	1217461	1034243	1768885	1287241	1328469	1195863	1142248	1186281	930343	1207038	944459	990150	1888050	1873412	2168528	1680661	2103033	2141281
Q6PB66	Lrpprc	LPPRC_MOUSE	Leucine-rich PPR motif-containing protein, mitochondrial	1462865	1536961	1602303	1394226	1370803	1287584	1257584	1314280	1206947	1194853	1111837	1223899	1119574	1185255	1205358	1381874	1180903	940472	998959	1085310	1326449	1000933	1060125	892710	951889	1171617	976473	1058928	1013738	1057337	1554370	1551312	1504178	1499549	1413037	1219856
Q61301	Ctnna2	CTNA2_MOUSE	Catenin alpha-2	1202284	1255270	1195338	1204727	1166994	1369924	1208897	1364800	1132720	1262816	1239380	1244228	1098217	1403307	1144708	1125754	1251407	1036075	1252746	1204424	1181827	1308114	1189841	1172443	1277904	1139755	1069610	1146497	1284027	1047346	1338949	1341409	1179744	1363836	920118	1165051
Q99K48	Nono	NONO_MOUSE	Non-POU domain-containing octamer-binding protein	5750114	4847435	5465653	3710177	5193606	1118945	1258763	1141208	1042309	1262958	1288185	1131863	1131196	1149868	1267803	1178531	1195464	947170	931534	1187283	4199380	995241	1209693	1072172	994412	982421	1083376	1169119	955262	994297	5074109	5300786	5389425	4856329	4774257	4760492
Q9DCR2	Ap3s1	AP3S1_MOUSE	AP-3 complex subunit sigma-1	1483315	1420507	1497820	1618247	1400686	1070447	1095969	1181665	1108123	1096310	1272192	1209542	1215758	1150318	1288846	1364734	1136134	839160	789195	907980	1474915	1040505	1106424	761704	836299	744716	934896	781488	1010592	937351	1317338	1485778	1383399	1438805	1464648	1473668
Q9CX56	Psmd8	PSMD8_MOUSE	26S proteasome non-ATPase regulatory subunit 8	2463552	2203123	2398854	2098281	1971994	1003359	1224398	1078590	938425	1126153	938882	1051650	1069843	1180652	1334743	1556574	1088193	997623	1205587	1236490	1893105	1049089	684101	837605	741801	944593	1102075	977974	1032659	709186	2097364	2108589	1993643	2107561	2039937	2031111
Q8K003	Tma7	TMA7_MOUSE	Translation machinery-associated protein 7	4173776	3815990	1270429	2086473	4235464	1063756	1343511	1172320	1351554	1312190	1211445	1048418	1035707	971270	1504591	537184	950989	187569	664911	422149	2336728	430374	444128	751503	866538	866193	985925	430306	523566	428342	5128976	4704595	5169905	2288274	2236223	4461063
Q80X50	Ubap2l	UBP2L_MOUSE	Ubiquitin-associated protein 2-like	1701437	1543815	1614717	1577548	1256100	1110887	1334422	1182251	1114193	1212266	1083680	1027821	1092635	1201112	1227178	1206565	1077751	728036	889645	996388	1496152	1117459	963470	823862	960988	1143534	927795	978634	935142	700769	1945521	1650351	1692694	1608555	1430887	1373344
Q8CCK0	H2afy2	H2AW_MOUSE	Core histone macro-H2A.2	5309143	4922636	5266599	4221383	5200164	1142216	1055344	1183161	1148927	1050613	1331322	1168425	1380226	1199509	1317431	1232131	1099934	768606	784301	834884	4212441	784641	1020359	788024	708813	771172	584723	726821	593304	732237	3905540	4765301	4749573	4541847	5152474	5483366
Q6P7W0	Senp6	SENP6_MOUSE	Sentrin-specific protease 6	74802	74234	60144	189861	169161	1116259	1489896	1345323	894571	1477366	1183989	1236205	1364640	1201156	1332245	1420138	1490656	1198818	1356652	1522196	192890	1627080	1737372	1392230	1706785	1564454	1105051	1188295	1130824	1490279	153766	166330	137184	166108	71628	186896
Q9DCZ4	Apoo	MIC26_MOUSE	MICOS complex subunit Mic26	643998	597616	600104	679840	606286	1382943	1430787	1204056	1112563	1197695	1074023	1412660	1478528	1371030	919678	914698	1170558	2072068	2120642	1560257	650050	1638856	1523663	1928221	1768520	1336918	1369584	1935293	1940269	1929098	636890	566063	564977	555616	625938	614141
Q9QZ23	Nfu1	NFU1_MOUSE	NFU1 iron-sulfur cluster scaffold homolog, mitochondrial	908954	846809	908559	922561	838662	1189549	1100551	1223162	1191933	1155250	1178058	1076105	1209313	1259908	1195759	1248175	1140654	1310374	1300763	1379735	893391	1545318	1447724	1396367	1367082	1438979	1309712	1364431	1343433	1346436	1034146	841046	892292	833133	843844	836638
Q8CG71	P3h2	P3H2_MOUSE	Prolyl 3-hydroxylase 2	687934	1007564	992883	816996	823792	1153634	1154929	1343566	1275704	1197748	1238967	1197791	1316557	1166322	1326116	1607386	166067	1773114	2020186	2170576	889438	1780305	2194755	2025083	251542	2192535	1789540	2377294	1986483	2151080	866471	976820	922514	943301	979456	833463
Q68FF6	Git1	GIT1_MOUSE	ARF GTPase-activating protein GIT1	924545	1030417	1012619	945510	1015129	1175442	1159222	1261181	1230716	1298505	1260942	1201378	1200094	1295864	968120	1087141	1121130	1521250	1453717	1556850	965033	1388569	1637100	1348202	1580122	1422794	1184988	1451421	1442924	1549635	991774	1131902	992582	1103033	1140971	1020409
Q6NS60	Fbxo41	FBX41_MOUSE	F-box only protein 41	216454	233741	228553	241632	260957	1352468	1242384	1077078	971540	1404565	1677170	989732	1404552	1175711	1183604	957023	1457325	1764391	1519505	1353178	257354	1419505	1804086	1949756	1871919	1520013	1735161	1381859	1446126	1350248	287065	225090	312193	263479	226387	247367
Q9QZ88	Vps29	VPS29_MOUSE	Vacuolar protein sorting-associated protein 29	1148827	1180893	1303382	1185785	1154184	1154148	1110469	1221201	1303339	1270708	1085163	1277892	1030342	1149470	1003992	1260504	1086997	1362484	1407308	1442848	1056693	1142169	1089291	1247390	1113502	1470578	1174403	1437146	1310039	1404859	1172669	1262654	1194008	1359323	1174988	1021750
Q922Y1	Ubxn1	UBXN1_MOUSE	UBX domain-containing protein 1	1192655	1179097	1162640	1093472	1115384	996793	1215570	983968	953950	1049641	1335564	1146271	1096909	1376890	985066	893623	1185931	1659186	1124035	1698857	1213982	1539058	1231862	1347602	1363712	1175964	1276982	1681140	1595510	1625560	1346342	1143594	1082421	1090104	1086707	1178445
Q8BKC5	Ipo5	IPO5_MOUSE	Importin-5	3522959	3519752	3191980	3175933	3283993	905661	865219	905211	792832	941970	852602	893802	859059	1130580	735544	1200426	1097630	1116659	1013432	1201542	3571829	966389	946119	1220565	908926	949091	1153708	1296894	1245131	1084336	3275050	3299719	2969402	3679783	3067722	2911185
P62196	Psmc5	PRS8_MOUSE	26S proteasome regulatory subunit 8	2024239	2221188	1923264	1819456	1797483	1136596	1245673	1123887	1125556	1032081	1108627	1058156	1162377	1244774	1197154	1344155	1191228	919205	1055387	1045145	1780622	1131982	1079347	819098	920519	1001782	849494	891990	891412	907694	1894759	1781264	1758524	1600650	1835097	1867215
P06801	Me1	MAOX_MOUSE	NADP-dependent malic enzyme	463796	477754	453043	506525	404482	1191748	1172193	1193798	1226778	1054027	1288425	1294836	1077251	1215077	1270007	1189732	1240551	1308557	1304639	1247979	452440	1173429	1122045	1288254	1085988	1384402	1239438	1264679	1350489	1457605	442037	470787	411899	461992	417192	388161
Q8BH95	Echs1	ECHM_MOUSE	Enoyl-CoA hydratase, mitochondrial	891033	729159	771459	749912	816398	1175135	1166283	1340586	1137798	1121856	1371657	1212809	1349232	1097535	1415375	1291629	1239883	1263416	1035205	1226920	931890	1368338	1412080	1395197	1592478	1334732	1244387	1315804	1286891	1499664	805722	816593	807962	811144	832518	950361
Q60675	Lama2	LAMA2_MOUSE	Laminin subunit alpha-2	1892336	2067929	1945706	1796853	1957848	1014571	1262113	1183378	955529	1175735	1284827	909503	1181860	981876	1162865	872592	1314079	493007	840303	1011428	2016437	940146	765240	1079731	1139806	1096338	990724	847973	895699	1027531	2330258	1832667	1941435	1111887	1675522	1792260
Q5FWK3	Arhgap1	RHG01_MOUSE	Rho GTPase-activating protein 1	1111518	1323998	1152273	1019370	907411	1018036	1099016	1380929	1244396	901585	1144443	1165623	1220923	1536424	1170345	1214504	1050375	1442999	1436075	1666157	1069011	1564655	1369085	1474858	1328126	1625166	1688962	1302666	1460386	1510847	1038621	1129050	1124718	830417	999909	984536
Q80XU3	Nucks1	NUCKS_MOUSE	Nuclear ubiquitous casein and cyclin-dependent kinase substrate 1	2152281	1707779	2170319	2022212	1808993	1020137	1265857	948217	982989	1150009	1198244	1184289	1041962	806119	1238252	1298055	1121172	850211	560077	981746	1747356	1030396	1124042	760437	837110	1029835	796522	884220	765672	964202	1923684	1783947	1958001	1704352	1882262	1839108
O88428	Papss2	PAPS2_MOUSE	Bifunctional 3'-phosphoadenosine 5'-phosphosulfate synthase 2	10239	56192	50779	17181	14483	967985	963188	1486545	1055013	1302852	1322688	881616	1317996	1523248	1204003	1321633	1127766	1989897	2130275	2258176	45952	2669133	2792627	2193254	2403054	2048284	2055318	2593019	2235265	1608492	14241	48823	64012	64804	50675	50398
O88712	Ctbp1	CTBP1_MOUSE	C-terminal-binding protein 1	1123050	945411	989085	977674	1154820	1216032	1116303	1116040	1150949	1258562	1140455	1163354	1165355	1045791	1381205	1218811	1049014	1555826	1642324	1558688	1038422	1581297	1764555	1476674	1617436	1566574	1425454	1514134	1599606	1566984	961539	996760	1031754	1046681	1144821	1147767
Q9QXY6	Ehd3	EHD3_MOUSE	EH domain-containing protein 3	230283	245181	272096	252488	220726	1168487	1157103	1185650	1175772	1175820	1171354	1238950	1033459	1218121	1013509	1074844	1124579	1664771	1520830	1510663	255644	1389523	1379639	1732068	1641046	1957499	1613947	1702909	1700359	1718736	264741	243417	259326	228231	244805	272280
F8VPU2	Farp1	FARP1_MOUSE	FERM, ARHGEF and pleckstrin domain-containing protein 1	1393744	1747202	1768654	1889041	1288693	1154367	1052839	1301280	874900	913522	1141356	1164784	1050499	1264309	1114009	1181163	912464	1003921	950884	1021988	1226975	1090625	1075291	850673	871919	1004559	880215	921993	1190127	935127	1477538	1368595	1541746	1348844	1589466	1463897
Q8C078	Camkk2	KKCC2_MOUSE	Calcium/calmodulin-dependent protein kinase kinase 2	356930	447057	408187	411819	391783	1377215	1474363	1392784	1244937	1292109	1146185	1192711	1381060	1304106	1142974	1250744	1291293	1168914	1295422	1339203	445850	1415534	1419181	1110938	1531780	1465137	1057169	1306797	963683	1354655	368993	421377	402587	369125	378638	340356
Q8R0A5	Tceal3	TCAL3_MOUSE	Transcription elongation factor A protein-like 3	528565	541144	553943	544889	591156	1393339	1325535	1315934	1550085	1372441	1604397	1380599	1158472	1274709	1338635	977080	1203887	1053128	1178990	1174837	567580	1236248	1205170	1166377	1161515	1455501	1024616	1186537	1021973	1156056	594337	612985	607021	651178	584502	545665
Q60972	Rbbp4	RBBP4_MOUSE	Histone-binding protein RBBP4	5610751	5391802	5519839	4732036	5190105	1088112	1028720	1128095	1010435	1054137	1154047	1002046	1224387	1152147	1100304	1222249	1115642	996539	1140393	823191	4619750	1233589	1295739	1061575	1002887	961561	940294	1065290	1005416	1031762	5002047	4977152	4956959	4618151	5433385	4644656
Q99LY9	Ndufs5	NDUS5_MOUSE	NADH dehydrogenase [ubiquinone] iron-sulfur protein 5	538656	664816	723201	704656	500440	1104479	1001095	1386638	1311506	1139542	1120656	1164302	1196795	1409900	1402084	1255351	949004	1659250	1489674	1753293	527425	1460224	1729738	1484230	1498276	1389130	1580349	1763677	1683204	1666845	589812	747870	620808	648033	629373	466359
Q62393	Tpd52	TPD52_MOUSE	Tumor protein D52	535256	547210	640377	631799	476485	1304752	1412838	1345344	1422566	1282015	1391383	1226291	1285837	1356986	1638079	1431897	1384918	1108247	1146899	1155856	500505	1366912	1454032	1223368	1155723	1321006	1084332	1137488	1137904	1206849	659694	546666	652423	553601	657086	470702
Q9WV02	Rbmx	RBMX_MOUSE	RNA-binding motif protein, X chromosome	4020075	3629255	3596793	3530430	3841479	901763	1146365	1068500	957264	1157621	1155158	1083780	1172628	1188200	886977	841798	1170407	982307	906690	1055671	3487383	977969	981988	1019050	1025833	950956	1008568	1034091	870094	841715	3821879	3418816	4112924	3440298	3281183	3560652
Q9D898	Arpc5l	ARP5L_MOUSE	Actin-related protein 2/3 complex subunit 5-like protein	792892	613953	1078044	1210160	1041204	899461	871307	1192706	862765	1295302	862769	1207309	886621	1355003	1056987	1549346	1160136	1803408	1504377	1720470	731828	1389163	1784126	2033414	1316292	1390258	2248279	2566730	1957963	1458248	1071820	1080513	988495	1126835	780937	778834
P28474	Adh5	ADHX_MOUSE	Alcohol dehydrogenase class-3	2862373	3167187	2863257	2547624	2583037	821145	946022	1032396	1076247	895313	1146689	1031758	1042335	1138481	1139934	1145601	1023893	943695	1093742	1096615	2573749	1017526	936786	1128283	1041575	1034425	1119221	1190370	1127861	1143852	2681404	2484783	2726085	2055057	2542924	2490912
P26039	Tln1	TLN1_MOUSE	Talin-1	720958	776071	781518	797651	566148	1038227	1185066	1233906	1175992	1151333	1280360	1132866	1300261	967880	1481996	1298395	1208839	1332063	1093131	1365479	695865	1401658	1453867	1063801	1144483	1414826	1273012	1421498	1433125	1309310	765372	726645	747689	664534	762344	592031
P62812	Gabra1	GBRA1_MOUSE	Gamma-aminobutyric acid receptor subunit alpha-1	123257	143847	130150	144798	144144	1181456	1380660	1238540	1020368	1254427	1177907	1146296	1341264	1127605	1029222	1215895	1377978	1549540	1495657	1697891	124340	1593075	1794428	1577178	1598431	1674013	1091911	1571865	1052915	1530181	125005	120725	136903	114379	114324	126389
Q80TV8	Clasp1	CLAP1_MOUSE	CLIP-associating protein 1	1671642	1611420	1537319	1478901	1290181	1124104	1200511	1177201	1117994	1059521	1147163	1063767	1055889	1215175	1234084	1115920	1097442	891029	1032117	954406	1438746	1058951	1095150	931042	1072289	1086393	973200	1035177	1007492	944758	1677871	1488977	1459544	1581987	1368670	1422326
O89112	Lancl1	LANC1_MOUSE	Glutathione S-transferase LANCL1	613388	722350	716120	730040	637319	1166025	1096755	1220846	1252921	1274752	1045776	1323563	1225542	1292128	1090451	864833	1055299	1980749	1944002	1790167	605006	1604583	1611164	1699681	1412354	1436069	1894083	1708946	1819252	1740867	533415	617472	721934	599293	648393	627448
Q99KQ4	Nampt	NAMPT_MOUSE	Nicotinamide phosphoribosyltransferase	1039591	1381641	1419168	1216428	1032911	1236818	1150037	1309006	1197343	1037348	1233017	1194735	1126798	1154938	1207883	1335808	1076333	905752	884698	969268	1105423	1016476	1174434	910510	944962	1071675	899685	1007025	1001577	1006404	1240742	1192467	1388315	1084452	1374072	1091535
O55022	Pgrmc1	PGRC1_MOUSE	Membrane-associated progesterone receptor component 1	1495425	1167314	893868	1077856	1431346	1056203	1177297	1178342	1350236	1032096	1429850	1239329	1064870	1104546	1504651	943536	925122	669655	832689	1057108	1202652	946779	851075	999145	854008	1069019	1508529	998310	1222690	948815	1415185	1421597	1731495	1011830	1152971	1693886
Q91VN4	Chchd6	MIC25_MOUSE	MICOS complex subunit Mic25	718099	572792	672350	654631	710701	1047468	1241225	1067144	549870	1117963	1215088	1131316	1318239	937418	1191171	1282754	1209627	1501466	1187946	1388691	718005	1647392	1794641	1571484	1643285	1314281	1476329	1486874	1520097	1525106	656493	643050	671890	640276	647794	677324
Q03517	Scg2	SCG2_MOUSE	Secretogranin-2	739679	661129	649849	867377	708768	1148208	1130450	1103781	2099474	2102689	1554775	1354221	1192034	1689941	2672141	1172426	1268236	1115389	1243572	1016923	527317	1489289	1160902	989303	1153694	1172515	2057880	865602	1700695	1923633	592683	597079	627075	619727	492909	985002
Q8K3G9	Appl2	DP13B_MOUSE	DCC-interacting protein 13-beta	985826	975603	983128	1256214	642455	147446	2237409	2621603	2484368	3001516	1990529	2041398	2049288	2600692	2119746	130312	2042546	131781	3275229	3380744	612273	2050763	136177	3264349	2576361	129549	122506	3921493	2640522	3282423	910411	952120	885935	392245	54157	785746
P42208	2022-09-02	SEPT2_MOUSE	Septin-2	1157695	1185463	1160063	1031195	849082	1112820	1193672	1318809	1207702	1039470	1109326	1003389	1089442	1087825	1468738	1262767	994619	1017123	1094062	1218043	1013328	1175228	1384482	1252321	1110738	1246474	1079895	1252031	1089345	1199415	1269252	1099337	1129249	1029135	1091412	937984
Q9JI46	Nudt3	NUDT3_MOUSE	Diphosphoinositol polyphosphate phosphohydrolase 1	1190470	1340377	1102872	1134644	1175177	942277	862377	878238	807071	954051	888354	972804	915649	1096521	724707	884920	976072	1476986	1295994	1382922	1213130	1011238	968740	1316404	1017828	1268963	1299341	1422787	1181819	1241810	1342337	1230914	1096122	1098667	1026158	1141144
Q9DB75	Cdip1	CDIP1_MOUSE	Cell death-inducing p53-target protein 1	303596	382151	304933	354575	267399	1057813	1310292	1061435	1254923	1225016	1395955	1165716	1265435	1070966	1611698	1408448	1427042	981315	781445	1273139	316727	1549778	1465220	1327152	1407029	1324202	1454011	1210139	1340747	1342929	356128	292126	304031	328647	245922	252398
O08788	Dctn1	DCTN1_MOUSE	Dynactin subunit 1	1172104	1145396	1174702	1211882	1059131	1118037	1125835	1071784	1026873	1054279	1033359	1062911	1035610	1136959	1246649	1189615	1136513	1172451	1076365	1095965	1224503	1317102	1115117	983869	1115590	1177325	1022416	1038498	1102057	1012943	1085163	1156772	1092564	1147903	1119198	1097312
Q9Z2X1	Hnrnpf	HNRPF_MOUSE	Heterogeneous nuclear ribonucleoprotein F	2937117	2398480	1791573	1590138	2624247	1104226	1182177	1060021	783557	1203534	616814	1118197	793105	585545	1219750	596678	610458	348537	359403	842829	2390900	541602	424006	539026	605960	1208906	915087	1109258	332544	390350	2535793	2758580	2759792	1830860	2039297	2429774
Q99J85	Nptxr	NPTXR_MOUSE	Neuronal pentraxin receptor	162510	144409	134612	158538	139994	1333069	1470561	1414069	1432172	1128238	1532548	1650297	1400143	1513177	1468336	1899396	1432016	952175	1097882	1415511	123490	1302327	1181380	948815	1246952	1271388	1882755	1057130	1766502	1016207	170085	154268	188763	121308	157547	165287
P62301	Rps13	RS13_MOUSE	40S ribosomal protein S13	2491387	3038983	2614160	2597602	2226224	1133834	1112951	1109386	1044048	961528	1054127	1123050	1082283	1231404	971335	1116144	1035886	865836	883908	816845	2244459	829713	813921	844732	807445	859009	899076	868027	920287	848596	2385759	2223281	2482555	2171463	2561873	2321018
Q9WTP7	Ak3	KAD3_MOUSE	GTP:AMP phosphotransferase AK3, mitochondrial	808530	756474	851934	838511	996824	1115956	1093215	1146370	1038041	1160367	1172725	1124993	1207445	959804	1052038	1157247	1187932	1252968	1016685	1214792	981827	1229149	1279259	1482176	1389692	1243022	1279617	1319760	1280047	1356944	761077	849209	963093	908628	975181	1102399
Q61481	Pde1a	PDE1A_MOUSE	Calcium/calmodulin-dependent 3',5'-cyclic nucleotide phosphodiesterase 1A	5988543	5943293	6695024	192570	6111260	926302	1021738	1155595	983315	773425	1143146	945156	869162	1007787	831120	1080046	810130	909803	977833	903206	6030866	1101677	1275126	1304762	993330	1148243	1207091	1164645	1414953	1112601	175770	6225561	189167	6081292	175188	6512850
Q8BPN8	Dmxl2	DMXL2_MOUSE	DmX-like protein 2	342492	387736	371279	353353	308409	1012621	1173666	1364929	1264333	1040720	1135274	1077082	1188809	1419559	976827	1278504	1058293	1591315	1522948	1724216	351341	1415748	1692098	1511089	1466032	1737838	1424577	1516782	1497325	1653197	323651	337317	278602	237595	326468	312966
Q9CX86	Hnrnpa0	ROA0_MOUSE	Heterogeneous nuclear ribonucleoprotein A0	6881778	6381213	5974864	8247838	7379264	865818	1057806	1074686	770833	817267	1331527	1123967	1235163	781308	1247123	1058929	1085181	732428	622561	738367	6838502	1042060	918709	1140867	810182	724479	1012465	866438	725059	809878	6804664	6315845	5940035	6248550	7642615	8364265
Q9QUP5	Hapln1	HPLN1_MOUSE	Hyaluronan and proteoglycan link protein 1	13983	123322	24519	29727	79448	1026558	1127635	1265105	1197564	956460	1199208	1077224	1137160	1078567	1184780	1138914	925810	1855850	1690852	1955350	62296	1864685	2124808	2081786	1932904	1930060	1579184	2181329	1890755	2033195	197898	40139	29851	212021	61054	248022
Q8R5M8	Cadm1	CADM1_MOUSE	Cell adhesion molecule 1	495606	441570	436365	441645	393330	1125931	1126495	1173311	1016078	1093976	1210972	1107068	1066882	1233722	1010771	1117183	957798	1563447	1339975	1580062	522671	1507402	1713648	1337528	1338833	1443882	1292589	1546861	1533499	1531237	502196	486482	470008	463702	489501	489100
Q91WD5	Ndufs2	NDUS2_MOUSE	NADH dehydrogenase [ubiquinone] iron-sulfur protein 2, mitochondrial	329849	423403	442631	483672	444075	1145749	1043202	1259710	973564	1120860	1224977	967028	1077728	1026633	1283475	1171516	1274668	1268152	1477331	1527870	515869	1364213	1519634	1553142	1407736	1510305	1807585	1501459	1498819	1390032	348747	388621	489072	386838	438791	447913
Q8BIJ6	Iars2	SYIM_MOUSE	Isoleucine--tRNA ligase, mitochondrial	499580	500962	530805	451965	477189	1147441	1095776	1248488	1153417	1232656	1040176	1090498	1172885	1100430	1025147	1250978	1080196	1791045	1770067	1763812	416341	1626451	1888623	1763167	1762019	1893018	1365390	1992326	1493421	1795607	457493	525487	517174	526555	513017	464418
O35465	Fkbp8	FKBP8_MOUSE	Peptidyl-prolyl cis-trans isomerase FKBP8	1085978	988690	1165980	1105378	997063	1166819	1408420	1273443	1148522	1141244	1067882	1130476	1237570	1206466	1525602	1416230	1235233	1113222	1005029	1216474	1087567	1430253	970203	981719	1066866	1242671	1107058	1084214	1072100	880228	1047594	1053637	1127886	1010595	1034667	941744
Q04736	Yes1	YES_MOUSE	Tyrosine-protein kinase Yes	1075150	1143720	1075089	1237753	1214644	1075036	1033569	1087118	834612	956923	1095856	1270692	1035059	703280	1092531	1176455	1040008	1164433	698439	944892	1339609	870624	985680	956940	877960	992834	1163025	1168990	1295847	1117240	1127310	1414588	1392303	1172194	1401331	1287402
P35278	Rab5c	RAB5C_MOUSE	Ras-related protein Rab-5C	1179188	1208381	1147726	1207096	905333	976805	930065	1086253	1081585	1011569	1172003	1138415	851424	1081924	1139381	1263996	1233745	1103031	694344	1115090	1366756	1050742	1142621	911451	1103765	1092094	1015410	951079	1003605	1105004	972546	1197674	832155	1203625	1024309	1084258
Q9D023	Mpc2	MPC2_MOUSE	Mitochondrial pyruvate carrier 2	662565	710824	629133	632787	550291	1147147	1176321	1253855	997508	988898	957290	1029306	1352890	1532046	921871	1369385	1243410	1862979	1610867	1500155	569192	1215994	1261692	1862422	1275683	1479760	1592782	1898320	1534183	1360458	719328	622875	567111	594416	585914	467354
P21278	Gna11	GNA11_MOUSE	Guanine nucleotide-binding protein subunit alpha-11	926355	1034308	1059567	886617	945398	1157560	1116573	1161222	1224428	1058760	1227195	1245742	1305757	1261081	1046799	1031742	1084700	1272302	1248234	1197130	958265	1027493	1092581	1210380	1090175	1123630	1168519	1101856	1192547	1310982	903546	931562	1000881	1024996	978268	905625
Q9Z1Z0	Uso1	USO1_MOUSE	General vesicular transport factor p115	1436525	1359352	1346751	1282139	1328314	1111459	1052680	1044447	1020389	1082285	1062623	1029991	1100702	991949	1008664	1092444	1189324	922083	865308	996279	1316705	1140556	939187	910854	983775	943482	889682	941370	969065	927831	1369600	1324427	1443852	1311441	1293311	1244973
Q6PHN9	Rab35	RAB35_MOUSE	Ras-related protein Rab-35	1107119	1056222	994171	910378	900252	982892	1262131	1086466	1074899	1105309	1069076	966390	1084774	1194607	1159568	1194627	1135646	1128289	1057742	1334003	972481	1570891	1578634	1263389	1258896	1272556	1275944	1308939	1271535	1267347	1018138	990105	884189	938662	834250	851076
Q9ET26	Rnf114	RN114_MOUSE	E3 ubiquitin-protein ligase RNF114	421315	1398539	524688	1631301	1874292	1137686	1069418	72280	61602	122105	1134582	1117374	1101720	87080	57048	1021546	960054	1047039	68928	1111401	1801286	1168121	199560	1260939	1248583	637705	1194519	1235858	60185	814466	1877993	1840491	1749453	465642	515586	1818586
Q91ZU6	Dst	DYST_MOUSE	Dystonin	2691431	2615179	2454299	2212992	3028674	951458	1115172	1056292	893291	899006	1191736	891487	1095656	953102	1074850	1229299	1156021	762435	706816	872396	2809694	217564	769474	918543	982154	762685	608315	875144	777151	890004	3268761	2445326	2605006	1932161	2104791	2959040
Q9Z2U1	Psma5	PSA5_MOUSE	Proteasome subunit alpha type-5	2549492	2332148	1961774	2251090	2568477	941023	937313	940111	832377	894445	1065493	949152	1189520	1284485	845898	1415084	1035546	911642	1046786	1061727	2431912	856040	1179400	1104723	974978	840435	864877	990540	925261	1009131	2083343	2071440	2289651	2073056	2221958	2331359
Q60902	Eps15l1	EP15R_MOUSE	Epidermal growth factor receptor substrate 15-like 1	909362	894749	916693	958471	907297	1049824	1081387	1152908	968918	1045015	1113730	998451	1148962	1158210	1085110	1232769	1210574	1253071	1162009	1306375	1039739	1286970	1427452	1197397	1268094	1316337	1219474	1324879	1241261	1300486	983378	956328	913293	939747	948779	905386
O54983	Crym	CRYM_MOUSE	Ketimine reductase mu-crystallin	782312	925730	876348	835889	784024	2095698	1789858	2984003	3994243	1521598	3819313	3047540	1636791	1897850	2284288	3755733	1536879	710563	811674	961396	920840	1306410	1125956	1290166	994966	1033036	3171736	967228	4683521	2421681	1090702	1016639	1075713	977252	1038162	547073
P28740	Kif2a	KIF2A_MOUSE	Kinesin-like protein KIF2A	1446190	1288994	1337900	1361072	1383745	1082721	1249126	1084973	936886	1132894	1053810	1027082	957005	884666	1243189	1074274	914028	736753	690691	911771	1422942	965350	957841	784565	991100	1059263	1076767	915967	957312	883049	1340074	1444501	1406536	1278946	1112493	1239924
Q3UHB1	Nt5dc3	NT5D3_MOUSE	5'-nucleotidase domain-containing protein 3	596736	709811	737460	681142	604006	1075343	990524	1144094	1088371	937156	1094720	1115261	1051860	1091858	969074	1212397	1075936	1224106	1109108	1247531	638794	1184767	1170790	1103742	1197113	1246972	1118915	1113535	1289412	1173071	639257	627584	641173	612647	652125	578345
Q3UHJ0	Aak1	AAK1_MOUSE	AP2-associated protein kinase 1	256454	253635	276901	303030	233425	1070818	1048403	1187076	1173424	1072236	1070142	1034135	1154396	1146385	1158226	1075786	1076906	1491348	1563587	1423391	272439	1728720	1733056	1375964	1567628	1441531	1244433	1384218	1348819	1578931	262141	261515	269505	253746	272211	263613
Q8CG64	Fkrp	FKRP_MOUSE	Fukutin-related protein	2951826	2720712	2430800	3781287	2675652	152972	1161007	1027529	930398	103461	93695	9329949	108970	733110	1133145	1147915	115037	707357	970025	737220	2370943	247301	1117518	946285	90232	954654	42807	846382	729716	783901	3203848	2494361	2867841	3434630	3587600	2228583
Q9CWY8	Rnaseh2a	RNH2A_MOUSE	Ribonuclease H2 subunit A	155663	156221	161804	137708	144706	1192353	984597	1243247	1204677	1146556	1021675	1179653	1060526	1295345	1083138	1499689	1052590	1935459	1604938	2046951	151581	1520474	1548115	2086735	216694	1577789	1900250	2684924	2261483	2016456	142678	150227	158326	170117	154358	155348
Q921I6	Sh3bp4	SH3B4_MOUSE	SH3 domain-binding protein 4	6335065	5944448	105597	94715	80958	981882	1226884	958604	1186498	1091395	1218539	1258476	1187315	882075	1079182	70438	52864	1270550	59384	1198935	98851	910944	838431	59905	31659	1064284	27055	1124951	1204621	1152719	5242153	103311	5545204	137208	100444	5861131
Q8VIM9	Irgq	IRGQ_MOUSE	Immunity-related GTPase family Q protein	1675552	1885379	2020707	1878321	1791884	994085	971507	1119874	1011695	1101218	1119016	1134624	1035797	1106947	944677	887057	1041013	878750	767062	849747	1926193	849970	884550	909218	867239	911473	830817	890002	854643	946232	1676862	1877893	1719230	1754804	1924789	1744912
P62855	Rps26	RS26_MOUSE	40S ribosomal protein S26	2772093	3179319	3504785	2768446	3352009	1121146	896644	935623	1046692	1094159	1044514	1086363	1033226	1053357	863732	931149	1076671	1143775	1062301	1030910	2937923	830398	682489	1030597	849242	901111	889997	1004530	941278	943851	2926819	2880475	3211274	3474357	3217365	2495684
P62242	Rps8	RS8_MOUSE	40S ribosomal protein S8	2363672	2611503	2279858	2240406	2226442	1064934	1009810	996672	932074	968739	1071817	1138896	1098345	1038324	1022410	1074019	1096199	872160	815903	912960	2177377	815568	930929	888864	829726	855551	907012	898746	788098	897501	2219218	2056961	2197357	1829522	2250352	2207445
Q99LF4	Rtcb	RTCB_MOUSE	tRNA-splicing ligase RtcB homolog	1857881	2288380	2112110	1958335	1972224	1032516	900599	1117466	1077216	982758	1043265	957402	1107245	1031150	1030581	1057510	847620	1000410	965900	1012156	1999606	989237	1272243	1337446	1003979	996036	912363	1058748	958111	975786	1683364	2099557	2110909	1981888	2045713	1907740
Q9QZQ1	Afdn	AFAD_MOUSE	Afadin	1086169	990715	1067307	520113	456541	891852	947734	962157	959293	1055588	951183	887863	953222	777150	1535829	1093831	258530	1067045	1216592	1196341	1113768	1164601	1458276	255085	1168436	1193401	1265264	1208358	1413447	1079686	1102882	1059821	1073008	1007944	483551	1070289
Q8R4U7	Luzp1	LUZP1_MOUSE	Leucine zipper protein 1	125987	1485173	439228	808624	413903	779638	1092513	1143124	1170506	1094963	852731	960742	992378	869351	1232471	1405292	1012115	1617218	1811851	2112227	504582	1545372	1554812	1877340	1412987	1620707	1893791	2991126	1903302	1589152	438393	533670	1000016	477726	1041470	556192
P62849	Rps24	RS24_MOUSE	40S ribosomal protein S24	3200344	3661935	3229577	2932377	2633601	997741	995937	873479	750990	1058509	767538	1110433	920158	1066914	831948	1449099	1108696	979702	822542	1080104	2440911	701694	561220	792423	611705	780120	781772	806039	858603	1062605	3214738	2891815	2377833	2539223	3051214	2523874
Q61205	Pafah1b3	PA1B3_MOUSE	Platelet-activating factor acetylhydrolase IB subunit gamma	14428639	14052780	13986034	14179538	13815870	852134	945351	882610	932892	830664	1145743	947858	903210	939301	1088135	1216208	950563	783856	786338	836460	14416622	800722	768318	1040853	800580	829966	1366292	954897	1104387	939022	16541434	14704271	13480262	15270404	13833550	15453468
Q5XJY5	Arcn1	COPD_MOUSE	Coatomer subunit delta	2245538	2162175	2017213	1889381	1585140	981835	1186219	1060465	1064333	1035405	974537	935932	944744	1221748	1141930	1085750	1025544	820767	872098	888140	1716541	947588	888298	724485	825305	926852	790471	816242	844992	859096	2230568	1831119	1780628	1740941	1713133	1602541
P67871	Csnk2b	CSK2B_MOUSE	Casein kinase II subunit beta	1100814	1025394	1007951	998272	1151404	1085337	1039833	1000363	1032871	971758	1120284	1020106	1042458	962604	991178	1034800	1091454	1041832	1091293	993034	1128484	1196271	1161220	1080508	1103738	1007447	1140099	986460	1167071	977020	1032672	1078858	1087022	1122071	970030	1091561
Q9CWJ9	Atic	PUR9_MOUSE	Bifunctional purine biosynthesis protein PURH	2225811	2628170	2674168	2548778	2795139	955731	711823	939012	777949	902801	919620	969491	899330	895997	846838	1035400	852887	1063326	683985	1004060	2975051	887605	1054565	1150101	917204	842273	975125	1063834	1195683	1152684	2154268	2724489	2503527	2827968	2682515	2367383
P55264	Adk	ADK_MOUSE	Adenosine kinase	833350	922481	905187	779404	840954	1178943	1271120	1290177	1166424	1233916	1164611	1064807	1217908	1089860	1226293	1079631	1141453	949065	1004892	950934	829459	1134873	1135464	1088831	1070675	1316480	891298	1081386	1087146	1051463	887253	827122	869165	799244	823096	700951
Q9D1J3	Sarnp	SARNP_MOUSE	SAP domain-containing ribonucleoprotein	4344823	3347807	2964703	2987752	4190188	962522	1085296	1020551	1064691	1127536	1209615	977763	933676	1050090	1211317	860584	963174	669332	807945	962586	2860082	991868	915247	845879	871279	902410	760905	900580	701031	769510	4193293	3978195	4111712	2910468	3345402	4009563
Q8R326	Pspc1	PSPC1_MOUSE	Paraspeckle component 1	1963100	1962867	1913762	2103194	2009139	1076880	1118280	1023632	1000690	950755	1105641	918004	971217	1163750	1021481	895406	1139524	869866	1000856	957478	1873306	905913	1036116	911326	995083	962861	797854	917599	871970	853679	2177052	2009929	2002531	1951205	1965515	1743218
Q8C0L0	Tmx4	TMX4_MOUSE	Thioredoxin-related transmembrane protein 4	783402	1102184	1046893	1137284	1051220	1018661	840427	1050730	831797	848196	966280	1057321	1246249	1193081	1085992	1143203	1093071	1122388	838498	1170874	1054805	1117440	1229626	1210237	1131495	926032	1006785	1053333	1129838	1098134	3948670	887586	945939	877482	1031569	1149088
Q9QUR6	Prep	PPCE_MOUSE	Prolyl endopeptidase	1279296	1531510	1467916	1649951	1475643	1099549	1029277	1022714	915963	945444	1073730	1096631	1038068	1025916	969037	1190473	1195585	836958	781595	741306	1649159	779421	836713	807382	805390	736442	696635	741549	736103	854467	1310776	1401050	1278913	1390992	1446422	1540583
Q6PDM2	Srsf1	SRSF1_MOUSE	Serine/arginine-rich splicing factor 1	3876699	3684830	3544467	3270974	3482383	990541	905194	1088103	1016854	955906	1113135	1086400	962659	1202702	1005204	847302	1025389	851211	812120	819630	3470161	1091248	954214	817448	801897	824608	761123	809120	869001	786854	3189938	2465480	3006266	2620333	3265910	3508438
P62869	Elob	ELOB_MOUSE	Elongin-B	2086160	1960050	2226164	1960637	2375803	828872	874243	1008737	837638	807540	936442	968549	996937	922571	966391	1398352	930712	1004926	1033433	1198712	2486342	953589	1012742	1107355	962729	864737	889012	1266213	919568	1074883	1946184	2446118	2179090	2283528	2234063	2201581
Q9QYB5	Add3	ADDG_MOUSE	Gamma-adducin	339784	404748	347916	486474	310432	988935	1153381	1173844	1075600	1057460	1130300	1051345	979014	1020107	1079343	1084456	1119928	931808	1115513	1138424	375279	1116473	1053217	1227734	1193366	1224073	1293289	1205569	1433572	1256284	420364	315232	410161	291255	382054	339043
O88809	Dcx	DCX_MOUSE	Neuronal migration protein doublecortin	6619226	7189671	6714605	6324848	6189535	1224856	1047995	1055871	797528	876302	977511	1082386	1088046	1018429	898193	1081953	858118	517275	623986	400243	6144670	742733	607558	430163	580423	612707	489842	485525	647540	610477	7266941	6412443	6818034	6305158	6423545	6336159
P35293	Rab18	RAB18_MOUSE	Ras-related protein Rab-18	992663	1336544	1222776	1163412	1171587	809647	782873	872706	801747	692431	737937	792935	735064	911979	764532	1041838	865998	1128180	1219671	1057513	1204007	1051589	892151	1061864	928303	1154044	1008180	1212276	1093496	1164113	1046240	1304741	1093597	1063708	1107459	1029520
P33175	Kif5a	KIF5A_MOUSE	Kinesin heavy chain isoform 5A	571331	516898	571812	589839	548366	860241	1170436	1218067	1241030	1162684	933692	1027309	1106672	1005018	297340	1484068	1066490	1688218	1906467	2229970	622832	1624442	1656028	2013775	1480848	1667970	1982715	3122565	2030159	1670739	566211	653078	513266	607139	531810	490457
O35136	Ncam2	NCAM2_MOUSE	Neural cell adhesion molecule 2	178810	192078	194368	310502	170668	1180274	1381648	1073945	1048274	1162976	1135342	1199685	1189785	1042796	1170975	1286523	1220926	948500	1159614	954673	181461	1380727	1168457	902291	1143371	1068706	1101628	904443	1198541	1145053	206571	168725	205344	171851	211789	236190
Q9D2M8	Ube2v2	UB2V2_MOUSE	Ubiquitin-conjugating enzyme E2 variant 2	1403327	1485200	1391308	1290757	1417017	829272	873787	1010785	892667	875961	899726	805921	979407	892117	912357	1184820	808902	968019	879370	1105110	1326438	888289	1042847	1152979	947414	982303	978125	1404864	1044563	942649	1492676	1491351	1455076	1617181	1421873	1438563
Q8BMF3	Me3	MAON_MOUSE	NADP-dependent malic enzyme, mitochondrial	97113	292934	50304	93536	183909	1035578	1360543	1006881	1044631	1124607	1116605	1083659	1042477	1206895	864556	916886	1303805	1905531	1596258	1635597	59614	1895397	1539588	2086097	1998089	2105349	1825741	1728855	1747599	2001044	147636	46575	45852	43721	97533	138543
Q99LB6	Mat2b	MAT2B_MOUSE	Methionine adenosyltransferase 2 subunit beta	845228	740539	788326	734002	783095	1126889	1009833	1209521	968650	1119689	1046197	1111134	1072767	1094647	899183	1156847	1039284	1096546	1049314	1046499	750380	1277500	1326357	1133976	1108017	1243714	1021358	1271501	1225781	1262426	772876	876281	759716	846953	846872	720883
Q61885	Mog	MOG_MOUSE	Myelin-oligodendrocyte glycoprotein	7665	3324	9193	6011	4905	639809	910585	1034870	2163624	1178749	1111954	1259545	2007091	1047310	3234047	637026	1009860	1578863	2037894	2094183	3152	2123795	3658177	3704397	2478765	2350814	1415824	3097212	1391676	2428177	1330	3670	3231	1829	21	497
P56183	Rrp1	RRP1_MOUSE	Ribosomal RNA processing protein 1 homolog A	256951	177334	220469	253915	203759	1032584	1278803	1282094	842255	1048924	1086658	887946	1084935	1255520	1445541	1506308	64510	1070437	1113340	1122843	252537	1304828	1305939	989909	1474944	1340873	972836	1212098	1207467	1316749	320611	221739	208162	244514	1143047	258993
Q8BFQ8	Gatd1	GALD1_MOUSE	Glutamine amidotransferase-like class 1 domain-containing protein 1	1442252	1309685	1321818	1364831	1429841	982035	916498	963349	898794	1023659	994541	1140930	978546	1003119	769800	860830	1243586	1023122	968586	1084000	1536203	891321	884225	996106	925141	982273	934556	1082034	979351	1054526	1372201	1336975	1280229	1317079	1331412	1427473
Q8BVI4	Qdpr	DHPR_MOUSE	Dihydropteridine reductase	522159	548730	533072	556233	535911	910094	943826	1073631	1211411	1020196	1104860	1049714	1083479	941517	1237769	949272	1043258	1647872	1645030	1671858	582863	1835478	2335411	2203692	1904365	1869460	1542003	1880447	1623589	1941029	692182	573324	550538	471950	515669	564564
Q08331	Calb2	CALB2_MOUSE	Calretinin	773920	663034	739575	1205945	655552	1150716	1055529	1440066	1818399	1137349	1758267	1429444	1386678	1918877	3320924	2225424	1187454	650425	740166	996164	748885	842915	1117954	994642	622439	539976	2742539	953596	2722243	1611544	706726	777677	819137	798595	786855	1228450
Q8K212	Pacs1	PACS1_MOUSE	Phosphofurin acidic cluster sorting protein 1	865187	964866	888785	963369	830256	1035176	1063974	1033577	1047450	1015281	1016364	1033604	910444	1167518	1009092	1194881	1035690	1191166	1147449	1134660	833076	1257051	1280293	1114444	995638	1265856	1152498	1202366	1428444	1198148	922268	867968	876760	932778	879263	788212
Q91VR5	Ddx1	DDX1_MOUSE	ATP-dependent RNA helicase DDX1	1970808	1923660	1926135	1716775	1620296	1012136	976806	993455	961392	916624	993872	931591	1035054	969606	1065939	927182	1064585	973418	939260	971167	1837052	1057180	1118900	982801	982666	1003137	849467	949646	885856	940337	1778721	1731303	1693067	1746193	1716811	1806198
Q9Z2W8	Gria4	GRIA4_MOUSE	Glutamate receptor 4	229854	204534	175270	233596	220709	1148338	1286048	897116	887409	1032606	1297652	976739	1245452	1009045	886100	1230429	1271280	1083061	1169583	1237562	242007	1238904	1444909	1345022	1576956	1422162	1318729	1163256	1092361	1252917	277668	219449	227308	173256	228023	273159
P29758	Oat	OAT_MOUSE	Ornithine aminotransferase, mitochondrial	995920	1051451	954377	1180557	935198	878353	916648	1088807	1019467	1021218	924816	906435	774497	1130545	844950	981120	874721	1152619	1251248	1412982	874044	1201189	1166630	1229395	1009657	1328650	1030328	1413130	1159311	1336987	916870	1129496	843646	1092194	1062278	921013
Q8BP47	Nars	SYNC_MOUSE	Asparagine--tRNA ligase, cytoplasmic	1075367	1063731	1116068	1107870	938659	1051224	1139029	1074312	987657	928888	1005840	963166	1064734	983986	1023993	1041067	1046060	955683	1016686	881128	987017	1127343	1136795	913824	1046482	1095071	853402	866090	974737	1064744	1026720	959509	982250	1025369	1077455	893303
Q62443	Nptx1	NPTX1_MOUSE	Neuronal pentraxin-1	886646	829923	376454	799254	896045	1127311	1006191	872827	1115562	1304738	1442104	1206826	1330749	756734	1286407	1503216	1474983	937717	1061762	1368989	1012492	1291139	1200323	1443295	1287315	1178275	1580032	1012015	1026118	1089099	530915	720170	955840	556360	933271	867107
Q05512	Mark2	MARK2_MOUSE	Serine/threonine-protein kinase MARK2	415994	459645	440543	504542	422686	1043208	991490	1049528	1010270	941122	1029170	1076391	1151204	1143788	938082	1176126	1074344	1129120	1164537	1084411	452719	1283205	1335709	1028030	1088641	964322	1122461	1099917	1202400	1167137	430186	409828	426307	385879	438896	409560
Q925N0	Sfxn5	SFXN5_MOUSE	Sideroflexin-5	143557	182762	179067	194157	160802	999007	1005015	1025622	1010775	942250	1029317	1029516	1192309	1246950	1152371	1126332	1000250	1346668	1224900	1381589	174555	1193235	1297024	1267212	1032673	1099732	1031389	1267092	1122537	1143259	140128	131410	167120	180651	164153	147586
Q8VDW0	Ddx39a	DX39A_MOUSE	ATP-dependent RNA helicase DDX39A	4332326	4288814	4215354	3808227	3986967	1033619	903420	997168	1033039	942082	1004544	993062	978536	1226700	930964	1115596	1009649	947937	994840	974640	3691963	783100	892951	1014900	872042	893163	929617	1011841	1004873	894319	3835566	3955077	4165141	3737466	3885824	3687281
P40336	Vps26a	VP26A_MOUSE	Vacuolar protein sorting-associated protein 26A	640886	654248	621363	588482	477133	1083340	1155310	1201996	1061786	980829	1031014	1010643	990338	1229518	950426	990721	1014068	1188380	1097387	1196043	528013	1295536	1253919	1133046	1176212	1279429	1189019	1209972	1270927	1199863	656434	542805	571702	568500	600770	453020
P62881	Gnb5	GNB5_MOUSE	Guanine nucleotide-binding protein subunit beta-5	237250	240254	199102	201399	181044	985512	1361843	1167440	1032712	1311394	958796	898672	1126921	1176769	917553	988595	1250967	1409127	1744492	1291978	194783	1534962	1475472	1641364	1538657	1643915	1381766	1623132	1195296	1473794	247300	225394	167460	190615	148222	151757
Q9DB15	Mrpl12	RM12_MOUSE	39S ribosomal protein L12, mitochondrial	731750	797653	863002	908781	898152	1512454	1472150	1570704	1532557	1345667	1444032	1327985	1349666	1420274	1552508	1572581	1379494	1016021	840626	1110777	918153	1108821	1335525	1002379	1098629	1133130	842422	950437	994226	1256102	807554	922347	826443	842162	930885	870447
Q61990	Pcbp2	PCBP2_MOUSE	Poly(rC)-binding protein 2	2612298	2845058	2062724	1939044	2841434	851032	900874	955421	987310	1030977	913576	1054107	963589	952261	838558	860345	925273	855608	920603	1098547	2343627	693855	695253	1040757	803562	859808	898651	1158585	760052	829626	2097893	2666490	2372040	2149263	2825980	2574806
Q9CR62	Slc25a11	M2OM_MOUSE	Mitochondrial 2-oxoglutarate/malate carrier protein	542499	479509	503817	519246	450622	1020167	1025934	1130853	997320	1013870	944960	882943	1002764	1273969	943334	1226913	1150277	1830498	1631075	1806869	443304	1342006	1351065	1701384	1339003	1511427	1966622	1853845	2043417	1414775	508668	510033	513870	521317	482362	496462
P54728	Rad23b	RD23B_MOUSE	UV excision repair protein RAD23 homolog B	1575796	1440184	1769070	1419197	1665833	936470	995129	981412	826380	925630	957934	885723	1001999	839588	1046504	1170722	937568	872712	763588	934239	1694247	1014441	1121058	904910	946839	863185	700251	916188	796757	1018452	1502857	1661236	1464487	1625744	1589582	1613147
Q60634	Flot2	FLOT2_MOUSE	Flotillin-2	465173	476221	511854	479501	412105	1014898	1126888	1128713	1064565	910233	1027803	1006326	1046667	1164916	1069683	1313163	1009846	1220745	1106346	1269866	480390	1398344	1002531	1033645	906039	1195566	1315348	1122361	1508840	819676	517817	469786	471636	532037	478209	344516
Q9CQR4	Acot13	ACO13_MOUSE	Acyl-coenzyme A thioesterase 13	254980	246988	250233	227441	253662	980623	1067474	1077700	941318	1101757	894880	892823	1057411	1026825	988710	1418087	1092517	2104412	2110947	2060780	255490	1936442	2113243	2107753	1939446	1845807	1655245	2289181	1671378	2147959	233122	233986	202856	252141	205895	177200
P21460	Cst3	CYTC_MOUSE	Cystatin-C	771234	850660	870911	874845	837913	1549860	1706569	1487900	1379694	1222417	1509408	1498805	1438139	1415165	1491186	1590274	1449256	1002513	1008334	1054945	832928	1177842	1039234	843920	1060179	1234159	833550	934816	958389	1089008	706144	798119	746858	719350	801989	725611
Q8BRT1	Clasp2	CLAP2_MOUSE	CLIP-associating protein 2	840391	1096206	1004754	1002715	982839	1100872	1073932	1185681	1236919	1073805	1247158	1141907	1089985	1017237	1321296	1173805	1038417	775386	840076	843745	1009666	999472	1106636	963394	1019121	954541	796918	909163	810635	987698	895695	1005313	994588	1029657	910197	932690
Q920P5	Ak5	KAD5_MOUSE	Adenylate kinase isoenzyme 5	203740	199413	183561	267128	201140	1135892	1128891	1197643	982181	973837	1250501	1195705	1090894	1278995	1051692	1610628	1149051	920393	939407	1115232	237197	1120802	1178338	977529	1077167	1026242	1512222	1055563	1516641	1024394	238766	243153	205678	221944	181940	210104
Q3TEA8	Hp1bp3	HP1B3_MOUSE	Heterochromatin protein 1-binding protein 3	2924465	2498641	2846240	2517034	3023191	849309	942932	916853	866395	801264	1072487	947292	1164406	954061	972614	1034437	911043	968513	788218	890723	2832478	889209	1052266	1031585	826301	775323	935648	824146	755985	899721	2831228	2530564	2801295	2792361	2855113	3128760
Q00493	Cpe	CBPE_MOUSE	Carboxypeptidase E	914961	805352	629555	860202	794905	1476426	1775708	1741126	1754791	1698322	1899217	1623523	1553261	1561706	1909112	1488992	1513357	670536	974871	1027888	782770	1036171	931878	1035170	1155724	1146140	1365739	862109	1216113	949927	873120	815796	833313	641246	632106	885411
Q60875	Arhgef2	ARHG2_MOUSE	Rho guanine nucleotide exchange factor 2	533175	440514	470386	456270	489949	1129002	1583784	1176733	1083400	1385598	1249355	1267007	1478255	1135827	1185006	1163129	1450350	1050312	980595	1108817	451897	1142197	894619	926000	1133043	1125876	1019570	1062174	859633	822919	469844	484251	485265	374725	398093	468128
Q9R226	Khdrbs3	KHDR3_MOUSE	KH domain-containing, RNA-binding, signal transduction-associated protein 3	2023404	2208855	2434674	1886480	2145771	991920	946953	1163914	912620	983069	1062053	986185	1006943	1087701	854557	861387	890513	884706	839062	926947	2066557	985387	1023876	957088	889920	876468	744236	965678	765593	823417	2215286	2105018	2590006	1979156	2425608	1753413
Q9WVJ2	Psmd13	PSD13_MOUSE	26S proteasome non-ATPase regulatory subunit 13	1802657	2171870	2109514	1932196	1781461	933019	877307	1084348	892334	866418	958704	988988	999996	1121878	1152528	1319539	937083	917188	925226	921055	1863813	896174	991942	840125	757152	745561	867635	894648	846856	864736	1523019	1858442	1820977	1750139	1812484	1762086
P68037	Ube2l3	UB2L3_MOUSE	Ubiquitin-conjugating enzyme E2 L3	1384359	1055192	1457877	1523437	1421964	877877	1053600	927357	969908	976350	994032	1001357	942498	940797	1142510	794387	679146	707535	839942	905974	1408828	997564	908921	898874	910471	940535	1008133	838646	914267	883231	1503984	1439916	1671375	1456583	1448318	1592891
Q9CQM9	Glrx3	GLRX3_MOUSE	Glutaredoxin-3	2013423	2171940	2051535	2012852	1821663	938700	1032147	940281	1157370	946630	994013	941944	927945	888056	1139450	994643	942416	793233	754362	867598	1961493	1032798	894149	727010	792881	968858	784726	836060	929056	872075	1881295	1958195	1860836	2131549	1948366	1879442
O70172	Pip4k2a	PI42A_MOUSE	Phosphatidylinositol 5-phosphate 4-kinase type-2 alpha	612513	592893	633320	627119	665812	928914	1004191	1001415	869959	1081065	986372	973750	1111349	926227	1000881	1029429	1019136	1111810	1131226	1346903	678019	1451102	1610284	1330000	1555159	1320317	1133851	1338143	1199718	1395695	597528	683349	694453	695373	664450	651618
Q9DC69	Ndufa9	NDUA9_MOUSE	NADH dehydrogenase [ubiquinone] 1 alpha subcomplex subunit 9, mitochondrial	450777	428301	455765	589198	790366	1051435	885585	999021	922654	1088666	912194	1032187	1049515	988231	858088	998989	1069459	1963605	1500975	1390149	719182	1202588	1354787	1597861	1280717	1354746	1277120	1445874	1449868	1580010	395948	429360	432267	628600	700034	833417
Q99LT0	Dpy30	DPY30_MOUSE	Protein dpy-30 homolog	2467957	2102468	2341718	2168206	2624756	879133	926658	955459	945060	1015830	1162113	1002568	960236	1065887	942723	835247	991735	825686	837451	856476	2728123	802231	990138	859898	764321	825001	641738	836984	715995	891864	2467821	2495229	2256332	2192640	2502546	2586074
O09131	Gsto1	GSTO1_MOUSE	Glutathione S-transferase omega-1	1763251	1861103	1895133	1735912	1674363	883345	907821	997215	1063637	912427	956552	928538	939129	1019669	1372460	1199373	968596	781917	770757	887362	1371466	941603	967234	780899	729642	919312	915132	797906	983168	833427	1778085	1857425	1833635	1793679	1709743	1538863
P60867	Rps20	RS20_MOUSE	40S ribosomal protein S20	2195845	2474175	3205180	2246539	2895807	969566	723424	983770	1027121	1019773	965302	914234	877834	808887	915281	1152392	995008	915005	903204	860645	2876639	836821	824947	845918	774099	778580	754059	1052048	744528	852653	2247990	2827515	3132458	3153071	3075505	2600613
O88741	Gdap1	GDAP1_MOUSE	Ganglioside-induced differentiation-associated protein 1	593570	591837	654160	657243	551389	1049551	1104311	1103472	1043153	1135453	884713	1041840	977193	976964	1013750	1156683	868239	1071410	1078307	1219058	527736	991044	1121910	985390	1023027	1131981	991102	1163088	1096504	1202773	558341	638369	640441	620225	577588	520351
Q8VD37	Sgip1	SGIP1_MOUSE	SH3-containing GRB2-like protein 3-interacting protein 1	329078	321125	373245	336673	329004	881165	993963	1132145	993993	885651	827395	981245	997084	994427	1084419	1095712	891083	1136299	1174933	1323736	359806	1321164	1186928	1061258	1199104	1231284	1079907	1210804	1110251	1237568	274620	355980	321012	322818	290360	322284
P28352	Apex1	APEX1_MOUSE	DNA-(apurinic or apyrimidinic site) lyase	4233482	3803737	4090490	3721958	3902508	900062	941972	923353	900636	891355	1122889	997898	981921	1002636	957895	1031310	935389	861953	697409	752621	3355448	993221	956389	848219	882850	723268	871389	852745	863784	853469	3607103	3466985	4162362	3317543	3955620	4011227
Q6NZL0	Soga3	SOGA3_MOUSE	Protein SOGA3	1019719	1027137	1077073	1040076	1254094	792349	790184	924513	816086	790007	791937	750652	843891	965806	866962	1114525	875915	986439	1046457	1051373	1110189	974587	1107338	865724	889586	956849	865727	1100148	978606	913867	975986	1362037	989383	1163546	1055932	1160382
Q8BLF1	Nceh1	NCEH1_MOUSE	Neutral cholesterol ester hydrolase 1	186305	195067	206002	233787	161461	981590	1091942	1070512	946922	959016	856746	981549	1003411	1263924	944138	999013	1163390	1235652	1177420	1187659	184460	1149634	1133317	1001044	1012178	1280033	1062161	1201253	1079440	1021347	193780	203469	195152	203421	181714	162655
P70398	Usp9x	USP9X_MOUSE	Probable ubiquitin carboxyl-terminal hydrolase FAF-X	954993	1053075	1055325	1040443	968467	905245	844485	975383	836774	873531	960993	869203	1057386	986153	1096659	1187849	973474	922284	994147	1027292	1056353	1141385	1151811	917746	995093	943226	935555	944584	930193	949523	904280	1022804	1045400	939280	985959	989770
Q99KK7	Dpp3	DPP3_MOUSE	Dipeptidyl peptidase 3	1402859	1206848	1229658	1279311	1260293	826706	978349	992560	904505	963596	953631	1015658	981584	982972	972769	1023657	898594	740583	756467	877296	1213072	731227	874003	792343	804514	817268	751952	902960	780023	828599	1174746	1317899	1178753	1164398	1144736	1424621
Q9WVE8	Pacsin2	PACN2_MOUSE	Protein kinase C and casein kinase substrate in neurons protein 2	131082	111250	94051	114866	115130	1000525	1291331	992422	895294	1015360	1058511	736671	983183	951715	958298	975963	1127765	1279324	1289948	1392060	119601	1448504	1561160	1610688	1723521	1564773	1383107	1370039	1323282	1237638	130172	98962	114956	92042	115892	128444
Q6NXK7	Dpp10	DPP10_MOUSE	Inactive dipeptidyl peptidase 10	1270771	525090	424662	531911	890418	870637	1896381	980670	983010	1833509	966615	972383	927536	978278	1578302	1664488	903369	1819692	2222831	1334618	352937	959672	1922280	1160436	1002867	1204499	1160110	1381470	1940074	1128360	602038	569773	584114	517724	1128684	383322
Q8R2Y8	Ptrh2	PTH2_MOUSE	Peptidyl-tRNA hydrolase 2, mitochondrial	1391920	1302457	1287009	1242596	1322146	716213	966561	985232	906280	1001159	1079255	844795	972547	928028	990858	964205	937369	775639	694192	804924	1256262	950543	918210	638638	1004448	956787	912734	749249	846601	634401	1251192	1243304	1286668	1257507	1229715	1059633
Q8CH18	Ccar1	CCAR1_MOUSE	Cell division cycle and apoptosis regulator protein 1	6708841	4818761	4787511	2795610	2766587	1051630	791409	892858	820711	888157	1068751	893282	998124	897165	935595	781865	706155	696839	525986	796256	2321780	832455	1011845	724639	590023	903892	739116	955519	563398	1164673	4719434	2952438	4575357	4855005	4024927	4938037
Q99020	Hnrnpab	ROAA_MOUSE	Heterogeneous nuclear ribonucleoprotein A/B	9604358	8485242	6786619	7448523	7019768	929140	1022629	1054111	999952	858977	940117	837598	922745	1008888	908906	785148	1014862	420772	766360	534571	6179084	855465	745098	890999	861623	943169	952574	699573	707734	706463	8421505	7212443	8442975	6904934	8307787	7670110
P49722	Psma2	PSA2_MOUSE	Proteasome subunit alpha type-2	1832431	1828580	1866164	1791776	1709674	967890	865552	862200	941214	979713	881472	899045	868581	896543	914762	1104723	1089935	1010118	918198	965961	1832001	832746	865264	927341	748349	855433	932621	858823	955637	1029634	1789446	1727298	1674152	1852276	1744040	1710419
Q3TDK6	Rogdi	ROGDI_MOUSE	Protein rogdi homolog	238921	300487	278120	338924	266764	823017	856087	1023639	1040490	883226	1016355	1094845	1066911	1134968	777808	988634	955009	1551109	1467005	1561637	271455	1309802	1298231	1517378	1280544	1279641	1407576	1656483	1527520	1467199	249822	317539	253782	235109	276475	271762
P60521	Gabarapl2	GBRL2_MOUSE	Gamma-aminobutyric acid receptor-associated protein-like 2	1023094	1092269	1064982	997836	1115146	784905	684734	983685	900113	933802	816033	810024	816907	885125	967055	1313490	827398	847945	967549	1101050	1322713	866154	974802	984325	830312	1009511	1124755	1135015	993202	1059237	1192716	1478015	968629	1310010	944523	815873
Q9QYS2	Grm3	GRM3_MOUSE	Metabotropic glutamate receptor 3	389824	437369	404968	395223	420093	965851	1154839	1016721	899250	979268	852736	882376	975328	971075	756105	1011027	1079150	1856906	1577347	1814689	539421	1591959	1717610	1564603	1588363	1757859	1252487	1708097	1241947	1588695	324403	479788	306558	495764	340150	276862
A2AGT5	Ckap5	CKAP5_MOUSE	Cytoskeleton-associated protein 5	1634655	1706768	1592012	1532130	1585311	816174	853449	882391	797764	906655	758878	782666	919465	889516	965006	1081876	959390	911860	837087	1002496	1669158	957988	1045171	930195	820612	962721	952953	917369	881752	970214	1791185	1648735	1469421	1637115	1462844	1382744
P57776	Eef1d	EF1D_MOUSE	Elongation factor 1-delta	1761882	1905021	1897227	1857086	1973368	950132	775925	954450	962999	863471	1032314	973914	962794	1040372	1137979	958918	909472	838281	789708	690926	1965207	826757	843408	813989	766818	680879	824197	815982	842525	762738	1992488	1963075	2150054	1833460	2064578	2004596
O70591	Pfdn2	PFD2_MOUSE	Prefoldin subunit 2	2259900	2012523	2371294	2296492	1906209	902081	801806	935625	980409	846387	931416	874349	792115	947987	1133799	975518	825397	678976	780405	926353	1923650	1116781	885165	925170	880757	841503	859197	872876	1022643	827090	2283318	2291761	2481013	2238273	2317991	2289704
O54734	Ddost	OST48_MOUSE	Dolichyl-diphosphooligosaccharide--protein glycosyltransferase 48 kDa subunit	1552150	1402352	1448162	1529495	1316069	962081	959591	1003032	971524	941880	953459	948751	990088	924747	945068	992610	957306	792097	723511	815570	1151535	781050	746394	761736	696176	796598	820870	856492	904615	748599	1403565	1383050	1570088	1345029	1482775	1429884
Q4KMM3	Oxr1	OXR1_MOUSE	Oxidation resistance protein 1	74278	67564	75595	102056	80835	904970	1007821	1084284	938892	940460	1000280	1020062	973624	870598	851800	1040389	994661	1636381	1263903	1598737	68979	1603113	1423397	1543127	1485179	1435131	1412535	1703695	1510606	1549746	81511	83378	91112	77054	91227	88984
P62748	Hpcal1	HPCL1_MOUSE	Hippocalcin-like protein 1	487575	384176	400759	676937	374375	1011910	908199	1234698	1420245	811544	1227895	1184615	779206	1308821	1553848	1817604	750072	1002216	785806	1140005	480654	1317744	1315098	1221322	1063245	1236668	2557762	1295486	3197667	1452816	557242	445165	442959	461123	476470	575879
Q9EPJ9	Arfgap1	ARFG1_MOUSE	ADP-ribosylation factor GTPase-activating protein 1	263699	257544	144228	262718	241128	979733	1180965	1083994	1021345	1058078	1084588	872778	1031774	1190500	1090361	891156	1072776	882245	1226247	1269509	234119	1249140	1148687	1070323	1188331	1401959	1227235	1041080	872296	929965	281113	212729	256065	115593	193897	254862
Q9D1T0	Lingo1	LIGO1_MOUSE	Leucine-rich repeat and immunoglobulin-like domain-containing nogo receptor-interacting protein 1	348377	437156	409735	448777	315441	969858	1093155	1048771	939692	992526	864053	1002075	934849	1120443	855895	785028	1121240	1440402	1314847	1224089	402766	1257261	1195560	1039702	1059441	1383286	1098511	1198894	1165410	1180115	417435	411341	366771	444945	360735	305115
Q921G7	Etfdh	ETFD_MOUSE	Electron transfer flavoprotein-ubiquinone oxidoreductase, mitochondrial	423322	448847	298459	353441	436696	1013584	1190299	1082850	1062588	1108614	990544	1004878	1037035	871653	1121768	745806	955873	714199	1037521	1219235	472121	1378803	951886	1069603	1294355	1337960	1159767	1130016	837849	1003244	406459	454169	430298	290005	347176	457178
Q99KF1	Tmed9	TMED9_MOUSE	Transmembrane emp24 domain-containing protein 9	1507008	1618772	1455801	1182116	1367891	922615	955890	901259	971089	890259	900984	931568	971791	1004543	737742	994151	793906	730041	947094	884846	1266829	824889	750639	730073	758447	867891	669198	848403	740385	723055	1322887	1449448	1398860	1201954	1536818	1441385
Q3UBX0	Tmem109	TM109_MOUSE	Transmembrane protein 109	939676	1049789	901646	961558	837407	88643	2347978	53122	2079428	1979896	2145542	2138474	2242241	2307350	1149363	1800222	2319308	437819	45038	2417240	1090718	97372	103929	2282226	36752	81932	3054545	1314112	112467	81461	1002069	625092	1064902	850125	748489	604000
P61164	Actr1a	ACTZ_MOUSE	Alpha-centractin	1625811	1533734	1222398	1223644	1305927	829393	895623	897534	912066	880304	961844	932330	892363	963535	859511	817854	948836	1056056	860639	902284	1423337	924800	948936	940138	898897	895487	900075	859320	974321	939969	1592485	1213101	1260395	1324038	1110298	1516515
Q8CIE6	Copa	COPA_MOUSE	Coatomer subunit alpha	1738620	1814325	1895387	1815269	1698203	951461	841508	910868	901947	828783	977514	959790	942097	935950	943742	950836	962334	712097	716712	821142	1687752	741627	691488	771060	774772	726688	785421	732395	772382	755268	1618755	1597735	1835561	1638096	1779423	1728301
Q3THK7	Gmps	GUAA_MOUSE	GMP synthase [glutamine-hydrolyzing]	1604281	1944646	1639089	1624351	1622298	721735	856215	781536	754004	720140	750042	749329	870382	1041723	858840	829705	737325	900557	909313	999796	1581981	852403	972016	879379	746852	945839	978844	948403	828392	945513	1772955	1576647	1585056	1504940	1585640	1614076
Q99KP6	Prpf19	PRP19_MOUSE	Pre-mRNA-processing factor 19	2820335	2694937	2794785	2736530	2966037	871203	927854	1003649	700945	732653	945408	846679	1007997	947934	1132314	846409	999722	682662	618780	826979	2673889	907610	865893	785521	837184	595899	790412	797182	618159	760948	2968517	2162710	3144099	2245907	2739850	2875727
Q9JKZ2	Slc5a3	SC5A3_MOUSE	Sodium/myo-inositol cotransporter	136489	146448	127695	146173	164396	938748	919364	1072716	777294	1054318	932398	953791	1144630	1045605	967065	1203591	936541	1224884	1094171	1285202	131821	1254430	1809157	1653604	1277999	1332459	1228833	1942290	1221795	1533387	150423	197152	143136	158303	152299	136995
P24288	Bcat1	BCAT1_MOUSE	Branched-chain-amino-acid aminotransferase, cytosolic	900908	950881	883528	852902	802744	985983	999514	993873	1090235	932082	880848	829747	866355	741669	1308234	742654	878974	1201990	1094110	1098505	883723	1291155	1275132	1259827	1285641	1465385	1002360	1106730	1064231	1464416	928705	856256	888662	939155	856897	834567
Q99PU5	Acsbg1	ACBG1_MOUSE	Long-chain-fatty-acid--CoA ligase ACSBG1	184056	190671	187595	231379	154149	1141411	1109262	1067689	1006637	1092103	957164	1121717	1140278	1004116	1115247	969979	1164492	1141131	1022204	1045067	163979	953399	901032	904856	943868	994451	736768	942337	899959	1007695	153087	168567	179710	177123	177571	183568
Q61151	Ppp2r5e	2A5E_MOUSE	Serine/threonine-protein phosphatase 2A 56 kDa regulatory subunit epsilon isoform	807331	823825	775499	733230	798157	867066	963689	1085229	941427	970431	929034	933444	975026	1101365	966392	1023305	887479	890507	971661	1117124	719259	1065999	1166731	948769	1005635	1043740	847112	1098536	942533	1063096	750009	990345	785869	836296	854655	773992
Q9ESW4	Agk	AGK_MOUSE	Acylglycerol kinase, mitochondrial	612019	629454	621223	677421	601154	981659	960918	1070134	846459	882190	936627	938100	1085126	983008	875526	1298763	1147380	1161214	983748	1100002	661985	944438	1114629	1156995	993861	966281	1010567	1128013	973892	1114304	589177	642716	539566	556138	576303	554949
Q8BHN3	Ganab	GANAB_MOUSE	Neutral alpha-glucosidase AB	1417051	1458675	1468570	1316499	1274446	875323	811366	927049	949974	998982	722015	814209	793160	886686	970775	1017736	923081	844541	817143	977252	1260755	870082	757220	827935	719423	827694	873545	901709	930940	847896	1472020	1448340	1442087	1364243	1356899	1236175
Q9CQJ6	Denr	DENR_MOUSE	Density-regulated protein	1269035	1120184	1130304	1196700	1252387	789775	924318	953241	891701	881653	1011536	874009	958759	894647	941458	939270	854452	703422	795996	793316	1119232	859882	919367	806302	897625	964931	709507	841373	749846	879007	1239342	1261746	1134054	1215070	1196988	1263447
Q8R429	Atp2a1	AT2A1_MOUSE	Sarcoplasmic/endoplasmic reticulum calcium ATPase 1	493948	595083	557003	466667	436366	1101530	1118472	926993	951891	1259780	964428	808889	1249074	141208	1081866	1092445	1342521	197215	1320301	1110734	493092	97256	1203784	1432037	1149467	1268723	1167166	1039816	993448	970977	522218	583898	468161	352509	422033	467396
O09167	Rpl21	RL21_MOUSE	60S ribosomal protein L21	2101474	1969966	2002483	1788177	2103250	962581	989657	965806	937815	939878	801893	915399	867121	942633	847783	871878	766450	534440	649727	522219	1530643	749943	753125	562192	684650	788069	609238	653754	686395	652368	1822277	1916449	2097752	2080224	2284096	2050769
Q91ZX7	Lrp1	LRP1_MOUSE	Prolow-density lipoprotein receptor-related protein 1	1369837	1323660	741818	1265462	1579168	1158855	892203	957608	909665	1161827	1233346	1199579	1136918	696609	911552	872923	1172375	675202	643221	636700	1325788	721704	728742	917273	848713	800572	918095	630376	653888	717404	1760516	1041937	1866594	1264234	1269364	1095406
Q63912	Omg	OMGP_MOUSE	Oligodendrocyte-myelin glycoprotein	68739	32842	66162	90668	64320	1053424	840584	1079761	1100029	881566	898067	858412	1273488	1108804	977116	846886	1014121	1252043	1734778	1250435	62987	1723146	1870225	2003717	1782873	1740590	1620943	1775704	1892187	1591036	74938	76240	86639	60682	84399	64941
Q9WV98	Timm9	TIM9_MOUSE	Mitochondrial import inner membrane translocase subunit Tim9	529437	425615	506872	444047	538128	968587	842476	983487	942635	931438	980356	918270	984214	851439	1053746	1110355	848867	1063287	1076712	1118090	532823	1143081	1186586	1051564	1172687	955902	966698	1206898	982617	1045752	424088	501946	531906	549090	518521	565154
Q06890	Clu	CLUS_MOUSE	Clusterin	166908	170689	143386	153901	175606	1088869	1281841	1230611	1186753	1362862	1543098	1351423	1246166	1200309	1214307	1140481	1220957	670404	869724	922402	171187	1032627	1042338	1001617	1024315	984506	895269	972375	885150	950873	182129	208409	182059	163973	164794	155873
P62743	Ap2s1	AP2S1_MOUSE	AP-2 complex subunit sigma	503345	576028	628591	582448	530737	824377	776211	1082844	1341678	1129619	919085	1002540	879535	1527731	883458	1228247	953613	2361248	1941354	2039705	531132	1369809	1387659	1610550	1065770	1304168	1614269	1959914	2064672	1503277	417769	586610	526324	519998	524908	486104
P15116	Cdh2	CADH2_MOUSE	Cadherin-2	942741	1125770	1083079	977933	1048305	922074	863557	912715	899994	683860	981094	876277	786108	929104	747846	681090	787753	895534	940255	821043	1130338	980815	917846	855846	922523	1063600	863270	879943	1056798	838786	1048866	1151784	1180750	1051327	1092020	1014864
Q9D8S4	Rexo2	ORN_MOUSE	Oligoribonuclease, mitochondrial	1812997	1626816	1848322	1586517	1516120	867222	1016448	895869	968788	933043	780446	749451	764213	934272	1012620	866966	775987	784676	790092	932475	1342489	953641	552033	727269	712561	843196	809591	824064	806098	501370	1512217	1746843	1920263	1609036	1660489	1445356
Q9DCL9	Paics	PUR6_MOUSE	Multifunctional protein ADE2	1688269	1683727	1590032	1384974	1343390	747597	981294	930606	845294	799676	823673	815699	800395	882727	1033698	887524	885961	787709	935200	916158	1452759	852055	949481	812446	775150	1030575	808436	889985	752717	844209	1662072	1622052	1428374	1264085	1245071	1326051
Q9CQJ8	Ndufb9	NDUB9_MOUSE	NADH dehydrogenase [ubiquinone] 1 beta subcomplex subunit 9	346560	318514	292478	294051	306829	736218	1009443	985004	932891	1028164	837899	945042	1036843	1069393	1014318	847598	819426	1092674	1464051	1316500	306894	1151314	1676993	1107304	1106342	1199019	932789	1200478	995817	1428639	315687	345853	280429	282214	323076	308724
Q99JR1	Sfxn1	SFXN1_MOUSE	Sideroflexin-1	931004	995950	1050083	898711	1093706	809800	757190	1014685	864320	833787	864521	859018	935371	981502	877237	1074547	757511	990565	866096	990794	926207	777078	945580	948739	808855	818792	823489	999261	930743	929830	844376	1046419	924267	1029719	1063514	973255
Q7TME0	Plppr4	PLPR4_MOUSE	Phospholipid phosphatase-related protein type 4	219568	284613	290939	349773	226757	1289820	1212640	1246889	1197715	1075215	1277733	1286384	1132889	1103969	1009246	1209930	1151798	959704	791956	970718	232471	1070942	992603	697387	917393	930537	1010785	845331	1068193	850048	252501	247588	248691	242693	253803	241605
Q9CQZ5	Ndufa6	NDUA6_MOUSE	NADH dehydrogenase [ubiquinone] 1 alpha subcomplex subunit 6	380766	354794	336762	377146	300399	645001	1062853	924344	837549	959343	862188	948671	913812	841201	955136	1022821	983855	1333205	1122254	1269829	339880	1216689	1206892	1263916	1107434	1210635	1142521	1242500	1154405	1354520	348387	343336	312437	318374	289035	297759
P24668	M6pr	MPRD_MOUSE	Cation-dependent mannose-6-phosphate receptor	407309	364681	466928	405834	444945	941057	872113	998585	956974	1029626	993194	870927	858646	942417	905310	930116	946345	971665	927651	1084585	404798	949931	1145892	970289	1098011	1132876	848414	1032755	1095545	1001780	477679	513797	480833	459380	481213	450301
Q6IRU2	Tpm4	TPM4_MOUSE	Tropomyosin alpha-4 chain	1661187	1497630	1453562	1413574	1187330	737862	917804	857525	824425	866881	816231	728064	748392	743894	1172893	833968	669955	691705	824387	952395	1354984	946509	856412	677211	839711	1072871	828840	783180	708599	910992	2204340	1526067	1642194	1191712	1460218	1388283
Q3UTJ2	Sorbs2	SRBS2_MOUSE	Sorbin and SH3 domain-containing protein 2	233332	219274	219232	292972	183656	990055	938649	886990	864996	997285	811087	1012600	942831	1005703	838754	1134663	1163673	1467434	1171514	1356222	193541	1471684	1214322	875481	1205317	1301350	1134777	1055111	1295194	1236432	232575	198019	239256	197091	233424	288144
Q8CGC7	Eprs	SYEP_MOUSE	Bifunctional glutamate/proline--tRNA ligase	1724658	1547598	1011649	1046551	1616675	854377	995548	877299	905906	853596	797916	917102	1012273	984278	1027615	688730	824008	554364	733161	850817	1168721	830725	614165	664636	645357	742470	707622	711153	484584	541886	1510866	1378807	1600270	953833	1106084	1507063
Q99KE1	Me2	MAOM_MOUSE	NAD-dependent malic enzyme, mitochondrial	227386	248642	230421	260467	192697	772518	1054414	870314	1122437	949811	879562	952909	942805	964821	797388	879840	1122275	1304280	1170301	1612936	192275	1311255	1190991	1583326	1353619	1443488	1591668	1578937	1439303	1626560	225544	231166	219628	224104	205622	214403
O88544	Cops4	CSN4_MOUSE	COP9 signalosome complex subunit 4	1001964	911686	1035221	915646	977977	739176	790525	799855	792577	724784	782703	828002	817661	719142	885452	849936	767034	1080838	892394	914309	950907	975948	951584	908489	835667	874960	876054	912177	926585	993384	907579	965668	943603	947324	937769	957708
Q9QUM9	Psma6	PSA6_MOUSE	Proteasome subunit alpha type-6	1843475	1835835	1682781	1768855	1727840	779803	784346	788765	757831	828221	807205	820249	773099	831063	749861	1012162	939827	909046	799998	890915	1671537	797015	705601	925793	706524	763687	853745	923214	875647	909040	1803524	1707839	1674119	1711944	1571141	1572543
P34152	Ptk2	FAK1_MOUSE	Focal adhesion kinase 1	776863	965398	705286	722550	700667	936478	910903	1172892	896126	838331	822773	894406	1023586	1144208	844104	947902	905596	1217819	999494	1023385	806640	1394306	1234644	1244579	1136436	1205332	1520855	1126737	1162184	1145291	795294	675692	897560	711716	720923	630708
Q8JZK9	Hmgcs1	HMCS1_MOUSE	Hydroxymethylglutaryl-CoA synthase, cytoplasmic	4113292	4828702	4476792	4462575	5861179	770955	923540	685123	910873	829774	1079472	905299	1022239	761921	1187912	859464	869690	267128	375702	470403	5071503	510261	462799	460766	516556	488947	478198	448457	437027	400059	5417364	4981412	5682382	4813893	5171599	4699909
Q9ER00	Stx12	STX12_MOUSE	Syntaxin-12	1267988	1177647	1213138	1254592	1218314	709354	877234	711392	792802	779800	950482	821933	769692	912868	901447	951764	840370	761387	726952	892638	1344420	913284	1009201	803320	675360	780832	824947	773021	830160	855483	1465102	1240742	1240318	1209710	1060579	1233807
Q8BG51	Rhot1	MIRO1_MOUSE	Mitochondrial Rho GTPase 1	632631	853077	847669	785285	705627	868757	726715	987356	943775	830537	929516	931105	935424	1064673	1059388	1088876	848438	1076432	880949	1123873	779530	1078799	1172813	1049189	1109201	932308	1057664	1165269	1124596	1106528	608790	769780	755391	686277	746825	658136
Q8VEH3	Arl8a	ARL8A_MOUSE	ADP-ribosylation factor-like protein 8A	1198156	1201391	1149097	1097047	1322862	929747	927349	864314	893405	882639	1079417	908439	925799	900918	823701	895554	897868	726191	770496	773603	1316139	802929	800748	874291	837894	820698	793860	780160	787214	809767	1136265	1203020	1281954	1155085	1157441	1244434
Q60676	Ppp5c	PPP5_MOUSE	Serine/threonine-protein phosphatase 5	624297	790803	714170	635818	657828	875002	872733	1022305	908063	845134	909059	898741	1122443	1138241	836100	1141610	952762	1131607	1206572	1271099	696867	1131716	1067696	1242455	1063329	1074211	1190438	1309165	1148097	1176015	592135	677754	609531	563290	670999	609050
Q9WUR9	Ak4	KAD4_MOUSE	Adenylate kinase 4, mitochondrial	144199	119530	138221	154526	92011	934078	884793	1039431	966689	898054	955426	908681	882204	904104	797043	1104052	701471	1363677	1361078	1689062	109153	1557946	1743513	1411444	1444156	1593584	1591988	1651378	1706456	1472082	144502	154297	150322	107139	140867	124621
Q7TQ95	Lnpk	LNP_MOUSE	Endoplasmic reticulum junction formation protein lunapark	614963	638299	666273	608080	657099	838174	1005594	967366	900617	939264	902128	921221	927275	916298	936384	997751	990279	903966	1021863	1014665	716698	1082166	1098234	778779	914875	1030936	819788	923225	901106	852429	684993	694494	644872	650184	584392	578807
Q61838	Pzp	PZP_MOUSE	Pregnancy zone protein	1425745	1135400	1367873	1296329	2133829	749394	1581599	806017	418328	718916	217309	725765	349747	763311	907340	793308	1091559	720791	1055948	673975	1365448	502616	972818	822311	807726	893308	586842	681964	689423	851756	2558803	1177625	1262269	1134616	1256414	2045142
Q9D1E6	Tbcb	TBCB_MOUSE	Tubulin-folding cofactor B	1637800	1625946	1778496	1764146	1689166	697368	863667	819043	746418	791509	812649	795999	813367	848110	931775	898871	721512	849083	768165	954306	1612498	941724	899483	753876	813485	926909	898122	885352	898123	833814	1667698	1814255	1665591	1771947	1789765	1635484
Q91YR1	Twf1	TWF1_MOUSE	Twinfilin-1	1216339	1197449	1126251	1034585	1034806	703176	694095	817474	750212	782409	751695	729107	726844	904053	730639	956948	799330	833925	893819	960716	1046819	794803	807084	857504	761055	888711	944329	1023053	995714	840906	1276574	1211102	1031748	1148156	953177	880486
Q8BH16	Fbxl2	FBXL2_MOUSE	F-box/LRR-repeat protein 2	344136	339566	371262	310028	325928	1085345	886781	990394	915415	1173895	1340859	779215	1204258	1297847	923895	1032122	1152853	909232	1064232	1026431	3939773	859972	715683	761276	1462200	1694352	1195042	1099393	831637	806046	4833932	394157	357081	303747	316812	331362
Q64727	Vcl	VINC_MOUSE	Vinculin	613808	746073	759436	760646	451245	1020333	867156	1063806	983732	920057	904147	967665	976691	940736	1262900	877134	888173	960177	760540	1004883	563146	924291	1065902	1014566	991264	962162	784035	917457	1097402	1074709	685352	539563	702339	506781	711359	623133
P50114	S100b	S100B_MOUSE	Protein S100-B	17257	19479	14601	27791	32612	898563	976287	875592	1159511	1076302	851429	863390	886978	911646	1421266	807828	1099035	1576700	1493251	1506739	20131	1628566	1536598	1308663	1701155	1782370	1318327	1413453	1375548	1564234	26932	16693	10271	18268	15879	24762
Q0VBF8	Stum	STUM_MOUSE	Protein stum homolog	141173	196284	190270	209181	171043	884571	901357	1006200	1075517	774977	1225797	1003757	886475	909819	1000225	1243554	814990	977763	961974	1068955	241140	1375808	1175326	1014275	898942	1087908	1485880	873751	1526335	1261451	182413	215152	226969	171069	170495	245073
Q2M3X8	Phactr1	PHAR1_MOUSE	Phosphatase and actin regulator 1	231496	295269	324688	319214	259049	815273	1074313	934439	1178996	899445	914687	901424	989688	974932	1002418	975697	913458	909847	980748	1042573	250797	1185773	1304824	863480	879472	1064096	720049	977397	820193	1076556	304852	304287	291207	295629	244919	251709
Q9CR61	Ndufb7	NDUB7_MOUSE	NADH dehydrogenase [ubiquinone] 1 beta subcomplex subunit 7	384163	365066	346361	351970	316821	1156111	1054523	1065437	1026752	892572	884034	903275	868950	847461	774055	967700	929529	1552916	1400335	685538	301728	1487436	1424076	1198238	1334337	1653452	1020444	1405546	1618859	1604292	388847	319603	345644	311953	345294	321695
Q6P4T2	Snrnp200	U520_MOUSE	U5 small nuclear ribonucleoprotein 200 kDa helicase	1083055	1067655	1087115	1064543	985258	855630	772976	923129	873663	869384	329786	312539	836964	815041	777484	789359	754709	994320	294965	890680	1209747	862227	872233	789982	850036	905532	773441	964064	880772	873364	1062709	966850	959555	995189	1091808	950293
P0C0S6;Q3THW5	H2afz;H2afv	H2AZ_MOUSE;H2AV_MOUSE	Histone H2A.Z;Histone H2A.V	4871147	4776557	5745504	3803061	5336306	790422	665300	912751	942690	919957	853884	777858	794930	624911	1071234	847857	674286	806248	797734	752348	3658222	828502	1007743	742486	690838	820878	528332	796078	579909	767890	3723155	4765345	5377205	5806315	5568958	4893092
P62715	Ppp2cb	PP2AB_MOUSE	Serine/threonine-protein phosphatase 2A catalytic subunit beta isoform	850486	952363	787557	861856	774758	794212	1012510	884575	861364	870537	927963	775022	851201	980260	927190	919359	838259	899095	945906	970736	802156	1100155	987566	929566	988843	1004486	893254	874971	908107	939142	985547	801167	880683	729377	806595	730116
P48428	Tbca	TBCA_MOUSE	Tubulin-specific chaperone A	3268490	2317603	1783130	2110497	3034736	719610	919232	834746	806777	815655	1044064	843879	793643	663254	1058310	617486	832530	441424	648698	753302	2332171	605958	657229	973990	826747	769945	1151823	764211	608103	671364	3782226	2898877	2997498	2159648	2338407	3407187
P97371	Psme1	PSME1_MOUSE	Proteasome activator complex subunit 1	3092459	2499331	3261144	3004149	2878232	686608	614162	792626	791403	624419	799273	749460	687267	794684	965153	1078826	683111	744282	627188	778753	3076633	862035	934857	700221	653163	765054	899728	802211	1086945	833537	3274985	3089538	3335327	3017994	3269133	2954739
Q9CZ42	Naxd	NNRD_MOUSE	ATP-dependent (S)-NAD(P)H-hydrate dehydratase	910350	878141	859889	764288	904041	775401	824576	938285	837384	863543	878305	899085	888947	927764	759341	807806	844976	920608	859437	950929	863954	867297	1027822	1015052	916981	1000226	829451	992705	929343	1067424	868984	974252	792366	860017	888281	818408
Q9QWY8	Asap1	ASAP1_MOUSE	Arf-GAP with SH3 domain, ANK repeat and PH domain-containing protein 1	200395	193031	196716	191644	183707	1186253	1299811	1131557	877834	1284450	959055	1058240	1065094	832311	867910	809432	943402	990131	1015996	1110965	195005	1278225	1292258	1163128	1382827	1344734	840992	1216157	877826	1126550	193205	194496	185582	168277	176521	172110
P63280	Ube2i	UBC9_MOUSE	SUMO-conjugating enzyme UBC9	3327257	3026633	2941569	2727900	2688269	853627	810317	877187	824157	752896	883324	801675	839214	860994	758956	879465	875290	749754	783989	663057	2597601	843340	913460	837546	821123	800885	794860	810302	876134	786976	3354167	2591824	2932393	2645272	2849918	2769482
P52760	Rida	RIDA_MOUSE	2-iminobutanoate/2-iminopropanoate deaminase	1273117	282962	661123	320075	388359	780348	657813	924025	868367	878784	904913	897285	943425	870481	859591	855216	689113	2076630	1578745	2176229	448158	1921321	2460505	2227172	2071748	1875990	1764304	2475918	2053443	2164335	229700	483442	487985	279910	427030	560015
Q99KR7	Ppif	PPIF_MOUSE	Peptidyl-prolyl cis-trans isomerase F, mitochondrial	719273	621053	590031	473422	429042	954954	942531	1096665	1188985	985044	794405	969182	1017097	803839	1002639	1277586	595844	950107	472993	1622159	420950	1315281	1644578	492952	1100482	1542127	1237475	1430732	1196983	1439521	612934	557178	424366	573000	504194	246861
Q9CQU0	Txndc12	TXD12_MOUSE	Thioredoxin domain-containing protein 12	2011966	1912850	1778294	1991663	1954644	877947	824570	685720	717943	864828	926116	863339	890175	858620	983780	852399	974050	705049	623730	686424	2073767	738950	858310	695471	724979	781546	544410	725814	590688	768191	2155093	2080954	1899187	2048634	2022905	1911505
O55137	Acot1	ACOT1_MOUSE	Acyl-coenzyme A thioesterase 1	1879733	1624515	1695085	1854084	1903558	742933	722977	861892	710247	837020	890134	866890	884367	800023	817222	806914	667945	660850	634027	687953	2306304	690359	973058	875281	732388	577877	694962	778141	930649	810440	1874931	2059373	1835915	2084259	2105017	1989490
Q61207	Psap	SAP_MOUSE	Prosaposin	603346	690305	736115	781328	659841	944585	1027865	969930	1043184	778198	926348	872240	812405	895247	972249	1045297	892120	869055	923813	987976	640665	1072515	1056894	838811	910035	1096095	784336	943785	911591	1024606	671391	749274	683383	632410	700149	700609
Q62318	Trim28	TIF1B_MOUSE	Transcription intermediary factor 1-beta	5297086	5252007	4876780	3412135	4323151	846819	778413	1001541	868629	711422	831815	782892	890730	1065165	1121089	871177	852805	598772	671789	796582	4136402	860330	709696	617725	578563	653136	774361	452016	580673	573077	4893533	4432702	5272701	3337001	3763088	4311280
Q8BX10	Pgam5	PGAM5_MOUSE	Serine/threonine-protein phosphatase PGAM5, mitochondrial	819585	869714	869318	876443	1021067	1122938	1178302	1101218	1018736	1190801	1268522	1146712	1221788	1151972	1055070	1174994	1192241	627619	769892	690767	748817	688771	761834	724673	697901	763561	645587	667567	600341	672571	828215	900954	905067	938495	944773	860101
Q9CR26	Vta1	VTA1_MOUSE	Vacuolar protein sorting-associated protein VTA1 homolog	1528395	1529336	1458233	1442742	1557548	803126	746052	757325	780686	843002	799827	821972	814021	860353	772242	638971	746378	978798	830681	872972	1133836	730392	892694	806459	744170	853419	724745	883705	796101	1037521	1569509	1749010	1436627	1485266	1608802	1536071
Q9CS84	Nrxn1	NRX1A_MOUSE	Neurexin-1	575633	674768	612971	667305	578278	873372	896250	892238	840601	843636	859586	923007	841836	969654	756971	922933	969835	1167783	1112343	1042358	677353	899677	990957	1009115	948489	990242	889471	1081575	971157	1033552	615677	674585	557790	639605	563621	490193
Q8C0E2	Vps26b	VP26B_MOUSE	Vacuolar protein sorting-associated protein 26B	944632	1001171	865567	803288	957863	866131	802264	750919	815093	941449	991821	988019	898695	816016	695291	685359	884155	846749	746004	797709	916410	578795	670686	907435	819052	807534	727319	703540	730216	897909	861766	871651	896146	924659	937756	991557
Q9R1R2	Trim3	TRIM3_MOUSE	Tripartite motif-containing protein 3	813698	948693	784310	990514	863622	909792	822688	863140	951056	899001	938459	947267	861360	973985	901985	760074	916701	801764	686880	808836	923654	804947	839509	875046	754716	808909	822068	846402	908273	816340	821730	937042	882910	894946	804772	733733
P99026	Psmb4	PSB4_MOUSE	Proteasome subunit beta type-4	1550800	1383059	1529824	1507997	1697593	643488	732326	715055	674623	791056	704488	894385	744656	811184	656099	800534	706357	855544	708737	927174	1534308	667879	679408	864112	603503	618065	859753	924619	888631	858737	1295658	1521303	1385068	1429019	1475963	1459717
Q80U28	Madd	MADD_MOUSE	MAP kinase-activating death domain protein	379972	371473	409702	419163	377307	867802	896765	895385	774628	1024524	790681	783260	853945	896940	770007	930682	1019471	1156812	1083724	1231032	405472	956836	1050545	1084640	895148	943842	1113977	983714	986130	1070926	358367	429438	367255	417179	367742	365353
P49615	Cdk5	CDK5_MOUSE	Cyclin-dependent-like kinase 5	593606	749675	699109	739448	692296	888439	832231	975203	966725	919130	764179	944874	922449	1149863	811614	826059	892735	1275020	1146023	1230871	689723	1054397	949688	1036241	795233	1007339	1109340	1239154	1050829	1014188	542680	703782	667058	771459	650015	577488
O08919	Numbl	NUMBL_MOUSE	Numb-like protein	336107	395933	363470	422603	317502	899701	922885	1053528	990888	912693	1094960	1008474	988349	1011115	761195	820098	854964	874193	895554	982988	266721	949580	1117846	864186	963119	1225281	778304	847632	934778	1067847	339733	333910	322773	362586	401906	374556
Q8BFY9	Tnpo1	TNPO1_MOUSE	Transportin-1	1930592	1887366	1853882	1806543	1751679	762642	726244	819483	705407	775399	723643	708723	702322	806439	728092	888459	785539	844289	727866	863154	1921672	779179	755883	837190	735426	915363	855685	930138	865654	814551	2019687	2023973	1722401	1942627	1767522	1640846
Q9D7N9	Apmap	APMAP_MOUSE	Adipocyte plasma membrane-associated protein	433581	537562	466506	570722	480915	962316	862504	899871	843146	805282	828274	928749	986731	881362	947767	962790	961032	1057645	711023	1055204	552800	1037387	1121094	851017	1025970	1028248	887568	959729	1036525	1079634	431287	486587	529251	460545	546178	569931
P58501	Paxbp1	PAXB1_MOUSE	PAX3- and PAX7-binding protein 1	85116	1284901	85312	76389	1126204	865095	802279	796525	797626	791725	895174	813195	837052	933162	1071757	980786	860598	880495	776682	835984	1081359	851628	1030471	825720	848005	882562	909015	752632	731745	861010	1173663	89614	1001830	90290	78368	1177315
Q3TDD9	Ppp1r21	PPR21_MOUSE	Protein phosphatase 1 regulatory subunit 21	964775	1028020	897851	1078662	920275	739883	737181	821966	726949	884581	1014879	953246	740321	776033	884936	717072	890764	686225	475102	719431	1192175	729013	632555	608914	812378	752903	714890	602442	653886	585604	920338	1006739	897526	1033307	1182430	1252213
O88441	Mtx2	MTX2_MOUSE	Metaxin-2	555119	624326	613596	630581	601150	920846	789405	905992	864275	835401	812956	840661	894682	1101266	754205	1048658	1024036	1462693	1187296	1326967	629511	1106684	1165630	1258032	1081217	1169149	1263096	1399893	1399019	1122892	549352	592360	585197	664684	628763	626047
Q6A065	Cep170	CE170_MOUSE	Centrosomal protein of 170 kDa	3615168	3966731	4251520	3878405	3907859	844444	854000	808906	778413	806278	940617	858218	835584	809794	988189	890753	850658	706007	741618	740586	4118793	778836	810935	683892	703245	724688	749669	713575	762462	781215	3444753	4031323	3897173	3725547	3910483	3377381
Q8CDN6	Txnl1	TXNL1_MOUSE	Thioredoxin-like protein 1	1144424	1150435	1020303	962222	960544	712663	862395	812149	764085	793725	804503	729251	840338	826376	1035121	818094	872915	714565	787993	749505	956213	921087	903343	728767	840848	686913	757571	651686	723432	753528	1033645	968919	1055262	942216	1003665	1109090
P54775	Psmc4	PRS6B_MOUSE	26S proteasome regulatory subunit 6B	1778646	1658917	1660628	1527208	1648976	735448	853250	721569	800547	835201	785503	794173	849510	882803	926064	954909	992320	728514	600768	775045	1557108	732155	795550	687792	545217	681147	703433	690485	721322	703788	1639926	1668925	1557057	1501278	1320093	1585583
Q6P8J2	Sat2	SAT2_MOUSE	Diamine acetyltransferase 2	384845	362935	450553	436803	121199	46148	1063125	1141509	1159534	1075994	849481	55991	1016739	851564	222827	1382193	975634	1654916	1189308	2106695	470003	1506458	1527180	1897956	1409191	1469087	63471	2980501	1681831	1598092	401824	532612	376575	449619	371749	198177
Q9JKR6	Hyou1	HYOU1_MOUSE	Hypoxia up-regulated protein 1	871999	841554	901751	855958	906060	776370	842133	876004	872216	801193	768526	798491	792440	673152	951564	1034946	720065	700611	762103	813540	880441	900763	874528	656095	808398	803479	682467	776926	699452	845060	888865	954281	941644	1004749	956106	898702
Q9WU78	Pdcd6ip	PDC6I_MOUSE	Programmed cell death 6-interacting protein	571763	599749	618776	551182	542197	775381	848048	973587	848987	785668	848863	734663	865113	952273	1025223	855174	815088	1026443	1016132	1042943	601481	1149105	1184971	1016294	1106756	1097467	1146003	1124524	1116210	992735	706911	623296	606087	516184	554121	549182
Q9CQC6	Bzw1	BZW1_MOUSE	Basic leucine zipper and W2 domain-containing protein 1	2932073	2515744	3197932	2566065	2828168	803933	868933	800967	707802	831360	815776	865092	982255	755249	994791	1014289	799570	565347	623070	682941	2466817	655933	764311	622044	736888	708454	595346	678104	603010	653982	2442037	2975741	2859183	2696084	2723450	2679296
Q3UMU9	Hdgfl2	HDGR2_MOUSE	Hepatoma-derived growth factor-related protein 2	1525712	1381040	1491148	1448772	1419302	737039	794632	696325	699554	887115	718785	716823	777958	832974	892193	817155	833063	619786	797860	754347	1463075	823598	871823	861602	746765	820309	889388	771950	689272	763045	1798040	1546123	1526979	1438399	1564793	1612321
Q5DTY9	Kctd16	KCD16_MOUSE	BTB/POZ domain-containing protein KCTD16	18303	26110	37816	15481	213950	857649	850621	910049	696204	842488	860111	803718	1017956	861373	650791	950405	921364	1101321	1122811	1048277	35863	1175280	1260264	916277	1188737	1067275	856426	1007509	776170	1126208	21111	19812	14236	421615	212613	11876
Q9WV80	Snx1	SNX1_MOUSE	Sorting nexin-1	812684	788467	802712	781885	701874	768715	822966	907315	837195	825769	805519	804243	870222	981009	884813	922418	848482	940263	938070	1093230	716970	1017453	1193544	1065923	948457	1077257	939194	1092262	982562	1060800	911057	784541	773101	774631	821771	794979
Q8BJU0	Sgta	SGTA_MOUSE	Small glutamine-rich tetratricopeptide repeat-containing protein alpha	1515827	1548627	2018507	1867073	1936858	857480	850382	926063	703852	857831	805229	817271	761890	662056	834514	822459	693167	629967	701373	780864	1749533	767846	867696	742903	745034	747341	695860	815423	820921	730770	1668511	2067113	2067978	1598546	1677064	1763728
Q00612	G6pdx	G6PD1_MOUSE	Glucose-6-phosphate 1-dehydrogenase X	1528362	1398373	1608869	1455409	1537287	545406	544102	647333	713439	597160	601142	621250	702414	671345	797953	611267	577667	852854	799436	826309	1566289	782820	857511	831475	879919	782696	781108	870501	768501	897864	1342525	1553294	1599794	1459798	1491429	1346893
Q6P9K8	Caskin1	CSKI1_MOUSE	Caskin-1	321945	352583	353864	429979	366620	847282	808847	946793	804984	829022	828005	873324	873150	920677	947908	1196072	833682	1167909	1128902	1186397	421047	1153282	1258363	1094862	1008327	911152	1106708	1425771	1160818	1094417	304844	382682	364052	371979	339027	366689
Q922Q1	2022-03-02	MARC2_MOUSE	Mitochondrial amidoxime reducing component 2	558103	617698	663675	598455	443801	843599	842111	939826	991444	806763	714863	854227	838500	1082753	662828	978462	764233	1502392	1402180	1411557	403052	1334361	1207581	1220981	1197102	1514702	1515959	1809641	1605030	1288637	616659	535940	668507	552774	639828	513278
Q9CPY7	Lap3	AMPL_MOUSE	Cytosol aminopeptidase	517853	459892	472605	435701	507505	754857	892422	820564	840788	861240	782826	824718	878832	831371	1001970	872886	848544	963213	935979	1067161	550503	927056	1169662	1083497	1030549	948668	940835	977163	926205	1085662	518624	455910	449786	471522	473156	475968
Q4LDD4	Arap1	ARAP1_MOUSE	Arf-GAP with Rho-GAP domain, ANK repeat and PH domain-containing protein 1	1010484	931832	1153963	1075895	822596	899169	836772	984354	661672	562170	799198	699296	767510	799614	979381	1056896	764178	742165	743783	719330	1191180	960219	862379	636182	770591	850595	559695	694966	697942	835182	840342	1065053	823994	796532	928509	940709
Q920I9	Wdr7	WDR7_MOUSE	WD repeat-containing protein 7	212871	198013	224673	249273	231557	825069	985955	811795	901224	872955	900244	895703	844899	758981	818260	869278	820374	1089414	1137408	1111792	228633	1169207	1056400	966850	1037623	1088280	977224	1006205	950834	1116267	174236	234670	211485	255737	233715	223424
Q8VEH5	Epm2aip1	EPMIP_MOUSE	EPM2A-interacting protein 1	1483019	1413123	1682397	1625158	1600150	641645	704650	847289	807737	723779	822606	870040	539489	740044	553617	583268	510260	627395	499662	635697	1602888	512017	511410	763114	612490	776961	901164	884598	943941	766427	1479446	1659016	1674322	1565090	1695929	1564367
Q8CGF6	Wdr47	WDR47_MOUSE	WD repeat-containing protein 47	1109179	1238999	1004518	1109535	972922	599381	846069	836314	682665	777388	838514	800637	801047	895607	823862	970131	874882	698977	626440	749244	1221766	646248	678264	719001	682364	787427	760492	733609	730224	770884	1124596	1205446	1019166	1260059	1027655	879571
Q9EQU5	Set	SET_MOUSE	Protein SET	2794232	2155770	2624250	2677761	3372518	821873	1077260	677039	767263	714217	1067108	829850	1006915	700325	838007	793568	1092669	585155	662902	590276	3097323	707886	751468	717675	640445	653374	785412	608217	569031	683306	3445790	2747916	3283360	2815246	3108337	3882270
P97765	Wbp2	WBP2_MOUSE	WW domain-binding protein 2	828391	752595	767429	681116	763111	697482	803932	844463	771877	718892	940823	823733	838105	1022239	740033	992305	780389	1117947	1210894	1214783	721048	1017532	1072866	1548875	912772	1041278	1267880	2152337	1128009	1127777	775088	739996	695894	715653	696821	712405
[truncated: 6,040 more rows]
