# Supplementary material for: A cross-species spatiotemporal proteomic analysis identifies UBE3A-dependent signaling pathways and targets
Source: Mol Psychiatry. 2022 Mar 9;27(5):2590–601. doi: 10.1038/s41380-022-01484-z (PMC9135630; doi:10.1038/s41380-022-01484-z)
Supplement: Supplementary file 2 — Supplementary Table 2 [file 41380_2022_1484_MOESM2_ESM.xls]

## Sheet: SupplementaryTable2
Supplementary table 2: Summary statistics table of the differential expression analysis of proteins detected in the mouse developmental time course experiment. The table contains test statistic, fold change and q-value information. Proteins, which are statistically significantly differentially expressed (i.e. q-value <= 0.05) in at least one time point, are marked.
UniprotID	GeneName	TestStatistic_p1	FoldChange_p1	q-value(%)_p1	Signif_p1	TestStatistic_p21	FoldChange_p21	q-value(%)_p21	Signif_p21	TestStatistic_p56	FoldChange_p56	q-value(%)_p56	Signif_p56
A0A087WPF7	Auts2	-0.493457	0.831001	100.426	FALSE	2.19433	1.50378	37.0584	FALSE	0.51933	1.22354	83.25	FALSE
A1A5B6	Tbc1d25	1.43577	1.71976	88.4152	FALSE	1.74396	2.41417	45.0525	FALSE	-1.8187	0.473401	75.5362	FALSE
A2A432	Cul4b	0.521782	1.0362	98.159	FALSE	2.441	1.15111	37.0584	FALSE	-1.94419	0.910347	75.5362	FALSE
A2A4P0	Dhx8	0.91809	1.07973	98.159	FALSE	-1.2902	0.543827	75.2615	FALSE	-0.360242	0.75309	90.0386	FALSE
A2A5R2	Arfgef2	-0.678134	0.956423	100.426	FALSE	1.31581	1.07658	45.0525	FALSE	-0.435709	0.959594	88.3307	FALSE
A2A690	Tanc2	-0.363174	0.985702	100.426	FALSE	-0.138734	0.993698	75.2615	FALSE	0.786591	1.03931	83.25	FALSE
A2A699	Fam171a2	0.761558	1.04906	98.159	FALSE	-0.356373	0.768002	75.2615	FALSE	0.296039	1.33509	88.3307	FALSE
A2A6A1	Gpatch8	-0.604756	0.938683	100.426	FALSE	0.921015	1.31581	62.744	FALSE	0.125138	1.04634	88.3307	FALSE
A2A6Q5	Cdc27	0.832041	1.03722	98.159	FALSE	0.417575	1.05916	75.1276	FALSE	0.210433	1.02668	88.3307	FALSE
A2A6T1	Cdr2l	0.424371	1.0352	98.159	FALSE	0.61778	1.07961	62.744	FALSE	0.118566	1.01478	88.3307	FALSE
A2A791	Zmym4	-1.05656	0.959488	98.159	FALSE	0.0711377	1.01192	75.1276	FALSE	-1.17463	0.880068	83.25	FALSE
A2A7S8	Kiaa1522	-0.681593	0.540784	100.426	FALSE	-0.733765	0.886007	75.2615	FALSE	1.03466	1.76268	75.5362	FALSE
A2A8L1	Chd5	0.359362	1.01555	98.159	FALSE	0.210278	1.02034	75.1276	FALSE	-0.43029	0.913095	88.3307	FALSE
A2A8L5	Ptprf	-0.914577	0.949936	100.175	FALSE	-1.08198	0.788993	75.2615	FALSE	-2.72162	0.747627	64.6391	FALSE
A2A8U2	Tmem201	-0.558917	0.932245	100.426	FALSE	-0.510345	0.894246	75.2615	FALSE	0.563275	1.12771	83.25	FALSE
A2A8Z1	Osbpl9	0.146059	1.00982	98.159	FALSE	-0.0742952	0.995866	75.2615	FALSE	0.92047	1.0725	75.5362	FALSE
A2A935	Prdm16	0.156207	1.01702	98.159	FALSE	2.26276	1.33102	37.0584	FALSE	-0.863701	0.910538	88.3307	FALSE
A2A9C3	Szt2	-0.133362	0.957928	100.426	FALSE	0.144293	1.01634	75.1276	FALSE	0.846688	1.15512	83.25	FALSE
A2AAE1	Kiaa1109	0.362186	1.01515	98.159	FALSE	0.355929	1.02049	75.1276	FALSE	0.673059	1.04085	83.25	FALSE
A2AAY5	Sh3pxd2b	0.551773	1.02956	98.159	FALSE	-1.79052	0.901657	75.2615	FALSE	0.389484	1.02893	83.25	FALSE
A2ABU4	Myom3	-0.771677	0.825427	100.175	FALSE	0.325199	1.08602	75.1276	FALSE	-0.574367	0.922253	88.3307	FALSE
A2ABV5	Med14	1.77385	1.12715	88.4152	FALSE	0.380874	1.0361	75.1276	FALSE	0.372871	1.03491	83.25	FALSE
A2ACJ2	Faap100	0.954698	1.0623	88.4152	FALSE	0.167817	1.03546	75.1276	FALSE	-1.2488	0.750958	83.25	FALSE
A2ADA5	Pusl1	-0.194557	0.9915	100.426	FALSE	-1.57904	0.855819	75.2615	FALSE	-2.4849	0.876294	64.6391	FALSE
A2ADY9	Ddi2	2.17905	1.07137	88.4152	FALSE	2.19629	1.12613	37.0584	FALSE	1.98344	1.12514	51.7446	FALSE
A2AEV7	Ccdc120	0.532655	1.14593	98.159	FALSE	1.23594	1.55144	62.744	FALSE	1.45877	2.48815	64.6391	FALSE
A2AF47	Dock11	0.937247	1.05471	98.159	FALSE	0.131005	1.02304	75.1276	FALSE	-1.10874	0.873957	83.25	FALSE
A2AF53;Q8R3R5	Tmem185a;Tmem185b	0.182699	1.06133	98.159	FALSE	2.12634	1.42167	37.0584	FALSE	1.37381	1.16039	75.5362	FALSE
A2AFR3	Frmpd4	0.255774	1.06386	98.159	FALSE	-0.972749	0.931375	75.2615	FALSE	0.359744	1.13356	83.25	FALSE
A2AG50	Map7d2	-0.63559	0.938258	100.426	FALSE	1.11072	1.1034	62.744	FALSE	0.957705	1.06331	75.5362	FALSE
A2AGH6	Med12	-0.746014	0.889938	100.175	FALSE	0.860366	2.09262	62.744	FALSE	0.546676	1.60862	83.25	FALSE
A2AGT5	Ckap5	-0.578472	0.975172	100.426	FALSE	3.72444	1.16224	14.9661	FALSE	0.772247	1.03277	83.25	FALSE
A2AHC3	Camsap1	-1.55024	0.929599	88.4152	FALSE	2.58337	1.128	29.6137	FALSE	-1.20694	0.938227	83.25	FALSE
A2AHG0	Lzts3	0.317023	1.0577	98.159	FALSE	-0.739489	0.831436	75.2615	FALSE	0.355217	1.10782	83.25	FALSE
A2AIL4	Ndufaf6	0.00883472	1.00902	100.175	FALSE	-0.174369	0.965314	75.2615	FALSE	-0.236557	0.877395	90.0386	FALSE
A2AIV2	Virma	-0.0419955	0.997554	100.426	FALSE	1.39294	1.95116	45.0525	FALSE	1.31993	1.57145	75.5362	FALSE
A2AJ15	Man1b1	-1.28918	0.858736	98.159	FALSE	-0.719174	0.860071	75.2615	FALSE	1.37177	1.44879	75.5362	FALSE
A2AJA9	Ajm1	0.0523591	1.03575	100.175	FALSE	-0.470713	0.967931	75.2615	FALSE	3.82863	1.15521	21.8434	FALSE
A2AJI0	Map7d1	-0.133248	0.993456	100.426	FALSE	-0.682263	0.950791	75.2615	FALSE	-0.331493	0.986628	90.0386	FALSE
A2AKG8	Focad	-0.832097	0.941614	100.175	FALSE	0.382855	1.01544	75.1276	FALSE	2.15841	1.13124	51.7446	FALSE
A2AKX3	Setx	1.62975	2.08771	88.4152	FALSE	-0.20798	0.908641	75.2615	FALSE	1.0374	1.71264	75.5362	FALSE
A2ALI5	Ajap1	1.34455	1.43485	88.4152	FALSE	1.3145	1.14494	45.0525	FALSE	-0.384729	0.956321	90.0386	FALSE
A2ALK8	Ptpn3	1.17708	2.6155	88.4152	FALSE	1.42005	1.34402	45.0525	FALSE	1.23839	1.17204	75.5362	FALSE
A2ALS5	Rap1gap	1.17648	1.11172	88.4152	FALSE	-1.28895	0.925157	75.2615	FALSE	0.820231	1.06789	83.25	FALSE
A2ALU4	Shroom2	-1.27319	0.966012	98.159	FALSE	1.74361	1.06272	45.0525	FALSE	1.65892	1.10967	64.6391	FALSE
A2AN08	Ubr4	-0.376828	0.98774	100.426	FALSE	0.735711	1.04369	62.744	FALSE	0.952841	1.03873	75.5362	FALSE
A2AP18	Plch2	2.62929	1.2614	82.4751	FALSE	0.153106	1.01694	75.1276	FALSE	0.730458	1.08345	83.25	FALSE
A2APV2	Fmnl2	0.293348	1.01808	98.159	FALSE	1.69864	1.07156	45.0525	FALSE	-0.0536212	0.996211	90.2593	FALSE
A2APX8	Scn1a	0.488512	1.26862	98.159	FALSE	0.0143543	1.00252	75.1276	FALSE	0.473822	1.08016	83.25	FALSE
A2APY7	Ndufaf5	-0.00479165	0.999574	100.426	FALSE	0.618282	1.01983	62.744	FALSE	-0.354922	0.984043	90.0386	FALSE
A2AQ19	Rtf1	0.41213	1.04398	98.159	FALSE	-0.675171	0.949634	75.2615	FALSE	-0.00520057	0.998924	90.2593	FALSE
A2AQ25	Skt	-1.49609	0.744793	98.159	FALSE	0.0574772	1.00438	75.1276	FALSE	0.841042	1.0544	83.25	FALSE
A2AR02	Ppig	-1.39613	0.892642	98.159	FALSE	-1.9432	0.45606	75.2615	FALSE	2.09488	2.34414	51.7446	FALSE
A2AR50	Ralgps1	-0.597573	0.965734	100.426	FALSE	-0.194801	0.989788	75.2615	FALSE	0.257796	1.03146	88.3307	FALSE
A2ARP1	Ppip5k1	-1.27455	0.833999	98.159	FALSE	-1.84566	0.342199	75.2615	FALSE	0.197429	1.10226	88.3307	FALSE
A2ARS0	Ankrd63	-0.593528	0.605748	100.426	FALSE	0.195807	1.0695	75.1276	FALSE	-0.00731169	0.996988	90.2593	FALSE
A2ASQ1	Agrn	-0.244493	0.980792	100.426	FALSE	-1.08851	0.922041	75.2615	FALSE	0.0466785	1.00362	90.0386	FALSE
A2ASZ8	Slc25a25	1.20705	1.09347	88.4152	FALSE	0.780184	1.0595	62.744	FALSE	-3.13762	0.83953	51.7446	FALSE
A2AV25	Fibcd1	1.96726	2.27587	88.4152	FALSE	-1.13563	0.819298	75.2615	FALSE	-0.857224	0.752127	88.3307	FALSE
A2AWA9	Rabgap1	1.31608	1.10075	88.4152	FALSE	0.333656	1.02678	75.1276	FALSE	-0.615716	0.697794	88.3307	FALSE
A2AWP8	Arhgef10l	-1.0555	0.891399	98.159	FALSE	-0.699975	0.745464	75.2615	FALSE	-0.52226	0.792499	88.3307	FALSE
A2BDX3	Mocs3	-0.462956	0.96833	100.426	FALSE	-1.36956	0.929843	75.2615	FALSE	2.30047	1.17247	51.7446	FALSE
A2BE28	Las1l	-0.54061	0.946	100.426	FALSE	1.83334	1.14109	45.0525	FALSE	1.32789	1.7195	75.5362	FALSE
A2BH40	Arid1a	0.757208	1.0361	98.159	FALSE	0.552233	1.11631	75.1276	FALSE	-0.323143	0.934839	90.0386	FALSE
A2BIM8;B5X0G2;P02762;P04938;P11588;P11589	Mup18;Mup17;Mup6;Mup11;Mup1;Mup2	-0.365583	0.749977	100.426	FALSE	-0.383884	0.698651	75.2615	FALSE	2.44429	3.15985	39.3425	FALSE
A2CG49	Kalrn	-0.533485	0.958817	100.426	FALSE	-0.596176	0.938484	75.2615	FALSE	1.73546	1.16407	64.6391	FALSE
A2CG63	Arid4b	0.229362	1.02066	98.159	FALSE	-1.07963	0.423843	75.2615	FALSE	0.616692	1.58414	83.25	FALSE
A2RSJ4	Uhrf1bp1l	0.484571	1.01518	98.159	FALSE	-0.0386272	0.998601	75.2615	FALSE	-0.449958	0.969255	88.3307	FALSE
A2RSQ0	Dennd5b	0.213254	1.01545	98.159	FALSE	1.18806	1.06751	62.744	FALSE	3.07341	1.24432	30.4324	FALSE
A2RT62	Fbxl16	0.414643	1.03419	98.159	FALSE	0.0532236	1.00286	75.1276	FALSE	1.23564	1.06026	75.5362	FALSE
A2RTL5	Rsrc2	0.75206	1.09982	98.159	FALSE	-0.512384	0.958168	75.2615	FALSE	0.560471	1.07897	83.25	FALSE
A2TJV2	Palm3	1.10312	1.9536	88.4152	FALSE	-1.05261	0.542733	75.2615	FALSE	2.2231	8.73613	51.7446	FALSE
A3KFX0	Nt5c1a	-0.0941929	0.957981	100.426	FALSE	-1.40308	0.765722	75.2615	FALSE	0.328679	1.05812	88.3307	FALSE
A3KGB4	Tbc1d8b	0.74366	1.32488	98.159	FALSE	-0.520421	0.965629	75.2615	FALSE	-1.55684	0.92712	75.5362	FALSE
A3KGV1	Odf2	-0.616261	0.928262	100.426	FALSE	0.363221	1.09435	75.1276	FALSE	0.910051	1.17125	75.5362	FALSE
A4FUP9	Glt1d1	-0.900389	0.839522	100.175	FALSE	1.86773	1.12992	45.0525	FALSE	-1.95376	0.856877	75.5362	FALSE
A6H5Y3	Mtr	0.584878	1.03372	98.159	FALSE	0.194642	1.02283	75.1276	FALSE	-0.64651	0.93585	88.3307	FALSE
A6H5Z3	Exoc6b	-0.617375	0.958312	100.426	FALSE	0.631705	1.02638	62.744	FALSE	-1.59526	0.887327	75.5362	FALSE
A6H611	Mipep	-1.4782	0.943153	98.159	FALSE	1.5388	1.11675	45.0525	FALSE	-0.239452	0.979489	90.0386	FALSE
A6H619	Phrf1	-0.28681	0.976379	100.426	FALSE	0.154187	1.04979	75.1276	FALSE	-2.30704	0.422194	64.6391	FALSE
A6H630	Armt1	1.9375	1.08824	88.4152	FALSE	2.061	1.12023	37.0584	FALSE	2.88856	1.1508	39.3425	FALSE
A6H6A9	Rabgap1l	0.462035	1.02389	98.159	FALSE	1.9004	1.12547	45.0525	FALSE	-1.40614	0.940753	83.25	FALSE
A6H6E2	Mmrn2	0.427168	1.06806	98.159	FALSE	-0.757021	0.506298	75.2615	FALSE	-1.12874	0.366845	83.25	FALSE
A6H8H2	Dennd4c	-0.974036	0.934812	98.159	FALSE	0.569765	1.05966	62.744	FALSE	-0.895527	0.879092	88.3307	FALSE
A6H8H5	Kcnb2	0.0767879	1.01008	100.175	FALSE	0.659887	1.06451	62.744	FALSE	-0.93691	0.819619	83.25	FALSE
A6X935	Itih4	-2.2001	0.836293	82.4751	FALSE	-0.987423	0.869841	75.2615	FALSE	0.44593	1.06056	83.25	FALSE
A8C756	Thada	-1.44275	0.634272	98.159	FALSE	-1.93824	0.131745	75.2615	FALSE	-1.82055	0.128781	75.5362	FALSE
A8Y5H7	Sec14l1	-3.23481	0.550339	57.2977	FALSE	0.203552	1.06036	75.1276	FALSE	-0.788523	0.816442	88.3307	FALSE
B0F2B4	Nlgn4l	-0.257529	0.974185	100.426	FALSE	0.913799	1.06503	62.744	FALSE	1.46005	1.14821	64.6391	FALSE
B0V2N1	Ptprs	0.210149	1.00748	98.159	FALSE	0.0919588	1.00488	75.1276	FALSE	0.82833	1.03914	83.25	FALSE
B1AR13	Cisd3	0.952236	1.22759	98.159	FALSE	0.528239	1.05454	75.1276	FALSE	1.48103	1.11904	64.6391	FALSE
B1ARW8	NA	-1.69533	0.879288	88.4152	FALSE	-1.19523	0.807667	75.2615	FALSE	0.832632	1.08766	83.25	FALSE
B1AS29	Grik3	1.693	1.99801	88.4152	FALSE	-0.828512	0.685173	75.2615	FALSE	-0.0457385	0.996669	90.2593	FALSE
B1AUE5	Pex10	0.0965744	1.01119	98.159	FALSE	0.268987	1.0704	75.1276	FALSE	-2.45535	0.493738	64.6391	FALSE
B1AVZ0	Uprt	1.02349	1.09575	88.4152	FALSE	0.388392	1.08176	75.1276	FALSE	0.248018	1.03244	88.3307	FALSE
B1AWL2	Znf462	-0.434117	0.968254	100.426	FALSE	-1.77982	0.548335	75.2615	FALSE	-0.730683	0.769486	88.3307	FALSE
B1AWN6	Scn2a	-1.59927	0.899036	88.4152	FALSE	1.48121	1.06548	45.0525	FALSE	0.751614	1.02625	83.25	FALSE
B1AXH1	Nhsl2	2.39666	1.15571	82.4751	FALSE	0.714487	1.10777	62.744	FALSE	-0.493484	0.966267	88.3307	FALSE
B1AXP6	Tomm5	-0.265786	0.985674	100.426	FALSE	-1.16376	0.929814	75.2615	FALSE	-1.32546	0.867087	83.25	FALSE
B1AXV0	Frrs1l	0.406581	1.12536	98.159	FALSE	-0.488142	0.957281	75.2615	FALSE	0.387977	1.03124	83.25	FALSE
B1AY13	Usp24	2.24887	1.10582	88.4152	FALSE	-0.330809	0.93833	75.2615	FALSE	-0.200671	0.973183	90.2593	FALSE
B1AZA5	Tmem245	0.363424	1.0244	98.159	FALSE	-1.59761	0.879056	75.2615	FALSE	0.944975	1.13101	75.5362	FALSE
B1AZI6	Thoc2	-0.979752	0.954633	98.159	FALSE	0.189543	1.0121	75.1276	FALSE	-0.227032	0.988968	90.2593	FALSE
B1AZP2	Dlgap4	-0.667099	0.974752	100.426	FALSE	0.570365	1.03386	62.744	FALSE	2.13517	1.15767	51.7446	FALSE
B2RQC6	Cad	0.714772	1.02835	98.159	FALSE	2.26123	1.08236	37.0584	FALSE	1.0507	1.07409	75.5362	FALSE
B2RR83	Ythdc2	-0.183221	0.963749	100.426	FALSE	1.58606	1.25667	45.0525	FALSE	3.02894	1.43819	30.4324	FALSE
B2RRE7	Otud4	1.21833	1.69093	88.4152	FALSE	0.839716	1.22359	62.744	FALSE	-0.152299	0.946861	90.2593	FALSE
B2RSH2	Gnai1	0.339698	1.02263	98.159	FALSE	-0.139712	0.988775	75.2615	FALSE	-0.228992	0.978077	90.2593	FALSE
B2RUJ5	Apba1	-0.00346494	0.999875	100.426	FALSE	-0.390594	0.959241	75.2615	FALSE	-0.0312393	0.997503	90.2593	FALSE
B2RUR8	Otud7b	-1.25266	0.673682	98.159	FALSE	1.19412	1.11947	62.744	FALSE	-1.24525	0.888462	83.25	FALSE
B2RWS6	Ep300	0.0950385	1.02175	98.159	FALSE	-0.0741577	0.955067	75.2615	FALSE	0.34196	1.19034	83.25	FALSE
B2RX14	Tut4	0.0285529	1.01188	100.175	FALSE	1.82217	1.13399	45.0525	FALSE	0.410448	1.02267	83.25	FALSE
B2RXA1	Plcxd2	0.980196	1.61075	88.4152	FALSE	-1.78685	0.380034	75.2615	FALSE	0.819852	1.54881	83.25	FALSE
B2RXC1	Trappc11	0.0321581	1.00188	100.175	FALSE	-2.96162	0.881439	75.2296	FALSE	-0.208198	0.984787	90.2593	FALSE
B2RXR6	Ankrd44	-0.0768923	0.993399	100.426	FALSE	3.33784	1.26495	23.1974	FALSE	1.03433	1.08946	75.5362	FALSE
B2RXS4	Plxnb2	0.853768	1.03652	98.159	FALSE	1.53338	1.14394	45.0525	FALSE	1.3625	1.07265	75.5362	FALSE
B2RY56	Rbm25	0.741762	1.04014	98.159	FALSE	-1.46285	0.966094	75.2615	FALSE	1.55898	1.06269	64.6391	FALSE
B5TVM2	Ildr2	-1.21617	0.701601	98.159	FALSE	-0.139366	0.985995	75.2615	FALSE	-1.03488	0.890142	83.25	FALSE
B7ZMP1	Xpnpep3	-0.309057	0.957606	100.426	FALSE	-0.13403	0.992679	75.2615	FALSE	0.0952854	1.01085	88.3307	FALSE
B9EHT4	Clip3	-1.35787	0.923443	98.159	FALSE	0.998024	1.04783	62.744	FALSE	-0.530013	0.972043	88.3307	FALSE
B9EJ80	Pdzd8	2.21018	1.09213	88.4152	FALSE	1.11537	1.05723	62.744	FALSE	0.87724	1.06851	83.25	FALSE
B9EJ86	Osbpl8	1.05356	1.03082	88.4152	FALSE	2.13685	1.10196	37.0584	FALSE	0.911857	1.03327	75.5362	FALSE
B9EJA2	Cttnbp2	-2.43386	0.851302	75.3642	FALSE	1.87437	1.21874	45.0525	FALSE	-0.843849	0.898674	88.3307	FALSE
B9EJI9	Tmem229a	0.977172	2.22185	88.4152	FALSE	0.630032	1.06427	62.744	FALSE	-0.0912181	0.936807	90.2593	FALSE
B9EJR8	Dnaaf5	-0.564545	0.921517	100.426	FALSE	-0.0621725	0.963214	75.2615	FALSE	-1.93261	0.523705	75.5362	FALSE
B9EKI3	Tmf1	-0.170984	0.967096	100.426	FALSE	0.00477556	1.00023	75.1276	FALSE	1.20693	1.6402	75.5362	FALSE
B9EKR1	Ptprz1	-1.40513	0.952854	98.159	FALSE	1.12749	1.07173	62.744	FALSE	1.69459	1.05154	64.6391	FALSE
C0HK79;C0HK80	Arxes1;Arxes2	0.864184	1.09232	98.159	FALSE	0.679165	1.14029	62.744	FALSE	0.302604	1.05278	88.3307	FALSE
C0HKD8;C0HKD9	Mfap1a;Mfap1b	-0.127845	0.987116	100.426	FALSE	-0.715968	0.950505	75.2615	FALSE	-0.373189	0.968381	90.0386	FALSE
C0HKE1;C0HKE2;C0HKE3;C0HKE4;C0HKE5;C0HKE6;C0HKE7;C0HKE8;C0HKE9;Q8BFU2;Q8CGP5;Q8CGP6;Q8CGP7	Hist1h2ab;Hist1h2ac;Hist1h2ad;Hist1h2ae;Hist1h2ag;Hist1h2ai;Hist1h2an;Hist1h2ao;Hist1h2ap;Hist3h2a;Hist1h2af;Hist1h2ah;Hist1h2ak	-0.452974	0.692925	100.426	FALSE	1.05724	1.10305	62.744	FALSE	0.569917	1.03501	83.25	FALSE
C0HKG5;C0HKG6	Rnaset2a;Rnaset2b	-0.0538573	0.993353	100.426	FALSE	0.0307031	1.0039	75.1276	FALSE	1.01533	1.10606	75.5362	FALSE
D3YVF0	Akap5	1.45099	1.26123	88.4152	FALSE	-1.94849	0.882115	75.2615	FALSE	-0.280562	0.97752	90.0386	FALSE
D3YXK1	Samd1	-0.0471088	0.993756	100.426	FALSE	-0.184566	0.920631	75.2615	FALSE	-0.0788906	0.97061	90.2593	FALSE
D3YXK2	Safb	-0.475061	0.979404	100.426	FALSE	-0.942883	0.945575	75.2615	FALSE	0.706994	1.06984	83.25	FALSE
D3YZG8	Mthfd2l	-0.327435	0.945631	100.426	FALSE	-0.023925	0.981571	75.2615	FALSE	-0.277841	0.874762	90.0386	FALSE
D3YZI9	Pgbd5	1.06589	1.62284	88.4152	FALSE	1.19178	1.11756	62.744	FALSE	-0.335077	0.982707	90.0386	FALSE
D3YZP9	Ccdc6	0.0741858	1.00233	100.175	FALSE	2.04818	1.18942	37.0584	FALSE	0.380562	1.02977	83.25	FALSE
D3YZU1	Shank1	-1.19268	0.926472	98.159	FALSE	0.242663	1.0224	75.1276	FALSE	1.89856	1.09785	51.7446	FALSE
D3YZV8	Ccdc8	0.892065	1.14905	98.159	FALSE	0.193621	1.21401	75.1276	FALSE	-3.07581	0.793534	51.7446	FALSE
D3Z2R5	Selenon	-0.520774	0.918184	100.426	FALSE	1.92399	1.67405	45.0525	FALSE	0.0452999	1.01494	90.0386	FALSE
D3Z4S3	Ptrhd1	-0.949337	0.969326	98.159	FALSE	1.30425	1.09166	45.0525	FALSE	0.192701	1.01283	88.3307	FALSE
D3Z7H4	Gsg1l	0.252774	1.09034	98.159	FALSE	0.584735	1.38306	62.744	FALSE	1.97599	1.37119	51.7446	FALSE
D3Z7P3	Gls	1.26374	1.05997	88.4152	FALSE	-0.927057	0.960307	75.2615	FALSE	0.95122	1.04737	75.5362	FALSE
E1U8D0	Soga1	-0.103576	0.996169	100.426	FALSE	0.940341	1.34167	62.744	FALSE	-0.320937	0.973284	90.0386	FALSE
E9PUL5	Prrt2	1.11572	1.07829	88.4152	FALSE	-0.665133	0.955617	75.2615	FALSE	0.623084	1.04568	83.25	FALSE
E9PV24	Fga	0.565537	1.08958	98.159	FALSE	-0.373421	0.949105	75.2615	FALSE	-0.51825	0.851016	88.3307	FALSE
E9PV86	Mctp1	0.699419	1.53369	98.159	FALSE	-0.42245	0.936431	75.2615	FALSE	0.0946371	1.01218	88.3307	FALSE
E9PVA8	Gcn1	3.7552	1.08056	48.3587	FALSE	4.89163	1.20756	7.13766	FALSE	4.13955	1.12813	15.1448	FALSE
E9PVD3	Dchs1	0.0825526	1.00375	100.175	FALSE	-0.177944	0.920087	75.2615	FALSE	2.23072	2.91219	51.7446	FALSE
E9PVX6	Mki67	1.39334	1.19914	88.4152	FALSE	1.91431	1.35478	45.0525	FALSE	0.0311223	1.01046	90.0386	FALSE
E9PXF8	Sbf2	1.34949	1.14709	88.4152	FALSE	0.163395	1.02808	75.1276	FALSE	0.0509901	1.00354	90.0386	FALSE
E9PYH6	Setd1a	-2.2355	0.670451	82.4751	FALSE	0.972355	1.4671	62.744	FALSE	-0.528941	0.786038	88.3307	FALSE
E9PYL2	Prr12	-0.223417	0.992463	100.426	FALSE	1.86871	1.13065	45.0525	FALSE	2.01619	1.24313	51.7446	FALSE
E9PZ19	Igsf9b	0.601796	1.11918	98.159	FALSE	-1.38765	0.915182	75.2615	FALSE	0.0366469	1.00395	90.0386	FALSE
E9PZJ8	Ascc3	-0.472909	0.977483	100.426	FALSE	0.056289	1.00937	75.1276	FALSE	2.51775	1.40082	39.3425	FALSE
E9PZM4	Chd2	-0.702985	0.970204	100.426	FALSE	-0.470674	0.913054	75.2615	FALSE	-0.288293	0.940216	90.0386	FALSE
E9Q1P8	Irf2bp2	0.43932	1.03008	98.159	FALSE	0.647956	1.04031	62.744	FALSE	-0.817065	0.914687	88.3307	FALSE
E9Q3C1	C2cd2	-1.18586	0.85815	98.159	FALSE	2.15426	1.41148	37.0584	FALSE	-1.47909	0.756569	75.5362	FALSE
E9Q3L2	Pi4ka	1.16355	1.05863	88.4152	FALSE	0.0337137	1.00193	75.1276	FALSE	-0.0399667	0.997171	90.2593	FALSE
E9Q3S4	Map3k19	-2.37846	0.918949	75.3642	FALSE	-2.13452	0.935559	75.2615	FALSE	0.679182	1.05099	83.25	FALSE
E9Q401	Ryr2	-1.77726	0.671162	88.4152	FALSE	0.603752	1.04935	62.744	FALSE	1.97014	1.1721	51.7446	FALSE
E9Q414	Apob	0.025081	1.00627	100.175	FALSE	-0.895151	0.626966	75.2615	FALSE	0.519451	1.20329	83.25	FALSE
E9Q4F7	Ankrd11	-1.74961	0.847762	88.4152	FALSE	0.242982	1.11303	75.1276	FALSE	-1.49529	0.419059	75.5362	FALSE
E9Q4N7	Arid1b	0.383801	1.02806	98.159	FALSE	-0.573974	0.946054	75.2615	FALSE	1.31197	1.09854	75.5362	FALSE
E9Q4P1	Wdfy1	1.56734	1.08913	88.4152	FALSE	1.14168	1.03645	62.744	FALSE	-0.387839	0.980017	90.0386	FALSE
E9Q4S1	Pde8b	-1.47068	0.545728	98.159	FALSE	0.746709	1.04818	62.744	FALSE	2.02235	1.23463	51.7446	FALSE
E9Q5C9	Nolc1	1.03053	1.05122	88.4152	FALSE	-0.174151	0.992166	75.2615	FALSE	-0.845559	0.966273	88.3307	FALSE
E9Q5F9	Setd2	0.6173	1.06057	98.159	FALSE	-0.768345	0.643496	75.2615	FALSE	0.361056	1.1626	83.25	FALSE
E9Q5K9	Ythdc1	2.1729	1.19439	88.4152	FALSE	0.247732	1.06437	75.1276	FALSE	1.86955	2.02851	64.6391	FALSE
E9Q612	Ptpro	-0.804792	0.945902	100.175	FALSE	-1.21613	0.628283	75.2615	FALSE	1.70717	2.30936	64.6391	FALSE
E9Q6B2	Ccdc85c	-0.170822	0.978565	100.426	FALSE	0.0994897	1.02003	75.1276	FALSE	-0.447276	0.920038	88.3307	FALSE
E9Q6J5	Bod1l	2.56852	1.11602	82.4751	FALSE	0.736819	1.12823	62.744	FALSE	-0.0508718	0.989986	90.2593	FALSE
E9Q6P5	Ttc7b	-0.984153	0.672686	98.159	FALSE	1.54831	1.10005	45.0525	FALSE	0.697158	1.04856	83.25	FALSE
E9Q735	Ube4a	-0.819836	0.945572	100.175	FALSE	3.04652	1.26192	23.1974	FALSE	-0.210487	0.985195	90.2593	FALSE
E9Q784	Zc3h13	-0.240468	0.941462	100.426	FALSE	0.500675	1.11351	75.1276	FALSE	-0.187538	0.944907	90.2593	FALSE
E9Q7E2	Arid2	0.290221	1.03311	98.159	FALSE	-0.00643159	0.998503	75.2615	FALSE	0.754706	1.28239	83.25	FALSE
E9Q7G0	Numa1	0.209337	1.01245	98.159	FALSE	0.254179	1.02443	75.1276	FALSE	1.38101	1.10543	75.5362	FALSE
E9Q7X6	Heg1	0.829807	1.47599	98.159	FALSE	-0.685644	0.428756	75.2615	FALSE	-0.59636	0.587584	88.3307	FALSE
E9Q7X7	Nrxn2	0.249882	1.02263	98.159	FALSE	0.734595	1.06561	62.744	FALSE	-1.18934	0.916246	83.25	FALSE
E9Q8I9	Fry	0.958545	1.07005	88.4152	FALSE	4.09446	1.23345	12.8326	FALSE	3.13921	1.13218	30.4324	FALSE
E9Q942	Smim13	0.92345	1.33874	98.159	FALSE	-1.06835	0.798769	75.2615	FALSE	-1.18854	0.886798	83.25	FALSE
E9Q9D5	Rabl2	0.570893	1.21484	98.159	FALSE	-0.413223	0.796763	75.2615	FALSE	1.08999	1.63385	75.5362	FALSE
E9Q9R9	Dlg5	0.145865	1.07717	98.159	FALSE	1.57004	1.56452	45.0525	FALSE	-0.407327	0.865139	88.3307	FALSE
E9QAT4	Sec16a	0.597183	1.02704	98.159	FALSE	0.163233	1.01296	75.1276	FALSE	0.435891	1.02833	83.25	FALSE
F6SEU4	Syngap1	-0.069594	0.996669	100.426	FALSE	0.120953	1.01339	75.1276	FALSE	-0.309499	0.985384	90.0386	FALSE
F6W8I0	Yjefn3	-0.0508271	0.988179	100.426	FALSE	-2.25898	0.734517	75.2615	FALSE	-2.44814	0.818611	64.6391	FALSE
F6ZDS4	Tpr	-0.782845	0.978574	100.175	FALSE	2.17146	1.24018	37.0584	FALSE	1.74179	1.11956	64.6391	FALSE
F8VPQ2	Arid4a	0.536276	1.10802	98.159	FALSE	0.0742598	1.01159	75.1276	FALSE	0.546517	1.07917	83.25	FALSE
F8VPU2	Farp1	1.41187	1.11011	88.4152	FALSE	0.242429	1.01936	75.1276	FALSE	1.48352	1.08709	64.6391	FALSE
F8VPZ9	Bicra	1.92661	1.95944	88.4152	FALSE	0.436475	1.48512	75.1276	FALSE	-0.715424	0.654646	88.3307	FALSE
F8VQB6	Myo10	-0.851949	0.729742	100.175	FALSE	-0.050812	0.966787	75.2615	FALSE	-1.27771	0.525692	83.25	FALSE
G3X9J0	Sipa1l3	-1.77561	0.608708	88.4152	FALSE	-0.14439	0.979263	75.2615	FALSE	0.912485	1.21502	75.5362	FALSE
G3X9K3	Arfgef1	-2.16697	0.893252	82.4751	FALSE	-0.75322	0.942214	75.2615	FALSE	-1.15794	0.851016	83.25	FALSE
G3XA57	Rab11fip2	0.449256	1.01852	98.159	FALSE	1.25978	1.04018	62.744	FALSE	2.97705	1.15144	30.4324	FALSE
G5E829	Atp2b1	0.00404002	1.00039	100.175	FALSE	1.11834	1.14524	62.744	FALSE	1.98182	1.2695	51.7446	FALSE
G5E870	Trip12	0.252563	1.00736	98.159	FALSE	1.85229	1.08648	45.0525	FALSE	0.862718	1.06377	83.25	FALSE
G5E872	Rnpepl1	-1.48787	0.873997	98.159	FALSE	0.828364	1.07862	62.744	FALSE	0.574725	1.1742	83.25	FALSE
G5E897	Poglut3	0.125109	1.02691	98.159	FALSE	-1.12765	0.917256	75.2615	FALSE	2.24337	1.43094	51.7446	FALSE
G5E8K5	Ank3	-0.15933	0.993267	100.426	FALSE	-0.275821	0.968912	75.2615	FALSE	1.50304	1.17117	64.6391	FALSE
O08529	Capn2	-0.0886772	0.995896	100.426	FALSE	0.605336	1.03406	62.744	FALSE	-0.655365	0.969859	88.3307	FALSE
O08530	S1pr1	-1.94452	0.705429	88.4152	FALSE	0.35756	1.02219	75.1276	FALSE	-0.0552393	0.997337	90.2593	FALSE
O08532	Cacna2d1	-0.606266	0.961349	100.426	FALSE	-1.36794	0.941878	75.2615	FALSE	0.262465	1.01586	88.3307	FALSE
O08539	Bin1	-1.61207	0.933126	88.4152	FALSE	-0.0432655	0.999257	75.2615	FALSE	1.41676	1.13902	75.5362	FALSE
O08545	Efna3	-1.19928	0.828403	98.159	FALSE	-1.04359	0.883345	75.2615	FALSE	1.20287	1.2359	75.5362	FALSE
O08547	Sec22b	0.832691	1.04501	98.159	FALSE	0.714032	1.0602	62.744	FALSE	0.212699	1.01098	88.3307	FALSE
O08553	Dpysl2	-1.12629	0.92734	98.159	FALSE	-0.816821	0.956334	75.2615	FALSE	-0.77966	0.959	88.3307	FALSE
O08573	Lgals9	-0.933757	0.814669	100.175	FALSE	0.682409	1.21342	62.744	FALSE	0.515211	1.1841	83.25	FALSE
O08576	Rundc3a	-0.643494	0.978934	100.426	FALSE	0.804292	1.04965	62.744	FALSE	-0.588215	0.966341	88.3307	FALSE
O08579	Emd	-1.72072	0.894348	88.4152	FALSE	2.23302	1.10711	37.0584	FALSE	2.23838	1.14268	51.7446	FALSE
O08582	Gtpbp1	0.162433	1.00601	98.159	FALSE	0.0254083	1.00195	75.1276	FALSE	-0.394601	0.912876	90.0386	FALSE
O08583	Alyref	0.368336	1.02567	98.159	FALSE	-1.47974	0.931826	75.2615	FALSE	1.16577	1.08428	75.5362	FALSE
O08585	Clta	-0.651125	0.90854	100.426	FALSE	-2.02428	0.849564	75.2615	FALSE	0.076227	1.00602	88.3307	FALSE
O08586	Pten	-0.0270087	0.998475	100.426	FALSE	-0.490778	0.983961	75.2615	FALSE	1.4695	1.08179	64.6391	FALSE
O08599	Stxbp1	-0.628721	0.966764	100.426	FALSE	0.975066	1.05838	62.744	FALSE	1.3501	1.04776	75.5362	FALSE
O08600	Endog	0.337871	1.01759	98.159	FALSE	0.669438	1.03212	62.744	FALSE	-0.677724	0.971089	88.3307	FALSE
O08601	Mttp	0.388417	1.08952	98.159	FALSE	-0.293596	0.818564	75.2615	FALSE	-0.0392363	0.974638	90.2593	FALSE
O08638	Myh11	-0.143347	0.944409	100.426	FALSE	0.0363005	1.00795	75.1276	FALSE	1.22363	1.1638	75.5362	FALSE
O08644	Ephb6	-0.387952	0.905485	100.426	FALSE	-0.109317	0.984592	75.2615	FALSE	1.73291	1.34193	64.6391	FALSE
O08648	Map3k4	1.37502	1.35453	88.4152	FALSE	-0.16884	0.935501	75.2615	FALSE	-0.216166	0.926109	90.2593	FALSE
O08663	Metap2	-3.7126	0.891564	57.2977	FALSE	2.02393	1.11356	37.0584	FALSE	-0.456279	0.973361	88.3307	FALSE
O08665	Sema3a	1.60967	1.41558	88.4152	FALSE	-0.493292	0.883855	75.2615	FALSE	-0.0485777	0.978837	90.2593	FALSE
O08672	Kifc2	-1.53926	0.275243	88.4152	FALSE	-0.481953	0.621964	75.2615	FALSE	-0.00132185	0.998857	90.2593	FALSE
O08677	Kng1	-1.19406	0.930953	98.159	FALSE	0.292102	1.04202	75.1276	FALSE	0.842701	1.13094	83.25	FALSE
O08688	Capn5	-0.369572	0.971419	100.426	FALSE	2.12037	1.22766	37.0584	FALSE	0.807888	1.04606	83.25	FALSE
O08691	Arg2	0.585556	1.16451	98.159	FALSE	-0.614901	0.674471	75.2615	FALSE	0.659837	1.58459	83.25	FALSE
O08709	Prdx6	0.0564308	1.00213	100.175	FALSE	0.459438	1.01402	75.1276	FALSE	0.173785	1.00742	88.3307	FALSE
O08715	Akap1	0.646021	1.07631	98.159	FALSE	-0.0455955	0.993402	75.2615	FALSE	-0.996887	0.874633	83.25	FALSE
O08738	Casp6	-1.29046	0.954658	98.159	FALSE	-0.211778	0.958128	75.2615	FALSE	-0.844793	0.839928	88.3307	FALSE
O08739	Ampd3	0.774263	1.06276	98.159	FALSE	0.606804	1.0591	62.744	FALSE	0.0460815	1.00302	90.0386	FALSE
O08740	Polr2j	0.339115	1.02393	98.159	FALSE	2.36235	1.27087	37.0584	FALSE	1.76553	1.25536	64.6391	FALSE
O08747	Unc5c	1.46493	1.6276	88.4152	FALSE	-3.03843	0.719618	75.2296	FALSE	0.248013	1.03042	88.3307	FALSE
O08749	Dld	1.09597	1.05381	88.4152	FALSE	0.420001	1.01933	75.1276	FALSE	-0.299495	0.985384	90.0386	FALSE
O08756	Hsd17b10	-0.221486	0.991927	100.426	FALSE	-1.07698	0.962163	75.2615	FALSE	-2.41954	0.911932	64.6391	FALSE
O08759	Ube3a	-17.1731	0.170525	0	TRUE	-17.1281	0.0594742	0	TRUE	-26.3904	0.0625441	0	TRUE
O08784	Tcof1	0.570596	1.04855	98.159	FALSE	-0.151758	0.984677	75.2615	FALSE	1.33576	1.15031	75.5362	FALSE
O08788	Dctn1	0.178233	1.00486	98.159	FALSE	2.30527	1.07204	37.0584	FALSE	1.93613	1.08419	51.7446	FALSE
O08795	Prkcsh	-2.01815	0.923352	88.4152	FALSE	-0.687031	0.96546	75.2615	FALSE	-0.0713234	0.995832	90.2593	FALSE
O08796	Eef2k	-1.32321	0.362845	98.159	FALSE	0.274128	1.33943	75.1276	FALSE	-0.161669	0.868468	90.2593	FALSE
O08807	Prdx4	0.192317	1.00799	98.159	FALSE	1.57341	1.08209	45.0525	FALSE	1.0166	1.06224	75.5362	FALSE
O08808	Diaph1	0.169546	1.00601	98.159	FALSE	1.0313	1.07937	62.744	FALSE	-0.480326	0.974641	88.3307	FALSE
O08810	Eftud2	-0.57811	0.971843	100.426	FALSE	-1.6161	0.913204	75.2615	FALSE	0.139655	1.00916	88.3307	FALSE
O08811	Ercc2	-0.221796	0.971303	100.426	FALSE	-1.32177	0.516598	75.2615	FALSE	1.19443	2.64462	75.5362	FALSE
O08842	Gfra2	-0.484599	0.877285	100.426	FALSE	-1.3332	0.862567	75.2615	FALSE	0.95866	1.13523	75.5362	FALSE
O08848	RO60	0.233116	1.01225	98.159	FALSE	4.25544	1.10646	9.51688	FALSE	-0.168454	0.992484	90.2593	FALSE
O08908	Pik3r2	-1.31834	0.902312	98.159	FALSE	1.6183	1.18224	45.0525	FALSE	0.721101	1.04462	83.25	FALSE
O08912	Galnt1	0.734312	1.05865	98.159	FALSE	-0.296981	0.969068	75.2615	FALSE	2.08703	1.59721	51.7446	FALSE
O08914	Faah	-0.589681	0.906289	100.426	FALSE	-0.23837	0.979999	75.2615	FALSE	-0.216688	0.984416	90.2593	FALSE
O08915	Aip	1.07414	1.04651	88.4152	FALSE	2.35408	1.1108	37.0584	FALSE	0.43327	1.02749	83.25	FALSE
O08917	Flot1	-2.42594	0.91089	75.3642	FALSE	-0.117126	0.992333	75.2615	FALSE	1.05459	1.07068	75.5362	FALSE
O08919	Numbl	1.27107	1.09333	88.4152	FALSE	-1.87392	0.899061	75.2615	FALSE	0.210346	1.01656	88.3307	FALSE
O08967	Cyth3	0.0473036	1.00427	100.175	FALSE	-0.28578	0.979417	75.2615	FALSE	1.4027	1.11156	75.5362	FALSE
O08989	Mras	-1.16209	0.941555	98.159	FALSE	-1.05442	0.917872	75.2615	FALSE	0.902292	1.07772	75.5362	FALSE
O08992	Sdcbp	-0.183939	0.987932	100.426	FALSE	-0.64672	0.943911	75.2615	FALSE	-2.4082	0.885708	64.6391	FALSE
O08997	Atox1	-0.865446	0.958759	100.175	FALSE	-0.0640825	0.996129	75.2615	FALSE	1.00341	1.06902	75.5362	FALSE
O09005	Degs1	-0.0515493	0.991459	100.426	FALSE	-0.241563	0.978752	75.2615	FALSE	1.79042	1.17145	64.6391	FALSE
O09012	Pex5	-1.83683	0.916286	88.4152	FALSE	0.974512	1.07218	62.744	FALSE	-0.537519	0.953585	88.3307	FALSE
O09044	Snap23	-1.45123	0.697331	98.159	FALSE	1.59931	1.64436	45.0525	FALSE	0.413941	1.06248	83.25	FALSE
O09061	Psmb1	-0.129822	0.993521	100.426	FALSE	1.5744	1.04198	45.0525	FALSE	0.340701	1.01505	83.25	FALSE
O09106	Hdac1	1.19613	1.05829	88.4152	FALSE	0.584675	1.02798	62.744	FALSE	0.382992	1.0275	83.25	FALSE
O09111	Ndufb11	0.100059	1.0044	98.159	FALSE	0.165477	1.01124	75.1276	FALSE	1.00845	1.07883	75.5362	FALSE
O09114	Ptgds	0.314459	1.01766	98.159	FALSE	2.20359	1.29502	37.0584	FALSE	-1.39759	0.900923	83.25	FALSE
O09117	Sypl1	0.716795	1.08285	98.159	FALSE	2.98799	1.39935	23.1974	FALSE	-1.83321	0.756856	75.5362	FALSE
O09126	Sema4d	-0.772624	0.733549	100.175	FALSE	1.60556	1.36905	45.0525	FALSE	0.72062	1.15056	83.25	FALSE
O09130	Nfatc2ip	0.424936	1.05011	98.159	FALSE	-1.00941	0.667769	75.2615	FALSE	-2.21875	0.312824	64.6391	FALSE
O09131	Gsto1	0.264164	1.01479	98.159	FALSE	2.08426	1.14773	37.0584	FALSE	0.353971	1.02212	83.25	FALSE
O09159	Man2b1	0.375142	1.03091	98.159	FALSE	1.65926	1.10239	45.0525	FALSE	-0.313483	0.956415	90.0386	FALSE
O09164	Sod3	-3.1815	0.731967	57.2977	FALSE	-0.952687	0.884977	75.2615	FALSE	-0.29089	0.952766	90.0386	FALSE
O09167	Rpl21	0.488286	1.03086	98.159	FALSE	-1.91106	0.923233	75.2615	FALSE	-0.48114	0.961721	88.3307	FALSE
O09172	Gclm	0.18752	1.02929	98.159	FALSE	-0.374734	0.934735	75.2615	FALSE	-0.0662716	0.989775	90.2593	FALSE
O09174	Amacr	-0.842569	0.844984	100.175	FALSE	1.53397	1.15498	45.0525	FALSE	0.674471	1.06724	83.25	FALSE
O35066	Kif3c	2.83289	1.29029	82.4751	FALSE	8.06866	1.62983	0	TRUE	3.69983	1.51559	21.8434	FALSE
O35071	Kif1c	-1.04388	0.79936	98.159	FALSE	-0.0946148	0.960472	75.2615	FALSE	0.713563	1.35281	83.25	FALSE
O35074	Ptgis	0.248284	1.0455	98.159	FALSE	0.656656	1.10219	62.744	FALSE	-0.212627	0.971426	90.2593	FALSE
O35075	Vps26c	1.22101	1.16547	88.4152	FALSE	0.518004	1.07955	75.1276	FALSE	0.701673	1.09373	83.25	FALSE
O35083	Agpat1	0.598439	1.07491	98.159	FALSE	0.413552	1.05616	75.1276	FALSE	0.0760269	1.01003	88.3307	FALSE
O35085	Arx	-0.169261	0.993021	100.426	FALSE	0.403575	1.18752	75.1276	FALSE	1.7087	3.46295	64.6391	FALSE
O35089	Cnih2	0.583944	1.03354	98.159	FALSE	0.344266	1.0538	75.1276	FALSE	-0.487231	0.919436	88.3307	FALSE
O35098	Dpysl4	-0.0866686	0.99302	100.426	FALSE	-0.619435	0.974243	75.2615	FALSE	-0.103346	0.991489	90.2593	FALSE
O35099	Map3k5	0.422467	1.02282	98.159	FALSE	1.82742	1.31599	45.0525	FALSE	0.463553	1.03063	83.25	FALSE
O35114	Scarb2	-3.31953	0.923638	57.2977	FALSE	1.64489	1.09325	45.0525	FALSE	-1.79487	0.7865	75.5362	FALSE
O35126	Atn1	-0.817923	0.966096	100.175	FALSE	1.44969	1.08	45.0525	FALSE	0.158132	1.06643	88.3307	FALSE
O35127	Grcc10	-0.756461	0.980495	100.175	FALSE	2.93624	1.09959	29.6137	FALSE	-0.3366	0.986031	90.0386	FALSE
O35129	Phb2	0.872054	1.03635	98.159	FALSE	1.01564	1.06488	62.744	FALSE	-0.890991	0.944996	88.3307	FALSE
O35136	Ncam2	0.948573	1.0996	98.159	FALSE	0.250876	1.01259	75.1276	FALSE	0.596982	1.04789	83.25	FALSE
O35143	ATP5IF1	-0.855755	0.966363	100.175	FALSE	-2.14876	0.852132	75.2615	FALSE	-0.90045	0.940706	88.3307	FALSE
O35144	Terf2	0.954008	1.07858	88.4152	FALSE	-0.354816	0.92364	75.2615	FALSE	-1.78663	0.761251	75.5362	FALSE
O35153	Bet1l	-0.2407	0.972516	100.426	FALSE	-1.8584	0.531211	75.2615	FALSE	0.85656	1.87824	83.25	FALSE
O35166	Gosr2	-1.47887	0.857533	98.159	FALSE	-3.14949	0.641465	75.2296	FALSE	0.176671	1.02928	88.3307	FALSE
O35188	Cx3cl1	-0.442346	0.963492	100.426	FALSE	1.06032	1.07285	62.744	FALSE	1.17939	1.09892	75.5362	FALSE
O35206	Col15a1	-0.0482877	0.985174	100.426	FALSE	0.779841	1.09337	62.744	FALSE	1.46372	1.19926	64.6391	FALSE
O35207	Cdk2ap1	-0.272516	0.977955	100.426	FALSE	1.85515	1.20579	45.0525	FALSE	2.10363	1.16961	51.7446	FALSE
O35215	Ddt	-0.767108	0.860945	100.175	FALSE	0.715348	1.09385	62.744	FALSE	-0.723821	0.878084	88.3307	FALSE
O35218	Cpsf2	-0.123078	0.992961	100.426	FALSE	0.871467	1.05127	62.744	FALSE	-1.00037	0.928414	83.25	FALSE
O35219	Kcnh2	-0.473179	0.79889	100.426	FALSE	1.90526	1.38699	45.0525	FALSE	1.15203	1.13996	75.5362	FALSE
O35226	Psmd4	-0.488059	0.983127	100.426	FALSE	1.86559	1.0965	45.0525	FALSE	3.33789	1.11735	30.4324	FALSE
O35231	Kifc3	-0.787427	0.667619	100.175	FALSE	-1.45661	0.698339	75.2615	FALSE	0.342409	1.14617	83.25	FALSE
O35235	Tnfsf11	0.573974	1.02026	98.159	FALSE	1.70817	1.23166	45.0525	FALSE	-2.336	0.777114	64.6391	FALSE
O35239	Ptpn9	-0.0870948	0.996886	100.426	FALSE	-0.681899	0.875289	75.2615	FALSE	0.126923	1.02474	88.3307	FALSE
O35250	Exoc7	0.305625	1.0138	98.159	FALSE	-0.531773	0.972278	75.2615	FALSE	1.87442	1.08103	64.6391	FALSE
O35286	Dhx15	0.726171	1.02854	98.159	FALSE	-0.684103	0.971134	75.2615	FALSE	0.0970067	1.00595	88.3307	FALSE
O35295	Purb	0.422873	1.02902	98.159	FALSE	1.17221	1.06458	62.744	FALSE	0.376156	1.0185	83.25	FALSE
O35326	Srsf5	0.607897	1.02275	98.159	FALSE	-0.290537	0.916717	75.2615	FALSE	0.232508	1.03367	88.3307	FALSE
O35343	Kpna4	-1.54588	0.90675	88.4152	FALSE	-0.621022	0.925532	75.2615	FALSE	-0.490885	0.941358	88.3307	FALSE
O35344	Kpna3	-1.15409	0.945023	98.159	FALSE	0.994833	1.05024	62.744	FALSE	-0.847102	0.949232	88.3307	FALSE
O35345	Kpna6	0.165791	1.01035	98.159	FALSE	0.354509	1.02365	75.1276	FALSE	-2.3421	0.854821	64.6391	FALSE
O35350	Capn1	0.164215	1.02507	98.159	FALSE	-1.02657	0.878106	75.2615	FALSE	0.183649	1.0177	88.3307	FALSE
O35375	Nrp2	0.43505	1.16722	98.159	FALSE	1.09053	1.45517	62.744	FALSE	-1.41071	0.577994	83.25	FALSE
O35379	Abcc1	1.84413	1.64563	88.4152	FALSE	0.46363	1.1787	75.1276	FALSE	-0.65457	0.856433	88.3307	FALSE
O35381	Anp32a	0.755586	1.0309	98.159	FALSE	-1.59206	0.887053	75.2615	FALSE	1.65784	1.08434	64.6391	FALSE
O35382	Exoc4	-1.50882	0.939209	98.159	FALSE	0.443663	1.02415	75.1276	FALSE	0.154797	1.00638	88.3307	FALSE
O35386	Phyh	1.19576	1.28068	88.4152	FALSE	-0.0725791	0.954462	75.2615	FALSE	-2.31843	0.231886	64.6391	FALSE
O35387	Hax1	0.056917	1.00619	100.175	FALSE	-2.86453	0.763961	75.2296	FALSE	-1.20522	0.907658	83.25	FALSE
O35393	Efnb3	0.457409	1.05486	98.159	FALSE	0.776271	1.13586	62.744	FALSE	-1.93021	0.772922	75.5362	FALSE
O35405	Pld3	1.04691	1.09852	88.4152	FALSE	0.823731	1.04956	62.744	FALSE	0.865603	1.0584	83.25	FALSE
O35409	Folh1	1.04708	1.81089	88.4152	FALSE	0.288135	1.20519	75.1276	FALSE	-0.403742	0.79213	88.3307	FALSE
O35417	Pdyn	0.429663	1.15548	98.159	FALSE	1.41771	1.13554	45.0525	FALSE	0.902664	1.20574	75.5362	FALSE
O35435	Dhodh	-1.40203	0.909536	98.159	FALSE	0.665762	1.02455	62.744	FALSE	-0.74467	0.930489	88.3307	FALSE
O35449	Prrt1	-0.219977	0.915556	100.426	FALSE	-2.00004	0.728787	75.2615	FALSE	1.61045	2.34937	64.6391	FALSE
O35450	Fkbpl	0.0625819	1.00296	100.175	FALSE	0.188903	1.00935	75.1276	FALSE	1.24237	1.26461	75.5362	FALSE
O35454	Clcn6	-0.930476	0.94823	100.175	FALSE	0.950536	1.10399	62.744	FALSE	0.152865	1.01113	88.3307	FALSE
O35459	Ech1	-1.8095	0.822784	88.4152	FALSE	0.00166188	1.00019	75.1276	FALSE	-0.857487	0.926485	88.3307	FALSE
O35465	Fkbp8	-0.390063	0.985809	100.426	FALSE	1.86497	1.1112	45.0525	FALSE	0.949894	1.07435	75.5362	FALSE
O35473	C1d	-0.85371	0.940837	100.175	FALSE	-1.22534	0.695134	75.2615	FALSE	-1.21273	0.66742	83.25	FALSE
O35474	Edil3	1.36624	1.13923	88.4152	FALSE	2.01765	1.15809	37.0584	FALSE	0.436868	1.04382	83.25	FALSE
O35495	Cdk14	2.19641	1.2425	88.4152	FALSE	0.22563	1.01568	75.1276	FALSE	-0.172943	0.988269	90.2593	FALSE
O35516;Q01705;Q61982	Notch2;Notch1;Notch3	0.786085	1.08773	98.159	FALSE	-0.328247	0.939147	75.2615	FALSE	0.634031	1.38922	83.25	FALSE
O35526	Stx1a	-1.71522	0.897316	88.4152	FALSE	0.685574	1.0514	62.744	FALSE	2.58538	1.18726	39.3425	FALSE
O35551	Rabep1	-1.57571	0.922913	88.4152	FALSE	-0.00235504	0.999847	75.2615	FALSE	0.941109	1.06966	75.5362	FALSE
O35566	Cd151	-0.339695	0.920051	100.426	FALSE	0.322306	1.10888	75.1276	FALSE	2.33988	2.12447	51.7446	FALSE
O35593	Psmd14	2.90093	1.11943	82.4751	FALSE	2.17191	1.10872	37.0584	FALSE	1.67939	1.09326	64.6391	FALSE
O35594	Ift81	0.896945	1.06165	98.159	FALSE	1.54289	1.16236	45.0525	FALSE	-0.690745	0.859965	88.3307	FALSE
O35598	Adam10	0.339603	1.03917	98.159	FALSE	-1.08981	0.920499	75.2615	FALSE	0.970074	1.2721	75.5362	FALSE
O35604	Npc1	-1.07788	0.956487	98.159	FALSE	1.46089	1.03653	45.0525	FALSE	2.72833	1.14775	39.3425	FALSE
O35607	Bmpr2	-0.621091	0.969907	100.426	FALSE	-0.678399	0.957594	75.2615	FALSE	0.00018487	1.00002	90.0386	FALSE
O35609	Scamp3	-0.18649	0.99154	100.426	FALSE	0.723202	1.03445	62.744	FALSE	-0.794848	0.943224	88.3307	FALSE
O35621	Pmm1	-1.09026	0.949946	98.159	FALSE	-0.209841	0.995942	75.2615	FALSE	-1.65285	0.912404	75.5362	FALSE
O35623	Bet1	-1.20001	0.889353	98.159	FALSE	-0.05052	0.992307	75.2615	FALSE	-0.575789	0.923834	88.3307	FALSE
O35632	Hyal2	-0.758586	0.803155	100.175	FALSE	0.661402	1.59396	62.744	FALSE	0.689045	1.62393	83.25	FALSE
O35633	Slc32a1	1.68585	1.21806	88.4152	FALSE	1.10881	1.08309	62.744	FALSE	-1.31281	0.919578	83.25	FALSE
O35638	Stag2	-0.688125	0.927384	100.426	FALSE	-0.566557	0.887528	75.2615	FALSE	0.543503	1.14476	83.25	FALSE
O35639	Anxa3	-0.213631	0.966358	100.426	FALSE	0.0583697	1.00183	75.1276	FALSE	0.533045	1.03407	83.25	FALSE
O35643	Ap1b1	1.20481	1.05078	88.4152	FALSE	1.53631	1.09239	45.0525	FALSE	0.745564	1.04655	83.25	FALSE
O35648	Cetn3	-1.18718	0.872313	98.159	FALSE	-2.05051	0.590001	75.2615	FALSE	0.605488	1.11707	83.25	FALSE
O35654	Pold2	0.279036	1.02875	98.159	FALSE	-0.360469	0.883623	75.2615	FALSE	0.500727	1.38588	83.25	FALSE
O35657	Neu1	-0.576046	0.953564	100.426	FALSE	0.0143163	1.00181	75.1276	FALSE	-0.403748	0.967163	88.3307	FALSE
O35658	C1qbp	-0.608666	0.969109	100.426	FALSE	-0.331627	0.981504	75.2615	FALSE	0.931035	1.08891	75.5362	FALSE
O35664	Ifnar2	-0.567908	0.819491	100.426	FALSE	-0.0225281	0.993559	75.2615	FALSE	0.839514	1.42457	83.25	FALSE
O35668	Hap1	1.30258	1.53129	88.4152	FALSE	0.313972	1.28412	75.1276	FALSE	-0.479027	0.715358	88.3307	FALSE
O35678	Mgll	0.552382	1.14758	98.159	FALSE	-2.55482	0.84999	75.2317	FALSE	1.66715	1.17719	64.6391	FALSE
O35681	Syt3	1.30162	1.26298	88.4152	FALSE	1.58608	1.13494	45.0525	FALSE	-0.886494	0.960537	88.3307	FALSE
O35682	Myadm	1.24509	1.73799	88.4152	FALSE	-2.71121	0.621244	75.2296	FALSE	-3.01792	0.617206	51.7446	FALSE
O35683	Ndufa1	2.24222	1.22847	88.4152	FALSE	0.563397	1.1492	62.744	FALSE	-1.60869	0.818642	75.5362	FALSE
O35684	Serpini1	-0.551895	0.967512	100.426	FALSE	0.276508	1.02262	75.1276	FALSE	-1.5586	0.886153	75.5362	FALSE
O35685	Nudc	0.0352128	1.00173	100.175	FALSE	-0.024137	0.998078	75.2615	FALSE	-0.59878	0.967657	88.3307	FALSE
O35691	Pnn	-0.73659	0.942131	100.175	FALSE	0.0318691	1.00289	75.1276	FALSE	-0.273595	0.978212	90.0386	FALSE
O35696	St8sia2	-0.929263	0.866259	100.175	FALSE	1.52157	1.75321	45.0525	FALSE	0.457221	1.20097	83.25	FALSE
O35704	Sptlc1	-1.33919	0.907143	98.159	FALSE	-0.0103647	0.99871	75.2615	FALSE	-0.555202	0.864002	88.3307	FALSE
O35709	Enc1	-1.044	0.735357	98.159	FALSE	0.265251	1.11559	75.1276	FALSE	1.51062	1.9546	64.6391	FALSE
O35737	Hnrnph1	0.23307	1.01811	98.159	FALSE	1.66662	1.08839	45.0525	FALSE	-0.939985	0.920914	83.25	FALSE
O35738	Klf12	-0.592374	0.854384	100.426	FALSE	-0.450741	0.714434	75.2615	FALSE	0.300899	1.56196	88.3307	FALSE
O35841	Api5	1.16974	1.0663	88.4152	FALSE	-1.15422	0.937823	75.2615	FALSE	1.22277	1.0737	75.5362	FALSE
O35855	Bcat2	1.98705	1.1136	88.4152	FALSE	-1.91297	0.867196	75.2615	FALSE	0.765333	1.28422	83.25	FALSE
O35857	Timm44	0.1885	1.00628	98.159	FALSE	-0.317337	0.987459	75.2615	FALSE	0.303271	1.00937	88.3307	FALSE
O35864	Cops5	1.27249	1.0447	88.4152	FALSE	0.73676	1.05444	62.744	FALSE	0.254274	1.01849	88.3307	FALSE
O35874	Slc1a4	0.596693	1.03279	98.159	FALSE	0.820668	1.05165	62.744	FALSE	-1.51874	0.929968	75.5362	FALSE
O35887	Calu	-1.42897	0.920798	98.159	FALSE	0.10465	1.00658	75.1276	FALSE	1.37947	1.10376	75.5362	FALSE
O35900	Lsm2	-1.75375	0.611847	88.4152	FALSE	0.62447	1.71858	62.744	FALSE	0.189298	1.03236	88.3307	FALSE
O35926	Cdk5r2	-0.930923	0.884858	100.175	FALSE	0.0575692	1.005	75.1276	FALSE	2.35103	1.28157	51.7446	FALSE
O35927	Ctnnd2	-2.00874	0.858664	88.4152	FALSE	-1.79152	0.899269	75.2615	FALSE	0.918509	1.06494	75.5362	FALSE
O35943	Fxn	0.0102499	1.00039	100.175	FALSE	0.227068	1.01733	75.1276	FALSE	0.446487	1.02337	83.25	FALSE
O35945	Aldh1a7	0.530058	1.3931	98.159	FALSE	0.0714373	1.03218	75.1276	FALSE	0.604154	1.366	83.25	FALSE
O35954	Pitpnm1	1.61591	1.06788	88.4152	FALSE	1.80151	1.28628	45.0525	FALSE	1.16315	1.03152	75.5362	FALSE
O35955	Psmb10	1.2139	1.2935	88.4152	FALSE	2.2112	1.87876	37.0584	FALSE	2.39535	1.50416	51.7446	FALSE
O35963	Rab33b	0.193378	1.01457	98.159	FALSE	1.35677	1.10079	45.0525	FALSE	0.175997	1.01316	88.3307	FALSE
O35969	Gamt	-1.8295	0.868988	88.4152	FALSE	1.42605	1.19349	45.0525	FALSE	0.553111	1.1817	83.25	FALSE
O35972	Mrpl23	1.92562	1.07155	88.4152	FALSE	0.0775024	1.00285	75.1276	FALSE	-1.64725	0.874131	75.5362	FALSE
O35988	Sdc4	-1.47842	0.481807	98.159	FALSE	-1.74082	0.793359	75.2615	FALSE	1.12998	1.12256	75.5362	FALSE
O54692	Zw10	-0.906416	0.947961	100.175	FALSE	-0.490326	0.803091	75.2615	FALSE	-0.943222	0.80708	83.25	FALSE
O54724	Cavin1	0.551553	1.1396	98.159	FALSE	1.36284	1.20793	45.0525	FALSE	1.53002	1.10633	64.6391	FALSE
O54734	Ddost	0.872963	1.04418	98.159	FALSE	-0.0792186	0.998839	75.2615	FALSE	-0.709056	0.96955	88.3307	FALSE
O54774	Ap3d1	0.24769	1.0054	98.159	FALSE	-0.92222	0.960242	75.2615	FALSE	-1.66217	0.919408	75.5362	FALSE
O54781	Srpk2	-1.77913	0.955608	88.4152	FALSE	-0.90138	0.938754	75.2615	FALSE	-0.480529	0.972419	88.3307	FALSE
O54782	Man2b2	-0.734118	0.66145	100.175	FALSE	0.177769	1.03296	75.1276	FALSE	-0.578922	0.899112	88.3307	FALSE
O54784	Dapk3	-0.364271	0.915236	100.426	FALSE	0.950273	1.21628	62.744	FALSE	0.092025	1.0207	88.3307	FALSE
O54785	Limk2	0.961331	1.95417	88.4152	FALSE	0.113081	1.11674	75.1276	FALSE	0.416597	1.48338	83.25	FALSE
O54786	Dffa	1.51392	1.34551	88.4152	FALSE	-1.59476	0.840678	75.2615	FALSE	0.561245	1.04722	83.25	FALSE
O54790	Mafg	0.390171	1.0167	98.159	FALSE	0.117022	1.02016	75.1276	FALSE	-0.640067	0.852097	88.3307	FALSE
O54804	Chka	-0.322801	0.968527	100.426	FALSE	-0.525227	0.840087	75.2615	FALSE	-1.19429	0.720054	83.25	FALSE
O54818	Tpd52l1	0.474248	1.57312	98.159	FALSE	0.72448	1.3815	62.744	FALSE	1.85881	2.16221	64.6391	FALSE
O54825	Bysl	-0.382119	0.921816	100.426	FALSE	-1.06488	0.514156	75.2615	FALSE	0.00774902	1.00509	90.0386	FALSE
O54828	Rgs9	0.234155	1.17331	98.159	FALSE	0.15232	1.15187	75.1276	FALSE	-0.261456	0.827341	90.0386	FALSE
O54829	Rgs7	-0.55884	0.964969	100.426	FALSE	-0.0528178	0.994792	75.2615	FALSE	-0.651061	0.956593	88.3307	FALSE
O54833	Csnk2a2	0.209779	1.00877	98.159	FALSE	1.26367	1.05225	62.744	FALSE	1.38315	1.04777	75.5362	FALSE
O54834	Arhgap6	1.34909	1.75839	88.4152	FALSE	-0.360547	0.761594	75.2615	FALSE	0.441526	1.30116	83.25	FALSE
O54836	Zmat3	-0.964942	0.777335	98.159	FALSE	-0.148826	0.973593	75.2615	FALSE	-1.12305	0.492519	83.25	FALSE
O54865	Gucy1b1	0.127461	1.01362	98.159	FALSE	0.451146	1.02689	75.1276	FALSE	0.564315	1.03496	83.25	FALSE
O54879	Hmgb3	1.12841	1.05275	88.4152	FALSE	-0.839379	0.945116	75.2615	FALSE	-0.841517	0.907147	88.3307	FALSE
O54901	Cd200	-0.407243	0.976538	100.426	FALSE	-0.862046	0.935191	75.2615	FALSE	-0.656732	0.935438	88.3307	FALSE
O54916	Reps1	-1.49625	0.942581	98.159	FALSE	0.0347711	1.00234	75.1276	FALSE	-0.354064	0.965243	90.0386	FALSE
O54931	Akap2	0.787016	1.32651	98.159	FALSE	-0.829568	0.890707	75.2615	FALSE	1.49145	1.08655	64.6391	FALSE
O54941	Smarce1	0.391939	1.02451	98.159	FALSE	1.12869	1.08459	62.744	FALSE	0.309472	1.03384	88.3307	FALSE
O54946	Dnajb6	1.02842	1.04621	88.4152	FALSE	1.15043	1.06231	62.744	FALSE	0.549956	1.03033	83.25	FALSE
O54950	Prkag1	0.308711	1.03786	98.159	FALSE	0.142259	1.0296	75.1276	FALSE	-0.843511	0.910221	88.3307	FALSE
O54951	Sema6b	1.68073	1.40304	88.4152	FALSE	1.3493	1.21628	45.0525	FALSE	-0.500619	0.909068	88.3307	FALSE
O54962	Banf1	-0.153803	0.992496	100.426	FALSE	5.39067	1.29634	4.88366	TRUE	1.96126	1.07574	51.7446	FALSE
O54965	Rnf13	-0.432588	0.875624	100.426	FALSE	-0.698068	0.689541	75.2615	FALSE	0.200112	1.12447	88.3307	FALSE
O54967	Tnk2	0.450646	1.65101	98.159	FALSE	1.83707	4.23917	45.0525	FALSE	-0.518608	0.758984	88.3307	FALSE
O54983	Crym	-3.29737	0.767373	57.2977	FALSE	-0.975473	0.809804	75.2615	FALSE	-1.9304	0.555356	75.5362	FALSE
O54984	Asna1	-0.113049	0.994638	100.426	FALSE	0.0171211	1.00114	75.1276	FALSE	-0.105224	0.990423	90.2593	FALSE
O54988	Slk	-0.275007	0.967848	100.426	FALSE	-0.193202	0.984469	75.2615	FALSE	-2.35967	0.858865	64.6391	FALSE
O54990	Prom1	-0.669453	0.956217	100.426	FALSE	1.04143	1.13132	62.744	FALSE	-0.868034	0.868412	88.3307	FALSE
O54991	Cntnap1	-0.535243	0.913031	100.426	FALSE	1.72751	1.09246	45.0525	FALSE	1.70744	1.09382	64.6391	FALSE
O55003	Bnip3	-1.38655	0.8855	98.159	FALSE	0.738381	1.07224	62.744	FALSE	1.55027	1.17058	64.6391	FALSE
O55013	Trappc3	-1.36416	0.923798	98.159	FALSE	1.78391	1.08474	45.0525	FALSE	-1.64394	0.903949	75.5362	FALSE
O55017	Cacna1b	-2.18048	0.74628	82.4751	FALSE	-0.41303	0.966902	75.2615	FALSE	1.2243	1.0891	75.5362	FALSE
O55022	Pgrmc1	-0.243316	0.970264	100.426	FALSE	-1.07152	0.907794	75.2615	FALSE	-2.03782	0.806159	75.5362	FALSE
O55023	Impa1	0.56608	1.01602	98.159	FALSE	0.961247	1.03711	62.744	FALSE	-0.041098	0.998465	90.2593	FALSE
O55026	Entpd2	-0.831679	0.907149	100.175	FALSE	0.412667	1.05517	75.1276	FALSE	-0.0644917	0.991742	90.2593	FALSE
O55028	Bckdk	-1.50633	0.926854	98.159	FALSE	0.522489	1.02682	75.1276	FALSE	-0.703952	0.950896	88.3307	FALSE
O55029	Copb2	-1.27543	0.956549	98.159	FALSE	-0.0520317	0.997955	75.2615	FALSE	0.328627	1.02064	88.3307	FALSE
O55033	Nck2	-0.39203	0.979598	100.426	FALSE	-1.49858	0.905449	75.2615	FALSE	0.296498	1.02371	88.3307	FALSE
O55042	Snca	0.204125	1.01881	98.159	FALSE	-2.51867	0.895117	75.2317	FALSE	0.81224	1.05776	83.25	FALSE
O55047	Tlk2	-0.351844	0.943494	100.426	FALSE	-0.516777	0.626933	75.2615	FALSE	-0.606911	0.610249	88.3307	FALSE
O55057	Pde6d	0.437328	1.01709	98.159	FALSE	2.11755	1.09203	37.0584	FALSE	-3.10846	0.859426	51.7446	FALSE
O55060	Tpmt	0.117328	1.00552	98.159	FALSE	0.49053	1.05391	75.1276	FALSE	-0.585531	0.953858	88.3307	FALSE
O55091	Impact	0.717553	1.06022	98.159	FALSE	1.00493	1.1283	62.744	FALSE	0.0994253	1.01273	88.3307	FALSE
O55100	Syngr1	1.86515	1.21699	88.4152	FALSE	-0.742463	0.937343	75.2615	FALSE	0.756639	1.06435	83.25	FALSE
O55102	Bloc1s1	-1.35515	0.941317	98.159	FALSE	1.38435	1.12223	45.0525	FALSE	-1.71485	0.844989	75.5362	FALSE
O55106	Strn	0.539628	1.01954	98.159	FALSE	0.254048	1.01355	75.1276	FALSE	-0.893293	0.945525	88.3307	FALSE
O55125	Nipsnap1	1.22042	1.07887	88.4152	FALSE	-0.357966	0.982583	75.2615	FALSE	-0.697822	0.948942	88.3307	FALSE
O55126	Nipsnap2	3.09096	1.15704	82.4751	FALSE	1.1517	1.0793	62.744	FALSE	1.73425	1.11941	64.6391	FALSE
O55128	Sap18	0.196451	1.00664	98.159	FALSE	0.518946	1.02892	75.1276	FALSE	-1.67865	0.908831	75.5362	FALSE
O55131	2022-09-07	-1.52079	0.907654	88.4152	FALSE	-0.827329	0.945946	75.2615	FALSE	-1.13935	0.922055	83.25	FALSE
O55135	Eif6	-0.556736	0.977231	100.426	FALSE	-3.15995	0.897675	75.2296	FALSE	-2.28268	0.832996	64.6391	FALSE
O55137	Acot1	-2.45099	0.892878	75.3642	FALSE	-0.204315	0.988231	75.2615	FALSE	-0.608987	0.943293	88.3307	FALSE
O55142	Rpl35a	0.977898	1.06265	88.4152	FALSE	0.507606	1.03383	75.1276	FALSE	0.993947	1.05151	75.5362	FALSE
O55143	Atp2a2	-1.04796	0.950036	98.159	FALSE	1.08796	1.05466	62.744	FALSE	1.42501	1.09184	64.6391	FALSE
O55176	Pja1	-0.25668	0.987883	100.426	FALSE	0.250919	1.03193	75.1276	FALSE	-1.43976	0.837357	83.25	FALSE
O55187	Cbx4	-0.214131	0.982937	100.426	FALSE	1.64117	1.5791	45.0525	FALSE	-1.72369	0.802337	75.5362	FALSE
O55192	Slc6a2	1.50868	4.24894	88.4152	FALSE	-0.374247	0.911578	75.2615	FALSE	-2.32171	0.18415	64.6391	FALSE
O55201	Supt5h	2.6247	1.10384	82.4751	FALSE	2.27716	1.19647	37.0584	FALSE	1.13181	1.20881	75.5362	FALSE
O55203	Ldb2	-1.18567	0.808563	98.159	FALSE	-0.638463	0.530588	75.2615	FALSE	0.670475	2.4781	83.25	FALSE
O55222	Ilk	-0.457491	0.962344	100.426	FALSE	-0.530868	0.966536	75.2615	FALSE	0.153944	1.01129	88.3307	FALSE
O55229	Chkb	0.0601203	1.00425	100.175	FALSE	-0.334795	0.969861	75.2615	FALSE	-2.31085	0.807121	64.6391	FALSE
O55234	Psmb5	1.79231	1.04986	88.4152	FALSE	1.96344	1.10461	45.0525	FALSE	0.686699	1.04257	83.25	FALSE
O55236	Rngtt	0.254056	1.0222	98.159	FALSE	-1.32825	0.864131	75.2615	FALSE	0.608313	1.19713	83.25	FALSE
O70133	Dhx9	1.67742	1.076	88.4152	FALSE	0.870351	1.04034	62.744	FALSE	0.526161	1.02511	83.25	FALSE
O70146	Tesk1	-0.275408	0.970813	100.426	FALSE	0.0761649	1.01755	75.1276	FALSE	-1.63934	0.672909	75.5362	FALSE
O70152	Dpm1	-0.0435336	0.998976	100.426	FALSE	-0.0649599	0.997799	75.2615	FALSE	-1.42421	0.932118	83.25	FALSE
O70161	Pip5k1c	0.107101	1.00724	98.159	FALSE	-0.695153	0.951012	75.2615	FALSE	0.20871	1.01677	88.3307	FALSE
O70166	Stmn3	-1.6141	0.916174	88.4152	FALSE	2.72381	1.18529	29.6137	FALSE	-0.0647729	0.994661	90.2593	FALSE
O70172	Pip4k2a	-2.02124	0.94328	88.4152	FALSE	1.01679	1.04062	62.744	FALSE	-0.0206217	0.998452	90.2593	FALSE
O70174	Chrna4	-2.8993	0.787462	64.9195	FALSE	-0.0272436	0.995231	75.2615	FALSE	-0.643681	0.78829	88.3307	FALSE
O70176	Adcyap1	-0.610471	0.712807	100.426	FALSE	-1.92195	0.385822	75.2615	FALSE	-0.0701036	0.963699	90.2593	FALSE
O70194	Eif3d	0.333495	1.01706	98.159	FALSE	0.900891	1.02967	62.744	FALSE	1.56473	1.07567	64.6391	FALSE
O70200	Aif1	-1.32532	0.512469	98.159	FALSE	1.90151	1.21641	45.0525	FALSE	0.314781	1.04035	88.3307	FALSE
O70209	Pdlim3	1.15101	19.0686	88.4152	FALSE	-0.421731	0.860759	75.2615	FALSE	1.32311	3.81104	75.5362	FALSE
O70228	Atp9a	-0.437548	0.981316	100.426	FALSE	1.943	1.11076	45.0525	FALSE	-0.293217	0.979621	90.0386	FALSE
O70250	Pgam2	-0.526567	0.862745	100.426	FALSE	1.2179	1.16524	62.744	FALSE	0.363605	1.08422	83.25	FALSE
O70251	Eef1b	0.220912	1.00871	98.159	FALSE	0.873631	1.03819	62.744	FALSE	1.54423	1.07659	64.6391	FALSE
O70252	Hmox2	-0.395417	0.97743	100.426	FALSE	1.80729	1.08087	45.0525	FALSE	2.00733	1.12521	51.7446	FALSE
O70281	Tpst1	-0.830845	0.842478	100.175	FALSE	0.081325	1.00853	75.1276	FALSE	-1.69293	0.601324	75.5362	FALSE
O70293	Grk6	-1.88133	0.852943	88.4152	FALSE	-0.127887	0.992659	75.2615	FALSE	-1.44577	0.926686	83.25	FALSE
O70305	Atxn2	-1.8633	0.912986	88.4152	FALSE	-0.0562787	0.995299	75.2615	FALSE	-0.871245	0.9318	88.3307	FALSE
O70310	Nmt1	0.774711	1.03129	98.159	FALSE	1.40708	1.06117	45.0525	FALSE	1.84063	1.1145	64.6391	FALSE
O70311	Nmt2	-0.0259559	0.998636	100.426	FALSE	0.267227	1.01234	75.1276	FALSE	2.21582	1.1558	51.7446	FALSE
O70318	Epb41l2	-0.296637	0.961619	100.426	FALSE	0.698902	1.05792	62.744	FALSE	1.69647	1.10893	64.6391	FALSE
O70324	Slc16a2	0.0807586	1.01979	100.175	FALSE	-0.963127	0.88146	75.2615	FALSE	0.258684	1.06793	88.3307	FALSE
O70325	Gpx4	-0.580943	0.980181	100.426	FALSE	-0.236279	0.981596	75.2615	FALSE	-0.146709	0.989174	90.2593	FALSE
O70340	Nptx2	0.195406	1.0687	98.159	FALSE	-1.46211	0.897141	75.2615	FALSE	0.956943	1.28011	75.5362	FALSE
O70354	Ca11	1.72946	5.19768	88.4152	FALSE	-1.67052	0.793789	75.2615	FALSE	1.14493	1.11516	75.5362	FALSE
O70370	Ctss	-1.1881	0.779342	98.159	FALSE	0.352498	1.04471	75.1276	FALSE	2.79598	1.21826	39.3425	FALSE
O70374	Cbfa2t2	-1.02452	0.777712	98.159	FALSE	-1.24785	0.468376	75.2615	FALSE	0.317738	1.19625	88.3307	FALSE
O70378	Emc8	-1.29028	0.957742	98.159	FALSE	0.357053	1.01605	75.1276	FALSE	-0.196118	0.985084	90.2593	FALSE
O70400	Pdlim1	0.291369	1.11996	98.159	FALSE	-0.229623	0.952458	75.2615	FALSE	-3.23001	0.590498	39.3425	FALSE
O70401	Tspan6	1.91236	1.11699	88.4152	FALSE	-0.102942	0.986459	75.2615	FALSE	-0.244345	0.981223	90.0386	FALSE
O70404	Vamp8	-1.23479	0.856356	98.159	FALSE	-0.360788	0.96214	75.2615	FALSE	1.19377	1.323	75.5362	FALSE
O70405	Ulk1	0.554296	1.05786	98.159	FALSE	0.260367	1.04108	75.1276	FALSE	0.644148	1.08328	83.25	FALSE
O70433	Fhl2	0.0593647	1.0255	100.175	FALSE	-1.20367	0.777722	75.2615	FALSE	0.758542	1.17342	83.25	FALSE
O70435	Psma3	5.28595	1.08777	14.4448	FALSE	0.803473	1.03816	62.744	FALSE	0.0471724	1.00361	90.0386	FALSE
O70439	Stx7	0.353772	1.02432	98.159	FALSE	2.38514	1.12271	37.0584	FALSE	1.79272	1.18753	64.6391	FALSE
O70443	Gnaz	1.49914	1.0853	88.4152	FALSE	1.26767	1.0828	62.744	FALSE	0.72394	1.04742	83.25	FALSE
O70451	Slc16a7	-1.19053	0.864502	98.159	FALSE	-0.140773	0.985394	75.2615	FALSE	-0.343156	0.971753	90.0386	FALSE
O70475	Ugdh	-1.39799	0.531627	98.159	FALSE	1.38975	2.20697	45.0525	FALSE	-0.475744	0.968675	88.3307	FALSE
O70480	Vamp4	-1.56658	0.91825	88.4152	FALSE	0.138316	1.00881	75.1276	FALSE	0.681161	1.06426	83.25	FALSE
O70481	Ubr1	0.749595	1.04665	98.159	FALSE	0.798054	1.21887	62.744	FALSE	-0.0976092	0.978826	90.2593	FALSE
O70492	Snx3	0.416035	1.02532	98.159	FALSE	2.82843	1.16798	29.6137	FALSE	2.33777	1.1051	51.7446	FALSE
O70493	Snx12	-0.540772	0.985392	100.426	FALSE	0.628482	1.02479	62.744	FALSE	0.633352	1.02938	83.25	FALSE
O70494	Sp3	1.21274	1.0819	88.4152	FALSE	-1.18589	0.668476	75.2615	FALSE	-0.810993	0.796209	88.3307	FALSE
O70503	Hsd17b12	-0.0213127	0.998968	100.426	FALSE	1.06075	1.06813	62.744	FALSE	0.0090204	1.0006	90.0386	FALSE
O70551	Srpk1	-1.18985	0.948084	98.159	FALSE	-1.17011	0.946068	75.2615	FALSE	1.35913	1.12996	75.5362	FALSE
O70566	Diaph2	1.48729	1.26148	88.4152	FALSE	-0.115771	0.994124	75.2615	FALSE	-2.53602	0.921893	64.6391	FALSE
O70572	Smpd2	-0.472044	0.875582	100.426	FALSE	0.809467	1.05761	62.744	FALSE	-0.533274	0.933638	88.3307	FALSE
O70585	Dtnb	0.972118	1.14093	88.4152	FALSE	-1.29672	0.875614	75.2615	FALSE	1.11414	1.10737	75.5362	FALSE
O70589	Cask	1.29572	1.04512	88.4152	FALSE	1.18694	1.09535	62.744	FALSE	1.79644	1.07703	64.6391	FALSE
O70591	Pfdn2	-0.610226	0.970255	100.426	FALSE	0.591576	1.03692	62.744	FALSE	-0.33594	0.974626	90.0386	FALSE
O88196	Ttc3	0.559989	1.02931	98.159	FALSE	2.51578	1.30102	37.0584	FALSE	2.05426	1.21139	51.7446	FALSE
O88271	Cfdp1	-1.19777	0.947136	98.159	FALSE	0.420909	1.02998	75.1276	FALSE	-0.00865146	0.999138	90.2593	FALSE
O88286	Wiz	2.74751	1.19807	82.4751	FALSE	0.300931	1.07507	75.1276	FALSE	-0.914598	0.814352	83.25	FALSE
O88291	Znf326	-0.939676	0.939067	100.175	FALSE	-0.69119	0.956313	75.2615	FALSE	0.934146	1.06832	75.5362	FALSE
O88307	Sorl1	1.29435	1.03817	88.4152	FALSE	0.30838	1.03041	75.1276	FALSE	0.449755	1.04398	83.25	FALSE
O88322	Nid2	0.459897	1.08421	98.159	FALSE	0.854018	1.0687	62.744	FALSE	1.21014	1.14833	75.5362	FALSE
O88342	Wdr1	1.67685	1.04169	88.4152	FALSE	-2.07125	0.920734	75.2615	FALSE	-2.37081	0.904798	64.6391	FALSE
O88343	Slc4a4	-0.798556	0.926286	100.175	FALSE	-0.0174942	0.998598	75.2615	FALSE	-0.235596	0.982562	90.0386	FALSE
O88351	Ikbkb	0.169753	1.1055	98.159	FALSE	0.707661	1.75155	62.744	FALSE	-0.0570033	0.964731	90.2593	FALSE
O88384	Vti1b	-0.653643	0.969017	100.426	FALSE	1.11036	1.05179	62.744	FALSE	2.55692	1.10351	39.3425	FALSE
O88396	Grpel2	-0.613858	0.974558	100.426	FALSE	1.83699	1.27104	45.0525	FALSE	-0.896286	0.719462	88.3307	FALSE
O88428	Papss2	-1.25835	0.615841	98.159	FALSE	1.43455	1.15294	45.0525	FALSE	1.05051	1.09615	75.5362	FALSE
O88441	Mtx2	0.0360562	1.00122	100.175	FALSE	1.85873	1.12237	45.0525	FALSE	0.0914466	1.00569	88.3307	FALSE
O88444	Adcy1	-0.894561	0.808021	100.175	FALSE	-1.21216	0.935069	75.2615	FALSE	-0.914182	0.917112	83.25	FALSE
O88447	Klc1	-0.630425	0.970867	100.426	FALSE	2.03384	1.11834	37.0584	FALSE	0.676105	1.03869	83.25	FALSE
O88448	Klc2	-0.304946	0.956315	100.426	FALSE	0.476074	1.05484	75.1276	FALSE	-1.32625	0.855621	83.25	FALSE
O88455	Dhcr7	1.02957	1.04396	88.4152	FALSE	1.29662	1.13008	45.0525	FALSE	1.71471	1.14706	64.6391	FALSE
O88456	Capns1	-0.496232	0.967689	100.426	FALSE	1.41863	1.09549	45.0525	FALSE	-0.866493	0.925515	88.3307	FALSE
O88477	Igf2bp1	1.07236	1.09147	88.4152	FALSE	1.18357	1.72315	62.744	FALSE	-0.99077	0.568739	83.25	FALSE
O88485	Dync1i1	-1.07109	0.941901	98.159	FALSE	0.246282	1.01267	75.1276	FALSE	-0.791462	0.960102	88.3307	FALSE
O88487	Dync1i2	0.709633	1.03143	98.159	FALSE	0.715661	1.03117	62.744	FALSE	0.944219	1.04335	75.5362	FALSE
O88491	Nsd1	-0.821723	0.963976	100.175	FALSE	1.759	2.22813	45.0525	FALSE	-0.63789	0.790152	88.3307	FALSE
O88492	Plin4	-0.464694	0.531354	100.426	FALSE	0.528691	1.26539	75.1276	FALSE	0.644024	1.83945	83.25	FALSE
O88507	Cntfr	1.30639	1.15852	88.4152	FALSE	1.01761	1.09993	62.744	FALSE	1.11749	1.06215	75.5362	FALSE
O88508	Dnmt3a	2.64896	1.13386	82.4751	FALSE	3.80903	1.37016	14.9661	FALSE	-0.358074	0.95943	90.0386	FALSE
O88520	Shoc2	0.187704	1.01547	98.159	FALSE	1.90658	1.17045	45.0525	FALSE	-2.13374	0.790993	64.6391	FALSE
O88522	Ikbkg	-0.387846	0.961636	100.426	FALSE	-2.6472	0.830802	75.2296	FALSE	-1.77377	0.761354	75.5362	FALSE
O88531	Ppt1	1.59121	1.06457	88.4152	FALSE	3.63105	1.20428	14.9661	FALSE	-0.70007	0.954484	88.3307	FALSE
O88532	Zfr	-1.43474	0.877817	98.159	FALSE	-0.250114	0.974341	75.2615	FALSE	-0.900698	0.887979	88.3307	FALSE
O88533	Ddc	1.24228	1.53775	88.4152	FALSE	0.598682	1.13999	62.744	FALSE	-2.51647	0.738705	64.6391	FALSE
O88543	Cops3	0.174011	1.00861	98.159	FALSE	1.0417	1.06744	62.744	FALSE	-1.96079	0.886941	75.5362	FALSE
O88544	Cops4	1.12276	1.02517	88.4152	FALSE	0.907836	1.03429	62.744	FALSE	1.68591	1.06437	64.6391	FALSE
O88545	Cops6	0.778115	1.04115	98.159	FALSE	1.33119	1.07815	45.0525	FALSE	-0.927563	0.938397	83.25	FALSE
O88559	Men1	-1.3103	0.848365	98.159	FALSE	-0.0244371	0.989569	75.2615	FALSE	-2.62953	0.294446	64.6391	FALSE
O88561	Slc27a3	-0.180594	0.990202	100.426	FALSE	2.12635	1.68561	37.0584	FALSE	1.04352	1.48475	75.5362	FALSE
O88569	Hnrnpa2b1	-0.986591	0.944092	98.159	FALSE	-1.43144	0.905121	75.2615	FALSE	-0.822265	0.944014	88.3307	FALSE
O88587	Comt	-1.01992	0.95724	98.159	FALSE	1.49554	1.08262	45.0525	FALSE	-0.877356	0.949875	88.3307	FALSE
O88597	Becn1	-0.687575	0.954261	100.426	FALSE	0.768634	1.06638	62.744	FALSE	3.95295	1.28817	21.8434	FALSE
O88602	Cacng2	-0.90652	0.709711	100.175	FALSE	-0.644169	0.93065	75.2615	FALSE	1.13215	1.17414	75.5362	FALSE
O88622	Parg	-0.120929	0.995703	100.426	FALSE	0.0636894	1.00914	75.1276	FALSE	1.25051	1.44765	75.5362	FALSE
O88630	Gosr1	-0.0769601	0.993224	100.426	FALSE	-0.861007	0.78242	75.2615	FALSE	1.38364	1.41584	75.5362	FALSE
O88643	Pak1	0.2975	1.0091	98.159	FALSE	-1.50798	0.951191	75.2615	FALSE	-3.19917	0.896788	51.7446	FALSE
O88653	Lamtor3	0.740514	1.0374	98.159	FALSE	0.842464	1.03798	62.744	FALSE	-0.0261	0.998855	90.2593	FALSE
O88665	Brd7	-0.131457	0.987832	100.426	FALSE	-1.41658	0.494958	75.2615	FALSE	-0.955859	0.569031	83.25	FALSE
O88685	Psmc3	1.80575	1.13439	88.4152	FALSE	4.8531	1.18187	7.13766	FALSE	3.64331	1.12545	21.8434	FALSE
O88689;Q91Y13	Pcdha4;Pcdha7	0.173248	1.01427	98.159	FALSE	-0.938295	0.926559	75.2615	FALSE	-1.60068	0.764361	75.5362	FALSE
O88693	Ugcg	-0.516963	0.941392	100.426	FALSE	2.86436	1.27815	29.6137	FALSE	1.04913	1.15014	75.5362	FALSE
O88696	Clpp	-0.794212	0.971971	100.175	FALSE	1.06538	1.09936	62.744	FALSE	1.42454	1.06912	64.6391	FALSE
O88703	Hcn2	0.888702	1.54924	98.159	FALSE	0.937491	1.08591	62.744	FALSE	1.33395	1.1589	75.5362	FALSE
O88704	Hcn1	-0.441808	0.90117	100.426	FALSE	-0.803641	0.9412	75.2615	FALSE	0.563605	1.06094	83.25	FALSE
O88712	Ctbp1	0.380936	1.01693	98.159	FALSE	0.0131843	1.00063	75.1276	FALSE	1.82467	1.05331	64.6391	FALSE
O88735	Map7	0.36042	1.07263	98.159	FALSE	0.296085	1.01832	75.1276	FALSE	-1.1322	0.911764	83.25	FALSE
O88736	Hsd17b7	-0.596298	0.971569	100.426	FALSE	2.2086	1.23353	37.0584	FALSE	-0.484258	0.921098	88.3307	FALSE
O88737	Bsn	-0.0395662	0.996257	100.426	FALSE	0.654153	1.03752	62.744	FALSE	0.898214	1.05908	75.5362	FALSE
O88738	Birc6	-0.802929	0.883976	100.175	FALSE	4.14028	1.32696	9.51688	FALSE	3.33814	1.255	30.4324	FALSE
O88741	Gdap1	0.013951	1.00069	100.175	FALSE	-1.00176	0.94802	75.2615	FALSE	0.240432	1.01106	88.3307	FALSE
O88745	Scrg1	1.93977	1.09399	88.4152	FALSE	1.53232	1.161	45.0525	FALSE	-1.59756	0.874238	75.5362	FALSE
O88746	Tom1	-0.409821	0.971367	100.426	FALSE	1.64918	1.08492	45.0525	FALSE	-0.338167	0.978571	90.0386	FALSE
O88792	F11r	-0.613131	0.732571	100.426	FALSE	0.0678684	1.01006	75.1276	FALSE	-1.16272	0.475619	83.25	FALSE
O88796	Rpp30	0.625296	1.02627	98.159	FALSE	0.683198	1.17193	62.744	FALSE	0.252997	1.03737	88.3307	FALSE
O88809	Dcx	0.0122209	1.00041	100.175	FALSE	-0.211605	0.984019	75.2615	FALSE	0.338874	1.03823	83.25	FALSE
O88811	Stam2	-1.44264	0.933309	98.159	FALSE	0.0518934	1.00447	75.1276	FALSE	-0.063751	0.992953	90.2593	FALSE
O88819	Fut9	0.792794	1.0854	98.159	FALSE	0.750136	1.08602	62.744	FALSE	0.339299	1.04571	83.25	FALSE
O88829	St3gal5	-0.097827	0.950091	100.426	FALSE	0.875307	1.11714	62.744	FALSE	2.29729	1.51888	51.7446	FALSE
O88834	Shd	-0.612395	0.899283	100.426	FALSE	-0.00703443	0.997744	75.2615	FALSE	0.313865	1.1295	88.3307	FALSE
O88842	Fgd3	-0.685459	0.909295	100.426	FALSE	1.37649	1.76422	45.0525	FALSE	0.444034	1.24475	83.25	FALSE
O88844	Idh1	0.520376	1.04	98.159	FALSE	0.953261	1.07003	62.744	FALSE	-0.354126	0.979894	90.0386	FALSE
O88845	Akap10	-0.498645	0.965246	100.426	FALSE	0.818366	1.04393	62.744	FALSE	0.910638	1.06191	75.5362	FALSE
O88848	Arl6	-0.207501	0.982254	100.426	FALSE	-0.113494	0.986574	75.2615	FALSE	-0.503284	0.934489	88.3307	FALSE
O88851	Rbbp9	-0.117078	0.993222	100.426	FALSE	-4.19019	0.863104	45.0525	FALSE	-0.071124	0.994112	90.2593	FALSE
O88852	Tspyl1	1.04	1.16529	88.4152	FALSE	-0.755055	0.896853	75.2615	FALSE	-0.256539	0.932878	90.0386	FALSE
O88874	Ccnk	1.82552	1.07239	88.4152	FALSE	2.50228	1.6166	37.0584	FALSE	-0.10355	0.989014	90.2593	FALSE
O88878	Zfand5	-0.697149	0.822116	100.426	FALSE	-2.07329	0.759787	75.2615	FALSE	-1.24498	0.656623	83.25	FALSE
O88879	Apaf1	0.996361	1.04519	88.4152	FALSE	-2.00543	0.575358	75.2615	FALSE	-0.215539	0.938733	90.2593	FALSE
O88895	Hdac3	-0.194782	0.982744	100.426	FALSE	-1.2384	0.759389	75.2615	FALSE	-0.727501	0.866792	88.3307	FALSE
O88907	Pias1	-0.683673	0.944748	100.426	FALSE	0.531565	1.21732	75.1276	FALSE	-0.383713	0.932743	90.0386	FALSE
O88910	Mpp3	-1.16708	0.90538	98.159	FALSE	-1.28904	0.920584	75.2615	FALSE	-0.331935	0.970785	90.0386	FALSE
O88935	Syn1	-0.955405	0.918548	98.159	FALSE	0.425514	1.03236	75.1276	FALSE	0.737664	1.0321	83.25	FALSE
O88951	Lin7b	1.21483	1.14229	88.4152	FALSE	-1.67178	0.843196	75.2615	FALSE	0.0264154	1.00353	90.0386	FALSE
O88952	Lin7c	-0.457716	0.979696	100.426	FALSE	-1.21066	0.935128	75.2615	FALSE	0.517105	1.02338	83.25	FALSE
O88958	Gnpda1	1.06704	1.09224	88.4152	FALSE	-0.283923	0.990868	75.2615	FALSE	-1.31716	0.942859	83.25	FALSE
O88967	Yme1l1	0.331534	1.01948	98.159	FALSE	0.918796	1.02723	62.744	FALSE	2.2676	1.11716	51.7446	FALSE
O88974	Setdb1	2.46707	1.73752	82.4751	FALSE	-0.141679	0.988338	75.2615	FALSE	-0.720335	0.936613	88.3307	FALSE
O88983	Stx8	-0.956569	0.94047	98.159	FALSE	0.784518	1.02639	62.744	FALSE	0.959588	1.07261	75.5362	FALSE
O88986	Gcat	-1.11414	0.970193	98.159	FALSE	0.688221	1.09349	62.744	FALSE	-0.193825	0.982983	90.2593	FALSE
O88998	Olfm1	0.816067	1.06412	98.159	FALSE	0.283448	1.01579	75.1276	FALSE	-0.0796808	0.992368	90.2593	FALSE
O89001	Cpd	-0.454696	0.898558	100.426	FALSE	0.527508	1.20734	75.1276	FALSE	-0.816949	0.753112	88.3307	FALSE
O89017	Lgmn	-1.19602	0.8947	98.159	FALSE	0.347383	1.02891	75.1276	FALSE	-0.713819	0.912498	88.3307	FALSE
O89020	Afm	-0.18472	0.965405	100.426	FALSE	-0.237861	0.964607	75.2615	FALSE	-0.0188911	0.998134	90.2593	FALSE
O89023	Tpp1	0.933705	1.09565	98.159	FALSE	2.73758	1.26368	29.6137	FALSE	-0.385666	0.939982	90.0386	FALSE
O89026	Robo1	-0.833961	0.929779	100.175	FALSE	-0.032434	0.995322	75.2615	FALSE	-1.44103	0.844482	83.25	FALSE
O89029	Matn4	-1.52218	0.833876	88.4152	FALSE	-1.89883	0.823599	75.2615	FALSE	-2.02064	0.709983	75.5362	FALSE
O89032	Sh3pxd2a	1.30279	1.27179	88.4152	FALSE	-0.453642	0.970181	75.2615	FALSE	-0.620953	0.964855	88.3307	FALSE
O89050	Mkln1	3.56102	1.4475	57.2977	FALSE	-0.289622	0.910529	75.2615	FALSE	0.791005	1.37795	83.25	FALSE
O89051	Itm2b	0.497105	1.01797	98.159	FALSE	0.809664	1.03656	62.744	FALSE	0.99974	1.06771	75.5362	FALSE
O89053	Coro1a	-0.58044	0.961285	100.426	FALSE	-2.96904	0.832145	75.2296	FALSE	-0.70672	0.949808	88.3307	FALSE
O89079	Cope	-1.89906	0.90328	88.4152	FALSE	0.360973	1.03579	75.1276	FALSE	0.570554	1.07982	83.25	FALSE
O89084	Pde4a	-0.422049	0.908374	100.426	FALSE	2.29083	1.1191	37.0584	FALSE	0.993073	1.08991	75.5362	FALSE
O89086	Rbm3	-1.39675	0.916512	98.159	FALSE	0.821421	1.10935	62.744	FALSE	-0.78978	0.911666	88.3307	FALSE
O89103	Cd93	-0.376815	0.955898	100.426	FALSE	-0.489221	0.955204	75.2615	FALSE	2.63152	1.70783	39.3425	FALSE
O89106	Fhit	0.286829	1.12287	98.159	FALSE	0.551092	1.37389	75.1276	FALSE	-0.312572	0.942881	90.0386	FALSE
O89112	Lancl1	1.61501	1.08782	88.4152	FALSE	-1.24037	0.917595	75.2615	FALSE	1.05697	1.06906	75.5362	FALSE
O89114	Dnajb5	-0.258973	0.913979	100.426	FALSE	0.522652	1.0506	75.1276	FALSE	0.397553	1.03851	83.25	FALSE
O89116	Vti1a	1.46464	2.03293	88.4152	FALSE	-1.89191	0.667156	75.2615	FALSE	0.809186	1.11535	83.25	FALSE
P00158	Mt-Cyb	0.281515	1.12341	98.159	FALSE	-0.0297827	0.981838	75.2615	FALSE	-0.924363	0.577179	83.25	FALSE
P00375	Dhfr	-0.533534	0.969174	100.426	FALSE	0.301251	1.12927	75.1276	FALSE	0.110755	1.06966	88.3307	FALSE
P00397	Mtco1	1.08892	1.27892	88.4152	FALSE	0.452233	1.16744	75.1276	FALSE	1.44138	1.89612	64.6391	FALSE
P00405	Mtco2	0.610421	1.02369	98.159	FALSE	0.412867	1.0212	75.1276	FALSE	-0.973444	0.96786	83.25	FALSE
P00416	mt-Co3	2.03919	1.25107	88.4152	FALSE	-1.82674	0.729312	75.2615	FALSE	-0.149856	0.91852	90.2593	FALSE
P00493	Hprt1	-0.438704	0.969674	100.426	FALSE	-0.445173	0.972197	75.2615	FALSE	-3.56384	0.826819	39.3425	FALSE
P00520	Abl1	-0.389004	0.9668	100.426	FALSE	-0.298259	0.9727	75.2615	FALSE	0.972004	1.1976	75.5362	FALSE
P00796;P06281	Ren2;Ren1	0.122516	1.14386	98.159	FALSE	-1.63937	0.284109	75.2615	FALSE	0.80098	2.54573	83.25	FALSE
P00920	Ca2	0.29509	1.02447	98.159	FALSE	0.0724775	1.00527	75.1276	FALSE	-2.23948	0.837709	64.6391	FALSE
P01027	C3	-0.118473	0.993212	100.426	FALSE	-1.49861	0.8114	75.2615	FALSE	0.490155	1.06479	83.25	FALSE
P01029	C4b	2.58141	3.82877	82.4751	FALSE	-0.299095	0.914233	75.2615	FALSE	-1.49775	0.627338	75.5362	FALSE
P01193	Pomc	-0.103805	0.943087	100.426	FALSE	-0.804977	0.366035	75.2615	FALSE	-1.64718	0.228462	75.5362	FALSE
P01734	NA	-0.604415	0.969797	100.426	FALSE	0.507336	1.04662	75.1276	FALSE	0.108804	1.0152	88.3307	FALSE
P01831	Thy1	-0.261438	0.973312	100.426	FALSE	-1.23998	0.952524	75.2615	FALSE	0.278434	1.01434	88.3307	FALSE
P01837	Igkc	1.14976	1.15638	88.4152	FALSE	0.12584	1.03251	75.1276	FALSE	-0.275369	0.945067	90.0386	FALSE
P01863;P01865	Ighg;Igh-1a	1.53898	1.1497	88.4152	FALSE	-1.79008	0.535733	75.2615	FALSE	0.746591	1.54295	83.25	FALSE
P01867	Igh-3	-0.0939669	0.977127	100.426	FALSE	-0.875228	0.733945	75.2615	FALSE	2.48695	1.72611	39.3425	FALSE
P01868;P01869	Ighg1	0.89902	1.14163	98.159	FALSE	0.535964	1.17478	75.1276	FALSE	-1.41798	0.753457	83.25	FALSE
P01872	Ighm	0.184206	1.1847	98.159	FALSE	-0.852154	0.628343	75.2615	FALSE	-0.289991	0.922828	90.0386	FALSE
P01887	B2m	0.306383	1.05812	98.159	FALSE	-0.353959	0.964992	75.2615	FALSE	0.644743	1.08866	83.25	FALSE
P01942	Hba	0.325107	1.03311	98.159	FALSE	-0.360386	0.948277	75.2615	FALSE	0.261583	1.04309	88.3307	FALSE
P02088	Hbb-b1	0.291809	1.02951	98.159	FALSE	-0.740492	0.902231	75.2615	FALSE	-0.81092	0.84193	88.3307	FALSE
P02089	Hbb-b2	0.202315	1.02075	98.159	FALSE	-0.565786	0.906844	75.2615	FALSE	-0.250034	0.956429	90.0386	FALSE
P02104	Hbb-y	2.79555	1.70291	82.4751	FALSE	0.504963	1.30361	75.1276	FALSE	0.334516	1.15778	88.3307	FALSE
P02301;P84244	H3f3c;H3f3a	0.807447	1.15198	98.159	FALSE	1.33784	1.21566	45.0525	FALSE	0.20095	1.06028	88.3307	FALSE
P02468	Lamc1	0.630792	1.12842	98.159	FALSE	1.01585	1.06141	62.744	FALSE	0.475684	1.04168	83.25	FALSE
P02469	Lamb1	0.355587	1.04121	98.159	FALSE	-0.148899	0.989041	75.2615	FALSE	-0.619018	0.908518	88.3307	FALSE
P02535	Krt10	0.154804	1.08497	98.159	FALSE	0.138471	1.08933	75.1276	FALSE	-2.4245	0.24142	64.6391	FALSE
P02772	Afp	0.491406	1.07182	98.159	FALSE	1.52415	1.37825	45.0525	FALSE	-1.75954	0.682886	75.5362	FALSE
P03888	Mtnd1	0.702841	1.04732	98.159	FALSE	2.42357	1.27948	37.0584	FALSE	-0.294272	0.955871	90.0386	FALSE
P03911	Mtnd4	-0.994928	0.890475	98.159	FALSE	-0.353759	0.957437	75.2615	FALSE	-1.44764	0.786102	83.25	FALSE
P03921	Mtnd5	0.260995	1.02477	98.159	FALSE	-1.29778	0.750673	75.2615	FALSE	-1.10727	0.675548	83.25	FALSE
P03930	Mtatp8	0.942688	1.04766	98.159	FALSE	1.97591	1.08502	45.0525	FALSE	1.10772	1.04585	75.5362	FALSE
P03958	Ada	-0.838643	0.955287	100.175	FALSE	-0.163031	0.980618	75.2615	FALSE	1.11159	1.34556	75.5362	FALSE
P03975	Iap	0.587354	1.21002	98.159	FALSE	1.05104	1.25243	62.744	FALSE	-1.2316	0.812886	83.25	FALSE
P03987	NA	1.44985	1.31511	88.4152	FALSE	-0.394099	0.766668	75.2615	FALSE	-0.957143	0.549236	83.25	FALSE
P03995	Gfap	-1.53638	0.767241	88.4152	FALSE	0.618815	1.19915	62.744	FALSE	-1.02478	0.850297	83.25	FALSE
P04071	Klk1b16	-0.376147	0.853333	100.426	FALSE	-1.78599	0.484676	75.2615	FALSE	-0.0109285	0.992896	90.2593	FALSE
P04104	Krt1	-0.651034	0.702067	100.426	FALSE	-1.88372	0.304251	75.2615	FALSE	-1.75148	0.664873	75.5362	FALSE
P04186	Cfb	-1.38536	0.800055	98.159	FALSE	0.34172	1.10417	75.1276	FALSE	-0.483379	0.813299	88.3307	FALSE
P04370	Mbp	-1.69824	0.865685	88.4152	FALSE	0.787206	1.27074	62.744	FALSE	-0.720835	0.86292	88.3307	FALSE
P04444	Hbb-bh1	0.882709	1.17837	98.159	FALSE	-0.177774	0.97303	75.2615	FALSE	-0.514813	0.909392	88.3307	FALSE
P04627	Araf	1.10929	1.08244	88.4152	FALSE	1.12116	1.06458	62.744	FALSE	1.85798	1.10584	64.6391	FALSE
P04919	Slc4a1	-0.464267	0.91266	100.426	FALSE	-0.266419	0.963998	75.2615	FALSE	-0.334704	0.943181	90.0386	FALSE
P04925	Prnp	-1.36773	0.927149	98.159	FALSE	-0.482994	0.966777	75.2615	FALSE	-1.65374	0.897989	75.5362	FALSE
P05063	Aldoc	-0.395663	0.959595	100.426	FALSE	-0.243446	0.96651	75.2615	FALSE	0.722438	1.06381	83.25	FALSE
P05064	Aldoa	1.95373	1.12747	88.4152	FALSE	1.19548	1.04469	62.744	FALSE	0.554542	1.04217	83.25	FALSE
P05132	Prkaca	0.368613	1.01949	98.159	FALSE	1.02239	1.09121	62.744	FALSE	-1.26854	0.902895	83.25	FALSE
P05201	Got1	1.12188	1.06444	88.4152	FALSE	1.55885	1.06733	45.0525	FALSE	1.0088	1.04358	75.5362	FALSE
P05202	Got2	2.16891	1.11278	88.4152	FALSE	-1.41861	0.938834	75.2615	FALSE	-0.0144521	0.999095	90.2593	FALSE
P05213	Tuba1b	-1.31901	0.812834	98.159	FALSE	1.47988	1.36162	45.0525	FALSE	0.0431924	1.00817	90.0386	FALSE
P05480	Src	1.28966	1.06226	88.4152	FALSE	-2.64375	0.89217	75.2296	FALSE	-0.593967	0.964588	88.3307	FALSE
P05532	Kit	-0.602929	0.952211	100.426	FALSE	-0.307162	0.951708	75.2615	FALSE	-1.8636	0.805651	75.5362	FALSE
P05555	Itgam	1.23705	1.72534	88.4152	FALSE	0.138932	1.00815	75.1276	FALSE	-0.568875	0.963838	88.3307	FALSE
P05622	Pdgfrb	0.670451	1.07532	98.159	FALSE	-0.61075	0.917638	75.2615	FALSE	2.95104	1.33771	30.4324	FALSE
P05784	Krt18	-1.94402	0.460877	88.4152	FALSE	0.327486	1.13226	75.1276	FALSE	-0.93186	0.443674	83.25	FALSE
P06151	Ldha	-0.263735	0.98847	100.426	FALSE	-0.0605483	0.996927	75.2615	FALSE	-1.1192	0.950644	83.25	FALSE
P06467	Hbz	1.56707	1.28057	88.4152	FALSE	1.13065	2.70689	62.744	FALSE	-0.189745	0.932513	90.2593	FALSE
P06537	Nr3c1	0.911026	1.29009	98.159	FALSE	4.14154	1.17736	9.51688	FALSE	2.07416	1.21988	51.7446	FALSE
P06728	Apoa4	-1.31521	0.839764	98.159	FALSE	0.156127	1.02363	75.1276	FALSE	-0.61858	0.903323	88.3307	FALSE
P06745	Gpi	1.38892	1.08203	88.4152	FALSE	1.00426	1.05599	62.744	FALSE	-1.96652	0.893759	75.5362	FALSE
P06797	Ctsl	-0.715462	0.921501	100.426	FALSE	-1.8212	0.765072	75.2615	FALSE	-1.07499	0.801547	83.25	FALSE
P06801	Me1	0.233287	1.01103	98.159	FALSE	-0.0863204	0.996618	75.2615	FALSE	-0.989709	0.95208	83.25	FALSE
P06837	Gap43	-1.08119	0.906908	98.159	FALSE	0.52313	1.04719	75.1276	FALSE	-1.27117	0.841952	83.25	FALSE
P06879	Prl	-1.40016	0.445829	98.159	FALSE	-0.473426	0.592152	75.2615	FALSE	-0.097065	0.914868	90.2593	FALSE
P06880	Gh1	0.688884	1.30786	98.159	FALSE	0.191858	1.26429	75.1276	FALSE	-0.687582	0.607805	88.3307	FALSE
P06909	Cfh	-0.26273	0.86115	100.426	FALSE	0.861541	1.40164	62.744	FALSE	-0.17283	0.903247	90.2593	FALSE
P07091	S100a4	-1.08761	0.92043	98.159	FALSE	3.15716	1.26648	23.1974	FALSE	1.73507	1.13955	64.6391	FALSE
P07214	Sparc	1.74783	1.39935	88.4152	FALSE	0.167432	1.12266	75.1276	FALSE	0.244712	1.08764	88.3307	FALSE
P07309	Ttr	-1.12467	0.926334	98.159	FALSE	-0.897873	0.84879	75.2615	FALSE	-0.307422	0.941794	90.0386	FALSE
P07310	Ckm	-1.8417	0.591394	88.4152	FALSE	-1.03247	0.797011	75.2615	FALSE	-0.922655	0.835652	83.25	FALSE
P07356	Anxa2	-0.417402	0.920347	100.426	FALSE	0.42085	1.07613	75.1276	FALSE	1.3867	1.27017	75.5362	FALSE
P07628	Klk1b8	0.167083	1.14124	98.159	FALSE	-1.28935	0.25278	75.2615	FALSE	-0.628254	0.515711	88.3307	FALSE
P07724	Alb	-1.97858	0.911918	88.4152	FALSE	0.0401044	1.00684	75.1276	FALSE	0.911994	1.13464	75.5362	FALSE
P07742	Rrm1	-0.352882	0.978043	100.426	FALSE	0.912246	1.22299	62.744	FALSE	-0.747231	0.76892	88.3307	FALSE
P07759	Serpina3k	0.859839	1.04775	98.159	FALSE	-3.75543	0.472426	75.1893	FALSE	-0.978761	0.756854	83.25	FALSE
P07901	Hsp90aa1	1.40842	1.03244	88.4152	FALSE	-0.56002	0.982695	75.2615	FALSE	1.27162	1.05081	75.5362	FALSE
P07903	Ercc1	0.29541	1.02987	98.159	FALSE	-0.84425	0.744167	75.2615	FALSE	-0.776273	0.659466	88.3307	FALSE
P07934	Phkg1	0.643427	1.49855	98.159	FALSE	-0.111965	0.993573	75.2615	FALSE	0.988237	1.09827	75.5362	FALSE
P08003	Pdia4	-0.86905	0.95876	100.175	FALSE	-2.57716	0.899237	75.2317	FALSE	2.15605	1.13763	51.7446	FALSE
P08030	Aprt	-0.114717	0.99358	100.426	FALSE	3.26132	1.27391	23.1974	FALSE	0.864053	1.07815	83.25	FALSE
P08032	Spta1	-1.32276	0.914451	98.159	FALSE	1.57388	1.14098	45.0525	FALSE	-0.530004	0.942313	88.3307	FALSE
P08046;P08152;P43300	Egr1;Egr2;Egr3	-1.33717	0.713124	98.159	FALSE	-1.19076	0.533946	75.2615	FALSE	-0.880796	0.61936	88.3307	FALSE
P08074;Q91X52	Cbr2;Dcxr	1.01457	1.97993	88.4152	FALSE	-1.12987	0.442822	75.2615	FALSE	-1.90433	0.122506	75.5362	FALSE
P08101	Fcgr2	-2.23322	0.161199	82.4751	FALSE	-0.385189	0.939539	75.2615	FALSE	1.60312	1.28046	64.6391	FALSE
P08113	Hsp90b1	-0.949685	0.962942	98.159	FALSE	0.697657	1.04606	62.744	FALSE	-0.682021	0.965043	88.3307	FALSE
P08122	Col4a2	0.969593	1.09123	88.4152	FALSE	-0.643982	0.938878	75.2615	FALSE	0.262254	1.02517	88.3307	FALSE
P08207	S100a10	-0.182425	0.923161	100.426	FALSE	0.37586	1.148	75.1276	FALSE	0.743577	1.10903	83.25	FALSE
P08226	Apoe	-2.9183	0.848864	64.9195	FALSE	2.58388	1.1521	29.6137	FALSE	0.774582	1.04152	83.25	FALSE
P08228	Sod1	-0.536447	0.9605	100.426	FALSE	-2.32374	0.832819	75.2615	FALSE	1.09631	1.06033	75.5362	FALSE
P08249	Mdh2	-0.362956	0.986394	100.426	FALSE	0.628553	1.02613	62.744	FALSE	0.410678	1.0132	83.25	FALSE
P08414	Camk4	-0.831914	0.93402	100.175	FALSE	-0.614605	0.937791	75.2615	FALSE	-2.15759	0.826624	64.6391	FALSE
P08551	Nefl	-2.05224	0.767839	88.4152	FALSE	0.315923	1.07012	75.1276	FALSE	-0.842215	0.869653	88.3307	FALSE
P08553	Nefm	-2.45103	0.74174	75.3642	FALSE	-0.20063	0.955897	75.2615	FALSE	-1.43499	0.793595	83.25	FALSE
P08556	Nras	0.0753087	1.00272	100.175	FALSE	0.729764	1.02885	62.744	FALSE	0.683608	1.05045	83.25	FALSE
P08752	Gnai2	1.06901	1.06887	88.4152	FALSE	1.37307	1.11576	45.0525	FALSE	0.360405	1.03119	83.25	FALSE
P08775	Polr2a	0.0908659	1.00638	100.175	FALSE	1.79808	1.14037	45.0525	FALSE	0.70776	1.04615	83.25	FALSE
P09041	Pgk2	-0.445352	0.944903	100.426	FALSE	4.83264	1.42643	7.13766	FALSE	-1.02634	0.803817	83.25	FALSE
P09055	Itgb1	0.252248	1.03567	98.159	FALSE	0.784617	1.07986	62.744	FALSE	-1.83073	0.84242	75.5362	FALSE
P09103	P4hb	-3.17558	0.906829	57.2977	FALSE	1.92459	1.10074	45.0525	FALSE	0.195429	1.01031	88.3307	FALSE
P09240	Cck	-0.0549377	0.989772	100.426	FALSE	0.0506885	1.00255	75.1276	FALSE	2.74568	1.1929	39.3425	FALSE
P09242	Alpl	-0.405034	0.975494	100.426	FALSE	2.40801	1.2317	37.0584	FALSE	-0.775972	0.950729	88.3307	FALSE
P09405	Ncl	0.123028	1.00342	98.159	FALSE	2.22057	1.12973	37.0584	FALSE	0.993699	1.06181	75.5362	FALSE
P09411	Pgk1	2.35165	1.07548	88.4152	FALSE	-0.855929	0.965972	75.2615	FALSE	-0.372102	0.990638	90.0386	FALSE
P09470	Ace	1.49414	1.38294	88.4152	FALSE	-0.618713	0.880357	75.2615	FALSE	-1.54821	0.710156	75.5362	FALSE
P09528	Fth1	2.35814	1.20391	82.4751	FALSE	1.41711	1.09401	45.0525	FALSE	-0.344197	0.971049	90.0386	FALSE
P09535	Igf2	-1.02289	0.684165	98.159	FALSE	1.42101	1.17966	45.0525	FALSE	0.725347	1.11237	83.25	FALSE
P09541	Myl4	0.501097	1.58872	98.159	FALSE	1.22208	1.26153	62.744	FALSE	3.37133	2.12778	30.4324	FALSE
P09581	Csf1r	-0.355585	0.812194	100.426	FALSE	0.935653	2.56568	62.744	FALSE	-0.637331	0.625455	88.3307	FALSE
P09602	Hmgn2	-0.0162234	0.999035	100.426	FALSE	-1.20168	0.848504	75.2615	FALSE	1.84986	1.14799	64.6391	FALSE
P09671	Sod2	0.952659	1.04537	98.159	FALSE	0.374405	1.01664	75.1276	FALSE	-1.75279	0.891209	75.5362	FALSE
P09813	Apoa2	-2.41206	0.733237	75.3642	FALSE	-1.14513	0.817317	75.2615	FALSE	0.406719	1.08617	83.25	FALSE
P09925	Surf1	1.79973	1.79902	88.4152	FALSE	0.297896	1.08934	75.1276	FALSE	0.612112	1.16152	83.25	FALSE
P09926	Surf2	-0.884838	0.855948	100.175	FALSE	0.61956	2.07247	62.744	FALSE	-1.76563	0.257011	75.5362	FALSE
P0C027;P0C028	Nudt10;Nudt11	0.112878	1.00336	98.159	FALSE	1.40548	1.10795	45.0525	FALSE	-1.26731	0.822278	83.25	FALSE
P0C090	Rc3h2	0.881221	1.05205	98.159	FALSE	0.899281	1.27029	62.744	FALSE	0.4273	1.20345	83.25	FALSE
P0C0A3	Chmp6	-1.31747	0.884116	98.159	FALSE	-3.64414	0.858833	75.1893	FALSE	-0.568274	0.962587	88.3307	FALSE
P0C0S6;Q3THW5	H2afz;H2afv	0.268099	1.02743	98.159	FALSE	-0.564862	0.947113	75.2615	FALSE	2.10038	1.19914	51.7446	FALSE
P0C192	Lrrc4b	5.00522	1.14435	14.4448	FALSE	1.66861	1.10382	45.0525	FALSE	-0.109028	0.992481	90.2593	FALSE
P0C673	Igsf11	0.12976	1.09562	98.159	FALSE	-0.298565	0.90255	75.2615	FALSE	1.13068	1.55086	75.5362	FALSE
P0C7L0	Wipf3	-2.80559	0.838235	64.9195	FALSE	-3.75899	0.828154	75.1893	FALSE	-1.71251	0.893442	75.5362	FALSE
P0C7M9	Clec2l	-0.318909	0.944013	100.426	FALSE	1.30902	1.11204	45.0525	FALSE	0.0308714	1.00373	90.0386	FALSE
P0C7N9	Psmg4	0.762706	1.07164	98.159	FALSE	-0.0205721	0.9902	75.2615	FALSE	0.0869168	1.0332	88.3307	FALSE
P0C7T6	Atxn1l	2.56102	2.30227	82.4751	FALSE	-0.841378	0.635004	75.2615	FALSE	-0.718725	0.702454	88.3307	FALSE
P0C913	NA	0.70453	1.33267	98.159	FALSE	1.11946	1.88579	62.744	FALSE	0.742756	1.35211	83.25	FALSE
P0CG14	Derpc	0.426231	1.01589	98.159	FALSE	0.078246	1.00337	75.1276	FALSE	-0.228882	0.986488	90.2593	FALSE
P0CG49;P0CG50;P62983;P62984	Ubb;Ubc;Rps27a;Uba52	-0.182192	0.989202	100.426	FALSE	0.751651	1.05722	62.744	FALSE	-0.354851	0.978912	90.0386	FALSE
P0DJF2	Pet117	-1.31592	0.904506	98.159	FALSE	-1.08458	0.934179	75.2615	FALSE	-0.57625	0.961142	88.3307	FALSE
P0DN34	Ndufb1	-0.235835	0.961823	100.426	FALSE	-1.82224	0.758366	75.2615	FALSE	0.163951	1.02446	88.3307	FALSE
P0DP26;P0DP27;P0DP28	Calm1;Calm2;Calm3	-1.49102	0.95118	98.159	FALSE	-0.808328	0.784614	75.2615	FALSE	-0.875056	0.757617	88.3307	FALSE
P0DP60	Lynx1	0.960855	1.48419	88.4152	FALSE	-2.46397	0.870125	75.2615	FALSE	-0.551122	0.935473	88.3307	FALSE
P10107	Anxa1	0.82491	1.32333	98.159	FALSE	0.605045	1.45672	62.744	FALSE	1.23481	1.66908	75.5362	FALSE
P10126	Eef1a1	0.30871	1.03006	98.159	FALSE	-0.75568	0.912813	75.2615	FALSE	-0.373764	0.947162	90.0386	FALSE
P10404	NA	1.68008	1.92515	88.4152	FALSE	-0.667666	0.772648	75.2615	FALSE	-0.118495	0.922105	90.2593	FALSE
P10493	Nid1	-0.305736	0.914234	100.426	FALSE	-0.181598	0.984683	75.2615	FALSE	0.717032	1.06707	83.25	FALSE
P10518	Alad	0.887474	1.04313	98.159	FALSE	0.107995	1.00828	75.1276	FALSE	-1.34462	0.911753	83.25	FALSE
P10605	Ctsb	-0.405628	0.983383	100.426	FALSE	3.10038	1.22595	23.1974	FALSE	3.48619	1.15588	21.8434	FALSE
P10630	Eif4a2	-1.12049	0.96661	98.159	FALSE	-0.48336	0.97094	75.2615	FALSE	0.0464785	1.00211	90.0386	FALSE
P10637	Mapt	0.354461	1.03224	98.159	FALSE	-0.333954	0.988091	75.2615	FALSE	-0.815139	0.947637	88.3307	FALSE
P10639	Txn	-1.29979	0.969211	98.159	FALSE	0.953523	1.05209	62.744	FALSE	-0.618602	0.970611	88.3307	FALSE
P10649	Gstm1	1.41304	1.22214	88.4152	FALSE	-1.33746	0.882397	75.2615	FALSE	-1.93486	0.898077	75.5362	FALSE
P10711	Tcea1	-1.20216	0.946938	98.159	FALSE	-1.74436	0.933252	75.2615	FALSE	-1.03981	0.946733	83.25	FALSE
P10833	Rras	-0.501034	0.909816	100.426	FALSE	1.88653	1.13523	45.0525	FALSE	-1.05652	0.840973	83.25	FALSE
P10852	Slc3a2	-0.518085	0.97275	100.426	FALSE	1.51043	1.05937	45.0525	FALSE	0.635412	1.0352	83.25	FALSE
P10922	H1f0	0.994401	1.08088	88.4152	FALSE	0.731601	1.08601	62.744	FALSE	0.478597	1.05043	83.25	FALSE
P11031	Sub1	0.103986	1.0057	98.159	FALSE	-1.84708	0.888137	75.2615	FALSE	-0.0662878	0.994333	90.2593	FALSE
P11087	Col1a1	0.458785	1.30063	98.159	FALSE	-0.761835	0.847023	75.2615	FALSE	-0.342237	0.947687	90.0386	FALSE
P11103	Parp1	0.805615	1.05696	98.159	FALSE	-0.289493	0.976802	75.2615	FALSE	0.748135	1.03915	83.25	FALSE
P11152	Lpl	0.414319	1.136	98.159	FALSE	0.586105	1.4647	62.744	FALSE	0.754614	1.76318	83.25	FALSE
P11276	Fn1	0.652471	1.10132	98.159	FALSE	-0.608569	0.949067	75.2615	FALSE	-0.0683972	0.99232	90.2593	FALSE
P11352	Gpx1	0.739836	1.04848	98.159	FALSE	-0.496417	0.957147	75.2615	FALSE	-0.656971	0.935242	88.3307	FALSE
P11404	Fabp3	-0.656948	0.951278	100.426	FALSE	-0.00413354	0.999713	75.2615	FALSE	0.683403	1.05127	83.25	FALSE
P11438	Lamp1	-1.53109	0.893025	88.4152	FALSE	0.757157	1.1182	62.744	FALSE	-1.73253	0.83329	75.5362	FALSE
P11440	Cdk1	-1.06123	0.890653	98.159	FALSE	-0.501464	0.827506	75.2615	FALSE	1.02453	1.63569	75.5362	FALSE
P11499	Hsp90ab1	1.5836	1.07161	88.4152	FALSE	0.588656	1.02924	62.744	FALSE	1.90668	1.10009	51.7446	FALSE
P11531	Dmd	-1.59714	0.926782	88.4152	FALSE	0.572928	1.02845	62.744	FALSE	1.05774	1.09174	75.5362	FALSE
P11627	L1cam	0.456279	1.03541	98.159	FALSE	1.35469	1.12338	45.0525	FALSE	-0.129676	0.988359	90.2593	FALSE
P11688	Itga5	-1.24758	0.886689	98.159	FALSE	0.975533	1.71027	62.744	FALSE	0.588305	1.38869	83.25	FALSE
P11798	Camk2a	0.577621	1.08812	98.159	FALSE	-0.611026	0.951924	75.2615	FALSE	-0.215186	0.990323	90.2593	FALSE
P11835	Itgb2	-1.04093	0.740289	98.159	FALSE	0.832824	1.2951	62.744	FALSE	1.10365	1.40684	75.5362	FALSE
P11859	Agt	-0.259907	0.980637	100.426	FALSE	0.606028	1.15634	62.744	FALSE	-1.06457	0.782705	83.25	FALSE
P11881	Itpr1	-0.0997614	0.984218	100.426	FALSE	-2.04332	0.814372	75.2615	FALSE	1.39074	1.16463	75.5362	FALSE
P11983	Tcp1	0.265018	1.01586	98.159	FALSE	-0.550472	0.961513	75.2615	FALSE	-1.35356	0.895624	83.25	FALSE
P12023	App	-0.70112	0.968641	100.426	FALSE	0.565052	1.02332	62.744	FALSE	-0.705251	0.960934	88.3307	FALSE
P12246	Apcs	-0.879573	0.83568	100.175	FALSE	-2.26739	0.425821	75.2615	FALSE	-0.630591	0.71419	88.3307	FALSE
P12265	Gusb	-0.0173547	0.993948	100.426	FALSE	-0.625849	0.885729	75.2615	FALSE	1.09987	1.35687	75.5362	FALSE
P12367	Prkar2a	-0.231985	0.993381	100.426	FALSE	1.84788	1.10558	45.0525	FALSE	-2.04873	0.938975	75.5362	FALSE
P12382	Pfkl	1.4494	1.06848	88.4152	FALSE	-0.180971	0.985208	75.2615	FALSE	-0.909534	0.937012	83.25	FALSE
P12657	Chrm1	-1.34499	0.613401	98.159	FALSE	0.710875	1.04914	62.744	FALSE	-0.301753	0.960366	90.0386	FALSE
P12658	Calb1	-0.0242433	0.99444	100.426	FALSE	0.714897	1.0724	62.744	FALSE	-0.25207	0.981569	90.0386	FALSE
P12787	Cox5a	-3.12173	0.908156	57.2977	FALSE	0.234105	1.00792	75.1276	FALSE	0.442644	1.03741	83.25	FALSE
P12815	Pdcd6	-0.0252194	0.99868	100.426	FALSE	-1.08531	0.938368	75.2615	FALSE	-2.44748	0.87919	64.6391	FALSE
P12849	Prkar1b	-0.372403	0.974243	100.426	FALSE	1.61958	1.16842	45.0525	FALSE	-0.286179	0.985716	90.0386	FALSE
P12960	Cntn1	-0.220843	0.982592	100.426	FALSE	0.210362	1.0082	75.1276	FALSE	-2.64746	0.918145	64.6391	FALSE
P12961	Scg5	0.464251	1.058	98.159	FALSE	0.686867	1.08358	62.744	FALSE	0.821201	1.08206	83.25	FALSE
P12970	Rpl7a	1.30432	1.06608	88.4152	FALSE	0.717413	1.0191	62.744	FALSE	0.0120282	1.00038	90.0386	FALSE
P13011;P13516;Q99PL7	Scd2;Scd1;Scd3	1.05165	1.07963	88.4152	FALSE	-0.0846543	0.983825	75.2615	FALSE	-1.05392	0.837778	83.25	FALSE
P13020	Gsn	0.262477	1.02971	98.159	FALSE	0.114192	1.02609	75.1276	FALSE	-0.987751	0.878713	83.25	FALSE
P13405	Rb1	1.48746	1.98778	88.4152	FALSE	-0.272879	0.930718	75.2615	FALSE	0.138223	1.03892	88.3307	FALSE
P13439	Umps	0.294888	1.01887	98.159	FALSE	1.77099	1.15124	45.0525	FALSE	-0.610751	0.950559	88.3307	FALSE
P13595	Ncam1	-0.798757	0.969742	100.175	FALSE	-0.311861	0.989075	75.2615	FALSE	1.11599	1.05498	75.5362	FALSE
P13634	Ca1	-1.20895	0.746847	98.159	FALSE	0.0976704	1.01548	75.1276	FALSE	-0.679123	0.894228	88.3307	FALSE
P13705	Msh3	-1.28909	0.90794	98.159	FALSE	-0.494139	0.914832	75.2615	FALSE	1.00445	1.28076	75.5362	FALSE
P13707	Gpd1	-1.33845	0.888395	98.159	FALSE	-0.867936	0.931026	75.2615	FALSE	-0.181278	0.98218	90.2593	FALSE
P13864	Dnmt1	0.369071	1.02707	98.159	FALSE	0.947083	1.2755	62.744	FALSE	0.739923	1.2183	83.25	FALSE
P14069	S100a6	-0.807538	0.789363	100.175	FALSE	2.13829	1.25368	37.0584	FALSE	1.86838	1.17084	64.6391	FALSE
P14094	Atp1b1	-0.457345	0.97376	100.426	FALSE	2.57452	1.11076	29.6137	FALSE	1.3398	1.0542	75.5362	FALSE
P14106	C1qb	-1.65486	0.627236	88.4152	FALSE	-0.425918	0.925783	75.2615	FALSE	-1.17247	0.824712	83.25	FALSE
P14115	Rpl27a	1.17659	1.06795	88.4152	FALSE	-0.24631	0.991794	75.2615	FALSE	0.846086	1.03876	83.25	FALSE
P14131	Rps16	1.91618	1.10725	88.4152	FALSE	-0.0344286	0.998014	75.2615	FALSE	-1.73157	0.909104	75.5362	FALSE
P14148	Rpl7	0.873588	1.03295	98.159	FALSE	0.322761	1.01206	75.1276	FALSE	0.17179	1.00698	88.3307	FALSE
P14152	Mdh1	0.81211	1.02416	98.159	FALSE	0.973487	1.05002	62.744	FALSE	0.34433	1.01515	83.25	FALSE
P14206	Rpsa	0.28476	1.01117	98.159	FALSE	-0.793033	0.962208	75.2615	FALSE	-0.0155568	0.998851	90.2593	FALSE
P14211	Calr	-0.464739	0.966362	100.426	FALSE	-1.44061	0.924688	75.2615	FALSE	-0.241722	0.974651	90.0386	FALSE
P14231	Atp1b2	0.497743	1.03146	98.159	FALSE	0.139148	1.00922	75.1276	FALSE	-0.573522	0.94227	88.3307	FALSE
P14576	Srp54	-1.31896	0.951075	98.159	FALSE	0.157781	1.00896	75.1276	FALSE	-1.37296	0.921503	83.25	FALSE
P14602	Hspb1	0.0988318	1.03527	98.159	FALSE	-0.394598	0.931202	75.2615	FALSE	0.954385	1.10843	75.5362	FALSE
P14685	Psmd3	2.31476	1.12145	88.4152	FALSE	1.78136	1.124	45.0525	FALSE	0.604063	1.02372	83.25	FALSE
P14733	Lmnb1	-0.180434	0.99012	100.426	FALSE	0.718632	1.03795	62.744	FALSE	0.808851	1.05195	83.25	FALSE
P14824	Anxa6	-2.11176	0.764556	82.4751	FALSE	0.778772	1.05998	62.744	FALSE	-1.25597	0.944623	83.25	FALSE
P14869	Rplp0	1.07829	1.0351	88.4152	FALSE	1.65592	1.07997	45.0525	FALSE	0.598692	1.0201	83.25	FALSE
P14873	Map1b	-1.91353	0.928478	88.4152	FALSE	-1.76786	0.931221	75.2615	FALSE	-2.10993	0.931257	64.6391	FALSE
P15066	Jund	0.235974	1.03985	98.159	FALSE	0.0595855	1.011	75.1276	FALSE	0.786787	1.16122	83.25	FALSE
P15105	Glul	0.93111	1.16987	98.159	FALSE	0.0935107	1.01111	75.1276	FALSE	0.140356	1.02054	88.3307	FALSE
P15116	Cdh2	-2.18184	0.92978	82.4751	FALSE	-1.63098	0.896775	75.2615	FALSE	-0.259659	0.986693	90.0386	FALSE
P15208	Insr	-1.43268	0.918878	98.159	FALSE	2.6972	1.25179	29.6137	FALSE	-0.750833	0.931053	88.3307	FALSE
P15209	Ntrk2	0.529295	1.04394	98.159	FALSE	-0.730345	0.946279	75.2615	FALSE	1.89485	1.16347	51.7446	FALSE
P15261	Ifngr1	1.12969	1.40261	88.4152	FALSE	2.81209	1.43243	29.6137	FALSE	-0.224998	0.942018	90.2593	FALSE
P15306	Thbd	0.528007	1.31231	98.159	FALSE	0.542958	1.20204	75.1276	FALSE	1.77933	1.71597	64.6391	FALSE
P15327	Bpgm	1.07693	1.05145	88.4152	FALSE	-0.893463	0.924222	75.2615	FALSE	-1.17363	0.911393	83.25	FALSE
P15379	Cd44	0.410763	1.08983	98.159	FALSE	-1.03918	0.866243	75.2615	FALSE	0.711589	1.13179	83.25	FALSE
P15388	Kcnc1	-0.382411	0.702627	100.426	FALSE	-0.975846	0.888281	75.2615	FALSE	0.700738	1.09154	83.25	FALSE
P15508	Sptb	0.335944	1.0457	98.159	FALSE	-0.973212	0.895476	75.2615	FALSE	0.0762616	1.01187	88.3307	FALSE
P15532	Nme1	-0.477486	0.979126	100.426	FALSE	1.53178	1.07211	45.0525	FALSE	0.620962	1.02828	83.25	FALSE
P15626	Gstm2	0.243068	1.06099	98.159	FALSE	1.16294	1.21204	62.744	FALSE	-0.357353	0.949267	90.0386	FALSE
P15806	Tcf3	-1.26586	0.725969	98.159	FALSE	-1.50563	0.406112	75.2615	FALSE	-0.768435	0.624273	88.3307	FALSE
P15864	Hist1h1c	0.196983	1.0556	98.159	FALSE	-1.18653	0.838727	75.2615	FALSE	-2.00446	0.635537	75.5362	FALSE
P15920	Atp6v0a2	0.76811	1.09207	98.159	FALSE	-1.22854	0.889361	75.2615	FALSE	0.739189	1.16228	83.25	FALSE
P15946	Klk1b11	-1.18526	0.634594	98.159	FALSE	-1.255	0.639609	75.2615	FALSE	-0.939091	0.585482	83.25	FALSE
P15947	Klk1	0.0147769	1.01164	100.175	FALSE	0.524734	1.30571	75.1276	FALSE	-0.0314846	0.981558	90.2593	FALSE
P15949	Klk1b9	0.497167	1.18351	98.159	FALSE	1.45849	2.40118	45.0525	FALSE	-0.973824	0.349731	83.25	FALSE
P16014	Chgb	-1.28826	0.769843	98.159	FALSE	-2.02446	0.834694	75.2615	FALSE	-1.23132	0.813782	83.25	FALSE
P16015	Ca3	2.09515	2.01933	88.4152	FALSE	-0.845975	0.602391	75.2615	FALSE	-0.221511	0.917875	90.2593	FALSE
P16045	Lgals1	-0.0403987	0.989384	100.426	FALSE	1.96173	1.13997	45.0525	FALSE	0.506856	1.03939	83.25	FALSE
P16054	Prkce	1.6578	1.09866	88.4152	FALSE	0.354141	1.02234	75.1276	FALSE	-1.12269	0.944001	83.25	FALSE
P16056	Met	-1.02728	0.94599	98.159	FALSE	-0.178283	0.986087	75.2615	FALSE	-0.0386015	0.997474	90.2593	FALSE
P16125	Ldhb	0.371765	1.01802	98.159	FALSE	0.907989	1.053	62.744	FALSE	-0.114159	0.990591	90.2593	FALSE
P16254	Srp14	-0.115395	0.993694	100.426	FALSE	0.338418	1.02675	75.1276	FALSE	-2.02089	0.816648	75.5362	FALSE
P16283	Slc4a3	-0.00404141	0.998746	100.426	FALSE	-0.105842	0.994691	75.2615	FALSE	-1.32352	0.91856	83.25	FALSE
P16330	Cnp	0.566259	1.03736	98.159	FALSE	0.785656	1.19296	62.744	FALSE	-0.313606	0.950263	90.0386	FALSE
P16332	Mmut	0.479078	1.01687	98.159	FALSE	2.16362	1.08164	37.0584	FALSE	1.01358	1.05359	75.5362	FALSE
P16388	Kcna1	-1.93485	0.537439	88.4152	FALSE	1.49744	1.1253	45.0525	FALSE	0.605058	1.05626	83.25	FALSE
P16390	Kcna3	1.95142	1.76878	88.4152	FALSE	0.605717	1.04155	62.744	FALSE	-0.241247	0.979202	90.0386	FALSE
P16460	Ass1	-0.883901	0.856051	100.175	FALSE	0.241836	1.02521	75.1276	FALSE	-2.00502	0.811094	75.5362	FALSE
P16546	Sptan1	-1.83989	0.928731	88.4152	FALSE	-1.48616	0.972365	75.2615	FALSE	0.311414	1.01647	88.3307	FALSE
P16675	Ctsa	0.00329147	1.00038	100.175	FALSE	0.366458	1.04892	75.1276	FALSE	-1.79116	0.794927	75.5362	FALSE
P16858	Gapdh	1.16458	1.03081	88.4152	FALSE	0.193774	1.0063	75.1276	FALSE	0.12465	1.00904	88.3307	FALSE
P16951	Atf2	2.98645	1.18594	82.4751	FALSE	-1.30048	0.728791	75.2615	FALSE	-0.223882	0.95383	90.2593	FALSE
P17012;P23607	Zfx;Zfa	0.533898	1.02402	98.159	FALSE	0.437977	1.08587	75.1276	FALSE	0.652945	1.07125	83.25	FALSE
P17047	Lamp2	-0.0544375	0.996636	100.426	FALSE	2.13749	1.10854	37.0584	FALSE	0.0215438	1.00092	90.0386	FALSE
P17095	Hmga1	0.637782	1.05061	98.159	FALSE	-0.190931	0.975706	75.2615	FALSE	-0.447645	0.959351	88.3307	FALSE
P17141	Zfp37	-0.322786	0.975364	100.426	FALSE	-0.486035	0.827658	75.2615	FALSE	-1.20255	0.649021	83.25	FALSE
P17156	Hspa2	1.00994	1.041	88.4152	FALSE	0.745404	1.04384	62.744	FALSE	-0.786347	0.959412	88.3307	FALSE
P17182	Eno1	0.881169	1.0265	98.159	FALSE	0.588814	1.02168	62.744	FALSE	0.526032	1.01393	83.25	FALSE
P17183	Eno2	0.678397	1.05336	98.159	FALSE	0.772225	1.04435	62.744	FALSE	1.67714	1.04549	64.6391	FALSE
P17225	Ptbp1	-0.195917	0.986448	100.426	FALSE	0.436384	1.0409	75.1276	FALSE	-0.852307	0.942951	88.3307	FALSE
P17426	Ap2a1	-0.0191425	0.999352	100.426	FALSE	1.51975	1.07682	45.0525	FALSE	5.07083	1.11545	10.0965	FALSE
P17427	Ap2a2	0.951711	1.04738	98.159	FALSE	0.413771	1.04148	75.1276	FALSE	-1.07478	0.907063	83.25	FALSE
P17439	Gba	0.451408	1.01227	98.159	FALSE	0.418942	1.02144	75.1276	FALSE	1.57811	1.08521	64.6391	FALSE
P17563	Selenbp1	0.139668	1.00837	98.159	FALSE	0.784583	1.04063	62.744	FALSE	-0.942672	0.964482	83.25	FALSE
P17665	Cox7c	-0.130805	0.980171	100.426	FALSE	1.13951	1.11048	62.744	FALSE	-0.157613	0.959901	90.2593	FALSE
P17710	Hk1	-0.0435573	0.997136	100.426	FALSE	2.04674	1.1103	37.0584	FALSE	-0.661813	0.960602	88.3307	FALSE
P17742	Ppia	-1.68007	0.918773	88.4152	FALSE	1.4358	1.05289	45.0525	FALSE	0.291445	1.0088	88.3307	FALSE
P17751	Tpi1	0.53432	1.02696	98.159	FALSE	2.11494	1.11641	37.0584	FALSE	-0.207912	0.990205	90.2593	FALSE
P17809	Slc2a1	1.84784	1.11128	88.4152	FALSE	-0.112456	0.990879	75.2615	FALSE	-0.294811	0.979457	90.0386	FALSE
P17879;Q61696	Hspa1b;Hspa1a	-1.75825	0.827579	88.4152	FALSE	-2.07356	0.8816	75.2615	FALSE	-0.0767385	0.994911	90.2593	FALSE
P17918	Pcna	-1.86631	0.922789	88.4152	FALSE	1.77314	1.18493	45.0525	FALSE	1.0679	1.57798	75.5362	FALSE
P18052	Ptpra	0.406966	1.01911	98.159	FALSE	0.415277	1.03313	75.1276	FALSE	0.370939	1.02285	83.25	FALSE
P18155	Mthfd2	-1.87177	0.833936	88.4152	FALSE	1.45241	2.50531	45.0525	FALSE	-1.93764	0.29819	75.5362	FALSE
P18242	Ctsd	0.498956	1.02145	98.159	FALSE	1.79629	1.1193	45.0525	FALSE	2.80923	1.11961	39.3425	FALSE
P18468	H2-Eb1	0.591212	1.38914	98.159	FALSE	0.0714196	1.02507	75.1276	FALSE	0.215657	1.092	88.3307	FALSE
P18572	Bsg	-1.68717	0.903046	88.4152	FALSE	1.29682	1.06538	45.0525	FALSE	1.57518	1.17495	64.6391	FALSE
P18581	Slc7a2	0.693855	1.17394	98.159	FALSE	-0.243266	0.933539	75.2615	FALSE	0.378764	1.02153	83.25	FALSE
P18608	Hmgn1	0.0313175	1.0253	100.175	FALSE	0.0171258	1.01852	75.1276	FALSE	-1.48465	0.332755	75.5362	FALSE
P18653	Rps6ka1	0.338171	1.11833	98.159	FALSE	1.06166	1.54069	62.744	FALSE	1.32419	1.94468	75.5362	FALSE
P18654	Rps6ka3	0.537258	1.02508	98.159	FALSE	-2.21262	0.891829	75.2615	FALSE	0.36603	1.02129	83.25	FALSE
P18760	Cfl1	-1.02807	0.972238	98.159	FALSE	1.03932	1.0416	62.744	FALSE	-0.266388	0.989667	90.0386	FALSE
P18826	Phka1	-0.810273	0.777749	100.175	FALSE	0.626759	1.02923	62.744	FALSE	-0.845273	0.951187	88.3307	FALSE
P18828	Sdc1	-1.9918	0.722737	88.4152	FALSE	-0.25416	0.874849	75.2615	FALSE	-0.995966	0.565798	83.25	FALSE
P18872	Gnao1	0.206626	1.01083	98.159	FALSE	-0.692839	0.961948	75.2615	FALSE	0.603267	1.04103	83.25	FALSE
P19001	Krt19	-1.71833	0.255147	88.4152	FALSE	-1.56995	0.424971	75.2615	FALSE	-1.21409	0.557923	83.25	FALSE
P19096	Fasn	1.06833	1.03138	88.4152	FALSE	1.68031	1.06393	45.0525	FALSE	-0.986678	0.967267	83.25	FALSE
P19137	Lama1	-0.442396	0.834278	100.426	FALSE	1.41008	1.35178	45.0525	FALSE	0.28484	1.02198	88.3307	FALSE
P19157	Gstp1	-0.00238755	0.999903	100.426	FALSE	1.34515	1.10441	45.0525	FALSE	-0.3206	0.981825	90.0386	FALSE
P19221	F2	-1.1839	0.852582	98.159	FALSE	0.998245	1.12495	62.744	FALSE	-0.422123	0.899567	88.3307	FALSE
P19246	Nefh	0.603171	1.58375	98.159	FALSE	1.55825	1.36158	45.0525	FALSE	-0.562344	0.927269	88.3307	FALSE
P19253	Rpl13a	1.3166	1.08105	88.4152	FALSE	0.672455	1.02746	62.744	FALSE	1.1155	1.04998	75.5362	FALSE
P19258	Mpv17	1.22696	1.12964	88.4152	FALSE	0.17224	1.03692	75.1276	FALSE	1.16741	1.22133	75.5362	FALSE
P19324	Serpinh1	-0.0567503	0.99112	100.426	FALSE	-0.506319	0.944068	75.2615	FALSE	0.789924	1.05935	83.25	FALSE
P19426	Nelfe	0.0632024	1.03064	100.175	FALSE	-0.335503	0.721003	75.2615	FALSE	-3.27638	0.228243	39.3425	FALSE
P19536	Cox5b	-0.388594	0.981428	100.426	FALSE	0.631269	1.03362	62.744	FALSE	1.18402	1.07331	75.5362	FALSE
P19783	Cox4i1	-0.425989	0.976676	100.426	FALSE	-0.571237	0.9708	75.2615	FALSE	2.24788	1.11728	51.7446	FALSE
P20029	Hspa5	-0.19509	0.988442	100.426	FALSE	-1.29724	0.931199	75.2615	FALSE	0.213485	1.01068	88.3307	FALSE
P20060	Hexb	-1.06033	0.957617	98.159	FALSE	0.0395065	1.0029	75.1276	FALSE	-0.0546745	0.995547	90.2593	FALSE
P20065	Tmsb4x	-1.58304	0.846146	88.4152	FALSE	-0.321901	0.914083	75.2615	FALSE	-1.93937	0.800062	75.5362	FALSE
P20108	Prdx3	-1.41037	0.930528	98.159	FALSE	0.708826	1.0358	62.744	FALSE	-2.33536	0.875539	64.6391	FALSE
P20152	Vim	0.254255	1.01709	98.159	FALSE	1.52305	1.26474	45.0525	FALSE	-0.681459	0.904683	88.3307	FALSE
P20293	Tbxt	0.665075	1.07215	98.159	FALSE	-1.01073	0.903243	75.2615	FALSE	2.96599	1.47664	30.4324	FALSE
P20352	F3	1.3305	1.2843	88.4152	FALSE	-0.131706	0.986279	75.2615	FALSE	-1.54334	0.81036	75.5362	FALSE
P20357	Map2	-3.03973	0.874014	57.2977	FALSE	0.440574	1.02683	75.1276	FALSE	0.725293	1.04737	83.25	FALSE
P20444	Prkca	1.61314	1.10483	88.4152	FALSE	-1.86091	0.893934	75.2615	FALSE	-0.726832	0.939808	88.3307	FALSE
P20491	Fcer1g	-0.209844	0.939763	100.426	FALSE	-0.483087	0.89817	75.2615	FALSE	1.85136	1.8358	64.6391	FALSE
P20664	Prim1	0.662487	1.03867	98.159	FALSE	-0.781892	0.668163	75.2615	FALSE	1.33704	2.25956	75.5362	FALSE
P20917	Mag	-0.188433	0.861525	100.426	FALSE	0.714123	1.20054	62.744	FALSE	-0.584973	0.891005	88.3307	FALSE
P20918	Plg	-0.92834	0.913106	100.175	FALSE	2.00103	3.83556	45.0525	FALSE	0.227101	1.14892	88.3307	FALSE
P21107	Tpm3	-0.502186	0.97645	100.426	FALSE	0.95743	1.0681	62.744	FALSE	-1.17735	0.922441	83.25	FALSE
P21126	Ubl4a	-1.17301	0.948695	98.159	FALSE	0.435286	1.05207	75.1276	FALSE	3.32947	1.26175	30.4324	FALSE
P21278	Gna11	-0.232527	0.991838	100.426	FALSE	-0.500247	0.975975	75.2615	FALSE	-0.102749	0.995435	90.2593	FALSE
P21279	Gnaq	1.1537	1.10204	88.4152	FALSE	1.15542	1.06691	62.744	FALSE	0.129658	1.00518	88.3307	FALSE
P21300	Akr1b7	-0.799604	0.771132	100.175	FALSE	-3.04245	0.532266	75.2296	FALSE	0.754194	1.25613	83.25	FALSE
P21447	Abcb1a	0.957671	1.14463	88.4152	FALSE	-0.233537	0.987381	75.2615	FALSE	-0.712459	0.947722	88.3307	FALSE
P21460	Cst3	1.6562	1.07022	88.4152	FALSE	0.0402795	1.00201	75.1276	FALSE	0.996027	1.07107	75.5362	FALSE
P21550	Eno3	0.551106	1.04283	98.159	FALSE	-0.212936	0.980961	75.2615	FALSE	1.80731	1.20495	64.6391	FALSE
P21614	Gc	-2.5665	0.863843	75.3642	FALSE	-0.67944	0.879249	75.2615	FALSE	0.671739	1.12084	83.25	FALSE
P21619	Lmnb2	3.0289	1.20072	82.4751	FALSE	2.09092	1.14128	37.0584	FALSE	-1.30412	0.896885	83.25	FALSE
P21661	Pcsk2	1.27732	1.90638	88.4152	FALSE	-0.0756029	0.988554	75.2615	FALSE	1.77001	1.18103	64.6391	FALSE
P21836	Ache	-1.88511	0.716077	88.4152	FALSE	-0.0940756	0.981694	75.2615	FALSE	-2.65749	0.666918	64.6391	FALSE
P21952	Pou3f1	-0.592931	0.929593	100.426	FALSE	-0.167459	0.804585	75.2615	FALSE	0.672121	1.50778	83.25	FALSE
P21956	Mfge8	-0.213887	0.951887	100.426	FALSE	0.553223	1.13616	75.1276	FALSE	0.453654	1.08393	83.25	FALSE
P21981	Tgm2	-0.131138	0.95691	100.426	FALSE	-0.764529	0.918437	75.2615	FALSE	0.533921	1.04833	83.25	FALSE
P21995	Emb	-0.121962	0.97213	100.426	FALSE	-0.953288	0.929469	75.2615	FALSE	-0.451623	0.966382	88.3307	FALSE
P22005	Penk	0.918264	1.31367	98.159	FALSE	-0.276584	0.911608	75.2615	FALSE	-1.22158	0.659141	83.25	FALSE
P22315	Fech	-0.0660414	0.996408	100.426	FALSE	2.12558	1.08828	37.0584	FALSE	1.68132	1.12261	64.6391	FALSE
P22437	Ptgs1	-0.00432051	0.998141	100.426	FALSE	0.319151	1.11103	75.1276	FALSE	0.674173	1.13368	83.25	FALSE
P22599	Serpina1b	-0.520889	0.945585	100.426	FALSE	-0.974886	0.855585	75.2615	FALSE	-0.885421	0.757468	88.3307	FALSE
P22682	Cbl	-0.331544	0.971979	100.426	FALSE	-0.684971	0.943737	75.2615	FALSE	-0.114035	0.993217	90.2593	FALSE
P22723	Gabrg2	-1.33981	0.835777	98.159	FALSE	-0.216589	0.98671	75.2615	FALSE	0.697192	1.06809	83.25	FALSE
P22892	Ap1g1	0.709611	1.03398	98.159	FALSE	-0.0171212	0.99813	75.2615	FALSE	-0.443135	0.95435	88.3307	FALSE
P22907	Hmbs	-0.147065	0.995108	100.426	FALSE	1.14175	1.14659	62.744	FALSE	1.39691	1.09978	75.5362	FALSE
P22933	Gabrd	-1.42243	0.179172	98.159	FALSE	-0.467827	0.93139	75.2615	FALSE	1.02402	1.16033	75.5362	FALSE
P22935	Crabp2	1.67295	1.27202	88.4152	FALSE	-0.528552	0.787095	75.2615	FALSE	-1.86174	0.384293	75.5362	FALSE
P23116	Eif3a	1.75552	1.04975	88.4152	FALSE	2.1891	1.0854	37.0584	FALSE	1.61854	1.06221	64.6391	FALSE
P23188	Furin	-0.893967	0.683292	100.175	FALSE	-0.611392	0.71938	75.2615	FALSE	-0.874441	0.693629	88.3307	FALSE
P23198	Cbx3	-0.76603	0.942596	100.175	FALSE	0.279997	1.01777	75.1276	FALSE	1.28533	1.06126	75.5362	FALSE
P23242	Gja1	0.306941	1.13026	98.159	FALSE	-0.306507	0.971316	75.2615	FALSE	-0.0226132	0.997818	90.2593	FALSE
P23475	Xrcc6	1.44182	1.08049	88.4152	FALSE	0.271209	1.20093	75.1276	FALSE	1.97314	1.42732	51.7446	FALSE
P23492	Pnp	-1.10248	0.848355	98.159	FALSE	-0.702343	0.877559	75.2615	FALSE	1.35726	1.21641	75.5362	FALSE
P23506	Pcmt1	-1.75648	0.940245	88.4152	FALSE	-0.737662	0.945563	75.2615	FALSE	-0.88128	0.95496	88.3307	FALSE
P23591	Tsta3	0.306818	1.01396	98.159	FALSE	0.447617	1.0184	75.1276	FALSE	0.0625939	1.00319	90.0386	FALSE
P23708	Nfya	0.191418	1.04649	98.159	FALSE	0.548144	1.36743	75.1276	FALSE	-0.84352	0.686667	88.3307	FALSE
P23798;P25916	Pcgf2;Bmi1	-0.0716206	0.997688	100.426	FALSE	0.0437683	1.00261	75.1276	FALSE	0.57871	1.06074	83.25	FALSE
P23818	Gria1	1.73722	1.13347	88.4152	FALSE	0.484091	1.04782	75.1276	FALSE	0.0185109	1.00176	90.0386	FALSE
P23819	Gria2	2.26682	1.08367	88.4152	FALSE	-0.426733	0.965792	75.2615	FALSE	1.50054	1.08823	64.6391	FALSE
P23927	Cryab	0.220867	1.11732	98.159	FALSE	0.531828	1.28374	75.1276	FALSE	1.36016	1.23934	75.5362	FALSE
P23953	Ces1c	-2.12261	0.621681	82.4751	FALSE	-0.2627	0.955232	75.2615	FALSE	0.816832	1.12998	83.25	FALSE
P24270	Cat	-1.67792	0.924834	88.4152	FALSE	-0.366749	0.966866	75.2615	FALSE	0.178561	1.01283	88.3307	FALSE
P24288	Bcat1	-0.856707	0.975276	100.175	FALSE	-0.783388	0.928137	75.2615	FALSE	-0.380569	0.972001	90.0386	FALSE
P24369	Ppib	0.83357	1.05076	98.159	FALSE	2.5941	1.12607	29.6137	FALSE	1.10378	1.07929	75.5362	FALSE
P24472	Gsta4	0.555351	1.07323	98.159	FALSE	-2.00779	0.841406	75.2615	FALSE	-1.51255	0.849549	75.5362	FALSE
P24527	Lta4h	-0.0315325	0.997167	100.426	FALSE	1.36255	1.06504	45.0525	FALSE	0.972262	1.06144	75.5362	FALSE
P24529	Th	2.09047	5.28094	88.4152	FALSE	1.04491	3.32017	62.744	FALSE	-0.892807	0.52669	88.3307	FALSE
P24547	Impdh2	-0.344019	0.989483	100.426	FALSE	2.44853	1.12093	37.0584	FALSE	-1.00752	0.935597	83.25	FALSE
P24549	Aldh1a1	3.97092	2.64349	40.4454	FALSE	-0.108269	0.985735	75.2615	FALSE	-1.02613	0.903038	83.25	FALSE
P24638	Acp2	-1.5326	0.901574	88.4152	FALSE	2.06611	1.15058	37.0584	FALSE	-0.872398	0.940852	88.3307	FALSE
P24668	M6pr	-2.11396	0.900732	82.4751	FALSE	-1.09537	0.964161	75.2615	FALSE	-0.157612	0.991191	90.2593	FALSE
P24788	Cdk11b	1.15873	1.05839	88.4152	FALSE	-0.296318	0.975515	75.2615	FALSE	0.36299	1.02646	83.25	FALSE
P25206	Mcm3	-0.315906	0.972174	100.426	FALSE	1.88827	1.87774	45.0525	FALSE	-0.831337	0.602854	88.3307	FALSE
P25233	Ndn	0.320605	1.05548	98.159	FALSE	-0.717613	0.785166	75.2615	FALSE	0.693006	1.25368	83.25	FALSE
P25444	Rps2	0.78704	1.03686	98.159	FALSE	-0.315049	0.986326	75.2615	FALSE	0.699973	1.04043	83.25	FALSE
P25785	Timp2	-0.351645	0.966229	100.426	FALSE	1.37535	1.65076	45.0525	FALSE	-0.954035	0.692454	83.25	FALSE
P25799	Nfkb1	-0.948939	0.909781	98.159	FALSE	0.308041	1.02829	75.1276	FALSE	-3.71349	0.749755	30.4324	FALSE
P25976	Ubtf	-0.614747	0.961178	100.426	FALSE	1.81693	1.10566	45.0525	FALSE	0.826917	1.06452	83.25	FALSE
P26039	Tln1	-0.574088	0.962989	100.426	FALSE	0.897928	1.06052	62.744	FALSE	0.411133	1.02789	83.25	FALSE
P26040	Ezr	1.40858	1.09493	88.4152	FALSE	0.0780543	1.0067	75.1276	FALSE	0.0501737	1.00365	90.0386	FALSE
P26041	Msn	-0.108149	0.990883	100.426	FALSE	0.610724	1.07016	62.744	FALSE	-2.05287	0.850561	75.5362	FALSE
P26043	Rdx	-0.341493	0.989581	100.426	FALSE	-0.051312	0.997569	75.2615	FALSE	-0.365513	0.979346	90.0386	FALSE
P26048	Gabra2	0.0862422	1.00918	100.175	FALSE	-1.07051	0.909092	75.2615	FALSE	-1.16764	0.925854	83.25	FALSE
P26049	Gabra3	3.0081	1.13365	82.4751	FALSE	1.00768	1.07278	62.744	FALSE	0.46567	1.04125	83.25	FALSE
P26231	Ctnna1	0.92785	1.60555	98.159	FALSE	-1.27056	0.950187	75.2615	FALSE	-1.39205	0.950606	83.25	FALSE
P26339	Chga	0.293304	1.025	98.159	FALSE	-0.46341	0.925512	75.2615	FALSE	0.199309	1.02168	88.3307	FALSE
P26350	Ptma	-0.423652	0.956688	100.426	FALSE	-2.12991	0.535096	75.2615	FALSE	1.437	1.61333	64.6391	FALSE
P26369	U2af2	0.226617	1.00975	98.159	FALSE	-0.0740991	0.997165	75.2615	FALSE	-0.440146	0.978631	88.3307	FALSE
P26443	Glud1	0.0889459	1.00491	100.175	FALSE	-0.514794	0.976562	75.2615	FALSE	-0.258847	0.990643	90.0386	FALSE
P26450	Pik3r1	0.69429	1.02907	98.159	FALSE	1.5778	1.07933	45.0525	FALSE	-1.29544	0.939712	83.25	FALSE
P26516	Psmd7	-0.0516613	0.993431	100.426	FALSE	-0.258007	0.970346	75.2615	FALSE	-0.852468	0.898852	88.3307	FALSE
P26618	Pdgfra	-0.0707214	0.984449	100.426	FALSE	0.847024	1.74976	62.744	FALSE	0.293226	1.26958	88.3307	FALSE
P26638	Sars	1.14675	1.04085	88.4152	FALSE	1.53825	1.06827	45.0525	FALSE	0.221667	1.01156	88.3307	FALSE
P26645	Marcks	1.02089	1.06731	88.4152	FALSE	-0.250993	0.978573	75.2615	FALSE	0.537249	1.05272	83.25	FALSE
P26883	Fkbp1a	1.09052	1.04095	88.4152	FALSE	-0.982752	0.936727	75.2615	FALSE	1.43047	1.08825	64.6391	FALSE
P27038	Acvr2a	0.655532	1.16359	98.159	FALSE	1.36138	2.25381	45.0525	FALSE	-1.12739	0.505415	83.25	FALSE
P27046	Man2a1	-0.472588	0.917803	100.426	FALSE	0.416113	1.16152	75.1276	FALSE	-1.7301	0.661283	75.5362	FALSE
P27048;P63163	Snrpb;Snrpn	3.0381	1.14762	82.4751	FALSE	0.643204	1.04759	62.744	FALSE	0.135345	1.01813	88.3307	FALSE
P27545	Cers1	0.937429	1.16952	98.159	FALSE	0.0753435	1.01403	75.1276	FALSE	0.851236	1.1922	83.25	FALSE
P27546	Map4	-1.6047	0.948313	88.4152	FALSE	1.54486	1.08359	45.0525	FALSE	0.87684	1.06894	83.25	FALSE
P27600	Gna12	0.360098	1.12065	98.159	FALSE	2.17489	1.61778	37.0584	FALSE	-1.31138	0.664283	83.25	FALSE
P27601	Gna13	-1.42448	0.958281	98.159	FALSE	1.0073	1.04955	62.744	FALSE	-0.476575	0.970149	88.3307	FALSE
P27612	Plaa	-0.175374	0.996346	100.426	FALSE	1.61463	1.06313	45.0525	FALSE	-0.146789	0.99384	90.2593	FALSE
P27641	Xrcc5	-0.667065	0.964427	100.426	FALSE	0.233833	1.04611	75.1276	FALSE	1.90215	1.48202	51.7446	FALSE
P27659	Rpl3	0.259079	1.01207	98.159	FALSE	1.14941	1.07307	62.744	FALSE	-0.933497	0.934516	83.25	FALSE
P27661	H2afx	2.55566	3.73002	82.4751	FALSE	-0.705282	0.681308	75.2615	FALSE	0.279315	1.08505	88.3307	FALSE
P27671	Rasgrf1	-0.482792	0.767868	100.426	FALSE	3.03924	1.28084	23.1974	FALSE	3.56891	1.16535	21.8434	FALSE
P27773	Pdia3	-1.08357	0.948482	98.159	FALSE	-1.73204	0.920489	75.2615	FALSE	1.29821	1.05137	75.5362	FALSE
P28028	Braf	0.179276	1.00768	98.159	FALSE	0.817497	1.02794	62.744	FALSE	-0.682279	0.974935	88.3307	FALSE
P28271	Aco1	-1.91289	0.93825	88.4152	FALSE	0.799751	1.08072	62.744	FALSE	1.50756	1.11186	64.6391	FALSE
P28352	Apex1	2.02673	1.0897	88.4152	FALSE	0.77768	1.03167	62.744	FALSE	0.072929	1.00468	90.0386	FALSE
P28474	Adh5	1.64611	1.09689	88.4152	FALSE	1.87999	1.11086	45.0525	FALSE	-2.47297	0.913858	64.6391	FALSE
P28571	Slc6a9	-0.471432	0.920314	100.426	FALSE	2.24248	1.48218	37.0584	FALSE	-0.607361	0.913263	88.3307	FALSE
P28574	Max	-1.47427	0.650597	98.159	FALSE	-0.943269	0.651627	75.2615	FALSE	-0.132988	0.962513	90.2593	FALSE
P28650	Adssl1	-0.381934	0.842768	100.426	FALSE	0.782672	1.09232	62.744	FALSE	0.660467	1.077	83.25	FALSE
P28651	Ca8	0.106437	1.01314	98.159	FALSE	0.427852	1.05044	75.1276	FALSE	-0.0272468	0.996251	90.2593	FALSE
P28652	Camk2b	-0.133378	0.991791	100.426	FALSE	-0.623723	0.956647	75.2615	FALSE	0.0105171	1.00059	90.0386	FALSE
P28653	Bgn	1.457	1.18895	88.4152	FALSE	-1.51605	0.552388	75.2615	FALSE	-0.464864	0.805478	88.3307	FALSE
P28654	Dcn	0.410181	1.1153	98.159	FALSE	1.25336	1.71135	62.744	FALSE	-0.337533	0.87468	90.0386	FALSE
P28656	Nap1l1	-0.131505	0.991911	100.426	FALSE	1.50412	1.0906	45.0525	FALSE	-0.596323	0.970895	88.3307	FALSE
P28658	Atxn10	-0.518641	0.976435	100.426	FALSE	2.97055	1.26959	23.1974	FALSE	0.745553	1.05005	83.25	FALSE
P28659	Celf1	1.18281	1.06474	88.4152	FALSE	0.692324	1.04174	62.744	FALSE	3.70666	1.15966	21.8434	FALSE
P28660	Nckap1	0.126969	1.00442	98.159	FALSE	0.491941	1.03146	75.1276	FALSE	-1.034	0.96648	83.25	FALSE
P28661	2022-09-04	1.93089	2.297	88.4152	FALSE	0.00459595	1.0005	75.1276	FALSE	0.486534	1.06475	83.25	FALSE
P28663	Napb	1.81516	1.0946	88.4152	FALSE	0.22017	1.01133	75.1276	FALSE	-0.697986	0.964131	88.3307	FALSE
P28665	Mug1	0.259414	1.09844	98.159	FALSE	-3.14691	0.580786	75.2296	FALSE	-1.78492	0.492721	75.5362	FALSE
P28667	Marcksl1	0.93157	1.05737	98.159	FALSE	-1.13772	0.927875	75.2615	FALSE	0.337994	1.04823	83.25	FALSE
P28738	Kif5c	0.287669	1.01156	98.159	FALSE	2.35466	1.11102	37.0584	FALSE	-0.284666	0.985011	90.0386	FALSE
P28740	Kif2a	0.200758	1.00921	98.159	FALSE	-1.04263	0.93425	75.2615	FALSE	-1.50796	0.89086	75.5362	FALSE
P28741	Kif3a	-0.948522	0.950654	98.159	FALSE	2.09405	1.08815	37.0584	FALSE	0.171045	1.00805	88.3307	FALSE
P28828	Ptprm	-0.339893	0.949677	100.426	FALSE	0.520168	1.04747	75.1276	FALSE	2.14587	1.30767	51.7446	FALSE
P28867	Prkcd	0.663301	1.03808	98.159	FALSE	0.57182	1.0945	62.744	FALSE	1.52796	1.25318	64.6391	FALSE
P29319	Epha3	-1.35477	0.870688	98.159	FALSE	0.117058	1.04098	75.1276	FALSE	0.70547	1.66225	83.25	FALSE
P29341	Pabpc1	0.647579	1.01819	98.159	FALSE	-1.30094	0.977753	75.2615	FALSE	0.822113	1.0556	83.25	FALSE
P29351	Ptpn6	-0.0871549	0.992674	100.426	FALSE	0.369772	1.04715	75.1276	FALSE	2.29759	1.31673	51.7446	FALSE
P29387	Gnb4	2.54996	1.19927	82.4751	FALSE	1.38918	1.14326	45.0525	FALSE	0.507287	1.05904	83.25	FALSE
P29391	Ftl1	2.785	1.2636	82.4751	FALSE	-0.148589	0.99142	75.2615	FALSE	-0.550587	0.95563	88.3307	FALSE
P29416	Hexa	-1.424	0.633027	98.159	FALSE	-0.386705	0.930484	75.2615	FALSE	-0.342632	0.903505	90.0386	FALSE
P29533	Vcam1	-0.325847	0.978461	100.426	FALSE	5.16161	1.153	4.88366	TRUE	0.974191	1.03484	75.5362	FALSE
P29595	Nedd8	0.866579	1.10568	98.159	FALSE	-1.04132	0.872242	75.2615	FALSE	2.34497	1.42363	51.7446	FALSE
P29699	Ahsg	-0.154423	0.957557	100.426	FALSE	-1.37107	0.762981	75.2615	FALSE	0.77793	1.245	83.25	FALSE
P29758	Oat	0.358669	1.02312	98.159	FALSE	-0.807501	0.948767	75.2615	FALSE	0.330642	1.02236	88.3307	FALSE
P29788	Vtn	0.441448	1.05799	98.159	FALSE	1.08032	1.50548	62.744	FALSE	0.236252	1.0531	88.3307	FALSE
P30275	Ckmt1	0.403061	1.03419	98.159	FALSE	-0.225324	0.988431	75.2615	FALSE	0.526523	1.02425	83.25	FALSE
P30285	Cdk4	1.86458	3.5485	88.4152	FALSE	-1.68733	0.120969	75.2615	FALSE	-1.44162	0.339556	83.25	FALSE
P30412	Ppic	-0.82956	0.89306	100.175	FALSE	1.55871	1.32973	45.0525	FALSE	0.950651	1.08958	75.5362	FALSE
P30416	Fkbp4	1.6563	1.0683	88.4152	FALSE	0.605923	1.02318	62.744	FALSE	0.56355	1.01975	83.25	FALSE
P30681	Hmgb2	-1.22195	0.893902	98.159	FALSE	-1.71057	0.851025	75.2615	FALSE	2.26539	1.31968	51.7446	FALSE
P30999	Ctnnd1	-2.2286	0.919518	82.4751	FALSE	-2.11517	0.915772	75.2615	FALSE	1.4045	1.08524	75.5362	FALSE
P31230	Aimp1	1.29845	1.03818	88.4152	FALSE	3.94354	1.27338	12.8326	FALSE	2.54421	1.17413	39.3425	FALSE
P31324	Prkar2b	0.642936	1.03517	98.159	FALSE	-0.0539588	0.997279	75.2615	FALSE	-3.50817	0.903172	39.3425	FALSE
P31360	Pou3f2	0.419783	1.03369	98.159	FALSE	1.35698	1.73176	45.0525	FALSE	1.34071	1.74328	75.5362	FALSE
P31361	Pou3f3	-0.880754	0.865341	100.175	FALSE	0.26258	1.08528	75.1276	FALSE	-0.941371	0.737275	83.25	FALSE
P31648	Slc6a1	1.54598	1.18772	88.4152	FALSE	0.0369417	1.00129	75.1276	FALSE	1.02484	1.08547	75.5362	FALSE
P31650	Slc6a11	0.248117	1.01588	98.159	FALSE	0.77684	1.11921	62.744	FALSE	0.316091	1.02756	88.3307	FALSE
P31725	S100a9	-0.734925	0.854843	100.175	FALSE	-0.0712989	0.971197	75.2615	FALSE	1.06843	1.34601	75.5362	FALSE
P31750	Akt1	-0.37029	0.978832	100.426	FALSE	-0.639605	0.952364	75.2615	FALSE	-1.52259	0.807794	75.5362	FALSE
P31786	Dbi	-1.07829	0.944326	98.159	FALSE	0.810085	1.07601	62.744	FALSE	-1.48924	0.910412	75.5362	FALSE
P31938	Map2k1	1.92608	1.10215	88.4152	FALSE	-0.337199	0.972015	75.2615	FALSE	-1.26299	0.904806	83.25	FALSE
P32020	Scp2	-1.34958	0.942858	98.159	FALSE	0.957078	1.0529	62.744	FALSE	-0.806902	0.958714	88.3307	FALSE
P32037	Slc2a3	-0.19899	0.984554	100.426	FALSE	0.862547	1.05928	62.744	FALSE	-1.26517	0.912598	83.25	FALSE
P32067	Ssb	0.821134	1.04753	98.159	FALSE	1.90216	1.08445	45.0525	FALSE	0.669568	1.04433	83.25	FALSE
P32211	Chrm4	-0.424829	0.841411	100.426	FALSE	0.0811638	1.02936	75.1276	FALSE	-0.635993	0.756892	88.3307	FALSE
P32233	Drg1	1.52631	1.06379	88.4152	FALSE	1.91733	1.06432	45.0525	FALSE	-0.39473	0.978524	90.0386	FALSE
P32261	Serpinc1	-4.61309	0.823568	48.3587	FALSE	-0.796075	0.59629	75.2615	FALSE	1.29664	1.90599	75.5362	FALSE
P32507	Nectin2	-0.12115	0.993862	100.426	FALSE	1.02477	1.22857	62.744	FALSE	-0.141398	0.971158	90.2593	FALSE
P32648	Vip	0.5288	1.0363	98.159	FALSE	2.36954	1.18968	37.0584	FALSE	1.67302	1.19987	64.6391	FALSE
P32848	Pvalb	0.062382	1.02155	100.175	FALSE	0.358896	1.05578	75.1276	FALSE	2.26492	1.41194	51.7446	FALSE
P32883	Kras	0.0786823	1.00427	100.175	FALSE	0.109806	1.00794	75.1276	FALSE	-0.32509	0.978772	90.0386	FALSE
P32921	Wars	-0.227805	0.993472	100.426	FALSE	-4.46114	0.883953	45.0525	FALSE	-5.58499	0.749419	10.0965	FALSE
P33173	Kif1a	1.43254	1.05834	88.4152	FALSE	0.677782	1.03391	62.744	FALSE	0.253564	1.0091	88.3307	FALSE
P33175	Kif5a	-1.23071	0.942703	98.159	FALSE	-0.85474	0.8146	75.2615	FALSE	-0.600589	0.930526	88.3307	FALSE
P33610	Prim2	-1.61872	0.954625	88.4152	FALSE	1.27793	1.08959	62.744	FALSE	0.796963	1.06583	83.25	FALSE
P33622	Apoc3	0.0307744	1.0164	100.175	FALSE	-0.374208	0.934746	75.2615	FALSE	0.613575	1.16581	83.25	FALSE
P34022	Ranbp1	-1.07781	0.944636	98.159	FALSE	0.582959	1.03318	62.744	FALSE	-1.59863	0.910659	75.5362	FALSE
P34152	Ptk2	-0.383474	0.972527	100.426	FALSE	0.756183	1.05313	62.744	FALSE	-0.588475	0.959416	88.3307	FALSE
P34884	Mif	1.37144	1.06538	88.4152	FALSE	0.110992	1.00899	75.1276	FALSE	1.02691	1.06207	75.5362	FALSE
P34914	Ephx2	0.200566	1.08318	98.159	FALSE	-2.79423	0.800558	75.2296	FALSE	0.108911	1.00909	88.3307	FALSE
P34928	Apoc1	-0.55855	0.850586	100.426	FALSE	-0.363191	0.916606	75.2615	FALSE	-0.527762	0.902264	88.3307	FALSE
P35123	Usp4	-0.567126	0.981726	100.426	FALSE	1.86763	1.10832	45.0525	FALSE	1.83617	1.12904	64.6391	FALSE
P35235	Ptpn11	-1.47467	0.952116	98.159	FALSE	-0.781661	0.962675	75.2615	FALSE	-1.19659	0.922173	83.25	FALSE
P35276	Rab3d	-1.50416	0.593339	98.159	FALSE	0.471579	1.04328	75.1276	FALSE	-0.550759	0.951984	88.3307	FALSE
P35278	Rab5c	0.332405	1.0289	98.159	FALSE	0.666193	1.04749	62.744	FALSE	-0.215052	0.98193	90.2593	FALSE
P35279	Rab6a	0.583597	1.05752	98.159	FALSE	-0.760023	0.979586	75.2615	FALSE	1.84232	1.1579	64.6391	FALSE
P35282	Rab21	-0.0484192	0.997397	100.426	FALSE	-0.751334	0.941865	75.2615	FALSE	-0.495257	0.954086	88.3307	FALSE
P35283	Rab12	0.0603676	1.01599	100.175	FALSE	0.697798	1.32596	62.744	FALSE	2.25804	1.24559	51.7446	FALSE
P35285	Rab22a	-2.01181	0.918461	88.4152	FALSE	-0.337503	0.977098	75.2615	FALSE	-1.58495	0.863642	75.5362	FALSE
P35288	Rab23	-1.5533	0.946159	88.4152	FALSE	0.650955	1.02841	62.744	FALSE	-1.48748	0.948892	75.5362	FALSE
P35290	Rab24	1.58162	1.09815	88.4152	FALSE	1.5016	1.09716	45.0525	FALSE	0.637998	1.03478	83.25	FALSE
P35293	Rab18	0.213126	1.01216	98.159	FALSE	1.47479	1.09522	45.0525	FALSE	-0.322253	0.980888	90.0386	FALSE
P35363	Htr2a	-2.03705	0.323379	88.4152	FALSE	-1.09427	0.530705	75.2615	FALSE	2.41582	1.32515	51.7446	FALSE
P35436	Grin2a	-0.457401	0.777538	100.426	FALSE	0.68571	1.08137	62.744	FALSE	1.8269	1.19258	64.6391	FALSE
P35438	Grin1	2.24314	1.15475	88.4152	FALSE	0.542074	1.06267	75.1276	FALSE	-0.159923	0.988851	90.2593	FALSE
P35441	Thbs1	-0.556039	0.876383	100.426	FALSE	-0.854757	0.48183	75.2615	FALSE	0.75913	1.51105	83.25	FALSE
P35454	Oxt	0.692316	2.26495	98.159	FALSE	0.585489	1.48964	62.744	FALSE	-0.133645	0.912668	90.2593	FALSE
P35455	Avp	1.09627	2.08842	88.4152	FALSE	-1.09858	0.460298	75.2615	FALSE	0.198563	1.10439	88.3307	FALSE
P35486	Pdha1	0.198798	1.00769	98.159	FALSE	0.527765	1.01752	75.1276	FALSE	0.0963195	1.00404	88.3307	FALSE
P35505	Fah	-0.626841	0.953933	100.426	FALSE	1.24533	1.09628	62.744	FALSE	-1.12728	0.918189	83.25	FALSE
P35545	Fau	-0.712158	0.891137	100.426	FALSE	0.528905	1.24631	75.1276	FALSE	0.216325	1.07012	88.3307	FALSE
P35550	Fbl	2.79958	1.09332	82.4751	FALSE	-0.684086	0.795591	75.2615	FALSE	-0.901801	0.794747	88.3307	FALSE
P35564	Canx	-0.718542	0.966216	100.175	FALSE	1.87347	1.11437	45.0525	FALSE	0.767825	1.05194	83.25	FALSE
P35569	Irs1	-0.0582597	0.996091	100.426	FALSE	-0.642874	0.93405	75.2615	FALSE	-1.35784	0.763241	83.25	FALSE
P35585	Ap1m1	-1.48912	0.940063	98.159	FALSE	-2.21869	0.933686	75.2615	FALSE	-0.168974	0.989786	90.2593	FALSE
P35601	Rfc1	0.757231	1.15196	98.159	FALSE	2.60102	4.21533	29.6137	FALSE	-1.37788	0.487644	83.25	FALSE
P35700	Prdx1	-0.27693	0.990257	100.426	FALSE	1.82883	1.06732	45.0525	FALSE	-1.58794	0.917994	75.5362	FALSE
P35710	Sox5	2.50194	1.19923	82.4751	FALSE	0.980638	1.14338	62.744	FALSE	0.386185	1.07954	83.25	FALSE
P35762	Cd81	-1.24133	0.906704	98.159	FALSE	0.903678	1.09066	62.744	FALSE	-1.05915	0.90256	83.25	FALSE
P35802	Gpm6a	-0.80075	0.947394	100.175	FALSE	-1.06008	0.93381	75.2615	FALSE	0.101089	1.00645	88.3307	FALSE
P35803	Gpm6b	0.678302	1.05096	98.159	FALSE	-0.619947	0.961045	75.2615	FALSE	0.669832	1.04927	83.25	FALSE
P35821	Ptpn1	0.890707	1.05371	98.159	FALSE	-0.0130898	0.998068	75.2615	FALSE	-0.154156	0.967559	90.2593	FALSE
P35822	Ptprk	-0.413702	0.954849	100.426	FALSE	1.0331	1.30577	62.744	FALSE	-0.0974197	0.971033	90.2593	FALSE
P35831	Ptpn12	0.194027	1.01086	98.159	FALSE	0.674476	1.08858	62.744	FALSE	0.109124	1.01475	88.3307	FALSE
P35922	Fmr1	0.25348	1.01337	98.159	FALSE	-0.820409	0.955755	75.2615	FALSE	0.117407	1.00846	88.3307	FALSE
P35951	Ldlr	-0.677749	0.811306	100.426	FALSE	1.41074	1.24406	45.0525	FALSE	1.54866	1.29898	64.6391	FALSE
P35979	Rpl12	0.294287	1.00972	98.159	FALSE	2.44454	1.09226	37.0584	FALSE	0.434513	1.01828	83.25	FALSE
P35980	Rpl18	1.77939	1.08439	88.4152	FALSE	-1.73211	0.922334	75.2615	FALSE	0.653611	1.04963	83.25	FALSE
P36368;P36369	Egfbp2;Klk1b26	0.858767	1.36081	98.159	FALSE	-1.01736	0.553318	75.2615	FALSE	-0.589827	0.678884	88.3307	FALSE
P36536	Sar1a	-0.324849	0.987709	100.426	FALSE	1.53437	1.09418	45.0525	FALSE	-0.513196	0.969597	88.3307	FALSE
P36552	Cpox	0.476255	1.03891	98.159	FALSE	-1.32594	0.916619	75.2615	FALSE	-0.247048	0.986675	90.0386	FALSE
P36916	Gnl1	2.64941	1.07937	82.4751	FALSE	-1.14128	0.937294	75.2615	FALSE	-1.74959	0.890569	75.5362	FALSE
P36993	Ppm1b	0.61635	1.04559	98.159	FALSE	0.540957	1.04697	75.1276	FALSE	-0.61222	0.949306	88.3307	FALSE
P37040	Por	2.15207	1.062	88.4152	FALSE	-0.139949	0.994271	75.2615	FALSE	-1.80396	0.925993	75.5362	FALSE
P37804	Tagln	-1.85981	0.410411	88.4152	FALSE	-0.161598	0.943989	75.2615	FALSE	1.14984	1.15815	75.5362	FALSE
P37913	Lig1	-0.72259	0.922385	100.175	FALSE	0.0646157	1.05741	75.1276	FALSE	-0.307436	0.851409	90.0386	FALSE
P38060	Hmgcl	0.724169	1.03515	98.159	FALSE	-0.484098	0.972387	75.2615	FALSE	-0.170022	0.989907	90.2593	FALSE
P38532	Hsf1	1.39219	1.77091	88.4152	FALSE	-0.657127	0.904723	75.2615	FALSE	-0.917823	0.837853	83.25	FALSE
P38585	Ttl	0.0187419	1.00133	100.175	FALSE	-1.89633	0.809978	75.2615	FALSE	0.538652	1.07918	83.25	FALSE
P38647	Hspa9	0.0991103	1.00371	98.159	FALSE	0.869844	1.04697	62.744	FALSE	-0.457715	0.975378	88.3307	FALSE
P39038	Cdh4	-0.525295	0.975378	100.426	FALSE	-1.49184	0.907122	75.2615	FALSE	-0.632904	0.939924	88.3307	FALSE
P39053	Dnm1	0.778481	1.05903	98.159	FALSE	-0.484217	0.97967	75.2615	FALSE	0.263595	1.01625	88.3307	FALSE
P39054	Dnm2	1.32998	1.08072	88.4152	FALSE	-0.844871	0.973435	75.2615	FALSE	0.683748	1.02569	83.25	FALSE
P39087	Grik2	1.33419	1.20695	88.4152	FALSE	-0.106828	0.986758	75.2615	FALSE	-0.0502709	0.995181	90.2593	FALSE
P39098	Man1a2	-0.868908	0.94006	100.175	FALSE	0.768544	1.20629	62.744	FALSE	-1.31121	0.851422	83.25	FALSE
P39447	Tjp1	-0.175153	0.983316	100.426	FALSE	0.153143	1.00958	75.1276	FALSE	1.06448	1.08109	75.5362	FALSE
P39688	Fyn	-0.900355	0.957841	100.175	FALSE	-0.516485	0.974873	75.2615	FALSE	-1.48717	0.900846	75.5362	FALSE
P39749	Fen1	0.582738	1.02347	98.159	FALSE	0.32243	1.02341	75.1276	FALSE	1.22123	1.08262	75.5362	FALSE
P40124	Cap1	-0.71853	0.965795	100.175	FALSE	-0.710662	0.971926	75.2615	FALSE	-1.69335	0.926698	75.5362	FALSE
P40142	Tkt	0.52366	1.01915	98.159	FALSE	6.72313	1.32184	0	TRUE	5.2629	1.28328	10.0965	FALSE
P40237	Cd82	0.262382	1.06981	98.159	FALSE	0.194411	1.05359	75.1276	FALSE	-0.0520308	0.991253	90.2593	FALSE
P40240	Cd9	-1.7046	0.901536	88.4152	FALSE	0.380639	1.05041	75.1276	FALSE	0.0410572	1.00601	90.0386	FALSE
P40336	Vps26a	-0.238372	0.982981	100.426	FALSE	-0.797546	0.96091	75.2615	FALSE	-0.0832259	0.997479	90.2593	FALSE
P40338	Vhl	-0.507085	0.908186	100.426	FALSE	-1.52427	0.782545	75.2615	FALSE	1.3791	1.34096	75.5362	FALSE
P40630	Tfam	-0.697694	0.961718	100.426	FALSE	-0.288599	0.97628	75.2615	FALSE	0.308937	1.02603	88.3307	FALSE
P40749	Syt4	-2.27297	0.654866	82.4751	FALSE	1.72807	1.93565	45.0525	FALSE	-1.34281	0.598547	83.25	FALSE
P41105	Rpl28	0.591794	1.0179	98.159	FALSE	0.407634	1.03036	75.1276	FALSE	-1.44758	0.943947	83.25	FALSE
P41216	Acsl1	-0.427101	0.969197	100.426	FALSE	1.10213	1.08718	62.744	FALSE	-0.665048	0.971537	88.3307	FALSE
P41230	Kdm5c	-0.15417	0.956124	100.426	FALSE	-1.23848	0.612128	75.2615	FALSE	1.89836	1.85825	51.7446	FALSE
P41233	Abca1	0.449475	1.23167	98.159	FALSE	0.558291	1.16778	62.744	FALSE	-0.96247	0.857688	83.25	FALSE
P41234	Abca2	-0.0761098	0.972576	100.426	FALSE	-0.862542	0.879806	75.2615	FALSE	1.14211	1.20059	75.5362	FALSE
P41241	Csk	-1.37861	0.94497	98.159	FALSE	1.17538	1.08357	62.744	FALSE	-1.22169	0.944702	83.25	FALSE
P41242	Matk	0.531729	1.10252	98.159	FALSE	1.35917	1.07607	45.0525	FALSE	-0.290055	0.939221	90.0386	FALSE
P41539	Tac1	1.00387	1.89375	88.4152	FALSE	2.59367	1.79725	29.6137	FALSE	-1.23488	0.458522	83.25	FALSE
P41731	Cd63	-2.10998	0.705118	82.4751	FALSE	-1.71273	0.61123	75.2615	FALSE	1.78552	1.9677	64.6391	FALSE
P41778	Pbx1	0.477908	1.04183	98.159	FALSE	-2.09057	0.792504	75.2615	FALSE	-1.5913	0.72911	75.5362	FALSE
P42125	Eci1	-0.244002	0.989513	100.426	FALSE	-1.17015	0.940555	75.2615	FALSE	0.359895	1.02274	83.25	FALSE
P42128	Foxk1	0.393226	1.03081	98.159	FALSE	0.208178	1.01672	75.1276	FALSE	-0.585761	0.847558	88.3307	FALSE
P42208	2022-09-02	-0.817061	0.948699	100.175	FALSE	0.401985	1.02895	75.1276	FALSE	-0.0326127	0.998271	90.2593	FALSE
P42225	Stat1	0.627468	1.05169	98.159	FALSE	1.21993	1.3826	62.744	FALSE	0.458368	1.03286	83.25	FALSE
P42227	Stat3	-1.54276	0.840251	88.4152	FALSE	-0.769547	0.900343	75.2615	FALSE	1.87527	1.49113	64.6391	FALSE
P42232	Stat5b	1.28592	1.88282	88.4152	FALSE	-0.289169	0.934438	75.2615	FALSE	-0.573163	0.847356	88.3307	FALSE
P42337	Pik3ca	0.16061	1.00494	98.159	FALSE	1.01373	1.04195	62.744	FALSE	0.472096	1.10742	83.25	FALSE
P42567	Eps15	-1.71242	0.908832	88.4152	FALSE	0.405589	1.02949	75.1276	FALSE	0.105194	1.00823	88.3307	FALSE
P42669	Pura	0.169703	1.00872	98.159	FALSE	1.55052	1.07914	45.0525	FALSE	1.05208	1.06003	75.5362	FALSE
P42703	Lifr	1.3154	1.50007	88.4152	FALSE	-1.15069	0.580872	75.2615	FALSE	-0.595977	0.780127	88.3307	FALSE
P42859	Htt	-0.276943	0.986317	100.426	FALSE	0.990528	1.79892	62.744	FALSE	-0.457236	0.605515	88.3307	FALSE
P42932	Cct8	0.66678	1.02071	98.159	FALSE	1.2294	1.04276	62.744	FALSE	-0.445431	0.983936	88.3307	FALSE
P43006	Slc1a2	0.103184	1.00716	98.159	FALSE	0.426096	1.04308	75.1276	FALSE	0.903103	1.15388	75.5362	FALSE
P43024	Cox6a1	-0.415868	0.971085	100.426	FALSE	1.58592	1.16088	45.0525	FALSE	-0.390114	0.974982	90.0386	FALSE
P43025	Clec3b	-0.398702	0.941767	100.426	FALSE	0.628083	1.43927	62.744	FALSE	0.273593	1.38481	88.3307	FALSE
P43247	Msh2	0.831232	1.06477	98.159	FALSE	0.988826	1.28397	62.744	FALSE	1.92911	1.48547	51.7446	FALSE
P43274	Hist1h1e	2.22447	1.10515	88.4152	FALSE	1.32845	1.11734	45.0525	FALSE	1.82368	1.20633	64.6391	FALSE
P43275	Hist1h1a	-0.58263	0.832132	100.426	FALSE	-1.03164	0.474318	75.2615	FALSE	-0.515018	0.651186	88.3307	FALSE
P43276	Hist1h1b	1.14232	1.04152	88.4152	FALSE	1.08374	1.14357	62.744	FALSE	2.00932	1.24915	51.7446	FALSE
P43277	Hist1h1d	0.636373	1.02633	98.159	FALSE	0.635128	1.05828	62.744	FALSE	1.07073	1.10896	75.5362	FALSE
P43346	Dck	-0.818499	0.87612	100.175	FALSE	0.907316	1.75555	62.744	FALSE	0.0375982	1.02578	90.0386	FALSE
P43406	Itgav	-0.704697	0.956038	100.426	FALSE	0.0614817	1.00295	75.1276	FALSE	-0.598653	0.965649	88.3307	FALSE
P43407	Sdc2	0.866674	1.33755	98.159	FALSE	0.284628	1.10434	75.1276	FALSE	-1.97728	0.735262	75.5362	FALSE
P45376	Akr1b1	0.931586	1.04493	98.159	FALSE	0.765561	1.03841	62.744	FALSE	0.566307	1.02685	83.25	FALSE
P45481	Crebbp	-1.23434	0.925031	98.159	FALSE	0.982197	1.09286	62.744	FALSE	-0.912466	0.785915	83.25	FALSE
P45591	Cfl2	-0.00846596	0.99934	100.426	FALSE	1.91624	1.14808	45.0525	FALSE	0.0250661	1.00261	90.0386	FALSE
P45878	Fkbp2	-0.38206	0.970035	100.426	FALSE	1.0415	1.11788	62.744	FALSE	0.457696	1.038	83.25	FALSE
P45952	Acadm	-0.340767	0.980384	100.426	FALSE	0.608919	1.03565	62.744	FALSE	2.09801	1.08351	51.7446	FALSE
P46061	Rangap1	-0.661011	0.979547	100.426	FALSE	1.41824	1.06081	45.0525	FALSE	1.52151	1.07033	64.6391	FALSE
P46096	Syt1	0.96599	1.1166	88.4152	FALSE	0.902452	1.0626	62.744	FALSE	-0.0644373	0.992263	90.2593	FALSE
P46097	Syt2	1.22915	1.68647	88.4152	FALSE	0.350154	1.0611	75.1276	FALSE	1.27399	1.18815	75.5362	FALSE
P46414	Cdkn1b	-0.476617	0.967671	100.426	FALSE	0.268035	1.02728	75.1276	FALSE	-0.66418	0.942535	88.3307	FALSE
P46460	Nsf	1.63293	1.12864	88.4152	FALSE	-0.0296482	0.998691	75.2615	FALSE	0.438286	1.01393	83.25	FALSE
P46467	Vps4b	-0.384527	0.975547	100.426	FALSE	-0.0445802	0.998226	75.2615	FALSE	-3.16871	0.851453	51.7446	FALSE
P46471	Psmc2	2.18524	1.08755	88.4152	FALSE	3.36966	1.11928	17.2323	FALSE	1.70405	1.05423	64.6391	FALSE
P46638	Rab11b	0.0920355	1.00445	100.175	FALSE	1.86287	1.08187	45.0525	FALSE	0.611139	1.04033	83.25	FALSE
P46656	Fdx1	0.237593	1.14415	98.159	FALSE	1.05072	1.8251	62.744	FALSE	0.39178	1.16832	83.25	FALSE
P46660	Ina	-1.57839	0.812743	88.4152	FALSE	-0.37911	0.859261	75.2615	FALSE	0.919811	1.33778	75.5362	FALSE
P46662	Nf2	-0.809046	0.970524	100.175	FALSE	-0.0939113	0.989555	75.2615	FALSE	-1.86208	0.712189	75.5362	FALSE
P46664	Adss	0.815891	1.03805	98.159	FALSE	-0.587775	0.973508	75.2615	FALSE	0.0917553	1.00506	88.3307	FALSE
P46718	Pdcd2	-1.06356	0.928761	98.159	FALSE	-1.22449	0.83868	75.2615	FALSE	0.147279	1.0245	88.3307	FALSE
P46735	Myo1b	-1.28708	0.940803	98.159	FALSE	-0.572795	0.942016	75.2615	FALSE	0.581199	1.04486	83.25	FALSE
P46737	Brcc3	0.368905	1.02355	98.159	FALSE	0.0556941	1.00639	75.1276	FALSE	0.0500833	1.00653	90.0386	FALSE
P46935	Nedd4	0.355376	1.00901	98.159	FALSE	-1.00609	0.945833	75.2615	FALSE	-1.27266	0.892172	83.25	FALSE
P46978	Stt3a	0.528559	1.0497	98.159	FALSE	0.552388	1.03409	75.1276	FALSE	-0.79653	0.902956	88.3307	FALSE
P47199	Cryz	0.840678	1.02833	98.159	FALSE	0.829303	1.07157	62.744	FALSE	-1.13217	0.929873	83.25	FALSE
P47226	Tes	-0.84796	0.953321	100.175	FALSE	1.39388	1.79953	45.0525	FALSE	-0.765089	0.726725	88.3307	FALSE
P47708	Rph3a	-0.668028	0.934226	100.426	FALSE	-2.29753	0.867789	75.2615	FALSE	1.65686	1.15751	64.6391	FALSE
P47738	Aldh2	0.237096	1.01235	98.159	FALSE	-1.19872	0.933214	75.2615	FALSE	-0.296138	0.978964	90.0386	FALSE
P47740	Aldh3a2	0.518538	1.03366	98.159	FALSE	1.50462	1.08262	45.0525	FALSE	0.349268	1.01492	83.25	FALSE
P47743	Grm8	-0.99922	0.788128	98.159	FALSE	0.912763	1.25971	62.744	FALSE	-1.10259	0.804425	83.25	FALSE
P47746	Cnr1	0.45696	1.04739	98.159	FALSE	-0.706319	0.954536	75.2615	FALSE	-3.17699	0.839084	51.7446	FALSE
P47753	Capza1	0.671162	1.03207	98.159	FALSE	0.100076	1.00478	75.1276	FALSE	-0.840085	0.949346	88.3307	FALSE
P47754	Capza2	0.811804	1.02953	98.159	FALSE	-1.5508	0.903349	75.2615	FALSE	-0.881923	0.944489	88.3307	FALSE
P47757	Capzb	0.888922	1.02992	98.159	FALSE	-1.03938	0.962338	75.2615	FALSE	-0.907694	0.965303	88.3307	FALSE
P47758	Srprb	0.331295	1.01924	98.159	FALSE	0.190867	1.00845	75.1276	FALSE	1.63883	1.10337	64.6391	FALSE
P47759	Nsg2	-0.626823	0.831758	100.426	FALSE	-0.412379	0.899439	75.2615	FALSE	-2.05388	0.463514	75.5362	FALSE
P47791	Gsr	0.794197	1.04441	98.159	FALSE	1.38435	1.09213	45.0525	FALSE	0.00982446	1.00077	90.0386	FALSE
P47802	Mtx1	0.00406888	1.00043	100.175	FALSE	0.636081	1.08067	62.744	FALSE	-1.64816	0.872602	75.5362	FALSE
P47809	Map2k4	-0.319289	0.986238	100.426	FALSE	-2.65624	0.88137	75.2296	FALSE	-3.41763	0.824183	39.3425	FALSE
P47811	Mapk14	-1.34119	0.774824	98.159	FALSE	-1.11076	0.830965	75.2615	FALSE	-0.0983128	0.987786	90.2593	FALSE
P47856	Gfpt1	0.488914	1.01381	98.159	FALSE	3.04785	1.27771	23.1974	FALSE	0.876157	1.06931	83.25	FALSE
P47857	Pfkm	-0.384163	0.98531	100.426	FALSE	-0.386253	0.982502	75.2615	FALSE	1.62441	1.08036	64.6391	FALSE
P47867	Scg3	-0.211636	0.990374	100.426	FALSE	-1.40588	0.85135	75.2615	FALSE	-2.25185	0.84209	64.6391	FALSE
P47877	Igfbp2	1.60511	1.24272	88.4152	FALSE	0.192035	1.09114	75.1276	FALSE	2.30546	3.03752	51.7446	FALSE
P47879	Igfbp4	-1.80412	0.921592	88.4152	FALSE	-1.62552	0.891332	75.2615	FALSE	-0.884995	0.931645	88.3307	FALSE
P47911	Rpl6	1.04986	1.03909	88.4152	FALSE	0.533541	1.01595	75.1276	FALSE	0.808099	1.04515	83.25	FALSE
P47915	Rpl29	2.00001	1.10162	88.4152	FALSE	0.229605	1.01948	75.1276	FALSE	0.102675	1.00961	88.3307	FALSE
P47934	Crat	-0.580236	0.96162	100.426	FALSE	0.886774	1.02584	62.744	FALSE	-1.64359	0.920239	75.5362	FALSE
P47941	Crkl	-0.974393	0.948106	98.159	FALSE	1.25315	1.11526	62.744	FALSE	3.36151	1.17017	30.4324	FALSE
P47955	Rplp1	-0.960743	0.923433	98.159	FALSE	0.98406	1.05441	62.744	FALSE	-0.965524	0.902357	83.25	FALSE
P47962	Rpl5	0.426545	1.03514	98.159	FALSE	-0.733202	0.956631	75.2615	FALSE	0.767759	1.07305	83.25	FALSE
P47963	Rpl13	1.30025	1.04566	88.4152	FALSE	0.244767	1.01023	75.1276	FALSE	-0.364771	0.993463	90.0386	FALSE
P47964	Rpl36	-0.403394	0.956337	100.426	FALSE	-1.24684	0.878061	75.2615	FALSE	0.437338	1.03495	83.25	FALSE
P47968	Rpia	-0.0793737	0.994036	100.426	FALSE	0.765576	1.50315	62.744	FALSE	-2.21638	0.491092	64.6391	FALSE
P48024;Q9CXU9	Eif1;Eif1b	0.0524458	1.00144	100.175	FALSE	-0.738052	0.979493	75.2615	FALSE	0.273485	1.012	88.3307	FALSE
P48036	Anxa5	-0.587483	0.903921	100.426	FALSE	-0.0616738	0.9952	75.2615	FALSE	0.363251	1.02411	83.25	FALSE
P48168	Glrb	-1.00229	0.325197	98.159	FALSE	3.45411	1.35597	17.2323	FALSE	0.524126	1.05852	83.25	FALSE
P48193	Epb41	0.309444	1.01964	98.159	FALSE	-0.457915	0.932526	75.2615	FALSE	0.268148	1.02731	88.3307	FALSE
P48302	Ednrb	0.610988	1.07051	98.159	FALSE	2.18119	1.19956	37.0584	FALSE	1.9594	1.47315	51.7446	FALSE
P48318	Gad1	0.453854	1.09618	98.159	FALSE	-0.892382	0.935084	75.2615	FALSE	-0.589751	0.952451	88.3307	FALSE
P48320	Gad2	-0.419315	0.900554	100.426	FALSE	0.153725	1.01589	75.1276	FALSE	-2.34038	0.809382	64.6391	FALSE
P48381	Rfx3	-1.38965	0.897388	98.159	FALSE	-0.314095	0.924315	75.2615	FALSE	-0.383285	0.859408	90.0386	FALSE
P48428	Tbca	-0.329575	0.955605	100.426	FALSE	-0.926357	0.916335	75.2615	FALSE	-2.25008	0.758507	64.6391	FALSE
P48432	Sox2	-0.881836	0.932538	100.175	FALSE	-1.89447	0.410666	75.2615	FALSE	-0.736514	0.688251	88.3307	FALSE
P48453	Ppp3cb	1.47178	1.09891	88.4152	FALSE	-0.569601	0.962221	75.2615	FALSE	0.0763905	1.00429	88.3307	FALSE
P48455	Ppp3cc	-1.09637	0.794197	98.159	FALSE	-0.522303	0.963948	75.2615	FALSE	-0.446774	0.877636	88.3307	FALSE
P48542	Kcnj6	-2.40809	0.246668	75.3642	FALSE	-2.94125	0.382724	75.2296	FALSE	1.21523	1.36248	75.5362	FALSE
P48543	Kcnj9	0.493825	1.22888	98.159	FALSE	0.93004	1.18184	62.744	FALSE	0.871421	1.13992	83.25	FALSE
P48678	Lmna	-0.0342525	0.996731	100.426	FALSE	0.885789	1.07736	62.744	FALSE	0.030433	1.00194	90.0386	FALSE
P48722	Hspa4l	-0.738319	0.974158	100.175	FALSE	-0.564881	0.971231	75.2615	FALSE	-0.0939527	0.993575	90.2593	FALSE
P48725	Pcnt	1.63978	1.11941	88.4152	FALSE	-0.893885	0.772826	75.2615	FALSE	0.878971	1.56024	75.5362	FALSE
P48758	Cbr1	-0.750389	0.966147	100.175	FALSE	-0.458699	0.976522	75.2615	FALSE	-2.09884	0.917231	64.6391	FALSE
P48759	Ptx3	-1.09374	0.870351	98.159	FALSE	-0.715157	0.646786	75.2615	FALSE	-0.0170904	0.994302	90.2593	FALSE
P48771	Cox7a2	1.19955	1.07578	88.4152	FALSE	-1.73386	0.901618	75.2615	FALSE	0.566469	1.0625	83.25	FALSE
P48774	Gstm5	-0.582882	0.959877	100.426	FALSE	-0.213967	0.980693	75.2615	FALSE	-0.239062	0.972256	90.0386	FALSE
P48962	Slc25a4	-0.22193	0.992544	100.426	FALSE	2.14517	1.09991	37.0584	FALSE	-0.194637	0.988842	90.2593	FALSE
P49025	Cit	0.125616	1.01652	98.159	FALSE	2.35848	1.10712	37.0584	FALSE	1.22146	1.08212	75.5362	FALSE
P49070	Camlg	-0.209538	0.991037	100.426	FALSE	1.40007	1.11813	45.0525	FALSE	0.927422	1.05225	75.5362	FALSE
P49117	Nr2c2	0.0510928	1.00347	100.175	FALSE	0.325306	1.0634	75.1276	FALSE	1.98618	1.36828	51.7446	FALSE
P49135	Ercc3	-0.0610071	0.995272	100.426	FALSE	1.93327	1.67791	45.0525	FALSE	-0.847338	0.90234	88.3307	FALSE
P49138	Mapkapk2	-0.663848	0.920207	100.426	FALSE	-0.0740654	0.98087	75.2615	FALSE	2.59515	1.76958	39.3425	FALSE
P49222	Epb42	-1.31122	0.451583	98.159	FALSE	0.699555	1.44666	62.744	FALSE	-0.191772	0.96503	90.2593	FALSE
P49312	Hnrnpa1	-0.631203	0.970795	100.426	FALSE	-0.0826218	0.99574	75.2615	FALSE	-0.163823	0.990534	90.2593	FALSE
P49442	Inpp1	-1.92229	0.936364	88.4152	FALSE	0.246427	1.01266	75.1276	FALSE	-3.15106	0.904305	51.7446	FALSE
P49443	Ppm1a	0.021998	1.00104	100.175	FALSE	0.553738	1.02933	75.1276	FALSE	0.740621	1.04405	83.25	FALSE
P49446	Ptpre	-0.264021	0.979315	100.426	FALSE	0.131957	1.01378	75.1276	FALSE	-0.744232	0.88369	88.3307	FALSE
P49586	Pcyt1a	-0.073881	0.990701	100.426	FALSE	0.0312876	1.00549	75.1276	FALSE	0.333435	1.06383	88.3307	FALSE
P49615	Cdk5	0.108319	1.00716	98.159	FALSE	0.294127	1.01944	75.1276	FALSE	1.1937	1.09386	75.5362	FALSE
P49710	Hcls1	-0.265497	0.893415	100.426	FALSE	1.35004	1.17877	45.0525	FALSE	-0.755083	0.769784	88.3307	FALSE
P49717	Mcm4	-0.531686	0.846148	100.426	FALSE	-0.875212	0.618074	75.2615	FALSE	0.105576	1.09558	88.3307	FALSE
P49718	Mcm5	-0.133408	0.918427	100.426	FALSE	-1.73669	0.422072	75.2615	FALSE	-0.928394	0.810508	83.25	FALSE
P49722	Psma2	0.517316	1.01132	98.159	FALSE	1.24337	1.06246	62.744	FALSE	0.383428	1.0212	83.25	FALSE
P49813	Tmod1	0.538586	1.0457	98.159	FALSE	-0.243269	0.975066	75.2615	FALSE	1.03145	1.15414	75.5362	FALSE
P49817	Cav1	0.841044	1.14672	98.159	FALSE	-0.571559	0.944527	75.2615	FALSE	1.94275	1.16288	51.7446	FALSE
P49919	Cdkn1c	-0.124915	0.975985	100.426	FALSE	0.160677	1.09272	75.1276	FALSE	0.606464	1.45074	83.25	FALSE
P49962	Srp9	-1.14052	0.934652	98.159	FALSE	-3.00163	0.855271	75.2296	FALSE	1.13884	1.70519	75.5362	FALSE
P50096	Impdh1	0.0516558	1.0071	100.175	FALSE	0.210042	1.01658	75.1276	FALSE	-0.591244	0.916627	88.3307	FALSE
P50114	S100b	1.30607	1.26434	88.4152	FALSE	0.543878	1.05551	75.1276	FALSE	0.71498	1.0423	83.25	FALSE
P50136	Bckdha	0.196698	1.01342	98.159	FALSE	0.320296	1.01196	75.1276	FALSE	0.163341	1.00993	88.3307	FALSE
P50153	Gng4	0.516991	1.14473	98.159	FALSE	0.103118	1.01401	75.1276	FALSE	-1.96079	0.708825	75.5362	FALSE
P50171	Hsd17b8	1.32199	1.07063	88.4152	FALSE	0.0305476	1.00157	75.1276	FALSE	0.918671	1.05214	75.5362	FALSE
P50172	Hsd11b1	-0.817546	0.41454	100.175	FALSE	-0.213236	0.971033	75.2615	FALSE	0.713332	1.14544	83.25	FALSE
P50247	Ahcy	0.916199	1.02825	98.159	FALSE	-0.511363	0.973752	75.2615	FALSE	-1.00498	0.953849	83.25	FALSE
P50285	Fmo1	-0.399977	0.951801	100.426	FALSE	0.538823	1.07555	75.1276	FALSE	-0.00200751	0.999471	90.2593	FALSE
P50396	Gdi1	0.422152	1.01666	98.159	FALSE	1.02718	1.04087	62.744	FALSE	-2.7535	0.907044	64.6391	FALSE
P50427	Sts	0.595684	1.22738	98.159	FALSE	-3.00457	0.701012	75.2296	FALSE	0.676911	1.16557	83.25	FALSE
P50428	Arsa	0.475458	1.01886	98.159	FALSE	1.50431	1.0647	45.0525	FALSE	-0.47334	0.977019	88.3307	FALSE
P50429	Arsb	-0.882078	0.94087	100.175	FALSE	1.89515	1.08223	45.0525	FALSE	0.394178	1.01591	83.25	FALSE
P50431	Shmt1	2.05736	1.11859	88.4152	FALSE	1.53776	1.24744	45.0525	FALSE	1.17944	1.16332	75.5362	FALSE
P50516	Atp6v1a	-0.288308	0.990764	100.426	FALSE	-0.217602	0.989873	75.2615	FALSE	0.772571	1.04015	83.25	FALSE
P50518	Atp6v1e1	-0.62517	0.97652	100.426	FALSE	0.337879	1.01301	75.1276	FALSE	-0.954867	0.954113	83.25	FALSE
P50543	S100a11	-0.107924	0.977033	100.426	FALSE	-0.0591039	0.988796	75.2615	FALSE	-0.468679	0.957283	88.3307	FALSE
P50544	Acadvl	-0.965353	0.945609	98.159	FALSE	0.360184	1.01863	75.1276	FALSE	-0.434581	0.958492	88.3307	FALSE
P50571	Gabrb1	0.991528	1.16977	88.4152	FALSE	0.155317	1.01448	75.1276	FALSE	1.29464	1.13564	75.5362	FALSE
P50580	Pa2g4	0.438154	1.02275	98.159	FALSE	-0.00225585	0.999863	75.2615	FALSE	-0.522385	0.959191	88.3307	FALSE
P50586	Tub	-0.847332	0.917209	100.175	FALSE	-0.48978	0.929576	75.2615	FALSE	0.111934	1.02633	88.3307	FALSE
P50608	Fmod	0.85142	1.86802	98.159	FALSE	-0.657215	0.747894	75.2615	FALSE	-0.462888	0.943268	88.3307	FALSE
P51125	Cast	0.715668	1.31933	98.159	FALSE	-1.40669	0.712409	75.2615	FALSE	-0.850389	0.873258	88.3307	FALSE
P51141	Dvl1	-0.0147741	0.998511	100.426	FALSE	-1.07462	0.93999	75.2615	FALSE	0.527018	1.05102	83.25	FALSE
P51150	Rab7a	-0.804564	0.962901	100.175	FALSE	2.52522	1.1045	29.6137	FALSE	1.9032	1.04442	51.7446	FALSE
P51163	Uros	-0.206165	0.987076	100.426	FALSE	1.08556	1.06357	62.744	FALSE	-1.22253	0.829598	83.25	FALSE
P51174	Acadl	0.768531	1.12572	98.159	FALSE	1.73477	1.23458	45.0525	FALSE	-0.321077	0.964065	90.0386	FALSE
P51175	Ppox	0.44962	1.02447	98.159	FALSE	-0.296017	0.987856	75.2615	FALSE	-0.65969	0.972767	88.3307	FALSE
P51410	Rpl9	-0.347586	0.98062	100.426	FALSE	1.20601	1.05403	62.744	FALSE	1.12769	1.036	75.5362	FALSE
P51432	Plcb3	0.478583	1.03352	98.159	FALSE	2.11598	1.15666	37.0584	FALSE	-2.05823	0.920395	75.5362	FALSE
P51569	Gla	0.0330598	1.00219	100.175	FALSE	0.43935	1.03365	75.1276	FALSE	-0.288668	0.972713	90.0386	FALSE
P51612	Xpc	0.576154	1.11526	98.159	FALSE	0.744409	1.70534	62.744	FALSE	0.480049	1.29165	83.25	FALSE
P51655	Gpc4	-2.4114	0.83555	75.3642	FALSE	-0.244616	0.961871	75.2615	FALSE	-1.76944	0.704049	75.5362	FALSE
P51660	Hsd17b4	1.73386	1.07849	88.4152	FALSE	-1.39686	0.900331	75.2615	FALSE	-0.00995355	0.99891	90.2593	FALSE
P51791	Clcn3	0.151583	1.00902	98.159	FALSE	0.763489	1.04889	62.744	FALSE	-1.1954	0.905409	83.25	FALSE
P51807	Dynlt1	-0.681097	0.961935	100.426	FALSE	0.590953	1.05979	62.744	FALSE	0.852609	1.08349	83.25	FALSE
P51830	Adcy9	-0.859687	0.884439	100.175	FALSE	-0.93041	0.948715	75.2615	FALSE	1.05514	1.0708	75.5362	FALSE
P51855	Gss	-0.466201	0.976881	100.426	FALSE	2.34046	1.12103	37.0584	FALSE	0.445225	1.02085	83.25	FALSE
P51859	Hdgf	0.214615	1.00787	98.159	FALSE	-0.336639	0.985531	75.2615	FALSE	0.728467	1.06108	83.25	FALSE
P51860	Nap1l2	-1.00242	0.85655	98.159	FALSE	0.227818	1.03031	75.1276	FALSE	0.131825	1.02081	88.3307	FALSE
P51863	Atp6v0d1	0.104822	1.0106	98.159	FALSE	0.320226	1.03517	75.1276	FALSE	0.641713	1.05131	83.25	FALSE
P51880	Fabp7	-3.6611	0.804742	57.2977	FALSE	1.24328	1.13166	62.744	FALSE	-1.11756	0.886487	83.25	FALSE
P51881	Slc25a5	1.64329	1.06019	88.4152	FALSE	0.435722	1.01727	75.1276	FALSE	-0.253108	0.991175	90.0386	FALSE
P51885	Lum	-0.117955	0.977078	100.426	FALSE	-0.00746261	0.998141	75.2615	FALSE	-0.804386	0.742801	88.3307	FALSE
P51910	Apod	-0.547348	0.823349	100.426	FALSE	0.464763	1.1649	75.1276	FALSE	-0.871105	0.812682	88.3307	FALSE
P51949	Mnat1	0.0809944	1.00317	100.175	FALSE	0.78679	1.07101	62.744	FALSE	0.236271	1.04015	88.3307	FALSE
P51954	Nek1	0.895352	1.19972	98.159	FALSE	-0.620265	0.872285	75.2615	FALSE	1.74831	1.70696	64.6391	FALSE
P52019	Sqle	-0.515493	0.953537	100.426	FALSE	0.471379	1.0804	75.1276	FALSE	-1.04975	0.780705	83.25	FALSE
P52189	Kcnj4	0.900584	1.50845	98.159	FALSE	1.20074	1.21825	62.744	FALSE	-0.559049	0.856027	88.3307	FALSE
P52194	Clgn	0.657204	1.04362	98.159	FALSE	-1.02936	0.603672	75.2615	FALSE	2.42641	1.06327	39.3425	FALSE
P52196	Tst	-0.710472	0.955904	100.426	FALSE	-0.676315	0.968425	75.2615	FALSE	0.332263	1.02128	88.3307	FALSE
P52293	Kpna2	-2.90232	0.909527	64.9195	FALSE	1.5649	1.04865	45.0525	FALSE	-0.132965	0.98587	90.2593	FALSE
P52332	Jak1	0.158438	1.0102	98.159	FALSE	0.660793	1.14962	62.744	FALSE	-1.06769	0.623852	83.25	FALSE
P52431	Pold1	1.56933	1.22694	88.4152	FALSE	-0.174252	0.938196	75.2615	FALSE	0.221495	1.09884	88.3307	FALSE
P52432	Polr1c	-0.625958	0.947117	100.426	FALSE	-0.74165	0.827078	75.2615	FALSE	-0.0315032	0.990982	90.2593	FALSE
P52479	Usp10	-0.0319917	0.998747	100.426	FALSE	-1.72911	0.928803	75.2615	FALSE	-0.386396	0.978787	90.0386	FALSE
P52480	Pkm	1.68352	1.05793	88.4152	FALSE	-0.93699	0.943815	75.2615	FALSE	-0.864076	0.940315	88.3307	FALSE
P52482	Ube2e1	0.502297	1.04479	98.159	FALSE	0.103736	1.01331	75.1276	FALSE	-0.261812	0.953366	90.0386	FALSE
P52503	Ndufs6	0.411396	1.02144	98.159	FALSE	-0.700969	0.977068	75.2615	FALSE	1.11961	1.09179	75.5362	FALSE
P52623	Uck1	-1.05261	0.940241	98.159	FALSE	-0.487816	0.915226	75.2615	FALSE	-0.680753	0.876717	88.3307	FALSE
P52760	Rida	1.10861	1.33698	88.4152	FALSE	-0.00670306	0.999532	75.2615	FALSE	-0.358096	0.972031	90.0386	FALSE
P52795	Efnb1	0.355061	1.02178	98.159	FALSE	2.16794	1.1438	37.0584	FALSE	0.214869	1.02291	88.3307	FALSE
P52800	Efnb2	0.660105	1.09762	98.159	FALSE	-0.830673	0.898875	75.2615	FALSE	-0.332041	0.978763	90.0386	FALSE
P52825	Cpt2	0.302057	1.03618	98.159	FALSE	-0.217091	0.98589	75.2615	FALSE	-0.287737	0.970397	90.0386	FALSE
P52840	Sult1a1	0.748179	1.35286	98.159	FALSE	2.19224	1.36548	37.0584	FALSE	-1.81887	0.724737	75.5362	FALSE
P52875	Tmem165	0.828875	1.0856	98.159	FALSE	0.717265	1.08741	62.744	FALSE	0.856528	1.30245	83.25	FALSE
P52912	Tia1	0.449079	1.01581	98.159	FALSE	-1.69383	0.900464	75.2615	FALSE	-1.16548	0.927787	83.25	FALSE
P52927	Hmga2	0.996058	1.20749	88.4152	FALSE	-1.28034	0.723947	75.2615	FALSE	0.488213	1.4952	83.25	FALSE
P53026	Rpl10a	-0.413401	0.982755	100.426	FALSE	0.739401	1.02887	62.744	FALSE	0.78916	1.03305	83.25	FALSE
P53351	Plk2	-0.927939	0.699924	100.175	FALSE	1.53591	2.16322	45.0525	FALSE	-0.942429	0.6269	83.25	FALSE
P53395	Dbt	-0.246059	0.984949	100.426	FALSE	-0.129939	0.994372	75.2615	FALSE	1.00046	1.05544	75.5362	FALSE
P53564	Cux1	0.43517	1.05559	98.159	FALSE	1.09916	1.1841	62.744	FALSE	0.376444	1.08869	83.25	FALSE
P53569	Cebpz	-0.257337	0.974761	100.426	FALSE	-0.98664	0.954884	75.2615	FALSE	1.36267	1.16125	75.5362	FALSE
P53612	Rabggtb	1.37829	1.08603	88.4152	FALSE	0.823736	1.06158	62.744	FALSE	1.75439	1.10925	64.6391	FALSE
P53702	Hccs	0.589008	1.05413	98.159	FALSE	0.151102	1.01919	75.1276	FALSE	-0.71245	0.878421	88.3307	FALSE
P53798	Fdft1	-0.196778	0.982995	100.426	FALSE	1.05775	1.2068	62.744	FALSE	-1.39332	0.592673	83.25	FALSE
P53810	Pitpna	0.880041	1.04733	98.159	FALSE	-2.2521	0.924688	75.2615	FALSE	0.318353	1.0214	88.3307	FALSE
P53811	Pitpnb	-0.0108133	0.9996	100.426	FALSE	1.28733	1.09361	45.0525	FALSE	-0.0673668	0.991181	90.2593	FALSE
P53986	Slc16a1	-1.05002	0.926094	98.159	FALSE	1.93404	1.15178	45.0525	FALSE	0.447434	1.02671	83.25	FALSE
P53994	Rab2a	0.0724248	1.00187	100.175	FALSE	0.508615	1.01235	75.1276	FALSE	1.51075	1.08109	64.6391	FALSE
P53995	Anapc1	0.338567	1.04043	98.159	FALSE	1.22357	1.13222	62.744	FALSE	0.426791	1.13413	83.25	FALSE
P53996	Cnbp	-0.527599	0.934841	100.426	FALSE	0.285681	1.05038	75.1276	FALSE	0.619366	1.07086	83.25	FALSE
P54071	Idh2	-0.956887	0.955524	98.159	FALSE	1.13193	1.05869	62.744	FALSE	-1.11423	0.939605	83.25	FALSE
P54103	Dnajc2	0.336821	1.01369	98.159	FALSE	1.20147	1.09084	62.744	FALSE	-0.0346143	0.996451	90.2593	FALSE
P54116	Stom	1.66355	1.0884	88.4152	FALSE	-0.74843	0.955797	75.2615	FALSE	0.0644027	1.00871	90.0386	FALSE
P54227	Stmn1	0.371093	1.16789	98.159	FALSE	1.23437	1.11892	62.744	FALSE	1.01984	1.04632	75.5362	FALSE
P54254	Atxn1	2.73419	1.35932	82.4751	FALSE	0.608361	1.04026	62.744	FALSE	2.15343	1.23483	51.7446	FALSE
P54276	Msh6	1.82276	1.05063	88.4152	FALSE	2.19322	1.34611	37.0584	FALSE	-0.226264	0.985093	90.2593	FALSE
P54285	Cacnb3	-1.74743	0.877626	88.4152	FALSE	1.09113	1.07643	62.744	FALSE	0.425463	1.03579	83.25	FALSE
P54310	Lipe	1.77164	1.2649	88.4152	FALSE	0.927025	1.1897	62.744	FALSE	-1.28669	0.404413	83.25	FALSE
P54320	Eln	-0.11156	0.983805	100.426	FALSE	0.397299	1.13885	75.1276	FALSE	1.1752	1.87692	75.5362	FALSE
P54726	Rad23a	-0.0433654	0.998189	100.426	FALSE	1.61728	1.10132	45.0525	FALSE	1.57633	1.06416	64.6391	FALSE
P54728	Rad23b	-0.177465	0.992607	100.426	FALSE	1.24514	1.07001	62.744	FALSE	0.865293	1.06961	83.25	FALSE
P54729	Nub1	3.04116	1.20577	82.4751	FALSE	2.86719	1.37503	29.6137	FALSE	0.0125171	1.0016	90.0386	FALSE
P54731	Faf1	-0.460425	0.947975	100.426	FALSE	0.927457	1.09886	62.744	FALSE	0.504547	1.1058	83.25	FALSE
P54754	Ephb3	-0.502416	0.832068	100.426	FALSE	-0.741964	0.896444	75.2615	FALSE	-0.322585	0.960841	90.0386	FALSE
P54763	Ephb2	-1.35122	0.906459	98.159	FALSE	-1.10944	0.897519	75.2615	FALSE	0.849276	1.10137	83.25	FALSE
P54775	Psmc4	1.65312	1.06846	88.4152	FALSE	4.2914	1.16698	9.51688	FALSE	1.18992	1.07322	75.5362	FALSE
P54797	Tango2	-1.34306	0.886305	98.159	FALSE	-0.792519	0.91649	75.2615	FALSE	-1.16851	0.679876	83.25	FALSE
P54818	Galc	0.402822	1.1349	98.159	FALSE	-0.620607	0.71646	75.2615	FALSE	0.693516	1.32168	83.25	FALSE
P54822	Adsl	0.197013	1.00801	98.159	FALSE	-1.39268	0.936925	75.2615	FALSE	0.509651	1.02557	83.25	FALSE
P54823	Ddx6	0.606132	1.02517	98.159	FALSE	-0.877729	0.949754	75.2615	FALSE	0.48936	1.02421	83.25	FALSE
P54830	Ptpn5	0.512648	1.07549	98.159	FALSE	-0.414271	0.923689	75.2615	FALSE	-1.61914	0.882174	75.5362	FALSE
P54869	Hmgcs2	0.346995	1.0859	98.159	FALSE	1.09239	1.10696	62.744	FALSE	0.0634623	1.006	90.0386	FALSE
P54923	Adprh	0.140765	1.00624	98.159	FALSE	1.27582	1.10392	62.744	FALSE	-0.0982906	0.993116	90.2593	FALSE
P55012	Slc12a2	-0.891171	0.960125	100.175	FALSE	0.483675	1.04737	75.1276	FALSE	-0.144742	0.98435	90.2593	FALSE
P55065	Pltp	-0.116814	0.956408	100.426	FALSE	0.620455	1.06235	62.744	FALSE	1.58595	1.34621	64.6391	FALSE
P55066	Ncan	0.293575	1.01048	98.159	FALSE	-1.25038	0.95976	75.2615	FALSE	-1.08729	0.970345	83.25	FALSE
P55088	Aqp4	-2.12727	0.458326	82.4751	FALSE	-0.122024	0.973855	75.2615	FALSE	1.8747	1.45069	64.6391	FALSE
P55096	Abcd3	0.246084	1.02072	98.159	FALSE	2.17175	1.09488	37.0584	FALSE	0.0386333	1.00271	90.0386	FALSE
P55144	Tyro3	-0.701995	0.78986	100.426	FALSE	-1.61327	0.528216	75.2615	FALSE	0.0373689	1.00871	90.0386	FALSE
P55194	Sh3bp1	-1.92517	0.679677	88.4152	FALSE	0.296054	1.06922	75.1276	FALSE	-1.64692	0.917151	75.5362	FALSE
P55200	Kmt2a	0.422322	1.07974	98.159	FALSE	-0.0476594	0.983351	75.2615	FALSE	2.10078	1.55536	51.7446	FALSE
P55258	Rab8a	2.53549	1.07855	82.4751	FALSE	-0.737772	0.953295	75.2615	FALSE	-0.103065	0.989822	90.2593	FALSE
P55264	Adk	-0.320044	0.98594	100.426	FALSE	-1.02142	0.962978	75.2615	FALSE	-0.715807	0.957082	88.3307	FALSE
P55284	Cdh5	-0.121307	0.983887	100.426	FALSE	-1.80161	0.592659	75.2615	FALSE	0.403683	1.14381	83.25	FALSE
P55288	Cdh11	-2.83442	0.863805	64.9195	FALSE	-1.47111	0.882181	75.2615	FALSE	-0.669208	0.942489	88.3307	FALSE
P55302	Lrpap1	-0.163374	0.990726	100.426	FALSE	2.04301	1.14399	37.0584	FALSE	-0.388206	0.964324	90.0386	FALSE
P55772	Entpd1	0.57303	1.53526	98.159	FALSE	0.339507	1.09447	75.1276	FALSE	1.56205	1.53716	64.6391	FALSE
P55821	Stmn2	-0.724315	0.968472	100.175	FALSE	1.2171	1.11074	62.744	FALSE	1.53717	1.11288	64.6391	FALSE
P55937	Golga3	-0.746084	0.970024	100.175	FALSE	1.54808	1.0635	45.0525	FALSE	0.473963	1.02744	83.25	FALSE
P56135	Atp5mf	-0.0494871	0.996056	100.426	FALSE	-1.06772	0.915868	75.2615	FALSE	-1.37241	0.874853	83.25	FALSE
P56183	Rrp1	-1.26465	0.710714	98.159	FALSE	-0.756357	0.681711	75.2615	FALSE	-0.265762	0.979317	90.0386	FALSE
P56212	Arpp19	-1.15997	0.951818	98.159	FALSE	-2.27478	0.835221	75.2615	FALSE	0.933926	1.08308	75.5362	FALSE
P56213	Gfer	-0.318331	0.962696	100.426	FALSE	-1.74867	0.866573	75.2615	FALSE	-0.0638519	0.996735	90.2593	FALSE
P56371	Rab4a	0.115603	1.00585	98.159	FALSE	1.02954	1.05838	62.744	FALSE	0.995314	1.0429	75.5362	FALSE
P56375	Acyp2	-0.362835	0.960165	100.426	FALSE	1.65905	1.1235	45.0525	FALSE	0.972907	1.0809	75.5362	FALSE
P56376	Acyp1	-0.339941	0.973615	100.426	FALSE	-2.73028	0.731123	75.2296	FALSE	-2.70733	0.790458	64.6391	FALSE
P56379	Atp5mpl	-1.29095	0.863633	98.159	FALSE	1.18738	1.12122	62.744	FALSE	-1.59004	0.875646	75.5362	FALSE
P56380	Nudt2	0.251082	1.02995	98.159	FALSE	-0.141019	0.994649	75.2615	FALSE	-2.08631	0.788068	75.5362	FALSE
P56382	Atp5f1e	-0.930488	0.963929	100.175	FALSE	0.0720407	1.00555	75.1276	FALSE	-0.242913	0.968947	90.0386	FALSE
P56383;P56384;Q9CR84	Atp5mc2;Atp5mc3;Atp5mc1	-0.0401192	0.997813	100.426	FALSE	2.12986	1.21939	37.0584	FALSE	-0.998129	0.92904	83.25	FALSE
P56389	Cda	-0.0901887	0.977292	100.426	FALSE	0.033242	1.01086	75.1276	FALSE	-1.01101	0.764519	83.25	FALSE
P56391	Cox6b1	-0.170591	0.960879	100.426	FALSE	-1.1481	0.880797	75.2615	FALSE	-0.905881	0.951372	88.3307	FALSE
P56392	Cox7a1	-1.64214	0.537091	88.4152	FALSE	-2.54647	0.844834	75.2317	FALSE	-1.85945	0.82028	75.5362	FALSE
P56393	Cox7b	1.10468	1.1019	88.4152	FALSE	-0.798092	0.892919	75.2615	FALSE	-1.08891	0.878312	83.25	FALSE
P56394	Cox17	-1.34753	0.881503	98.159	FALSE	0.721965	1.05098	62.744	FALSE	1.1798	1.16006	75.5362	FALSE
P56395	Cyb5a	-1.13528	0.945736	98.159	FALSE	-0.133585	0.993203	75.2615	FALSE	0.200198	1.01898	88.3307	FALSE
P56399	Usp5	0.563841	1.02772	98.159	FALSE	1.60869	1.08273	45.0525	FALSE	0.736574	1.05879	83.25	FALSE
P56480	Atp5f1b	-0.375353	0.98519	100.426	FALSE	1.89331	1.09518	45.0525	FALSE	1.47188	1.09797	64.6391	FALSE
P56546	Ctbp2	-1.00682	0.925669	98.159	FALSE	-0.0949951	0.982599	75.2615	FALSE	-1.95177	0.53243	75.5362	FALSE
P56564	Slc1a3	0.181628	1.01134	98.159	FALSE	0.319331	1.02005	75.1276	FALSE	-0.219673	0.973753	90.2593	FALSE
P56565	S100a1	0.780321	1.39562	98.159	FALSE	1.17026	1.12287	62.744	FALSE	0.797839	1.05111	83.25	FALSE
P56581	Tdg	1.04705	1.04911	88.4152	FALSE	0.414179	1.08007	75.1276	FALSE	-1.28119	0.718126	83.25	FALSE
P56671	Maz	0.771112	1.19878	98.159	FALSE	-1.23189	0.497411	75.2615	FALSE	-0.233781	0.851514	90.0386	FALSE
P56695	Wfs1	0.41666	1.04452	98.159	FALSE	-1.50659	0.817988	75.2615	FALSE	-1.24277	0.82946	83.25	FALSE
P56812	Pdcd5	-1.48474	0.920258	98.159	FALSE	-0.545696	0.970674	75.2615	FALSE	-0.607406	0.966951	88.3307	FALSE
P56818	Bace1	1.34007	1.71306	88.4152	FALSE	0.595988	1.18203	62.744	FALSE	0.592263	1.40948	83.25	FALSE
P56873	Znrd2	2.15258	1.23025	88.4152	FALSE	3.11769	1.44491	23.1974	FALSE	0.19755	1.02754	88.3307	FALSE
P56942	Pmch	-0.528322	0.782172	100.426	FALSE	0.842635	1.15801	62.744	FALSE	1.34293	1.18085	75.5362	FALSE
P56959	Fus	0.973989	1.06121	88.4152	FALSE	-0.0604753	0.996317	75.2615	FALSE	0.808776	1.07365	83.25	FALSE
P56960	Exosc10	0.640151	1.051	98.159	FALSE	0.482134	1.14215	75.1276	FALSE	1.09367	1.28074	75.5362	FALSE
P56974	Nrg2	-0.887151	0.580011	100.175	FALSE	1.21264	2.62108	62.744	FALSE	-1.78418	0.182654	75.5362	FALSE
P57080	Usp25	-0.459071	0.777889	100.426	FALSE	0.380979	1.15192	75.1276	FALSE	2.73871	1.99683	39.3425	FALSE
P57716	Ncstn	-0.767514	0.962975	100.175	FALSE	-0.0157007	0.999326	75.2615	FALSE	-1.08701	0.969446	83.25	FALSE
P57722	Pcbp3	2.04672	1.12511	88.4152	FALSE	1.51347	1.09945	45.0525	FALSE	-0.849678	0.939013	88.3307	FALSE
P57724	Pcbp4	-1.0184	0.897897	98.159	FALSE	-0.300799	0.937248	75.2615	FALSE	-0.0128356	0.99657	90.2593	FALSE
P57746	Atp6v1d	2.27658	1.11468	88.4152	FALSE	0.781716	1.06006	62.744	FALSE	-0.166679	0.984569	90.2593	FALSE
P57759	Erp29	-2.85627	0.932512	64.9195	FALSE	0.325091	1.01327	75.1276	FALSE	0.481466	1.02309	83.25	FALSE
P57774	Npy	0.0968349	1.02454	98.159	FALSE	2.29147	1.62863	37.0584	FALSE	-1.81977	0.644758	75.5362	FALSE
P57776	Eef1d	-1.68097	0.952712	88.4152	FALSE	1.3897	1.07747	45.0525	FALSE	0.299875	1.01362	88.3307	FALSE
P57780	Actn4	-0.472148	0.967139	100.426	FALSE	-1.07885	0.913178	75.2615	FALSE	-1.03523	0.906558	83.25	FALSE
P57784	Snrpa1	1.29139	1.06282	88.4152	FALSE	0.044243	1.00304	75.1276	FALSE	0.825856	1.0419	83.25	FALSE
P58006	Sesn1	-1.24254	0.256024	98.159	FALSE	-1.06671	0.530196	75.2615	FALSE	-1.38451	0.496673	83.25	FALSE
P58021	Tm9sf2	-0.641071	0.967655	100.426	FALSE	0.232799	1.02422	75.1276	FALSE	0.838483	1.13042	83.25	FALSE
P58044	Idi1	-0.889045	0.946032	100.175	FALSE	3.41338	1.20247	17.2323	FALSE	-0.658299	0.941934	88.3307	FALSE
P58059	Mrps21	0.469109	1.02659	98.159	FALSE	1.8966	1.13272	45.0525	FALSE	-1.34081	0.900641	83.25	FALSE
P58064	Mrps6	-1.97389	0.667261	88.4152	FALSE	0.0513113	1.00706	75.1276	FALSE	-1.53811	0.859898	75.5362	FALSE
P58069	Rasa2	-0.830045	0.868137	100.175	FALSE	2.74304	1.75827	29.6137	FALSE	-1.19852	0.80253	83.25	FALSE
P58158	B3gat3	0.154236	1.00857	98.159	FALSE	-1.77169	0.926384	75.2615	FALSE	-0.645449	0.830369	88.3307	FALSE
P58242	Smpdl3b	-0.781642	0.802781	100.175	FALSE	-0.681115	0.891937	75.2615	FALSE	-1.42405	0.751382	83.25	FALSE
P58252	Eef2	-0.464692	0.98335	100.426	FALSE	0.601358	1.02201	62.744	FALSE	0.763517	1.03368	83.25	FALSE
P58269	Dpf3	-0.874374	0.926083	100.175	FALSE	-0.880258	0.640584	75.2615	FALSE	1.35278	1.18229	75.5362	FALSE
P58281	Opa1	-0.0342534	0.971184	100.426	FALSE	0.349832	1.25747	75.1276	FALSE	-0.786617	0.600943	88.3307	FALSE
P58283	Rnf216	0.333693	1.19153	98.159	FALSE	0.384486	1.17317	75.1276	FALSE	-0.26318	0.813631	90.0386	FALSE
P58389	Ptpa	-0.0768495	0.998074	100.426	FALSE	4.90097	1.1806	7.13766	FALSE	0.184422	1.01028	88.3307	FALSE
P58390	Kcnn2	1.39681	6.02316	88.4152	FALSE	-0.0994953	0.9223	75.2615	FALSE	0.470393	1.61483	83.25	FALSE
P58404	Strn4	-0.638888	0.957276	100.426	FALSE	0.331114	1.02016	75.1276	FALSE	1.31486	1.07841	75.5362	FALSE
P58462	Foxp1	2.23884	1.29158	88.4152	FALSE	1.10747	1.26774	62.744	FALSE	1.2459	1.36266	75.5362	FALSE
P58501	Paxbp1	0.0320784	1.02682	100.175	FALSE	2.93632	1.13456	29.6137	FALSE	0.956718	1.05236	75.5362	FALSE
P58544	Btbd1	2.07512	1.33866	88.4152	FALSE	1.32472	1.6099	45.0525	FALSE	-0.0920356	0.962931	90.2593	FALSE
P58686	NA	-0.171167	0.975581	100.426	FALSE	-3.33717	0.687112	75.2296	FALSE	0.969944	1.15387	75.5362	FALSE
P58742	Aaas	-0.869973	0.957222	100.175	FALSE	-0.248981	0.887887	75.2615	FALSE	-1.17805	0.577167	83.25	FALSE
P58771	Tpm1	0.413725	1.05647	98.159	FALSE	-1.04323	0.921535	75.2615	FALSE	-1.70686	0.878334	75.5362	FALSE
P58774	Tpm2	0.43822	1.44359	98.159	FALSE	0.420302	1.2665	75.1276	FALSE	1.02499	1.18898	75.5362	FALSE
P58802	Tbc1d10a	1.79058	1.13139	88.4152	FALSE	-1.6087	0.902506	75.2615	FALSE	-0.212223	0.983625	90.2593	FALSE
P58854	Tubgcp3	-0.773352	0.783111	100.175	FALSE	-0.323669	0.847607	75.2615	FALSE	-0.118509	0.933663	90.2593	FALSE
P58871	Tnks1bp1	-1.65202	0.900912	88.4152	FALSE	-0.345764	0.982207	75.2615	FALSE	-0.167815	0.984454	90.2593	FALSE
P58929	Gmeb2	-1.23109	0.839901	98.159	FALSE	-0.215618	0.990061	75.2615	FALSE	-2.27031	0.434709	64.6391	FALSE
P59016	Vps33b	1.09917	1.05954	88.4152	FALSE	1.4019	1.0771	45.0525	FALSE	0.149754	1.00569	88.3307	FALSE
P59017	Bcl2l13	-0.240097	0.988885	100.426	FALSE	-0.551474	0.970543	75.2615	FALSE	-1.04384	0.931816	83.25	FALSE
P59055	Csrnp3	-0.0408715	0.996398	100.426	FALSE	1.24763	1.44009	62.744	FALSE	1.44516	1.54632	64.6391	FALSE
P59108	Cpne2	0.502505	1.0838	98.159	FALSE	0.717314	1.06777	62.744	FALSE	-1.5834	0.824988	75.5362	FALSE
P59114	Pcif1	-0.165681	0.958474	100.426	FALSE	-0.509732	0.839682	75.2615	FALSE	-0.247695	0.951111	90.0386	FALSE
P59235	Nup43	0.554891	1.02363	98.159	FALSE	0.617624	1.05076	62.744	FALSE	0.59509	1.05435	83.25	FALSE
P59267	Zdhhc2	-0.93583	0.646002	100.175	FALSE	2.00222	1.28705	45.0525	FALSE	-0.919452	0.853435	83.25	FALSE
P59279	Rab2b	-1.24617	0.907767	98.159	FALSE	0.913052	1.06333	62.744	FALSE	0.626052	1.0474	83.25	FALSE
P59280	Klhl8	-0.0880122	0.988519	100.426	FALSE	-2.64054	0.779073	75.2296	FALSE	1.02825	1.5314	75.5362	FALSE
P59281	Arhgap39	-1.10246	0.933983	98.159	FALSE	-2.05087	0.892905	75.2615	FALSE	0.727037	1.03741	83.25	FALSE
P59325	Eif5	-2.79604	0.926832	64.9195	FALSE	0.581952	1.02193	62.744	FALSE	-0.86693	0.968643	88.3307	FALSE
P59326	Ythdf1	-0.0199002	0.999147	100.426	FALSE	0.72625	1.07468	62.744	FALSE	0.605495	1.03439	83.25	FALSE
P59438	Hps5	0.412617	1.64677	98.159	FALSE	-2.17352	0.826321	75.2615	FALSE	3.22511	1.47004	30.4324	FALSE
P59470	Polr3b	-0.721195	0.869822	100.175	FALSE	0.465871	1.4052	75.1276	FALSE	0.281585	1.19572	88.3307	FALSE
P59481	Lman2l	-0.0985917	0.995148	100.426	FALSE	0.0761153	1.00346	75.1276	FALSE	-0.78446	0.93267	88.3307	FALSE
P59644	Inpp5j	0.308652	1.0636	98.159	FALSE	-1.11851	0.855654	75.2615	FALSE	-0.527368	0.926849	88.3307	FALSE
P59648	Fxyd7	0.038913	1.01912	100.175	FALSE	1.66411	1.29378	45.0525	FALSE	0.583691	1.07236	83.25	FALSE
P59672	Anks1a	-2.79182	0.918875	64.9195	FALSE	1.04194	1.90858	62.744	FALSE	-0.89366	0.512456	88.3307	FALSE
P59708	Sf3b6	0.696493	1.07668	98.159	FALSE	0.618836	1.04593	62.744	FALSE	-0.533167	0.963589	88.3307	FALSE
P59759	Mrtfb	-0.514378	0.967368	100.426	FALSE	-0.215381	0.992769	75.2615	FALSE	-0.770649	0.939942	88.3307	FALSE
P59764	Dock4	0.661103	1.03851	98.159	FALSE	-0.715741	0.954265	75.2615	FALSE	1.29537	1.1111	75.5362	FALSE
P59808	Sash1	-1.2332	0.817486	98.159	FALSE	-0.768958	0.946152	75.2615	FALSE	0.933384	1.09513	75.5362	FALSE
P59823	Il1rapl1	0.0996735	1.03171	98.159	FALSE	2.58014	1.34832	29.6137	FALSE	1.04138	1.15096	75.5362	FALSE
P59913	Pcmtd1	-0.613867	0.914421	100.426	FALSE	1.42843	1.17057	45.0525	FALSE	1.74449	1.17219	64.6391	FALSE
P59941	Sirt6	1.00451	1.10293	88.4152	FALSE	-0.364201	0.809112	75.2615	FALSE	-0.587947	0.741885	88.3307	FALSE
P59997	Kdm2a	8.09602e-05	1.00003	100.175	FALSE	-1.08287	0.677707	75.2615	FALSE	-0.943767	0.695627	83.25	FALSE
P59999	Arpc4	2.00197	1.10799	88.4152	FALSE	-1.88113	0.907358	75.2615	FALSE	-0.783314	0.946593	88.3307	FALSE
P60041	Sst	-0.258961	0.899015	100.426	FALSE	-0.704673	0.821649	75.2615	FALSE	0.497792	1.17118	83.25	FALSE
P60060	Sec61g	-1.85718	0.899866	88.4152	FALSE	-2.07317	0.803438	75.2615	FALSE	-0.718018	0.911713	88.3307	FALSE
P60122	Ruvbl1	0.46081	1.02603	98.159	FALSE	2.30274	1.0896	37.0584	FALSE	0.301625	1.01613	88.3307	FALSE
P60191	Rims4	-1.14155	0.854581	98.159	FALSE	-2.28895	0.796919	75.2615	FALSE	3.034	1.32958	30.4324	FALSE
P60202	Plp1	-0.582616	0.796057	100.426	FALSE	1.56248	1.35341	45.0525	FALSE	0.0711649	1.01352	90.0386	FALSE
P60229	Eif3e	0.485477	1.02393	98.159	FALSE	0.434984	1.02386	75.1276	FALSE	1.71055	1.11121	64.6391	FALSE
P60335	Pcbp1	0.768564	1.03203	98.159	FALSE	2.09186	1.05739	37.0584	FALSE	0.898501	1.03998	75.5362	FALSE
P60469	Ppfia3	-1.0921	0.960725	98.159	FALSE	-1.47988	0.940069	75.2615	FALSE	1.08793	1.05336	75.5362	FALSE
P60487	Pdxp	0.44142	1.02274	98.159	FALSE	-2.1609	0.908224	75.2615	FALSE	0.335056	1.01893	88.3307	FALSE
P60521	Gabarapl2	-1.8182	0.853518	88.4152	FALSE	1.31981	1.12761	45.0525	FALSE	-1.11682	0.933476	83.25	FALSE
P60603	Romo1	-0.973361	0.569012	98.159	FALSE	-0.0680971	0.966357	75.2615	FALSE	-0.917093	0.892883	83.25	FALSE
P60605	Ube2g2	0.386135	1.03257	98.159	FALSE	0.183165	1.02499	75.1276	FALSE	-0.129085	0.904831	90.2593	FALSE
P60670	Nploc4	1.08619	1.03573	88.4152	FALSE	1.69683	1.11053	45.0525	FALSE	0.299534	1.02025	88.3307	FALSE
P60755	Mdga2	0.123793	1.00737	98.159	FALSE	1.09789	1.04445	62.744	FALSE	0.288313	1.01731	88.3307	FALSE
P60761	Nrgn	-0.424768	0.921968	100.426	FALSE	-1.3639	0.830445	75.2615	FALSE	0.815058	1.16692	83.25	FALSE
P60762	Morf4l1	0.774035	1.0493	98.159	FALSE	0.612135	1.03806	62.744	FALSE	1.45357	1.43468	64.6391	FALSE
P60764	Rac3	-0.226774	0.985191	100.426	FALSE	0.961682	1.06052	62.744	FALSE	0.665177	1.05039	83.25	FALSE
P60766	Cdc42	-1.06077	0.963636	98.159	FALSE	-0.66042	0.967169	75.2615	FALSE	0.924505	1.03166	75.5362	FALSE
P60824	Cirbp	-1.7027	0.926592	88.4152	FALSE	2.64207	1.23815	29.6137	FALSE	-0.508363	0.965451	88.3307	FALSE
P60840	Ensa	0.360005	1.02155	98.159	FALSE	-1.47393	0.912906	75.2615	FALSE	-0.893326	0.926504	88.3307	FALSE
P60843	Eif4a1	1.2356	1.05191	88.4152	FALSE	0.966625	1.02873	62.744	FALSE	-0.476774	0.983358	88.3307	FALSE
P60853	Lzts1	-1.32189	0.873937	98.159	FALSE	-2.51155	0.823952	75.2317	FALSE	-0.571429	0.97461	88.3307	FALSE
P60867	Rps20	-1.333	0.899713	98.159	FALSE	0.0731681	1.00544	75.1276	FALSE	0.909847	1.05335	75.5362	FALSE
P60879	Snap25	-1.17661	0.905711	98.159	FALSE	-2.69666	0.853037	75.2296	FALSE	0.148325	1.01479	88.3307	FALSE
P60882	Megf8	0.944821	1.07839	98.159	FALSE	0.316146	1.04898	75.1276	FALSE	-0.0247997	0.995388	90.2593	FALSE
P60898	Polr2i	-0.611262	0.969526	100.426	FALSE	0.466084	1.28529	75.1276	FALSE	-1.01955	0.477215	83.25	FALSE
P60904	Dnajc5	-1.37757	0.936262	98.159	FALSE	-1.91575	0.937327	75.2615	FALSE	0.423858	1.02402	83.25	FALSE
P60954	Nol4	0.108841	1.0064	98.159	FALSE	0.718026	1.40289	62.744	FALSE	1.00493	1.13607	75.5362	FALSE
P61021	Rab5b	-0.580838	0.975712	100.426	FALSE	1.45388	1.0743	45.0525	FALSE	0.940087	1.03611	75.5362	FALSE
P61022	Chp1	0.53411	1.03795	98.159	FALSE	0.218175	1.01551	75.1276	FALSE	1.89209	1.17941	51.7446	FALSE
P61027	Rab10	0.416896	1.07234	98.159	FALSE	-0.404707	0.968484	75.2615	FALSE	-1.67274	0.781675	75.5362	FALSE
P61028	Rab8b	-0.0282381	0.998636	100.426	FALSE	0.570365	1.03652	62.744	FALSE	-0.694542	0.951112	88.3307	FALSE
P61079	Ube2d3	-0.418566	0.914372	100.426	FALSE	-1.88	0.82128	75.2615	FALSE	-1.75575	0.80279	75.5362	FALSE
P61080	Ube2d1	0.854062	1.11602	98.159	FALSE	0.272855	1.02748	75.1276	FALSE	-0.896745	0.90579	88.3307	FALSE
P61082	Ube2m	-0.167324	0.991703	100.426	FALSE	0.368238	1.02663	75.1276	FALSE	-0.943454	0.946004	83.25	FALSE
P61087	Ube2k	-0.1759	0.98723	100.426	FALSE	0.914068	1.04748	62.744	FALSE	-1.91136	0.928989	75.5362	FALSE
P61089	Ube2n	2.08414	1.08295	88.4152	FALSE	0.618936	1.04687	62.744	FALSE	-1.40866	0.951335	83.25	FALSE
P61148	Fgf1	-0.396712	0.929397	100.426	FALSE	-0.554243	0.921965	75.2615	FALSE	-0.348221	0.979481	90.0386	FALSE
P61161	Actr2	0.0290904	1.00192	100.175	FALSE	-1.17915	0.935138	75.2615	FALSE	-2.10628	0.904461	64.6391	FALSE
P61164	Actr1a	0.852423	1.06387	98.159	FALSE	-0.193004	0.993661	75.2615	FALSE	0.685097	1.02356	83.25	FALSE
P61166	Tmem258	-0.0127386	0.998397	100.426	FALSE	0.286475	1.06772	75.1276	FALSE	1.96752	1.5913	51.7446	FALSE
P61202	Cops2	1.6338	1.04254	88.4152	FALSE	2.33394	1.1178	37.0584	FALSE	1.10318	1.05367	75.5362	FALSE
P61205;P84078	Arf3;Arf1	2.78191	1.10992	82.4751	FALSE	0.884341	1.0952	62.744	FALSE	0.204711	1.02729	88.3307	FALSE
P61208	Arl4c	0.541347	1.04928	98.159	FALSE	0.393695	1.13387	75.1276	FALSE	-0.0679927	0.978749	90.2593	FALSE
P61211	Arl1	1.07736	1.04989	88.4152	FALSE	1.1422	1.08615	62.744	FALSE	-0.962408	0.920218	83.25	FALSE
P61215	Ca10	2.40884	2.28846	82.4751	FALSE	-0.105618	0.987467	75.2615	FALSE	-0.631374	0.917496	88.3307	FALSE
P61222	Abce1	0.203131	1.00837	98.159	FALSE	0.675921	1.02852	62.744	FALSE	3.61785	1.10553	21.8434	FALSE
P61226	Rap2b	-2.26838	0.922285	82.4751	FALSE	-1.81311	0.90131	75.2615	FALSE	-0.440067	0.967962	88.3307	FALSE
P61255	Rpl26	0.454389	1.0299	98.159	FALSE	0.6957	1.04622	62.744	FALSE	-1.52151	0.932585	75.5362	FALSE
P61264	Stx1b	-0.0641856	0.991576	100.426	FALSE	-1.17248	0.921064	75.2615	FALSE	-0.552849	0.925134	88.3307	FALSE
P61290	Psme3	1.65731	1.10597	88.4152	FALSE	8.64741	1.36048	0	TRUE	2.6011	1.24822	39.3425	FALSE
P61294	Rab6b	2.15714	1.12632	88.4152	FALSE	0.430948	1.03145	75.1276	FALSE	-1.56806	0.884806	75.5362	FALSE
P61315	Gal3st3	2.43045	1.20241	82.4751	FALSE	-0.0364323	0.996175	75.2615	FALSE	-0.156681	0.986446	90.2593	FALSE
P61327;Q9CQL1	Magoh;Magohb	1.54433	1.09029	88.4152	FALSE	0.586026	1.07838	62.744	FALSE	1.14221	1.21438	75.5362	FALSE
P61329	Fgf12	-0.709427	0.862533	100.426	FALSE	-1.10547	0.918317	75.2615	FALSE	-0.841604	0.916021	88.3307	FALSE
P61358	Rpl27	0.633756	1.04247	98.159	FALSE	-0.751467	0.958062	75.2615	FALSE	0.892067	1.06318	75.5362	FALSE
P61406	Smg6	0.801962	1.12938	98.159	FALSE	0.578027	1.34334	62.744	FALSE	0.817796	1.39277	83.25	FALSE
P61458	Pcbd1	0.688032	1.11926	98.159	FALSE	0.0579574	1.01706	75.1276	FALSE	1.16083	1.65335	75.5362	FALSE
P61460	Depdc5	-2.47769	0.782448	75.3642	FALSE	5.78354	1.2637	0	TRUE	1.27872	1.15102	75.5362	FALSE
P61514	Rpl37a	0.713705	1.05976	98.159	FALSE	-0.675091	0.891781	75.2615	FALSE	1.07669	1.14664	75.5362	FALSE
P61600	Naa20	0.856261	1.04685	98.159	FALSE	0.358712	1.01562	75.1276	FALSE	0.918429	1.08531	75.5362	FALSE
P61620	Sec61a1	0.185692	1.01625	98.159	FALSE	0.400185	1.01948	75.1276	FALSE	1.48163	1.08784	64.6391	FALSE
P61750	Arf4	0.662732	1.02633	98.159	FALSE	0.0209221	1.00108	75.1276	FALSE	-1.08256	0.960646	83.25	FALSE
P61759	Vbp1	-0.34966	0.979771	100.426	FALSE	3.26576	1.08332	23.1974	FALSE	-0.225015	0.988959	90.2593	FALSE
P61793	Lpar1	1.54472	1.67006	88.4152	FALSE	0.75674	1.12476	62.744	FALSE	-0.00372201	0.999258	90.2593	FALSE
P61804	Dad1	0.114903	1.00989	98.159	FALSE	-0.373482	0.82018	75.2615	FALSE	0.628972	1.20953	83.25	FALSE
P61807	Snn	0.235775	1.01179	98.159	FALSE	1.72962	1.17361	45.0525	FALSE	1.763	1.23574	64.6391	FALSE
P61809	Cdk5r1	-0.615522	0.961489	100.426	FALSE	0.0403504	1.00203	75.1276	FALSE	0.40341	1.02177	83.25	FALSE
P61922	Abat	0.880626	1.11468	98.159	FALSE	0.549622	1.03077	75.1276	FALSE	-0.622432	0.97031	88.3307	FALSE
P61924	Copz1	0.181533	1.0065	98.159	FALSE	0.435389	1.02632	75.1276	FALSE	1.27019	1.35772	75.5362	FALSE
P61953	Gng11	-1.38993	0.558533	98.159	FALSE	0.210861	1.06302	75.1276	FALSE	1.73167	2.59696	64.6391	FALSE
P61957	Sumo2	0.990182	1.05263	88.4152	FALSE	3.04269	1.15777	23.1974	FALSE	3.49686	1.24165	21.8434	FALSE
P61961	Ufm1	-1.45231	0.951306	98.159	FALSE	0.999304	1.04308	62.744	FALSE	0.290274	1.01588	88.3307	FALSE
P61963	Dcaf7	-0.0473574	0.997368	100.426	FALSE	1.01462	1.05742	62.744	FALSE	-3.87082	0.805623	30.4324	FALSE
P61965	Wdr5	1.80956	1.06192	88.4152	FALSE	1.23477	1.07206	62.744	FALSE	0.613361	1.04563	83.25	FALSE
P61967	Ap1s1	-0.24457	0.988663	100.426	FALSE	-1.09156	0.869887	75.2615	FALSE	0.235073	1.01812	88.3307	FALSE
P61971	Nutf2	-0.351301	0.985547	100.426	FALSE	3.55449	1.19041	17.2323	FALSE	-1.66728	0.813178	75.5362	FALSE
P61979	Hnrnpk	-1.53411	0.938235	88.4152	FALSE	3.17704	1.15483	23.1974	FALSE	-0.571298	0.952479	88.3307	FALSE
P61982	Ywhag	1.44326	1.05442	88.4152	FALSE	0.212347	1.01228	75.1276	FALSE	-0.446429	0.980744	88.3307	FALSE
P62046	Lrch1	-0.485329	0.956148	100.426	FALSE	0.707428	1.0541	62.744	FALSE	2.50476	1.36847	39.3425	FALSE
P62069	Usp46	-1.36094	0.926164	98.159	FALSE	1.41399	1.1643	45.0525	FALSE	0.417441	1.0444	83.25	FALSE
P62071	Rras2	-0.14481	0.991622	100.426	FALSE	-0.526576	0.97719	75.2615	FALSE	-0.484233	0.963944	88.3307	FALSE
P62073	Timm10	-0.550716	0.951091	100.426	FALSE	-1.24479	0.896443	75.2615	FALSE	1.69175	1.15747	64.6391	FALSE
P62075	Timm13	2.13674	1.07027	88.4152	FALSE	-1.94817	0.901062	75.2615	FALSE	1.51228	1.18832	64.6391	FALSE
P62077	Timm8b	-1.44244	0.842459	98.159	FALSE	-0.125719	0.985349	75.2615	FALSE	-1.20541	0.891337	83.25	FALSE
P62082	Rps7	0.482917	1.0282	98.159	FALSE	0.895461	1.05474	62.744	FALSE	-0.0760572	0.993547	90.2593	FALSE
P62137	Ppp1ca	-1.17868	0.959657	98.159	FALSE	0.480445	1.02532	75.1276	FALSE	-0.0209582	0.99868	90.2593	FALSE
P62141	Ppp1cb	0.00937583	1.00115	100.175	FALSE	2.16593	1.30028	37.0584	FALSE	-0.563866	0.904758	88.3307	FALSE
P62192	Psmc1	-0.2432	0.990345	100.426	FALSE	2.49205	1.18968	37.0584	FALSE	2.59981	1.15679	39.3425	FALSE
P62196	Psmc5	2.21946	1.09258	88.4152	FALSE	2.71898	1.09796	29.6137	FALSE	3.75599	1.16509	21.8434	FALSE
P62242	Rps8	2.21521	1.09495	88.4152	FALSE	1.19536	1.04035	62.744	FALSE	0.0941308	1.0031	88.3307	FALSE
P62245	Rps15a	1.16323	1.05969	88.4152	FALSE	-0.436781	0.968126	75.2615	FALSE	-0.393609	0.977112	90.0386	FALSE
P62254	Ube2g1	1.20235	1.1438	88.4152	FALSE	0.0754793	1.01671	75.1276	FALSE	0.318921	1.09968	88.3307	FALSE
P62257	Ube2h	-2.2191	0.900452	82.4751	FALSE	-0.622023	0.966702	75.2615	FALSE	-2.10484	0.872435	64.6391	FALSE
P62259	Ywhae	1.21668	1.0392	88.4152	FALSE	0.712772	1.05685	62.744	FALSE	-0.399627	0.975164	88.3307	FALSE
P62264	Rps14	0.165996	1.00679	98.159	FALSE	-0.508318	0.967623	75.2615	FALSE	0.41236	1.01766	83.25	FALSE
P62267	Rps23	0.352162	1.01162	98.159	FALSE	0.784704	1.03292	62.744	FALSE	1.40416	1.04845	75.5362	FALSE
P62270	Rps18	0.372627	1.01424	98.159	FALSE	-1.15067	0.945429	75.2615	FALSE	-1.87008	0.901805	75.5362	FALSE
P62274	Rps29	-1.91284	0.91607	88.4152	FALSE	2.21867	1.16803	37.0584	FALSE	0.89136	1.08157	75.5362	FALSE
P62281	Rps11	-0.10496	0.98691	100.426	FALSE	0.0401584	1.00515	75.1276	FALSE	-1.52925	0.833461	75.5362	FALSE
P62301	Rps13	1.5353	1.08325	88.4152	FALSE	0.188165	1.00796	75.1276	FALSE	-1.06766	0.974959	83.25	FALSE
P62305	Snrpe	1.52888	1.11781	88.4152	FALSE	-0.614814	0.950097	75.2615	FALSE	-0.75793	0.935289	88.3307	FALSE
P62307	Snrpf	0.937884	1.069	98.159	FALSE	-0.0113682	0.99671	75.2615	FALSE	-1.02486	0.736339	83.25	FALSE
P62309	Snrpg	-2.08035	0.92889	88.4152	FALSE	1.25303	1.16407	62.744	FALSE	0.824052	1.09596	83.25	FALSE
P62311	Lsm3	0.70845	1.04604	98.159	FALSE	1.70001	1.1213	45.0525	FALSE	0.556901	1.02813	83.25	FALSE
P62313	Lsm6	-0.413082	0.969745	100.426	FALSE	0.00952798	1.00076	75.1276	FALSE	0.41026	1.0312	83.25	FALSE
P62315	Snrpd1	0.439608	1.0495	98.159	FALSE	-2.73377	0.883871	75.2296	FALSE	0.449971	1.04669	83.25	FALSE
P62317	Snrpd2	1.82674	1.08884	88.4152	FALSE	1.10251	1.09711	62.744	FALSE	2.2217	1.14183	51.7446	FALSE
P62320	Snrpd3	2.47423	1.05469	82.4751	FALSE	1.13965	1.11708	62.744	FALSE	0.118724	1.01643	88.3307	FALSE
P62331	Arf6	0.636107	1.03487	98.159	FALSE	0.158745	1.01369	75.1276	FALSE	-0.854707	0.921532	88.3307	FALSE
P62334	Psmc6	-0.641381	0.970751	100.426	FALSE	3.10794	1.15386	23.1974	FALSE	2.42875	1.22673	39.3425	FALSE
P62340	Tbpl1	-0.757569	0.955014	100.175	FALSE	-0.00955474	0.998845	75.2615	FALSE	0.183747	1.04879	88.3307	FALSE
P62342	Selenot	1.42758	1.14982	88.4152	FALSE	-0.982471	0.850383	75.2615	FALSE	0.886468	1.06324	75.5362	FALSE
P62482	Kcnab2	-0.768849	0.915538	100.175	FALSE	1.37886	1.05961	45.0525	FALSE	0.55723	1.03869	83.25	FALSE
P62484	Abi2	-0.988228	0.969707	98.159	FALSE	0.288169	1.02243	75.1276	FALSE	0.0634711	1.00259	90.0386	FALSE
P62488	Polr2g	0.249023	1.00954	98.159	FALSE	0.0660503	1.01356	75.1276	FALSE	0.891041	1.2612	75.5362	FALSE
P62500	Tsc22d1	-0.882551	0.951973	100.175	FALSE	-2.1895	0.873937	75.2615	FALSE	-0.000642441	0.999926	90.2593	FALSE
P62627	Dynlrb1	-1.10229	0.950653	98.159	FALSE	0.612219	1.04259	62.744	FALSE	0.891554	1.03932	75.5362	FALSE
P62631	Eef1a2	1.51174	1.07801	88.4152	FALSE	1.18668	1.08655	62.744	FALSE	-0.024702	0.998136	90.2593	FALSE
P62700	Ypel5	-0.227426	0.955916	100.426	FALSE	0.579054	1.07927	62.744	FALSE	-1.82372	0.414601	75.5362	FALSE
P62702	Rps4x	1.09559	1.05008	88.4152	FALSE	0.490371	1.02382	75.1276	FALSE	-0.219585	0.98993	90.2593	FALSE
P62715	Ppp2cb	-0.157213	0.991082	100.426	FALSE	0.70335	1.03401	62.744	FALSE	1.32165	1.04875	75.5362	FALSE
P62717	Rpl18a	1.54516	1.12045	88.4152	FALSE	0.476299	1.02268	75.1276	FALSE	0.572225	1.02857	83.25	FALSE
P62737;P63268	Acta2;Actg2	-1.65502	0.639475	88.4152	FALSE	0.841936	1.30119	62.744	FALSE	-1.00289	0.804579	83.25	FALSE
P62743	Ap2s1	1.04914	1.06566	88.4152	FALSE	0.568399	1.07317	62.744	FALSE	0.978204	1.14347	75.5362	FALSE
P62746	Rhob	-0.109665	0.97963	100.426	FALSE	-2.42235	0.74177	75.2615	FALSE	-0.25582	0.952815	90.0386	FALSE
P62748	Hpcal1	-0.0915004	0.990462	100.426	FALSE	0.357572	1.06417	75.1276	FALSE	-1.78922	0.690855	75.5362	FALSE
P62751	Rpl23a	0.00200044	1.00013	100.175	FALSE	-1.12267	0.948677	75.2615	FALSE	0.856154	1.05916	83.25	FALSE
P62754	Rps6	0.682022	1.02405	98.159	FALSE	0.542695	1.02202	75.1276	FALSE	-0.437508	0.986612	88.3307	FALSE
P62761	Vsnl1	0.878506	1.09929	98.159	FALSE	-0.100209	0.994135	75.2615	FALSE	-0.129058	0.991301	90.2593	FALSE
P62774	Mtpn	0.920918	1.10454	98.159	FALSE	0.535602	1.045	75.1276	FALSE	-1.17489	0.947853	83.25	FALSE
P62806	Hist1h4a	2.40757	1.14073	82.4751	FALSE	-0.412224	0.96598	75.2615	FALSE	0.068461	1.00622	90.0386	FALSE
P62812	Gabra1	2.43036	1.10416	82.4751	FALSE	0.213103	1.01319	75.1276	FALSE	1.44349	1.14231	64.6391	FALSE
P62814	Atp6v1b2	1.00915	1.03912	88.4152	FALSE	0.821771	1.03166	62.744	FALSE	2.03026	1.07123	51.7446	FALSE
P62821	Rab1A	2.03857	1.08101	88.4152	FALSE	0.74951	1.04274	62.744	FALSE	-0.836327	0.957236	88.3307	FALSE
P62823	Rab3c	0.205725	1.00928	98.159	FALSE	-0.810263	0.957327	75.2615	FALSE	-2.12586	0.820853	64.6391	FALSE
P62827	Ran	2.63672	1.43851	82.4751	FALSE	-0.533628	0.973195	75.2615	FALSE	-1.13368	0.949497	83.25	FALSE
P62830	Rpl23	0.961484	1.04363	88.4152	FALSE	0.291288	1.02116	75.1276	FALSE	0.325629	1.01386	88.3307	FALSE
P62835	Rap1a	-0.990861	0.958904	98.159	FALSE	2.18615	1.09437	37.0584	FALSE	-0.620252	0.963788	88.3307	FALSE
P62838	Ube2d2	0.171451	1.01063	98.159	FALSE	-0.576903	0.949669	75.2615	FALSE	-2.03207	0.809752	75.5362	FALSE
P62843	Rps15	0.201818	1.03053	98.159	FALSE	0.888786	1.16278	62.744	FALSE	0.955159	1.17009	75.5362	FALSE
P62849	Rps24	1.23611	1.09929	88.4152	FALSE	1.23767	1.13904	62.744	FALSE	0.0316818	1.00387	90.0386	FALSE
P62852	Rps25	0.228015	1.0114	98.159	FALSE	2.58853	1.09971	29.6137	FALSE	0.202828	1.01233	88.3307	FALSE
P62855	Rps26	-0.588887	0.964414	100.426	FALSE	-0.785472	0.960279	75.2615	FALSE	-0.0202996	0.99829	90.2593	FALSE
P62858	Rps28	-0.239037	0.98152	100.426	FALSE	-1.78182	0.809421	75.2615	FALSE	-1.09774	0.909089	83.25	FALSE
P62862	Fau	0.519613	1.04315	98.159	FALSE	-0.768756	0.958009	75.2615	FALSE	0.652062	1.04287	83.25	FALSE
P62869	Elob	-1.1978	0.944392	98.159	FALSE	1.91092	1.15453	45.0525	FALSE	0.472188	1.03377	83.25	FALSE
P62874	Gnb1	0.0705592	1.0034	100.175	FALSE	1.24686	1.07639	62.744	FALSE	1.59379	1.044	64.6391	FALSE
P62876	Polr2l	0.127261	1.01481	98.159	FALSE	-1.31051	0.446006	75.2615	FALSE	-0.243716	0.832046	90.0386	FALSE
P62880	Gnb2	0.339454	1.0382	98.159	FALSE	-0.875139	0.934077	75.2615	FALSE	-1.66536	0.776228	75.5362	FALSE
P62881	Gnb5	0.321914	1.03405	98.159	FALSE	-0.0514412	0.995539	75.2615	FALSE	-0.0749245	0.994992	90.2593	FALSE
P62889	Rpl30	1.24576	1.04197	88.4152	FALSE	0.272632	1.01751	75.1276	FALSE	-1.10389	0.954553	83.25	FALSE
P62897	Cycs	1.14423	1.12128	88.4152	FALSE	-0.15835	0.994006	75.2615	FALSE	-1.0136	0.930191	83.25	FALSE
P62900	Rpl31	-0.254911	0.990305	100.426	FALSE	2.47755	1.05769	37.0584	FALSE	1.90051	1.07916	51.7446	FALSE
P62908	Rps3	1.22421	1.05892	88.4152	FALSE	-0.744761	0.958434	75.2615	FALSE	-0.856222	0.946187	88.3307	FALSE
P62911	Rpl32	1.08101	1.20136	88.4152	FALSE	-2.20453	0.868024	75.2615	FALSE	-1.08142	0.818366	83.25	FALSE
P62915	Gtf2b	-3.19689	0.88533	57.2977	FALSE	-0.979827	0.919295	75.2615	FALSE	-0.833008	0.947694	88.3307	FALSE
P62918	Rpl8	0.433066	1.05299	98.159	FALSE	-2.46985	0.869498	75.2615	FALSE	0.225356	1.02983	88.3307	FALSE
P62960	Ybx1	-3.85253	0.870733	48.3587	FALSE	-0.296408	0.968105	75.2615	FALSE	-0.0360404	0.998067	90.2593	FALSE
P62962	Pfn1	0.216976	1.01088	98.159	FALSE	0.557154	1.02829	62.744	FALSE	0.861897	1.04262	83.25	FALSE
P62965	Crabp1	1.34862	1.48538	88.4152	FALSE	1.09553	1.51109	62.744	FALSE	0.278337	1.18132	88.3307	FALSE
P62996	Tra2b	-0.227039	0.991838	100.426	FALSE	-1.04481	0.939112	75.2615	FALSE	-0.888072	0.935661	88.3307	FALSE
P63001	Rac1	-0.620619	0.93103	100.426	FALSE	0.651641	1.08422	62.744	FALSE	0.510645	1.0491	83.25	FALSE
P63002	Tle5	0.619502	1.02824	98.159	FALSE	0.862856	1.06434	62.744	FALSE	3.42041	1.39773	21.8434	FALSE
P63005	Pafah1b1	0.604524	1.02792	98.159	FALSE	0.537824	1.02812	75.1276	FALSE	0.730643	1.03679	83.25	FALSE
P63011	Rab3a	1.41867	1.06185	88.4152	FALSE	0.771763	1.038	62.744	FALSE	0.368414	1.05702	83.25	FALSE
P63017	Hspa8	-1.6146	0.972308	88.4152	FALSE	-1.32041	0.843517	75.2615	FALSE	1.00289	1.14589	75.5362	FALSE
P63024	Vamp3	0.881918	1.08681	98.159	FALSE	0.447704	1.05725	75.1276	FALSE	-0.0122645	0.999181	90.2593	FALSE
P63028	Tpt1	-0.425413	0.990925	100.426	FALSE	0.336303	1.01258	75.1276	FALSE	1.69926	1.10167	64.6391	FALSE
P63030	Mpc1	1.68303	1.14173	88.4152	FALSE	0.659669	1.05059	62.744	FALSE	-1.06046	0.921345	83.25	FALSE
P63034	Cyth2	0.885379	1.04589	98.159	FALSE	0.143719	1.0138	75.1276	FALSE	0.778843	1.05209	83.25	FALSE
P63037	Dnaja1	1.44351	1.05912	88.4152	FALSE	0.204149	1.00896	75.1276	FALSE	0.0652473	1.00493	90.0386	FALSE
P63038	Hspd1	1.15301	1.04222	88.4152	FALSE	0.54994	1.03428	75.1276	FALSE	-0.379721	0.983279	90.0386	FALSE
P63040	Cplx1	-0.387835	0.967133	100.426	FALSE	-0.919061	0.918928	75.2615	FALSE	0.461775	1.04978	83.25	FALSE
P63042	Stmn4	-0.792521	0.931722	100.175	FALSE	-1.51514	0.866597	75.2615	FALSE	0.219116	1.03128	88.3307	FALSE
P63044	Vamp2	-0.00747046	0.999255	100.426	FALSE	0.676693	1.11599	62.744	FALSE	4.40038	1.84709	15.1448	FALSE
P63046	Sult4a1	-0.00123159	0.999911	100.426	FALSE	-4.01667	0.882921	75.1893	FALSE	0.611083	1.04034	83.25	FALSE
P63054	Pcp4	1.39531	1.17998	88.4152	FALSE	-1.07203	0.804668	75.2615	FALSE	0.217426	1.02658	88.3307	FALSE
P63056	Olfm3	-2.82846	0.574841	64.9195	FALSE	0.290115	1.06366	75.1276	FALSE	0.0910904	1.01938	88.3307	FALSE
P63058	Thra	-1.24872	0.799179	98.159	FALSE	0.0478983	1.02069	75.1276	FALSE	-0.438993	0.688948	88.3307	FALSE
P63073	Eif4e	0.148778	1.00951	98.159	FALSE	-0.403413	0.980427	75.2615	FALSE	1.23777	1.06695	75.5362	FALSE
P63080	Gabrb3	1.26421	1.55556	88.4152	FALSE	-0.840877	0.908668	75.2615	FALSE	-0.0822623	0.993494	90.2593	FALSE
P63082	Atp6v0c	0.794129	1.13823	98.159	FALSE	0.10113	1.01424	75.1276	FALSE	-2.28395	0.853589	64.6391	FALSE
P63085	Mapk1	0.340816	1.01476	98.159	FALSE	0.297031	1.02565	75.1276	FALSE	-0.822295	0.916297	88.3307	FALSE
P63087	Ppp1cc	-0.93369	0.958241	100.175	FALSE	-2.33493	0.871946	75.2615	FALSE	0.40344	1.01951	83.25	FALSE
P63089	Ptn	-0.720111	0.917615	100.175	FALSE	-1.15023	0.715279	75.2615	FALSE	0.228273	1.09997	88.3307	FALSE
P63094;Q6R0H7	Gnas	1.79382	1.08111	88.4152	FALSE	0.594465	1.01961	62.744	FALSE	-0.0892727	0.995622	90.2593	FALSE
P63101	Ywhaz	-0.441132	0.971577	100.426	FALSE	0.758368	1.0697	62.744	FALSE	0.00807656	1.00047	90.0386	FALSE
P63115	Slc7a10	0.558498	1.27372	98.159	FALSE	1.51743	1.19596	45.0525	FALSE	-1.39597	0.820326	83.25	FALSE
P63137	Gabrb2	0.935862	1.382	98.159	FALSE	0.282518	1.019	75.1276	FALSE	2.96237	1.2736	30.4324	FALSE
P63139	Nfyb	0.890274	1.09973	98.159	FALSE	-1.99461	0.667048	75.2615	FALSE	-0.0981289	0.949667	90.2593	FALSE
P63141	Kcna2	1.60017	1.2809	88.4152	FALSE	-0.116351	0.988996	75.2615	FALSE	0.435685	1.03817	83.25	FALSE
P63143	Kcnab1	-0.0321725	0.986698	100.426	FALSE	-1.48399	0.861756	75.2615	FALSE	-1.80389	0.838356	75.5362	FALSE
P63147	Ube2b	0.0665786	1.00418	100.175	FALSE	-1.3406	0.857971	75.2615	FALSE	0.720309	1.05332	83.25	FALSE
P63154	Crnkl1	0.697699	1.02809	98.159	FALSE	0.68514	1.2355	62.744	FALSE	0.698842	1.0827	83.25	FALSE
P63158	Hmgb1	-0.818764	0.939487	100.175	FALSE	-3.70673	0.812401	75.1893	FALSE	1.83159	1.18925	64.6391	FALSE
P63166	Sumo1	0.301222	1.01148	98.159	FALSE	4.48015	1.21285	8.18731	FALSE	0.731468	1.08801	83.25	FALSE
P63168	Dynll1	1.6089	1.08721	88.4152	FALSE	1.69749	1.0947	45.0525	FALSE	2.06907	1.13892	51.7446	FALSE
P63213	Gng2	-1.53111	0.909041	88.4152	FALSE	-2.03454	0.901491	75.2615	FALSE	-0.2356	0.988283	90.0386	FALSE
P63216	Gng3	-1.02753	0.861169	98.159	FALSE	0.090251	1.00756	75.1276	FALSE	0.0777962	1.01236	88.3307	FALSE
P63239	Pcsk1	-0.306973	0.857381	100.426	FALSE	0.107304	1.01425	75.1276	FALSE	-1.11657	0.853109	83.25	FALSE
P63242	Eif5a	0.0515457	1.00303	100.175	FALSE	-0.432165	0.978448	75.2615	FALSE	-0.828	0.962221	88.3307	FALSE
P63248	Pkia	-0.691088	0.955894	100.426	FALSE	-0.412513	0.971271	75.2615	FALSE	-0.18084	0.986927	90.2593	FALSE
P63250	Kcnj3	0.280214	1.08851	98.159	FALSE	0.413816	1.03716	75.1276	FALSE	1.39601	1.09372	75.5362	FALSE
P63254	Crip1	-0.682909	0.964863	100.426	FALSE	0.222422	1.03908	75.1276	FALSE	2.39461	1.27944	51.7446	FALSE
P63260	Actg1	-0.151267	0.961058	100.426	FALSE	-0.881399	0.980568	75.2615	FALSE	-1.16574	0.828488	83.25	FALSE
P63271;Q9Z199	Supt4h1a;Supt4h1b	-0.201813	0.984758	100.426	FALSE	-1.39363	0.773842	75.2615	FALSE	0.812978	1.09639	83.25	FALSE
P63276	Rps17	-0.908612	0.94974	100.175	FALSE	0.438243	1.01788	75.1276	FALSE	-0.924619	0.940306	83.25	FALSE
P63280	Ube2i	0.594167	1.03159	98.159	FALSE	0.481561	1.0165	75.1276	FALSE	-0.824467	0.961297	88.3307	FALSE
P63300	Selenow	1.48026	1.33283	88.4152	FALSE	-0.803836	0.854657	75.2615	FALSE	-0.184289	0.931249	90.2593	FALSE
P63318	Prkcg	-1.4608	0.822081	98.159	FALSE	-1.64354	0.873221	75.2615	FALSE	-0.630201	0.959081	88.3307	FALSE
P63321	Rala	0.352217	1.04112	98.159	FALSE	-0.575739	0.923298	75.2615	FALSE	-1.15427	0.86924	83.25	FALSE
P63323	Rps12	-1.22071	0.944981	98.159	FALSE	0.985831	1.05054	62.744	FALSE	1.0981	1.0711	75.5362	FALSE
P63325	Rps10	0.679217	1.06957	98.159	FALSE	0.220047	1.01293	75.1276	FALSE	-0.747971	0.92965	88.3307	FALSE
P63328	Ppp3ca	-0.282389	0.988324	100.426	FALSE	0.0405829	1.00283	75.1276	FALSE	-0.555088	0.961941	88.3307	FALSE
P63330	Ppp2ca	-1.53513	0.92936	88.4152	FALSE	-0.947468	0.971929	75.2615	FALSE	0.928175	1.04157	75.5362	FALSE
P67778	Phb	1.02562	1.03202	88.4152	FALSE	1.8886	1.0676	45.0525	FALSE	-1.78581	0.93224	75.5362	FALSE
P67871	Csnk2b	-0.20824	0.993155	100.426	FALSE	-0.484104	0.98643	75.2615	FALSE	0.655399	1.02865	83.25	FALSE
P67984	Rpl22	0.570647	1.02111	98.159	FALSE	1.72865	1.13062	45.0525	FALSE	0.528619	1.03548	83.25	FALSE
P68037	Ube2l3	-0.985901	0.938458	98.159	FALSE	-1.16732	0.913513	75.2615	FALSE	-0.951663	0.949801	83.25	FALSE
P68040	Rack1	-0.386205	0.984745	100.426	FALSE	0.233628	1.01171	75.1276	FALSE	0.356817	1.07284	83.25	FALSE
P68181	Prkacb	0.473118	1.02868	98.159	FALSE	-0.00457369	0.999716	75.2615	FALSE	0.765408	1.04722	83.25	FALSE
P68254	Ywhaq	-1.31598	0.93093	98.159	FALSE	0.469561	1.03619	75.1276	FALSE	1.12152	1.07225	75.5362	FALSE
P68368	Tuba4a	0.113462	1.01401	98.159	FALSE	0.164318	1.00942	75.1276	FALSE	1.11602	1.05385	75.5362	FALSE
P68372	Tubb4b	0.0461171	1.00595	100.175	FALSE	0.839494	1.05389	62.744	FALSE	-1.32482	0.944804	83.25	FALSE
P68373	Tuba1c	-0.594525	0.955649	100.426	FALSE	2.67015	1.2912	29.6137	FALSE	0.244899	1.0173	88.3307	FALSE
P68404	Prkcb	1.0673	1.09627	88.4152	FALSE	-0.824476	0.928649	75.2615	FALSE	-0.355735	0.963486	90.0386	FALSE
P68433;P84228	Hist1h3a;Hist1h3b	0.622454	1.24521	98.159	FALSE	-1.08442	0.921638	75.2615	FALSE	-1.36931	0.78696	83.25	FALSE
P68500	Cntn5	-1.04906	0.8742	98.159	FALSE	-1.52663	0.682091	75.2615	FALSE	0.00671631	1.00244	90.0386	FALSE
P68510	Ywhah	0.155237	1.00738	98.159	FALSE	0.795088	1.05802	62.744	FALSE	1.28818	1.08245	75.5362	FALSE
P69566	Ranbp9	-0.0859724	0.993017	100.426	FALSE	-3.2698	0.735478	75.2296	FALSE	-0.374439	0.956983	90.0386	FALSE
P70122	Sbds	-1.10682	0.935143	98.159	FALSE	-1.67989	0.889686	75.2615	FALSE	-3.29733	0.837146	39.3425	FALSE
P70158	Smpdl3a	-0.666087	0.962931	100.426	FALSE	-1.49242	0.856764	75.2615	FALSE	-3.54749	0.803829	39.3425	FALSE
P70168	Kpnb1	-0.351786	0.988963	100.426	FALSE	0.775033	1.02263	62.744	FALSE	-0.47046	0.977746	88.3307	FALSE
P70174	Hrh1	-1.16844	0.344662	98.159	FALSE	1.54858	1.24111	45.0525	FALSE	3.20619	1.35081	30.4324	FALSE
P70175	Dlg3	-0.684991	0.9695	100.426	FALSE	-0.000539509	0.999974	75.2615	FALSE	-0.346932	0.980576	90.0386	FALSE
P70182	Pip5k1a	-0.128324	0.978276	100.426	FALSE	1.65405	1.10755	45.0525	FALSE	1.39157	1.17133	75.5362	FALSE
P70188	Kifap3	0.651588	1.0327	98.159	FALSE	1.40436	1.07989	45.0525	FALSE	0.0302516	1.0019	90.0386	FALSE
P70195	Psmb7	0.423397	1.01679	98.159	FALSE	1.1935	1.06446	62.744	FALSE	1.16045	1.0532	75.5362	FALSE
P70202	Lxn	-1.24234	0.939795	98.159	FALSE	1.40156	1.13007	45.0525	FALSE	-1.09291	0.91805	83.25	FALSE
P70205	Adcyap1r1	-1.37552	0.741264	98.159	FALSE	0.109449	1.01862	75.1276	FALSE	-0.282749	0.965801	90.0386	FALSE
P70206	Plxna1	-0.345413	0.978204	100.426	FALSE	0.322745	1.02343	75.1276	FALSE	0.00055173	1.00003	90.0386	FALSE
P70207	Plxna2	1.5357	1.07724	88.4152	FALSE	0.977812	1.08781	62.744	FALSE	1.03405	1.07398	75.5362	FALSE
P70208	Plxna3	-1.12282	0.938076	98.159	FALSE	1.01655	1.09129	62.744	FALSE	-0.918865	0.76423	83.25	FALSE
P70211	Dcc	1.30083	1.31324	88.4152	FALSE	1.38316	1.07805	45.0525	FALSE	0.635871	1.0479	83.25	FALSE
P70232	Chl1	0.217592	1.01906	98.159	FALSE	0.031988	1.00295	75.1276	FALSE	-1.08469	0.868429	83.25	FALSE
P70236	Map2k6	0.0233334	1.0012	100.175	FALSE	-4.98321	0.847566	37.0584	FALSE	-1.79091	0.915963	75.5362	FALSE
P70245	Ebp	0.462492	1.03655	98.159	FALSE	1.19105	1.15211	62.744	FALSE	-0.149955	0.966887	90.2593	FALSE
P70257	Nfix	-0.219547	0.968918	100.426	FALSE	-1.90585	0.602582	75.2615	FALSE	-0.325051	0.942166	90.0386	FALSE
P70261	Pald1	-0.104832	0.988353	100.426	FALSE	0.21845	1.05527	75.1276	FALSE	0.265259	1.13298	88.3307	FALSE
P70265	Pfkfb2	-0.817437	0.959384	100.175	FALSE	-1.73718	0.915869	75.2615	FALSE	-1.40731	0.927307	83.25	FALSE
P70268	Pkn1	-0.0709756	0.996605	100.426	FALSE	0.684856	1.05702	62.744	FALSE	0.547824	1.04714	83.25	FALSE
P70271	Pdlim4	-2.00736	0.919839	88.4152	FALSE	-0.852326	0.907162	75.2615	FALSE	1.01515	1.28751	75.5362	FALSE
P70274	Selenop	-0.307583	0.821402	100.426	FALSE	-0.42634	0.438665	75.2615	FALSE	-0.68804	0.603782	88.3307	FALSE
P70279	Surf6	2.07238	1.48844	88.4152	FALSE	-0.0325081	0.997577	75.2615	FALSE	2.23274	2.39163	51.7446	FALSE
P70280	Vamp7	-0.286423	0.933363	100.426	FALSE	1.55059	1.43643	45.0525	FALSE	0.0220625	1.00575	90.0386	FALSE
P70288	Hdac2	1.04017	1.08072	88.4152	FALSE	1.11986	1.23747	62.744	FALSE	1.0414	1.46453	75.5362	FALSE
P70290	Mpp1	-2.59509	0.836503	64.9195	FALSE	1.46886	1.09419	45.0525	FALSE	1.26844	1.07391	75.5362	FALSE
P70295	Aup1	1.61141	1.50844	88.4152	FALSE	0.334092	1.12206	75.1276	FALSE	-0.04893	0.993569	90.2593	FALSE
P70296	Pebp1	-0.368452	0.946556	100.426	FALSE	0.154622	1.02361	75.1276	FALSE	-1.61123	0.813611	75.5362	FALSE
P70297	Stam	-0.262425	0.987391	100.426	FALSE	-1.2376	0.946244	75.2615	FALSE	0.0986663	1.00472	88.3307	FALSE
P70302	Stim1	0.414138	1.02707	98.159	FALSE	0.348934	1.01589	75.1276	FALSE	-0.291188	0.979424	90.0386	FALSE
P70303	Ctps2	0.806176	1.03985	98.159	FALSE	1.34198	1.43332	45.0525	FALSE	0.136082	1.05494	88.3307	FALSE
P70318	Tial1	0.703246	1.0411	98.159	FALSE	0.948777	1.05948	62.744	FALSE	0.374898	1.03094	83.25	FALSE
P70333	Hnrnph2	-0.653993	0.963066	100.426	FALSE	-0.542131	0.970613	75.2615	FALSE	-0.0902757	0.994627	90.2593	FALSE
P70335	Rock1	1.65668	1.42365	88.4152	FALSE	-0.456989	0.881513	75.2615	FALSE	-1.20137	0.666942	83.25	FALSE
P70336	Rock2	0.342647	1.01006	98.159	FALSE	-1.12674	0.958923	75.2615	FALSE	-0.911264	0.963325	83.25	FALSE
P70340	Smad1	0.104957	1.022	98.159	FALSE	-1.27184	0.776809	75.2615	FALSE	-1.50148	0.696155	75.5362	FALSE
P70345	Bcl2l2	-0.1646	0.992486	100.426	FALSE	2.79415	1.15764	29.6137	FALSE	0.688506	1.03118	83.25	FALSE
P70349	Hint1	-0.208187	0.981631	100.426	FALSE	0.483962	1.07898	75.1276	FALSE	1.12792	1.13368	75.5362	FALSE
P70353	Nfyc	1.67719	1.06452	88.4152	FALSE	0.518595	1.13135	75.1276	FALSE	1.21359	1.45017	75.5362	FALSE
P70362	Ufd1	2.37645	1.174	82.4751	FALSE	0.738319	1.04898	62.744	FALSE	0.331175	1.02199	88.3307	FALSE
P70365	Ncoa1	1.59014	1.39157	88.4152	FALSE	1.80405	1.9201	45.0525	FALSE	0.566802	1.13142	83.25	FALSE
P70372	Elavl1	0.489596	1.02136	98.159	FALSE	1.28941	1.07001	45.0525	FALSE	0.00195117	1.00008	90.0386	FALSE
P70377	Fgf13	-1.29313	0.838528	98.159	FALSE	1.03373	1.66015	62.744	FALSE	0.105423	1.06177	88.3307	FALSE
P70380	Il18	1.94108	1.61548	88.4152	FALSE	-0.875788	0.742119	75.2615	FALSE	1.81741	1.96758	64.6391	FALSE
P70388	Rad50	0.361224	1.02208	98.159	FALSE	0.0826261	1.01386	75.1276	FALSE	-0.108587	0.971311	90.2593	FALSE
P70392	Rasgrf2	-1.23618	0.503684	98.159	FALSE	2.10862	1.11094	37.0584	FALSE	2.22228	1.10512	51.7446	FALSE
P70398	Usp9x	0.602062	1.01892	98.159	FALSE	4.12758	1.18328	9.51688	FALSE	2.70151	1.10457	39.3425	FALSE
P70399	Tp53bp1	0.991464	1.03125	88.4152	FALSE	0.877761	1.04353	62.744	FALSE	0.486937	1.04987	83.25	FALSE
P70403	Cux1	-2.34015	0.867216	75.3642	FALSE	0.571228	1.54614	62.744	FALSE	1.59122	3.94324	64.6391	FALSE
P70404	Idh3g	-0.10957	0.995138	100.426	FALSE	-0.319501	0.980473	75.2615	FALSE	-0.107499	0.991671	90.2593	FALSE
P70407	Cdh9	-0.0871091	0.981981	100.426	FALSE	-0.450103	0.957437	75.2615	FALSE	1.58954	1.17163	64.6391	FALSE
P70408	Cdh10	-0.422162	0.962881	100.426	FALSE	1.17489	1.10516	62.744	FALSE	0.0782489	1.00884	88.3307	FALSE
P70414	Slc8a1	-0.821222	0.932776	100.175	FALSE	0.630319	1.04095	62.744	FALSE	-0.739472	0.956617	88.3307	FALSE
P70425	Rit2	0.150136	1.00685	98.159	FALSE	-0.417887	0.964664	75.2615	FALSE	-1.19331	0.884133	83.25	FALSE
P70426	Rit1	0.582346	1.60218	98.159	FALSE	-0.838406	0.810581	75.2615	FALSE	-1.33154	0.614632	83.25	FALSE
P70428	Ext2	-1.37649	0.675229	98.159	FALSE	0.0660934	1.0179	75.1276	FALSE	-1.45323	0.638279	83.25	FALSE
P70429	Evl	1.0594	1.05363	88.4152	FALSE	-3.20817	0.866237	75.2296	FALSE	2.16638	1.14031	51.7446	FALSE
P70441	Slc9a3r1	-0.785192	0.936462	100.175	FALSE	0.0976514	1.00462	75.1276	FALSE	0.100385	1.00457	88.3307	FALSE
P70444	Bid	-0.993917	0.920833	98.159	FALSE	0.587596	1.10671	62.744	FALSE	0.898969	1.3086	75.5362	FALSE
P70445	Eif4ebp2	-0.897274	0.940453	100.175	FALSE	0.849714	1.13236	62.744	FALSE	0.0658352	1.01193	90.0386	FALSE
P70451	Fer	0.772469	1.08096	98.159	FALSE	-0.853437	0.795306	75.2615	FALSE	-0.10332	0.952599	90.2593	FALSE
P70452	Stx4	-0.411334	0.890932	100.426	FALSE	-0.326722	0.95554	75.2615	FALSE	-0.513822	0.934719	88.3307	FALSE
P70460	Vasp	-1.1043	0.920786	98.159	FALSE	0.173264	1.02317	75.1276	FALSE	0.40274	1.0821	83.25	FALSE
P70662	Ldb1	0.0292917	1.00321	100.175	FALSE	0.378656	1.08308	75.1276	FALSE	-0.866617	0.773489	88.3307	FALSE
P70663	Sparcl1	-0.782555	0.931207	100.175	FALSE	-0.518822	0.965631	75.2615	FALSE	1.81217	1.13007	64.6391	FALSE
P70670;Q60817	Naca	0.0476559	1.00286	100.175	FALSE	2.61036	1.19755	29.6137	FALSE	-0.919878	0.965798	83.25	FALSE
P70671	Irf3	-0.182216	0.98823	100.426	FALSE	-1.03102	0.952658	75.2615	FALSE	-0.833876	0.963677	88.3307	FALSE
P70677	Casp3	-0.653381	0.973539	100.426	FALSE	1.53378	1.16107	45.0525	FALSE	-1.38152	0.641804	83.25	FALSE
P70697	Urod	1.29447	1.07394	88.4152	FALSE	0.030369	1.00252	75.1276	FALSE	-0.731642	0.941587	88.3307	FALSE
P70698	Ctps1	-0.183485	0.992052	100.426	FALSE	1.24181	1.09487	62.744	FALSE	-0.131079	0.983901	90.2593	FALSE
P70699	Gaa	0.7747	1.03444	98.159	FALSE	2.37724	1.19462	37.0584	FALSE	0.123959	1.01228	88.3307	FALSE
P70700	Polr1b	1.92239	1.65685	88.4152	FALSE	-0.567875	0.806442	75.2615	FALSE	-0.286344	0.875155	90.0386	FALSE
P70704	Atp8a1	-0.0734696	0.996454	100.426	FALSE	1.52891	1.10783	45.0525	FALSE	-1.17234	0.91352	83.25	FALSE
P80205	Otx1	-0.464691	0.907453	100.426	FALSE	0.296987	1.34863	75.1276	FALSE	-0.217308	0.831126	90.2593	FALSE
P80313	Cct7	-0.56421	0.979407	100.426	FALSE	0.0658084	1.00367	75.1276	FALSE	0.341188	1.01374	83.25	FALSE
P80314	Cct2	-0.303467	0.988535	100.426	FALSE	1.39406	1.09964	45.0525	FALSE	-0.675806	0.958555	88.3307	FALSE
P80315	Cct4	1.06289	1.03316	88.4152	FALSE	0.0519631	1.00318	75.1276	FALSE	-1.84638	0.900598	75.5362	FALSE
P80316	Cct5	0.625018	1.01336	98.159	FALSE	0.979197	1.06133	62.744	FALSE	-2.12547	0.922054	64.6391	FALSE
P80317	Cct6a	0.537662	1.01434	98.159	FALSE	1.27442	1.05355	62.744	FALSE	-1.80539	0.938865	75.5362	FALSE
P80318	Cct3	0.142471	1.00478	98.159	FALSE	0.554204	1.01905	75.1276	FALSE	-1.59052	0.945422	75.5362	FALSE
P80560	Ptprn2	1.32582	1.08809	88.4152	FALSE	1.28779	1.08065	45.0525	FALSE	-0.16881	0.984922	90.2593	FALSE
P81117	Nucb2	-1.17888	0.902416	98.159	FALSE	-0.914843	0.941628	75.2615	FALSE	0.0324802	1.00409	90.0386	FALSE
P81122	Irs2	0.920941	1.16478	98.159	FALSE	0.0436542	1.00629	75.1276	FALSE	-2.01833	0.738151	75.5362	FALSE
P82343	Renbp	0.219869	1.07663	98.159	FALSE	0.902382	1.20977	62.744	FALSE	0.180206	1.02175	88.3307	FALSE
P83093	Stim2	-0.482674	0.889028	100.426	FALSE	-1.44687	0.835923	75.2615	FALSE	1.07606	1.13506	75.5362	FALSE
P83510	Tnik	-1.25946	0.944698	98.159	FALSE	-3.36216	0.893463	75.2296	FALSE	0.772579	1.0555	83.25	FALSE
P83741	Wnk1	-0.210831	0.982752	100.426	FALSE	1.12136	1.10443	62.744	FALSE	-0.99254	0.922574	83.25	FALSE
P83870	Phf5a	1.356	1.05557	88.4152	FALSE	0.860694	1.04103	62.744	FALSE	-0.539896	0.95504	88.3307	FALSE
P83877	Txnl4a	0.368222	1.03636	98.159	FALSE	-0.0564559	0.987162	75.2615	FALSE	-0.211095	0.957115	90.2593	FALSE
P83882	Rpl36a	1.9505	1.21498	88.4152	FALSE	1.38922	1.17512	45.0525	FALSE	0.364865	1.03768	83.25	FALSE
P83887	Tubg1	0.0942314	1.00712	100.175	FALSE	1.76593	1.0776	45.0525	FALSE	0.66593	1.04749	83.25	FALSE
P83917	Cbx1	-0.00381875	0.999718	100.426	FALSE	-0.347997	0.976903	75.2615	FALSE	0.140707	1.02536	88.3307	FALSE
P83940	Eloc	-0.900388	0.91663	100.175	FALSE	0.586017	1.04057	62.744	FALSE	0.235831	1.01917	88.3307	FALSE
P84075	Hpca	-0.470323	0.980725	100.426	FALSE	-0.119894	0.994743	75.2615	FALSE	-0.101784	0.994144	90.2593	FALSE
P84084	Arf5	1.43532	1.05957	88.4152	FALSE	-0.0441691	0.997901	75.2615	FALSE	1.26818	1.09032	75.5362	FALSE
P84086	Cplx2	1.03113	1.05954	88.4152	FALSE	1.32321	1.05982	45.0525	FALSE	-0.461849	0.973037	88.3307	FALSE
P84089	Erh	1.0755	1.06122	88.4152	FALSE	0.312034	1.03348	75.1276	FALSE	0.569416	1.04409	83.25	FALSE
P84091	Ap2m1	1.03457	1.0456	88.4152	FALSE	0.268006	1.01412	75.1276	FALSE	0.730642	1.03501	83.25	FALSE
P84096	Rhog	0.00478525	1.00055	100.175	FALSE	0.645892	1.09154	62.744	FALSE	0.244441	1.03449	88.3307	FALSE
P84099	Rpl19	0.462019	1.01411	98.159	FALSE	0.386435	1.02415	75.1276	FALSE	-0.0644969	0.995406	90.2593	FALSE
P84104	Srsf3	0.667063	1.03108	98.159	FALSE	-0.826444	0.967187	75.2615	FALSE	-0.0274521	0.998501	90.2593	FALSE
P84309	Adcy5	0.86887	1.08221	98.159	FALSE	0.127199	1.04614	75.1276	FALSE	-1.33219	0.798631	83.25	FALSE
P85094	Isoc2a	0.342546	1.02447	98.159	FALSE	0.526873	1.03082	75.1276	FALSE	-0.47812	0.948341	88.3307	FALSE
P97287	Mcl1	-1.09685	0.931552	98.159	FALSE	-1.51416	0.639602	75.2615	FALSE	0.667282	1.08186	83.25	FALSE
P97290	Serping1	0.172949	1.01829	98.159	FALSE	-0.0974117	0.96691	75.2615	FALSE	-0.232454	0.896384	90.0386	FALSE
P97291	Cdh8	-0.271013	0.977696	100.426	FALSE	-1.14637	0.88507	75.2615	FALSE	-0.747463	0.89854	88.3307	FALSE
P97298	Serpinf1	-0.129209	0.993394	100.426	FALSE	0.733632	1.08452	62.744	FALSE	0.26712	1.0399	88.3307	FALSE
P97300	Nptn	0.945731	1.08159	98.159	FALSE	-1.18025	0.925062	75.2615	FALSE	1.94228	1.14289	51.7446	FALSE
P97302	Bach1	-0.371456	0.852634	100.426	FALSE	-0.173927	0.799602	75.2615	FALSE	-0.0320964	0.964427	90.2593	FALSE
P97303	Bach2	0.332062	1.03475	98.159	FALSE	-0.757599	0.718325	75.2615	FALSE	-0.596224	0.902188	88.3307	FALSE
P97304	Polr1d	-0.198451	0.980441	100.426	FALSE	-1.57728	0.759664	75.2615	FALSE	-1.78498	0.853909	75.5362	FALSE
P97310	Mcm2	0.263616	1.01498	98.159	FALSE	-0.529884	0.563928	75.2615	FALSE	-1.51682	0.39051	75.5362	FALSE
P97311	Mcm6	-0.103076	0.994218	100.426	FALSE	0.584647	1.25523	62.744	FALSE	-1.57475	0.659421	75.5362	FALSE
P97313	Prkdc	0.432145	1.06808	98.159	FALSE	-0.986744	0.877635	75.2615	FALSE	-0.892967	0.878175	88.3307	FALSE
P97314	Csrp2	-1.46177	0.935777	98.159	FALSE	0.224752	1.06462	75.1276	FALSE	0.0587352	1.01332	90.0386	FALSE
P97315	Csrp1	0.366094	1.02278	98.159	FALSE	0.36766	1.03104	75.1276	FALSE	-0.329955	0.973569	90.0386	FALSE
P97326	Cdh6	-0.332129	0.97116	100.426	FALSE	1.86292	1.19783	45.0525	FALSE	2.08383	1.29779	51.7446	FALSE
P97333	Nrp1	-1.69991	0.872426	88.4152	FALSE	-1.69448	0.72091	75.2615	FALSE	2.56058	2.71251	39.3425	FALSE
P97346	Nxn	0.0439461	1.00308	100.175	FALSE	0.0132541	1.00895	75.1276	FALSE	-0.178653	0.930745	90.2593	FALSE
P97351	Rps3a	0.0669611	1.00311	100.175	FALSE	-0.701201	0.96457	75.2615	FALSE	0.34545	1.01814	83.25	FALSE
P97352	S100a13	-0.812122	0.892351	100.175	FALSE	0.895433	1.06518	62.744	FALSE	0.938155	1.0622	75.5362	FALSE
P97355	Sms	0.768722	1.03378	98.159	FALSE	1.4171	1.10005	45.0525	FALSE	0.116742	1.00868	88.3307	FALSE
P97360	Etv6	-2.92325	0.788267	64.9195	FALSE	-0.0605215	0.987005	75.2615	FALSE	0.46381	1.07883	83.25	FALSE
P97363	Sptlc2	0.314175	1.06563	98.159	FALSE	1.45703	1.24098	45.0525	FALSE	-0.21518	0.957472	90.2593	FALSE
P97364	Sephs2	-1.1097	0.851494	98.159	FALSE	-0.537513	0.93829	75.2615	FALSE	0.132935	1.01142	88.3307	FALSE
P97367	Meis2	1.78076	1.17545	88.4152	FALSE	-0.118777	0.918186	75.2615	FALSE	0.0616155	1.07516	90.0386	FALSE
P97370	Atp1b3	0.444612	1.02987	98.159	FALSE	1.82417	1.12654	45.0525	FALSE	1.32825	1.06831	75.5362	FALSE
P97371	Psme1	-1.91122	0.925549	88.4152	FALSE	1.54107	1.15183	45.0525	FALSE	-0.367922	0.965748	90.0386	FALSE
P97372	Psme2	-1.2654	0.924167	98.159	FALSE	0.826697	1.10138	62.744	FALSE	-0.537397	0.932838	88.3307	FALSE
P97376	Frg1	-0.793787	0.810052	100.175	FALSE	-1.98393	0.859493	75.2615	FALSE	0.702336	1.30006	83.25	FALSE
P97377	Cdk2	0.154876	1.01383	98.159	FALSE	0.179347	1.03172	75.1276	FALSE	0.479439	1.13657	83.25	FALSE
P97379	G3bp2	0.544905	1.02725	98.159	FALSE	-2.83042	0.910708	75.2296	FALSE	2.21234	1.04336	51.7446	FALSE
P97382	Kcnab3	0.00905119	1.01047	100.175	FALSE	-0.816065	0.658843	75.2615	FALSE	0.876421	1.17961	83.25	FALSE
P97384	Anxa11	1.03894	1.17437	88.4152	FALSE	-2.04613	0.814352	75.2615	FALSE	-2.9514	0.773555	51.7446	FALSE
P97386	Lig3	-0.497642	0.982515	100.426	FALSE	-0.744307	0.948977	75.2615	FALSE	0.624235	1.08868	83.25	FALSE
P97390	Vps45	0.85125	1.04215	98.159	FALSE	1.10269	1.05372	62.744	FALSE	2.14762	1.10356	51.7446	FALSE
P97393	Arhgap5	-0.102258	0.994748	100.426	FALSE	-1.19799	0.968236	75.2615	FALSE	1.18161	1.06825	75.5362	FALSE
P97411	Ica1	0.60981	1.0417	98.159	FALSE	-0.940955	0.90253	75.2615	FALSE	-0.445693	0.967789	88.3307	FALSE
P97412	Lyst	-0.9898	0.805903	98.159	FALSE	2.2072	1.16491	37.0584	FALSE	1.43103	1.09561	64.6391	FALSE
P97427	Crmp1	1.07349	1.0487	88.4152	FALSE	0.0961431	1.00361	75.1276	FALSE	-0.258344	0.988619	90.0386	FALSE
P97429	Anxa4	-0.802518	0.80941	100.175	FALSE	0.734156	1.06872	62.744	FALSE	1.96518	1.3319	51.7446	FALSE
P97432	Nbr1	0.862983	1.05304	98.159	FALSE	-1.25774	0.859618	75.2615	FALSE	1.56804	1.45586	64.6391	FALSE
P97434	Mprip	1.25763	1.10207	88.4152	FALSE	2.4533	1.15521	37.0584	FALSE	2.76457	1.19334	39.3425	FALSE
P97440	Slbp	0.640674	1.03823	98.159	FALSE	2.55705	1.14968	29.6137	FALSE	2.05514	1.21589	51.7446	FALSE
P97441	Slc30a3	-0.794636	0.828964	100.175	FALSE	0.701772	1.06857	62.744	FALSE	0.520688	1.04087	83.25	FALSE
P97445	Cacna1a	-0.820941	0.759977	100.175	FALSE	0.249865	1.01704	75.1276	FALSE	2.31981	1.12879	51.7446	FALSE
P97447	Fhl1	-1.20603	0.664159	98.159	FALSE	1.59826	1.45723	45.0525	FALSE	0.204102	1.01532	88.3307	FALSE
P97449	Anpep	0.252897	1.06577	98.159	FALSE	0.459022	1.03845	75.1276	FALSE	0.0412328	1.00237	90.0386	FALSE
P97450	Atp5pf	-0.137734	0.995352	100.426	FALSE	-0.361974	0.984302	75.2615	FALSE	0.850443	1.06158	83.25	FALSE
P97452	Bop1	-0.535061	0.966243	100.426	FALSE	0.77491	1.1617	62.744	FALSE	0.390327	1.06038	83.25	FALSE
P97460	Npas2	-0.0840277	0.960001	100.426	FALSE	0.482906	1.34569	75.1276	FALSE	2.5051	1.20236	39.3425	FALSE
P97461	Rps5	0.257394	1.01793	98.159	FALSE	-0.346359	0.985916	75.2615	FALSE	-0.846436	0.940094	88.3307	FALSE
P97464;Q9JKV7	Ext1;Extl1	-1.1541	0.745283	98.159	FALSE	-0.951543	0.832008	75.2615	FALSE	-1.1425	0.835323	83.25	FALSE
P97467	Pam	0.0602225	1.00586	100.175	FALSE	1.34179	1.12748	45.0525	FALSE	-0.128488	0.983344	90.2593	FALSE
P97470	Ppp4c	-1.12527	0.938422	98.159	FALSE	1.02976	1.11591	62.744	FALSE	-0.448301	0.955284	88.3307	FALSE
P97471	Smad4	0.807377	1.02894	98.159	FALSE	-1.35819	0.84695	75.2615	FALSE	-0.484266	0.924835	88.3307	FALSE
P97473	Tarbp2	0.00990618	1.00026	100.175	FALSE	1.09586	1.28074	62.744	FALSE	1.31642	1.59364	75.5362	FALSE
P97478	Coq7	1.19853	1.31102	88.4152	FALSE	-0.278771	0.971921	75.2615	FALSE	-2.4423	0.874502	64.6391	FALSE
P97490	Adcy8	-0.369384	0.909542	100.426	FALSE	0.867321	1.08308	62.744	FALSE	0.765555	1.09199	83.25	FALSE
P97492	Rgs14	0.550999	1.1387	98.159	FALSE	0.887071	1.07897	62.744	FALSE	-0.417329	0.954002	88.3307	FALSE
P97493	Txn2	-0.0933373	0.989697	100.426	FALSE	0.107231	1.00743	75.1276	FALSE	0.506342	1.04639	83.25	FALSE
P97494	Gclc	0.256887	1.00583	98.159	FALSE	0.639011	1.03238	62.744	FALSE	-0.0412633	0.998595	90.2593	FALSE
P97496	Smarcc1	0.506451	1.02343	98.159	FALSE	-1.02784	0.870141	75.2615	FALSE	0.507682	1.12111	83.25	FALSE
P97500	Myt1l	0.503826	1.14661	98.159	FALSE	1.11654	1.91739	62.744	FALSE	-1.25967	0.93209	83.25	FALSE
P97742	Cpt1a	-1.45599	0.873445	98.159	FALSE	-0.179308	0.98776	75.2615	FALSE	-0.789565	0.923493	88.3307	FALSE
P97760	Polr2c	-0.154229	0.99251	100.426	FALSE	1.75844	1.20488	45.0525	FALSE	0.42359	1.04256	83.25	FALSE
P97762	rp9	-1.06582	0.917814	98.159	FALSE	1.5277	3.1098	45.0525	FALSE	0.807729	1.46688	83.25	FALSE
P97765	Wbp2	1.0927	1.03572	88.4152	FALSE	1.21025	1.0888	62.744	FALSE	-0.870727	0.890459	88.3307	FALSE
P97770	Thumpd3	1.09776	1.07016	88.4152	FALSE	0.666387	1.07665	62.744	FALSE	0.102392	1.02745	88.3307	FALSE
P97772	Grm1	1.07706	1.0832	88.4152	FALSE	1.36009	1.12318	45.0525	FALSE	-1.04541	0.928789	83.25	FALSE
P97783	Mllt11	-1.32399	0.864629	98.159	FALSE	1.07883	1.08986	62.744	FALSE	-1.59303	0.91386	75.5362	FALSE
P97785	Gfra1	-0.00627932	0.996643	100.426	FALSE	0.213958	1.06569	75.1276	FALSE	-1.49715	0.568659	75.5362	FALSE
P97789	Xrn1	-1.62913	0.883863	88.4152	FALSE	2.02725	1.18188	37.0584	FALSE	1.68066	1.2376	64.6391	FALSE
P97792	Cxadr	-0.757547	0.966431	100.175	FALSE	1.25949	1.07613	62.744	FALSE	1.9571	1.18704	51.7446	FALSE
P97797	Sirpa	0.090584	1.01907	100.175	FALSE	-0.51392	0.89357	75.2615	FALSE	-1.66708	0.809246	75.5362	FALSE
P97798	Neo1	-0.908895	0.903351	100.175	FALSE	1.08189	1.07584	62.744	FALSE	0.297886	1.0422	88.3307	FALSE
P97801	Smn1	-1.23975	0.874038	98.159	FALSE	0.892247	1.55986	62.744	FALSE	0.267147	1.26648	88.3307	FALSE
P97807	Fh	1.04547	1.04525	88.4152	FALSE	1.41669	1.04345	45.0525	FALSE	0.441037	1.02366	83.25	FALSE
P97813	Pld2	-0.0544061	0.987004	100.426	FALSE	0.995908	1.70732	62.744	FALSE	1.35518	1.09195	75.5362	FALSE
P97817	Cdr2	0.101942	1.01483	98.159	FALSE	-1.86729	0.26202	75.2615	FALSE	-0.671823	0.420367	88.3307	FALSE
P97819	Pla2g6	1.2175	2.05216	88.4152	FALSE	1.63669	1.6505	45.0525	FALSE	-1.12457	0.61228	83.25	FALSE
P97820	Map4k4	-0.193275	0.989309	100.426	FALSE	0.73351	1.04553	62.744	FALSE	-0.544444	0.979082	88.3307	FALSE
P97822	Anp32e	0.253911	1.01399	98.159	FALSE	2.55534	1.20231	29.6137	FALSE	2.79365	1.26413	39.3425	FALSE
P97823	Lypla1	-0.968841	0.969171	98.159	FALSE	-0.775163	0.967223	75.2615	FALSE	-0.432101	0.985794	88.3307	FALSE
P97825	Jpt1	-0.693061	0.960897	100.426	FALSE	0.522442	1.04857	75.1276	FALSE	1.167	1.15377	75.5362	FALSE
P97855	G3bp1	-0.556372	0.975348	100.426	FALSE	0.24451	1.01389	75.1276	FALSE	-0.232748	0.987726	90.0386	FALSE
P97863	Nfib	-0.912234	0.945624	100.175	FALSE	-1.46654	0.87246	75.2615	FALSE	0.0982556	1.00959	88.3307	FALSE
P97864	Casp7	-0.81167	0.910498	100.175	FALSE	-0.274468	0.831416	75.2615	FALSE	0.390902	1.1637	83.25	FALSE
P97868	Rbbp6	-0.938175	0.949328	100.175	FALSE	0.43362	1.03917	75.1276	FALSE	0.328274	1.08219	88.3307	FALSE
P97927	Lama4	0.978122	1.1608	88.4152	FALSE	-1.13056	0.917137	75.2615	FALSE	0.261795	1.02593	88.3307	FALSE
P97930	Dtymk	-0.221818	0.979025	100.426	FALSE	0.720881	1.06333	62.744	FALSE	0.0483629	1.00343	90.0386	FALSE
P97950	Rab33a	0.924062	1.23291	98.159	FALSE	-0.764863	0.940859	75.2615	FALSE	-1.47915	0.910999	75.5362	FALSE
P97952	Scn1b	1.02803	1.28569	88.4152	FALSE	-0.567759	0.964997	75.2615	FALSE	0.924187	1.08748	75.5362	FALSE
P98064	Masp1	0.700102	1.12066	98.159	FALSE	-1.38742	0.544068	75.2615	FALSE	-0.928859	0.495976	83.25	FALSE
P98078	Dab2	-0.0244434	0.994616	100.426	FALSE	-0.358288	0.866902	75.2615	FALSE	-1.80235	0.388439	75.5362	FALSE
P98083	Shc1	-0.688754	0.826448	100.426	FALSE	-2.5985	0.690445	75.2296	FALSE	-1.3429	0.784127	83.25	FALSE
P98084	Apba2	0.417058	1.10383	98.159	FALSE	-1.11764	0.843186	75.2615	FALSE	-0.086569	0.973588	90.2593	FALSE
P98086	C1qa	-0.42488	0.730858	100.426	FALSE	-2.29166	0.880712	75.2615	FALSE	0.56331	1.03765	83.25	FALSE
P98156	Vldlr	1.07562	1.0574	88.4152	FALSE	2.85376	1.09077	29.6137	FALSE	0.890811	1.05685	75.5362	FALSE
P98191	Cds1	-2.6177	0.606623	64.9195	FALSE	1.15536	1.12227	62.744	FALSE	0.26091	1.02313	88.3307	FALSE
P98192	Gnpat	0.614898	1.12089	98.159	FALSE	1.71084	1.61361	45.0525	FALSE	-0.50011	0.94614	88.3307	FALSE
P98200	Atp8a2	0.676887	1.0261	98.159	FALSE	2.91977	1.14019	29.6137	FALSE	-1.01632	0.931695	83.25	FALSE
P98203	Arvcf	1.15898	1.14163	88.4152	FALSE	0.147445	1.01647	75.1276	FALSE	0.366266	1.01802	83.25	FALSE
P99024	Tubb5	-1.23406	0.952519	98.159	FALSE	-1.03889	0.973998	75.2615	FALSE	1.61098	1.08404	64.6391	FALSE
P99026	Psmb4	1.43242	1.05614	88.4152	FALSE	0.201623	1.01204	75.1276	FALSE	-0.408066	0.960728	88.3307	FALSE
P99027	Rplp2	-0.460558	0.982124	100.426	FALSE	-0.58148	0.970271	75.2615	FALSE	0.617667	1.0356	83.25	FALSE
P99028	Uqcrh	1.54368	1.33756	88.4152	FALSE	-2.27086	0.65298	75.2615	FALSE	-0.305462	0.957774	90.0386	FALSE
P99029	Prdx5	0.249657	1.01131	98.159	FALSE	0.524655	1.02028	75.1276	FALSE	0.49591	1.02133	83.25	FALSE
Q00420	Gabpb1	-1.01502	0.740834	98.159	FALSE	-1.8323	0.259452	75.2615	FALSE	-0.214916	0.887824	90.2593	FALSE
Q00422	Gabpa	-0.964385	0.925608	98.159	FALSE	0.990759	1.12119	62.744	FALSE	0.537036	1.10394	83.25	FALSE
Q00493	Cpe	0.844497	1.06888	98.159	FALSE	-1.24674	0.937322	75.2615	FALSE	-1.8072	0.838977	75.5362	FALSE
Q00519	Xdh	-0.49799	0.776086	100.426	FALSE	1.3972	1.35018	45.0525	FALSE	-0.193892	0.975355	90.2593	FALSE
Q00558	F8a1	-0.221227	0.986744	100.426	FALSE	0.132972	1.0084	75.1276	FALSE	1.66698	1.13686	64.6391	FALSE
Q00560	Il6st	0.103395	1.03642	98.159	FALSE	-1.97242	0.30137	75.2615	FALSE	1.38256	1.65926	75.5362	FALSE
Q00612	G6pdx	-0.415534	0.984553	100.426	FALSE	1.4892	1.09921	45.0525	FALSE	-0.20546	0.9933	90.2593	FALSE
Q00623	Apoa1	-0.743328	0.928759	100.175	FALSE	-0.235775	0.969076	75.2615	FALSE	-0.45615	0.914703	88.3307	FALSE
Q00896	Serpina1c	-1.38874	0.90536	98.159	FALSE	-0.928423	0.864831	75.2615	FALSE	-1.11643	0.639104	83.25	FALSE
Q00897	Serpina1d	-1.35576	0.856906	98.159	FALSE	-0.426625	0.909825	75.2615	FALSE	-0.661032	0.851823	88.3307	FALSE
Q00899	Yy1	0.0414513	1.00229	100.175	FALSE	0.186955	1.0211	75.1276	FALSE	1.86219	2.47236	64.6391	FALSE
Q00915	Rbp1	2.14095	1.23077	88.4152	FALSE	1.88112	1.49753	45.0525	FALSE	0.155973	1.04748	88.3307	FALSE
Q00PI9	Hnrnpul2	0.972458	1.03348	88.4152	FALSE	1.16369	1.06658	62.744	FALSE	-0.106268	0.992454	90.2593	FALSE
Q01063	Pde4d	0.0688959	1.01574	100.175	FALSE	2.18785	1.20449	37.0584	FALSE	-0.259104	0.973648	90.0386	FALSE
Q01065	Pde1b	0.416216	1.02474	98.159	FALSE	0.277272	1.06643	75.1276	FALSE	-1.30111	0.865548	83.25	FALSE
Q01097	Grin2b	-0.324029	0.983869	100.426	FALSE	0.408786	1.03167	75.1276	FALSE	-0.672942	0.963352	88.3307	FALSE
Q01147	Creb1	-0.346472	0.986702	100.426	FALSE	-0.837795	0.946779	75.2615	FALSE	-0.414319	0.935027	88.3307	FALSE
Q01149	Col1a2	0.456357	1.17112	98.159	FALSE	-1.02673	0.816729	75.2615	FALSE	-0.382755	0.94791	90.0386	FALSE
Q01237	Hmgcr	-1.21497	0.910687	98.159	FALSE	-0.0594872	0.97029	75.2615	FALSE	-0.238346	0.876765	90.0386	FALSE
Q01279	Egfr	-2.51095	0.865163	75.3642	FALSE	-2.07495	0.877199	75.2615	FALSE	-0.231593	0.981777	90.0386	FALSE
Q01320	Top2a	0.529986	1.23426	98.159	FALSE	0.675017	1.58228	62.744	FALSE	1.30341	2.14911	75.5362	FALSE
Q01338	Adra2a	-0.240806	0.889023	100.426	FALSE	-0.252033	0.971932	75.2615	FALSE	0.306154	1.14093	88.3307	FALSE
Q01339	Apoh	-0.382635	0.709956	100.426	FALSE	-0.0482597	0.948326	75.2615	FALSE	0.5037	2.10598	83.25	FALSE
Q01341	Adcy6	0.392483	1.02724	98.159	FALSE	0.755196	1.05194	62.744	FALSE	0.151015	1.01304	88.3307	FALSE
Q01405	Sec23a	0.735541	1.07487	98.159	FALSE	-0.00106848	0.999908	75.2615	FALSE	0.619757	1.03305	83.25	FALSE
Q01730	Rsu1	-0.663522	0.966813	100.426	FALSE	-0.725439	0.971662	75.2615	FALSE	-1.10224	0.933811	83.25	FALSE
Q01768	Nme2	-1.05338	0.943915	98.159	FALSE	1.12746	1.10358	62.744	FALSE	-1.01454	0.92713	83.25	FALSE
Q01815	Cacna1c	1.69932	1.11361	88.4152	FALSE	1.19608	1.09685	62.744	FALSE	3.51006	1.14758	21.8434	FALSE
Q01853	Vcp	0.400096	1.02453	98.159	FALSE	0.66671	1.04304	62.744	FALSE	-0.070333	0.996576	90.2593	FALSE
Q02053	Uba1	0.409628	1.01123	98.159	FALSE	0.91231	1.03634	62.744	FALSE	0.946506	1.04008	75.5362	FALSE
Q02105	C1qc	-0.221069	0.865559	100.426	FALSE	-0.496027	0.937668	75.2615	FALSE	-0.449989	0.979203	88.3307	FALSE
Q02248	Ctnnb1	-1.36701	0.937212	98.159	FALSE	-0.253756	0.985379	75.2615	FALSE	0.494752	1.02515	83.25	FALSE
Q02257	Jup	-1.11848	0.955247	98.159	FALSE	0.732745	1.10214	62.744	FALSE	-1.78534	0.915788	75.5362	FALSE
Q02357	Ank1	-0.945092	0.891778	100.175	FALSE	1.77804	1.13672	45.0525	FALSE	1.18937	1.09934	75.5362	FALSE
Q02384	Sos2	0.743996	1.94482	98.159	FALSE	-0.0723128	0.947551	75.2615	FALSE	1.17813	2.46372	75.5362	FALSE
Q02526	Zfp41	1.49094	1.17546	88.4152	FALSE	-0.241909	0.802827	75.2615	FALSE	-0.516028	0.654373	88.3307	FALSE
Q02614	Sap30bp	-0.909017	0.922794	100.175	FALSE	1.10524	1.29707	62.744	FALSE	1.14119	1.30316	75.5362	FALSE
Q02780	Nfia	-0.811108	0.937639	100.175	FALSE	-0.104264	0.985885	75.2615	FALSE	0.469926	1.06016	83.25	FALSE
Q02819	Nucb1	0.117862	1.00469	98.159	FALSE	1.47788	1.0639	45.0525	FALSE	1.40231	1.08494	75.5362	FALSE
Q02956	Prkcz	1.84093	1.11476	88.4152	FALSE	-1.06353	0.925226	75.2615	FALSE	-1.57192	0.88429	75.5362	FALSE
Q03059	Chat	-0.475498	0.621629	100.426	FALSE	0.40585	1.1596	75.1276	FALSE	-0.354133	0.934358	90.0386	FALSE
Q03137	Epha4	0.770315	1.04962	98.159	FALSE	-1.36673	0.8839	75.2615	FALSE	0.980554	1.09285	75.5362	FALSE
Q03141	Mark3	0.98574	1.08581	88.4152	FALSE	0.224483	1.01361	75.1276	FALSE	0.460445	1.02973	83.25	FALSE
Q03157	Aplp1	0.636298	1.05971	98.159	FALSE	1.84185	1.15266	45.0525	FALSE	0.815484	1.05457	83.25	FALSE
Q03173	Enah	-0.380897	0.970632	100.426	FALSE	-0.747006	0.970864	75.2615	FALSE	-0.603025	0.925855	88.3307	FALSE
Q03265	Atp5f1a	0.672063	1.02752	98.159	FALSE	0.665649	1.02381	62.744	FALSE	0.384319	1.02501	83.25	FALSE
Q03517	Scg2	3.61273	1.32387	57.2977	FALSE	0.253691	1.04721	75.1276	FALSE	-0.705587	0.891251	88.3307	FALSE
Q03717	Kcnb1	3.69395	1.3624	48.3587	FALSE	-0.120374	0.989414	75.2615	FALSE	2.30308	1.28172	51.7446	FALSE
Q03958	Pfdn6	0.100805	1.00422	98.159	FALSE	1.74674	1.09479	45.0525	FALSE	0.274156	1.01849	88.3307	FALSE
Q03963	Eif2ak2	1.1734	1.40913	88.4152	FALSE	-0.348065	0.937082	75.2615	FALSE	-0.889786	0.692434	88.3307	FALSE
Q04447	Ckb	0.27899	1.02212	98.159	FALSE	-0.599417	0.955211	75.2615	FALSE	-0.0807579	0.993741	90.2593	FALSE
Q04519	Smpd1	0.236059	1.01386	98.159	FALSE	-1.79106	0.859054	75.2615	FALSE	-2.36718	0.753681	64.6391	FALSE
Q04573	Npy1r	0.0809177	1.0466	100.175	FALSE	0.830151	1.09953	62.744	FALSE	1.0892	1.1149	75.5362	FALSE
Q04690	Nf1	0.360704	1.0158	98.159	FALSE	4.12964	1.23929	9.51688	FALSE	0.494756	1.03881	83.25	FALSE
Q04692	Smarcad1	0.669282	1.09863	98.159	FALSE	-0.121589	0.887362	75.2615	FALSE	-0.326706	0.790436	90.0386	FALSE
Q04735	Cdk16	-2.05659	0.726124	88.4152	FALSE	-0.66883	0.87151	75.2615	FALSE	-1.02019	0.8478	83.25	FALSE
Q04736	Yes1	-2.1153	0.897809	82.4751	FALSE	-0.502579	0.953486	75.2615	FALSE	-1.66314	0.857188	75.5362	FALSE
Q04750	Top1	-0.38404	0.983232	100.426	FALSE	-0.639601	0.97522	75.2615	FALSE	0.0434705	1.0024	90.0386	FALSE
Q04841	Mpg	-0.656359	0.928776	100.426	FALSE	1.36767	1.68972	45.0525	FALSE	1.37342	3.0835	75.5362	FALSE
Q04857	Col6a1	0.594454	1.21844	98.159	FALSE	0.158603	1.02248	75.1276	FALSE	0.733535	1.11899	83.25	FALSE
Q04886;Q04887;Q04888	Sox8;Sox9;Sox10	-0.167154	0.968922	100.426	FALSE	0.705477	1.20453	62.744	FALSE	0.272791	1.15274	88.3307	FALSE
Q04899	Cdk18	1.52615	2.91264	88.4152	FALSE	-0.857975	0.826771	75.2615	FALSE	0.654176	1.13359	83.25	FALSE
Q05144	Rac2	-1.02849	0.701839	98.159	FALSE	0.626405	1.04761	62.744	FALSE	0.228596	1.02207	88.3307	FALSE
Q05186	Rcn1	-1.67258	0.891759	88.4152	FALSE	-1.00921	0.933774	75.2615	FALSE	-1.25962	0.8715	83.25	FALSE
Q05512	Mark2	1.03701	1.04156	88.4152	FALSE	1.7705	1.07239	45.0525	FALSE	1.90091	1.09342	51.7446	FALSE
Q05793	Hspg2	0.533169	1.08889	98.159	FALSE	0.586699	1.0503	62.744	FALSE	0.692289	1.05559	83.25	FALSE
Q05816	Fabp5	-3.21981	0.897272	57.2977	FALSE	-0.895229	0.954794	75.2615	FALSE	0.303337	1.01205	88.3307	FALSE
Q05909	Ptprg	-0.237243	0.983891	100.426	FALSE	-0.903798	0.938994	75.2615	FALSE	0.829262	1.05588	83.25	FALSE
Q05920	Pc	0.486963	1.02864	98.159	FALSE	0.323365	1.01674	75.1276	FALSE	0.832409	1.04404	83.25	FALSE
Q05921	Rnasel	-1.51352	0.59438	98.159	FALSE	1.41274	2.28322	45.0525	FALSE	-0.727182	0.735557	88.3307	FALSE
Q05A36	Mex3c	-0.0797961	0.988339	100.426	FALSE	-1.15482	0.836966	75.2615	FALSE	-0.672954	0.76737	88.3307	FALSE
Q05A62	Dnal1	0.614198	1.04097	98.159	FALSE	-0.3703	0.948202	75.2615	FALSE	-0.682191	0.868372	88.3307	FALSE
Q05AA6	Drp2	-0.242669	0.926832	100.426	FALSE	1.73585	1.22427	45.0525	FALSE	1.42533	1.13213	64.6391	FALSE
Q05BC3	Eml1	0.54302	1.04942	98.159	FALSE	-0.0287975	0.996921	75.2615	FALSE	1.58503	1.16908	64.6391	FALSE
Q05CL8	Larp7	0.369197	1.01517	98.159	FALSE	-0.699536	0.703129	75.2615	FALSE	1.20537	1.18527	75.5362	FALSE
Q05D44	Eif5b	0.452439	1.01584	98.159	FALSE	0.43385	1.0137	75.1276	FALSE	0.782185	1.04158	83.25	FALSE
Q06138	Cab39	0.698107	1.02023	98.159	FALSE	1.07583	1.05061	62.744	FALSE	-1.5282	0.94199	75.5362	FALSE
Q06180	Ptpn2	-1.1483	0.579838	98.159	FALSE	-2.73638	0.162802	75.2296	FALSE	-0.966519	0.391058	83.25	FALSE
Q06185	Atp5me	-0.413028	0.982462	100.426	FALSE	1.69301	1.06894	45.0525	FALSE	0.863096	1.06622	83.25	FALSE
Q06335	Aplp2	0.0731299	1.00682	100.175	FALSE	1.56967	1.17179	45.0525	FALSE	0.0834783	1.00884	88.3307	FALSE
Q06770	Serpina6	0.555641	1.17138	98.159	FALSE	0.203691	1.03499	75.1276	FALSE	2.05237	1.63001	51.7446	FALSE
Q06831	Sox4	0.858625	1.0459	98.159	FALSE	-1.12703	0.443993	75.2615	FALSE	-2.87329	0.212734	51.7446	FALSE
Q06890	Clu	-2.15459	0.901934	82.4751	FALSE	-1.25194	0.936715	75.2615	FALSE	-0.93366	0.93582	83.25	FALSE
Q07076	Anxa7	-0.822826	0.938157	100.175	FALSE	-1.28349	0.941475	75.2615	FALSE	-1.55223	0.927851	75.5362	FALSE
Q07079	Igfbp5	1.72536	1.42551	88.4152	FALSE	-2.6829	0.590983	75.2296	FALSE	-0.43236	0.779991	88.3307	FALSE
Q07113	Igf2r	-1.11778	0.931594	98.159	FALSE	2.00344	1.08743	45.0525	FALSE	0.712122	1.06473	83.25	FALSE
Q07231	Zscan21	-0.704062	0.917509	100.426	FALSE	0.289433	1.29837	75.1276	FALSE	1.06978	2.09639	75.5362	FALSE
Q07235	Serpine2	0.363916	1.03527	98.159	FALSE	0.144859	1.01426	75.1276	FALSE	-1.06936	0.936385	83.25	FALSE
Q07409	Cntn3	-0.643252	0.904015	100.426	FALSE	-1.43849	0.90743	75.2615	FALSE	-2.87441	0.863131	51.7446	FALSE
Q07417	Acads	-0.285183	0.94776	100.426	FALSE	0.942283	1.0671	62.744	FALSE	0.669408	1.05159	83.25	FALSE
Q07646	Mest	0.647371	1.07082	98.159	FALSE	0.478769	1.05231	75.1276	FALSE	0.264972	1.07711	88.3307	FALSE
Q07813	Bax	-1.00432	0.943645	98.159	FALSE	0.635154	1.04484	62.744	FALSE	-0.505135	0.950868	88.3307	FALSE
Q08024	Cbfb	1.08057	1.21584	88.4152	FALSE	0.754155	1.50176	62.744	FALSE	0.648391	2.62936	83.25	FALSE
Q08091	Cnn1	-0.0222309	0.983318	100.426	FALSE	0.00159585	1.00097	75.1276	FALSE	0.13097	1.06022	88.3307	FALSE
Q08093	Cnn2	0.749087	1.21917	98.159	FALSE	0.00651731	1.00542	75.1276	FALSE	0.235071	1.12722	88.3307	FALSE
Q08122	Tle3	2.22287	1.19915	88.4152	FALSE	-0.744686	0.836583	75.2615	FALSE	-0.909167	0.601592	88.3307	FALSE
Q08274	Dmwd	2.54009	1.14545	82.4751	FALSE	0.13733	1.00704	75.1276	FALSE	0.0223236	1.00221	90.0386	FALSE
Q08288	Lyar	-0.902157	0.960837	100.175	FALSE	-1.36187	0.787676	75.2615	FALSE	0.760921	1.21582	83.25	FALSE
[truncated: 5,186 more rows]
