# Supplementary material for: A cross-species spatiotemporal proteomic analysis identifies UBE3A-dependent signaling pathways and targets
Source: Mol Psychiatry. 2022 Mar 9;27(5):2590–601. doi: 10.1038/s41380-022-01484-z (PMC9135630; doi:10.1038/s41380-022-01484-z)
Supplement: Supplementary file 3 — Supplementary Table 3 [file 41380_2022_1484_MOESM3_ESM.xls]

## Sheet: SupplementaryTable3
Supplementary Table 3: Table of pathways enriched in the mouse developmental time course experiment. Pathway analysis was performed using the Perseus 1D enrichment analysis. Annotation terms are filtered such that a term is retaining if it is significantly up- or down-regulated in at least one time point after multiple hypothesis correction (Benj. Hoch. FDR <= 0.05).
Column	Type	Name	Size	Score	P value	Benj. Hoch. FDR
Score(d)_p21	Keywords	Proteasome	46	0.635551	9.95e-14	5.18e-11
Score(d)_p56	Keywords	Phosphoprotein	4555	0.0982251	3.77e-12	1.96e-09
Score(d)_p21	CC.unique	proteasome complex	47	0.536601	2.15e-10	3.27e-07
Score(d)_p21	CC.unique	proteasome accessory complex	17	0.88621	2.6e-10	1.98e-07
Score(d)_p56	Keywords	Synapse	361	0.167815	7.38e-08	1.92e-05
Score(d)_p1	Keywords	Proteasome	46	0.439406	2.68e-07	0.000139424
Score(d)_p56	CC.unique	cell junction	416	0.149536	2.94e-07	0.000448205
Score(d)_p1	Keywords	Isopeptide bond	930	0.100713	6.94e-07	0.000180717
Score(d)_p1	CC.unique	proteasome complex	47	0.413819	9.71e-07	0.00147914
Score(d)_p56	CC.unique	proteasome accessory complex	17	0.666921	1.97e-06	0.00149777
Score(d)_p56	Keywords	Proteasome	46	0.405369	2.07e-06	0.000359604
Score(d)_p56	Keywords	Coiled coil	954	0.0943642	2.59e-06	0.00033752
Score(d)_p21	Keywords	Signal	838	-0.0993112	2.87e-06	0.000748417
Score(d)_p56	Keywords	Cell junction	527	0.121139	3.55e-06	0.000369508
Score(d)_p21	BP.unique	positive regulation of phagocytosis	25	-0.532784	4.11e-06	0.0381587
Score(d)_p56	CC.unique	mitochondrion	1090	-0.0872797	4.3e-06	0.00218142
Score(d)_p56	CC.unique	postsynaptic membrane	172	0.203837	4.78e-06	0.0018202
Score(d)_p21	Keywords	Synapse	361	-0.140381	6.73e-06	0.00116955
Score(d)_p1	CC.unique	presynaptic ribosome	49	0.366623	9.44e-06	0.00718992
Score(d)_p21	CC.unique	postsynapse	521	-0.115918	1.02e-05	0.00517157
Score(d)_p21	BP.unique	proteasomal protein catabolic process	24	0.51186	1.45e-05	0.0449524
Score(d)_p1	CC.unique	proteasome core complex	15	0.64287	1.65e-05	0.00837462
Score(d)_p21	Keywords	Disulfide bond	778	-0.0935807	1.96e-05	0.00255851
Score(d)_p1	BP.unique	proteasomal protein catabolic process	24	0.502921	2.04e-05	0.0948753
Score(d)_p21	Keywords	Threonine protease	16	0.61152	2.32e-05	0.00241652
Score(d)_p21	CC.unique	proteasome core complex	15	0.624011	2.9e-05	0.0110346
Score(d)_p1	CC.unique	postsynaptic ribosome	67	0.29572	3.01e-05	0.0114624
Score(d)_p1	CC.unique	cytosolic large ribosomal subunit	47	0.352532	3.02e-05	0.00919379
Score(d)_p56	Keywords	Isopeptide bond	930	0.0846498	3.03e-05	0.00262742
Score(d)_p56	CC.unique	proteasome complex	47	0.351369	3.21e-05	0.00976536
Score(d)_p21	CC.unique	synapse	926	-0.0843427	3.34e-05	0.0101824
Score(d)_p56	CC.unique	presynaptic active zone	83	0.263291	3.62e-05	0.00919621
Score(d)_p21	CC.unique	glutamatergic synapse	426	-0.119001	3.69e-05	0.00937592
Score(d)_p21	CC.unique	proteasome regulatory particle	9	0.792211	3.9e-05	0.00847588
Score(d)_p21	CC.unique	cytosolic proteasome complex	7	0.891917	4.41e-05	0.00839114
Score(d)_p21	Keywords	Secreted	345	-0.129779	4.63e-05	0.00402323
Score(d)_p21	CC.unique	proteasome regulatory particle, base subcomplex	11	0.707362	4.91e-05	0.00830093
Score(d)_p1	Keywords	Threonine protease	16	0.583339	5.42e-05	0.00941385
Score(d)_p56	CC.unique	synapse	926	0.0820489	5.44e-05	0.011833
Score(d)_p21	Keywords	Glycoprotein	1088	-0.0761541	6.14e-05	0.00456662
Score(d)_p56	CC.unique	postsynaptic density	365	0.122241	8.13e-05	0.0154691
Score(d)_p1	Keywords	Phosphoprotein	4555	-0.0556432	8.33e-05	0.010855
Score(d)_p21	CC.unique	messenger ribonucleoprotein complex	10	-0.714274	9.26e-05	0.0141008
Score(d)_p56	CC.unique	presynapse	432	0.11171	9.68e-05	0.0163783
Score(d)_p1	Keywords	Lipoprotein	401	-0.113672	0.000127759	0.0133125
Score(d)_p56	Keywords	Intermediate filament	22	-0.471986	0.000129037	0.00960401
Score(d)_p21	Keywords	Glutamine amidotransferase	7	0.835108	0.00013087	0.00852292
Score(d)_p21	CC.unique	aminoacyl-trna synthetase multienzyme complex	12	0.637595	0.000132315	0.0183196
Score(d)_p1	Keywords	Ribonucleoprotein	231	0.146252	0.000152238	0.0132193
Score(d)_p56	Keywords	Keratin	10	-0.688012	0.000166208	0.0108243
Score(d)_p1	CC.unique	proteasome regulatory particle, lid subcomplex	7	0.819702	0.000173859	0.0441311
Score(d)_p56	CC.unique	presynaptic active zone cytoplasmic component	19	0.493385	0.000199389	0.030367
Score(d)_p1	CC.unique	proteasome accessory complex	17	0.519037	0.000213888	0.0465358
Score(d)_p21	CC.unique	postsynaptic density	365	-0.113451	0.000254861	0.032346
Score(d)_p21	Keywords	Acetylation	2402	0.0525571	0.000272917	0.0157989
Score(d)_p1	Keywords	Nucleosome core	8	0.740176	0.000290269	0.0216043
Score(d)_p21	Keywords	Cell junction	527	-0.0945269	0.000297092	0.0154785
Score(d)_p21	CC.unique	eukaryotic 48s preinitiation complex	13	0.578065	0.000310356	0.0363594
Score(d)_p21	CC.unique	cell junction	416	-0.104876	0.000323365	0.0351775
Score(d)_p1	Keywords	Mitochondrion inner membrane	206	0.146085	0.000345029	0.02247
Score(d)_p56	Keywords	Nucleus	2175	0.0529336	0.000356807	0.0206552
Score(d)_p56	Keywords	Motor protein	53	0.278965	0.000457679	0.0238451
Score(d)_p21	CC.unique	eukaryotic 43s preinitiation complex	13	0.559572	0.000480998	0.0488373
Score(d)_p56	Keywords	Oxidoreductase	288	-0.120347	0.000529092	0.0250597
Score(d)_p21	Keywords	Hydrolase	743	0.0773383	0.000546007	0.0258609
Score(d)_p21	Keywords	Protease	182	0.149466	0.00056527	0.0245421
Score(d)_p1	CC.unique	glutamatergic synapse	426	-0.0989903	0.000599033	0.10137
Score(d)_p56	Keywords	Ion transport	219	0.134782	0.000670367	0.0291051
Score(d)_p56	Keywords	Ubl conjugation	1243	0.0599035	0.000879994	0.0352674
Score(d)_p56	Keywords	Alternative splicing	2269	0.0486259	0.000906203	0.0337237
Score(d)_p56	Keywords	Repeat	1765	0.0523669	0.000935299	0.0324861
Score(d)_p56	Keywords	Synaptosome	55	0.258256	0.000951769	0.030992
Score(d)_p21	Keywords	EGF-like domain	67	-0.231627	0.00108192	0.0433601
Score(d)_p1	CC.unique	aminoacyl-trna synthetase multienzyme complex	12	0.540249	0.00120134	0.152471
Score(d)_p21	Keywords	Serine/threonine-protein kinase	199	-0.134422	0.00120209	0.044735
Score(d)_p56	Keywords	Chromatin regulator	158	0.148557	0.0013823	0.0423634
Score(d)_p56	Keywords	Voltage-gated channel	58	0.241283	0.00152628	0.0441772
Score(d)_p21	CC.unique	presynaptic active zone cytoplasmic component	19	-0.419179	0.00157592	0.114291
Score(d)_p21	CC.unique	proteasome regulatory particle, lid subcomplex	7	0.685145	0.00170116	0.112647
Score(d)_p56	CC.unique	aminoacyl-trna synthetase multienzyme complex	12	0.505229	0.00245667	0.207861
Score(d)_p56	CC.unique	cytosolic proteasome complex	7	0.659587	0.00252004	0.182763
Score(d)_p56	Keywords	Lipoprotein	401	-0.0893193	0.00261193	0.0648007
Score(d)_p21	CC.unique	postsynaptic membrane	172	-0.131892	0.00307921	0.167487
Score(d)_p56	CC.unique	postsynapse	521	0.0769923	0.00337632	0.205686
Score(d)_p1	Keywords	Coiled coil	954	-0.0580296	0.0038429	0.111231
Score(d)_p1	CC.unique	proteasome regulatory particle	9	0.555741	0.00390536	0.237914
Score(d)_p56	CC.unique	proteasome regulatory particle	9	0.549144	0.00435201	0.21381
Score(d)_p56	CC.unique	eukaryotic 43s preinitiation complex	13	0.454963	0.004533	0.209205
Score(d)_p1	Keywords	Acetylation	2402	0.0393505	0.00642745	0.119596
Score(d)_p56	CC.unique	proteasome regulatory particle, lid subcomplex	7	0.592707	0.00663535	0.273126
Score(d)_p21	CC.unique	mitochondrion	1090	0.0511967	0.00701335	0.267033
Score(d)_p56	CC.unique	eukaryotic 48s preinitiation complex	13	0.423662	0.00821298	0.271921
Score(d)_p1	Keywords	Chromatin regulator	158	0.120585	0.00942878	0.158464
Score(d)_p1	Keywords	Signal	838	-0.0543529	0.0104314	0.164689
Score(d)_p1	CC.unique	eukaryotic 48s preinitiation complex	13	0.401607	0.0122247	0.41374
Score(d)_p1	Keywords	Glycoprotein	1088	-0.0474145	0.0125907	0.177291
Score(d)_p56	CC.unique	glutamatergic synapse	426	0.0715869	0.0130663	0.349121
Score(d)_p56	CC.unique	proteasome regulatory particle, base subcomplex	11	0.429908	0.0136034	0.33964
Score(d)_p1	CC.unique	eukaryotic 43s preinitiation complex	13	0.394978	0.0137308	0.444936
Score(d)_p21	Keywords	Keratin	10	-0.437301	0.0166947	0.212144
Score(d)_p56	CC.unique	messenger ribonucleoprotein complex	10	0.423418	0.0204831	0.405139
Score(d)_p1	Keywords	Nucleus	2175	0.0341472	0.0212749	0.251914
Score(d)_p56	Keywords	Mitochondrion inner membrane	206	-0.0939903	0.0212982	0.205488
Score(d)_p1	Keywords	Ubl conjugation	1243	0.040805	0.0234623	0.271641
Score(d)_p1	BP.unique	positive regulation of phagocytosis	25	-0.25784	0.0258192	1.58711
Score(d)_p56	Keywords	Hydrolase	743	-0.0492532	0.0276886	0.232673
Score(d)_p21	Keywords	Nucleosome core	8	0.429557	0.0354595	0.284221
Score(d)_p1	Keywords	Hydrolase	743	0.0459031	0.0401773	0.348873
Score(d)_p21	CC.unique	presynapse	432	-0.0563948	0.0490579	0.661197
Score(d)_p21	Keywords	Lipoprotein	401	-0.0579698	0.0507502	0.362204
Score(d)_p1	Keywords	Secreted	345	-0.0598092	0.0604846	0.389043
Score(d)_p1	Keywords	Ion transport	219	0.0696758	0.0786833	0.436106
Score(d)_p1	CC.unique	postsynaptic density	365	-0.0530255	0.0873805	0.836985
Score(d)_p1	CC.unique	mitochondrion	1090	0.0321688	0.0902407	0.838028
Score(d)_p56	Keywords	Glutamine amidotransferase	7	0.361412	0.0978682	0.459363
Score(d)_p56	CC.unique	cytosolic large ribosomal subunit	47	0.138287	0.101719	0.837392
Score(d)_p21	CC.unique	postsynaptic ribosome	67	-0.115634	0.102759	0.828049
Score(d)_p21	CC.unique	presynaptic ribosome	49	-0.125221	0.130298	0.889884
Score(d)_p1	CC.unique	proteasome regulatory particle, base subcomplex	11	0.261448	0.133447	0.972438
Score(d)_p1	CC.unique	presynaptic active zone cytoplasmic component	19	-0.196621	0.138237	0.974699
Score(d)_p1	CC.unique	cell junction	416	-0.043147	0.139043	0.971387
Score(d)_p21	Keywords	Mitochondrion inner membrane	206	0.059961	0.141839	0.595952
Score(d)_p1	Keywords	Repeat	1765	-0.0230565	0.145104	0.635286
Score(d)_p1	Keywords	Glutamine amidotransferase	7	0.308028	0.158311	0.659842
Score(d)_p56	CC.unique	proteasome core complex	15	0.209969	0.159444	0.967462
Score(d)_p56	Keywords	Threonine protease	16	0.20173	0.162723	0.614339
Score(d)_p56	Keywords	Nucleosome core	8	0.282539	0.166577	0.615509
Score(d)_p1	CC.unique	cytosolic proteasome complex	7	0.294333	0.177641	1.04459
Score(d)_p56	Keywords	Serine/threonine-protein kinase	199	-0.0542188	0.191487	0.647823
Score(d)_p21	Keywords	Phosphoprotein	4555	0.0184394	0.19228	0.681482
Score(d)_p21	Keywords	Coiled coil	954	0.0246696	0.219097	0.746075
Score(d)_p1	Keywords	Cell junction	527	-0.0319639	0.221197	0.805898
Score(d)_p21	Keywords	Alternative splicing	2269	-0.0175707	0.230532	0.719204
Score(d)_p21	Keywords	Chromatin regulator	158	0.0545965	0.239825	0.726447
Score(d)_p56	BP.unique	proteasomal protein catabolic process	24	0.132274	0.262531	1.79046
Score(d)_p56	Keywords	Protease	182	-0.0471419	0.276847	0.72847
Score(d)_p1	Keywords	Serine/threonine-protein kinase	199	0.0429816	0.300448	0.860073
Score(d)_p21	Keywords	Synaptosome	55	-0.0769227	0.325002	0.802492
Score(d)_p1	CC.unique	presynaptic active zone	83	-0.0607296	0.340753	1.2814
Score(d)_p56	CC.unique	presynaptic ribosome	49	0.0755145	0.361572	1.28662
Score(d)_p1	CC.unique	presynapse	432	0.0259361	0.365398	1.29119
Score(d)_p21	Keywords	Repeat	1765	-0.0142854	0.366655	0.84901
Score(d)_p56	BP.unique	positive regulation of phagocytosis	25	0.101126	0.382015	1.87413
Score(d)_p1	CC.unique	postsynaptic membrane	172	-0.0389001	0.382697	1.28949
Score(d)_p56	CC.unique	postsynaptic ribosome	67	0.0585627	0.408616	1.34702
Score(d)_p1	CC.unique	messenger ribonucleoprotein complex	10	-0.148202	0.417301	1.338
Score(d)_p1	Keywords	Intermediate filament	22	-0.0991343	0.42135	0.97566
Score(d)_p21	CC.unique	cytosolic large ribosomal subunit	47	-0.0567883	0.501541	1.36158
Score(d)_p1	Keywords	Voltage-gated channel	58	-0.0496627	0.514142	1.02632
Score(d)_p1	Keywords	Protease	182	0.0278225	0.521012	1.03212
Score(d)_p56	Keywords	Ribonucleoprotein	231	0.0242239	0.530455	0.994127
Score(d)_p21	Keywords	Ion transport	219	0.0233581	0.55554	0.994627
Score(d)_p56	Keywords	EGF-like domain	67	-0.0398898	0.573535	1.01292
Score(d)_p1	Keywords	Alternative splicing	2269	-0.00803855	0.583325	1.05525
Score(d)_p21	Keywords	Ribonucleoprotein	231	0.0210672	0.585365	1.00985
Score(d)_p1	Keywords	Synapse	361	-0.016534	0.59595	1.05609
Score(d)_p21	Keywords	Nucleus	2175	-0.0078585	0.596098	1.00834
Score(d)_p1	Keywords	Synaptosome	55	-0.039901	0.609675	1.0588
Score(d)_p1	CC.unique	synapse	926	-0.010181	0.616514	1.48804
Score(d)_p1	Keywords	Disulfide bond	778	-0.0109762	0.616578	1.06723
Score(d)_p21	Keywords	Isopeptide bond	930	0.00997246	0.623116	1.02735
Score(d)_p56	Keywords	Acetylation	2402	-0.00667052	0.644115	1.0487
Score(d)_p21	CC.unique	presynaptic active zone	83	-0.0290592	0.648492	1.5384
Score(d)_p21	Keywords	Oxidoreductase	288	0.0145565	0.675085	1.05939
Score(d)_p1	Keywords	Oxidoreductase	288	0.014329	0.679881	1.13531
Score(d)_p56	Keywords	Secreted	345	-0.0121159	0.703733	1.07206
Score(d)_p21	Keywords	Ubl conjugation	1243	-0.00549016	0.760474	1.11923
Score(d)_p21	Keywords	Intermediate filament	22	-0.0302353	0.806271	1.12921
Score(d)_p21	Keywords	Motor protein	53	-0.0181906	0.819249	1.14125
Score(d)_p56	Keywords	Disulfide bond	778	0.00459483	0.833977	1.15252
Score(d)_p1	Keywords	EGF-like domain	67	-0.0128408	0.856221	1.19276
Score(d)_p56	Keywords	Glycoprotein	1088	-0.00245641	0.897147	1.18034
Score(d)_p21	Keywords	Voltage-gated channel	58	-0.00914088	0.904419	1.17801
Score(d)_p1	CC.unique	postsynapse	521	-0.00249494	0.924326	1.64457
Score(d)_p56	Keywords	Signal	838	-0.00201394	0.924395	1.19803
Score(d)_p1	Keywords	Keratin	10	0.00618902	0.972979	1.23039
Score(d)_p1	Keywords	Motor protein	53	0.00251625	0.974784	1.22672
