# Supplementary material for: A cross-species spatiotemporal proteomic analysis identifies UBE3A-dependent signaling pathways and targets
Source: Mol Psychiatry. 2022 Mar 9;27(5):2590–601. doi: 10.1038/s41380-022-01484-z (PMC9135630; doi:10.1038/s41380-022-01484-z)
Supplement: Supplementary file 4 — Supplementary Table 4 [file 41380_2022_1484_MOESM4_ESM.xls]

## Sheet: SupplementaryTable4
Supplementary Table 4: Protein expression table containing a list of proteins detected and quantified in the rat brain regions experiment. The data are filtered for missing values
UniprotID	GeneName	Protein Name	Protein Description	CB_Control_1	CB_Control_2	CB_Control_3	CB_AS_1	CB_AS_2	CB_AS_3	CB_Control_4	CB_AS_4	CB_AS_5	CB_AS_6	CB_Control_5	CB_Control_6	CB_Control_7	CB_Control_8	CB_AS_7	CB_AS_8	CX_Control_1	CX_Control_2	CX_Control_3	CX_AS_1	CX_AS_2	CX_AS_3	CX_Control_4	CX_AS_4	CX_AS_5	CX_AS_6	CX_Control_5	CX_Control_6	CX_Control_7	CX_Control_8	CX_AS_7	CX_AS_8	HC_Control_1	HC_Control_2	HC_Control_3	HC_AS_1	HC_AS_2	HC_AS_3	HC_Control_4	HC_AS_4	HC_AS_5	HC_AS_6	HC_Control_5	HC_Control_6	HC_Control_7	HC_Control_8
P50137	Tkt	TKT_RAT	Transketolase	275139	240090	373311	308014	189757	341057	186819	547616	462762	491071	142072	146535	201253	134667	185023	177336	118338	122704	280469	181771	98465	210108	98431	258107	256260	159643	76231	78746	126675	78690	104701	105549	97743	148275	99822	146575	85647	140406	125408	212969	318547	249956	115885	69400	116533	77119
F1M7B8	Ube3a	F1M7B8_RAT	Ubiquitin protein ligase E3A	109840	107248	112964	27958	24891	30445	104750	32937	27305	30612	97084	111062	101276	92374	33289	23477	127853	118035	112860	12687	14821	9207	109494	7899	5778	18731	113420	120451	126541	117149	10528	8204	114721	115691	118237	10404	10289	11523	124436	10222	10256	8934	119768	121176	128035	115136
A0A0G2K2A5	Uchl5	A0A0G2K2A5_RAT	Ubiquitin carboxyl-terminal hydrolase	139463	145665	137202	172736	171298	169864	142196	173605	173673	178536	148009	133397	148325	143688	160955	172334	124400	126629	127116	160876	167137	171327	122934	183855	181656	178028	130689	136386	133084	128256	175545	176592	117817	122994	122873	156048	162786	173623	131015	159854	180080	169762	124195	114868	121247	119762
P68370	Tuba1a	TBA1A_RAT	Tubulin alpha-1A chain	85172120	86077088	84877104	82123704	79050512	82261568	79318520	83687136	76322272	76416448	78590592	76856592	78704784	76876640	80283128	76034160	124856640	117879576	124011368	113625128	119713528	118826920	117676808	118096048	117223576	119678608	110457328	120517216	124428016	117411008	121344120	118363496	118552128	123796112	123645032	100642240	121971392	121842784	123514576	117051536	113302224	114589224	122868792	127662880	116920448	124140112
Q68FR8	Tuba3a	TBA3_RAT	Tubulin alpha-3 chain	78334632	78226720	77265320	79555400	68101464	78941120	73515192	74497400	70219224	73763232	69998160	68508936	71153464	67967824	75447104	65477464	118982584	107714904	104135576	101499232	108247400	105186704	101150376	101296576	101206264	110250312	98437440	112637656	110202672	102584520	103793128	99793184	109567592	108119200	110573912	111800216	104759048	107667680	110693712	96785576	105591696	100365936	121364768	111843552	106612336	107032728
P60711	Actb	ACTB_RAT	Actin, cytoplasmic 1	57354948	58258368	58068820	55209512	55639336	57510004	60745936	60499824	54512100	59312568	60733584	52243532	54032916	57727296	59348160	61174732	71154320	69599792	66872552	68090896	68466224	69250424	68175760	65841236	68278296	64668716	70996168	71138016	67238128	69728864	67817952	68582440	78529112	79854088	80987544	73197480	76474704	80039272	75691656	79041624	69044952	78569888	80977280	80525568	84611912	79962720
I7EFB0	Mbp	I7EFB0_RAT	Myelin basic protein transcript variant N (Fragment)	24172260	45731956	51687728	54899756	54716204	49347040	58001700	42185992	66219304	30762158	66133248	55218048	52882648	55700856	50702472	47380932	47953292	43219728	58556708	47227252	33667116	48214264	37867840	30165942	23514264	32081410	30444234	25649046	43920656	30912306	37976436	30099996	57672900	60022964	45977944	47632540	49935500	61022740	34931384	42931072	28120870	47928320	37267564	59914936	41660844	44168060
A0A0G2JSW3	Hbb	A0A0G2JSW3_RAT	Globin a4	102168360	77988624	110710016	75305152	79473760	138767984	79028304	126940688	69292472	87599960	89260240	96380192	75953664	74519616	123769200	87918400	27579520	43614748	34882468	33308562	44198736	35749052	42286224	36889832	30307102	48819048	71058896	52070220	46412052	43464552	31781860	49552068	27262090	33855824	30900728	45255252	32572724	30291298	31473138	42618752	43300008	25665100	33500216	39116300	20539524	42594836
P04797	Gapdh	G3P_RAT	Glyceraldehyde-3-phosphate dehydrogenase	45231876	45378828	47456816	46154772	46090084	44504136	45145468	43647604	46656428	45632760	45605968	41798524	45650624	44162248	43866572	45420000	45604676	45237084	42398784	42588556	41392480	43035960	39266792	42688296	42571832	41747144	40673248	42243748	43730844	40640796	42499768	42662000	45458916	43040800	43889668	45035240	43148928	44386656	43500776	42888880	42034692	44584392	43432840	46920056	43687412	42387008
Q5XIF6	Tuba4a	TBA4A_RAT	Tubulin alpha-4A chain	28412734	26850306	27752938	27157224	25822640	25614642	28995460	27290536	26220336	26988660	25937488	27937826	28818426	26214372	29825180	26589734	44619432	39451376	44828248	46211260	47517864	42562964	38569696	45285796	41044116	45436976	44525732	45148124	45746124	49128080	45913600	42849912	38020656	38828380	39268696	38495548	40156364	41835340	35439544	37230920	41436936	39304420	39690496	41531600	37952396	36660896
G3V7C6	Tubb4b	G3V7C6_RAT	Tubulin beta chain	31199118	31595468	33013356	31025536	30453162	34475604	32620184	31618134	30745880	30486052	30876768	32267678	32644892	30369640	32618860	31441930	40611220	37768696	40556016	38665576	38176024	39078676	35271000	38368332	37816184	38086220	38305536	37954624	35702804	38161068	38374280	36771648	36636248	36766556	35842248	37147048	41661544	37462064	35715644	34510352	36857128	33495666	39442548	37697540	35262164	36446960
A0A0G2JSV6	Hba-a2	A0A0G2JSV6_RAT	Globin c2	86845504	63270368	91942560	62726720	60446368	120325112	71049848	102675744	54830572	69701296	75563952	73546816	60066564	59462400	105772016	73268024	21840422	33541938	27826522	27508754	36865964	26730052	34866456	28841486	23497590	42376716	51789384	39468824	36644796	33738336	24404408	38373488	20938310	25684892	25227038	36219836	25577178	25373222	23439828	32343782	35439032	18499518	27077114	31269406	16074173	31980476
P60203	Plp1	MYPR_RAT	Myelin proteolipid protein	28025974	22830818	21616412	29485626	23098494	24140142	33059902	23826976	37167740	26597720	28324800	31695462	33061312	32393974	20243242	21898292	35735804	40690076	50286536	40425456	24285922	38914564	30311040	26310212	20794564	25571020	24736120	22590578	38157368	27867156	29154842	22790968	43332988	48625860	39253812	42143876	41202896	51432708	28554484	39058684	29916390	41621300	32478806	43810908	31359526	30675262
P0DP29;P0DP30;P0DP31	Calm1;Calm2;Calm3	CALM1_RAT;CALM2_RAT;CALM3_RAT	Calmodulin-1;Calmodulin-2;Calmodulin-3	17279402	17594952	18124836	17868058	17245452	18016454	17644118	17148406	18096328	17740740	17070560	16639313	17619428	16740734	17363882	17505806	27376230	26339086	25955620	27547674	27138190	25157316	25465892	27599210	25276016	26842142	27500978	25758072	25785808	28530600	28735726	27522428	23911798	24280704	24795058	23830710	24669944	24276116	21966908	23250648	24177118	23626728	22176826	24099074	23843920	22631264
P15999	Atp5f1a	ATPA_RAT	ATP synthase subunit alpha, mitochondrial	23927332	24577492	23556608	24363952	26412568	24829876	22576900	23714272	26959650	24908946	26300480	27044926	26224642	28898012	25414224	26392792	22619302	20918162	21473732	21597382	21938772	21568086	23779406	23325022	23192084	22171254	23150308	24036326	23099982	26254692	23223870	23489196	22451544	23126030	22216440	21353916	22421556	23462860	22595638	24217030	21865776	22381468	21452676	20751030	23880196	24529240
P04636	Mdh2	MDHM_RAT	Malate dehydrogenase, mitochondrial	25023644	23367442	23430766	24144798	25210244	25460556	22844504	24035806	25615624	23341424	25707594	25163286	25356378	26056258	25660968	24438856	20647072	19724180	19912460	20928760	22514328	21500296	20919546	21848592	21393274	21232186	21613914	22112948	21664298	24197616	21771642	22089032	22337220	22783244	22192834	22020144	20158522	20922512	21133008	22890492	21276076	21796826	20547252	23136952	21998936	23802812
P06685	Atp1a1	AT1A1_RAT	Sodium/potassium-transporting ATPase subunit alpha-1	24033082	23548214	24500576	21601132	22576588	21796832	21308830	22319624	20431314	22032182	21015568	23555254	21408306	22548080	23618342	19543366	22318020	21961246	20990292	22407670	23098130	23002996	20515444	22105786	19050692	20618314	22786574	23509052	23684828	26029498	23880484	22854502	19759098	19931540	20171410	19014748	20585528	19439812	20358116	19237404	19981974	19564298	21071798	20362362	21125490	20162614
P11980	Pkm	KPYM_RAT	Pyruvate kinase PKM	20865000	22016436	21953900	21561180	22368058	22877232	22619028	21620806	21525758	21329240	22279782	20039458	19881836	20567512	21137262	18675896	21102980	21623876	19964842	21060276	19396896	19170788	20462232	20147818	20425486	20497696	19979440	18956124	19758432	20298298	20162668	19867494	20246498	20915432	19777572	19830214	19357814	20531772	19892992	19430238	20617568	20411116	20320372	19841040	21092692	19727096
G3V6D3;P10719	Atp5f1b	G3V6D3_RAT;ATPB_RAT	ATP synthase subunit beta;ATP synthase subunit beta, mitochondrial	22519394	21709388	21370798	22818826	21306580	22619474	20757184	21867512	24008132	22995906	22476754	22563846	22910904	24120598	23115346	21764994	19774384	17311822	17355764	18739190	18234500	18738542	19627264	18847358	19262384	20597202	19488340	21678348	21062842	22982148	20913432	18731876	18578082	18218146	19215600	18490190	18231904	20404396	18627036	19030084	18242692	18117614	19630554	18828338	19554912	19544592
F1LUE2	Camk2b	F1LUE2_RAT	Calcium/calmodulin-dependent protein kinase II, beta, isoform CRA_c	5099342	5416707	5311177	5312539	5596431	5258403	5405331	5339736	5263608	5378673	5455986	5163305	5302807	4994897	5185628	5447103	15720720	14751073	14883216	15961538	16921010	15092181	16139244	17892784	16582085	17953450	17596976	15283182	15036783	17553628	16873066	17686432	19714004	19037512	20434588	19454954	19297896	21244216	17437716	21346374	18958200	21199594	17645254	22548916	20988068	19176492
P47942	Dpysl2	DPYL2_RAT	Dihydropyrimidinase-related protein 2	11379274	11753977	11885500	11381690	12063424	11316017	11332054	10900053	11664260	10119200	11307804	10870791	11393641	10601900	10268705	10703862	17055606	17299076	17852040	15523693	16332839	16334439	15255297	15759854	15129593	14242444	14982306	15351436	15687185	14265054	15200346	15948492	16303747	16842784	16436303	15540814	16517583	16115121	15843520	15289732	15328673	14707900	15530309	16049009	15431086	15447552
D3ZRN3	Actbl2	D3ZRN3_RAT	Actin, beta-like 2	12147568	12756055	12236831	12388332	12137899	12525546	13610775	13542909	12448812	11437298	12361072	12488837	11886012	12409392	12952020	11668636	16351220	15797042	15611582	15303517	14406784	15237089	14489066	14972309	14098835	13845222	15660731	15723724	15762851	15707900	15324988	15824781	2712840	16351847	18375088	15195281	16354241	17646402	18999700	17372056	14198128	17057272	16615417	17184718	19041382	17388260
P06686	Atp1a2	AT1A2_RAT	Sodium/potassium-transporting ATPase subunit alpha-2	13679157	14423960	14405244	12407514	13212196	13563918	13661526	13228712	13172812	12589614	14628436	13364353	13815692	13723228	14013307	13253283	14209561	16561446	14778491	14439621	15114465	15959049	15259008	14817508	14015050	13602175	14672914	16017477	15370536	15598059	15935762	16154683	15967589	16496013	15174009	15311117	16654493	17070772	16156203	15953544	14912256	14256399	16622190	15910076	16379656	16848316
P35213	Ywhab	1433B_RAT	14-3-3 protein beta/alpha	12920636	12779729	13000349	12770523	12318490	12264965	13274661	12443530	12790861	12796085	12646174	12150596	12228214	12259664	12792408	12332960	14940120	14899062	14767494	14502254	13916504	14152308	14779444	14405944	15553114	14821367	15266723	14174202	14610430	14727481	14547884	14715558	15290646	15230548	15983622	14443948	15101065	15845379	15253530	14587640	14863396	14814402	15665129	15464066	16315717	14839160
P48500	Tpi1	TPIS_RAT	Triosephosphate isomerase	14743500	14307805	14706509	15219322	15083429	14716276	14469306	14492470	14606215	15284880	14532493	14284304	14164750	14399530	14267020	14388984	14449627	14705473	14440141	15063432	14229865	15077685	14007715	14610672	14925308	13942445	13580877	13517314	13317715	12803084	13742181	13945833	14128225	14360278	14437258	14613058	14800681	14306566	14476637	13761476	14528141	13979551	13973847	13766328	13575787	14112708
M0R5J4;P04764;Q5BJ93	;Eno1;Eno1	M0R5J4_RAT;ENOA_RAT;Q5BJ93_RAT	Uncharacterized protein;Alpha-enolase;Enolase 1, (Alpha)	9272154	16062009	15474551	9353052	14701682	8626159	9079857	13961464	15270200	8954184	15205357	14040146	14746169	15175289	13958682	14929343	14449711	14091305	13614606	14521989	14273341	13473385	14235060	12879820	13207688	8158452	13073138	12676945	14123874	13406939	13821590	13369205	9751401	14832581	15096432	15479043	14726862	15122851	14535750	13985520	15136093	15614490	15154901	15524879	15197246	14478461
O88989	Mdh1	MDHC_RAT	Malate dehydrogenase, cytoplasmic	14282660	14476909	14172565	13654706	13995091	14749046	14139452	14178529	15338872	14009918	14228741	13716488	13755486	13913952	14450823	13883572	13949766	14031823	13714773	14627984	13756577	14699262	13991692	14228743	12843652	13873479	13641319	13480972	14046206	14402704	14452167	14497582	13836822	13738372	13176488	13495469	13692410	14184201	13457468	13451400	13873460	13063603	13775534	13451392	13872782	13033780
P63018	Hspa8	HSP7C_RAT	Heat shock cognate 71 kDa protein	13761119	14070773	14503987	14148056	13735706	14696853	14135634	14697618	14134677	13782085	14016951	14032121	13659861	13722489	14159596	13801910	13817071	13699591	13447239	13636905	13861638	13095778	13024875	13694925	13015052	13256795	13671123	13206436	13707046	13906260	14135914	14056305	15161306	13927985	14012030	13420032	13914743	14031928	13244380	14731437	13137421	14338914	13779095	14216286	14222908	13774652
Q4QQV0	Tubb6	Q4QQV0_RAT	Tubulin beta chain	7174264	7028540	7521042	7104660	6384353	6384992	7427382	7716241	7529345	6790968	7044555	6902011	7615871	6590606	7223682	6682470	15236429	14904166	16597797	15841896	14645399	14010092	13176306	15186500	16595650	14995587	15445365	17488754	16221351	16722148	16159726	13875988	14305974	13752529	13870648	14591484	14301536	13516968	16514152	13279706	13288253	13456549	12922220	13059567	13894666	13480240
P54311	Gnb1	GBB1_RAT	Guanine nucleotide-binding protein G(I)/G(S)/G(T) subunit beta-1	11334466	11631301	11494430	11434113	10803861	11117618	11314935	11108680	10605407	11549193	11055887	9675721	10616682	10031435	11349688	9894591	15179570	14985967	14331911	14183100	14902797	14567579	14238090	14573334	14881295	14089477	14549617	13676611	14653892	14473370	13849452	14449217	13450770	13503648	12939390	12914117	14027176	12714854	14146513	13208258	13474315	13241481	13309587	12586454	13069426	12917743
P10111	Ppia	PPIA_RAT	Peptidyl-prolyl cis-trans isomerase A	10938728	10857369	12240262	11406600	10428396	11775594	11912414	11840589	11555810	11195003	10765498	10865506	11243553	10522563	11626157	10929428	14429651	13108362	13715411	13638578	14587128	13915108	12928030	13523974	13884024	13783269	14781446	13949842	14503022	14547736	14726643	14514136	13590588	12130409	12887895	12399977	12533022	12730283	12999704	12097871	13449833	12589032	12338435	12757839	13707243	12561341
P85108	Tubb2a	TBB2A_RAT	Tubulin beta-2A chain	6203098	7568115	6959982	7058429	6280124	5345458	7100274	6084341	6814741	7769549	7220959	6195753	6084232	5075567	6827443	5761776	14966508	13015827	12699099	12182286	13352196	12759482	12027414	11114118	13431968	12474280	11233499	12569914	12711530	10766991	11271537	12251279	17471094	14865795	15664188	15409895	15424808	14957385	14891918	13833956	13850270	15869982	15691818	16813638	15362850	13948558
P69897	Tubb5	TBB5_RAT	Tubulin beta-5 chain	8729965	8606388	9096953	8669667	8881651	7847476	8053174	7758094	8403600	8255892	8656978	8611449	8283163	8236811	8680448	8219873	14791830	14486895	14721443	14933305	14704819	14230403	13309673	14297692	13931008	14460469	14602686	14599908	14331045	14072476	14618922	13679283	12270004	12305802	11859408	12905423	13578737	11915958	11731004	11783950	13567735	12169851	13603335	12289054	12134087	11212751
D3ZPR0	Cse1l	D3ZPR0_RAT	Chromosome segregation 1-like	418472	484611	370747	34576196	30173586	356642	400982	378297	375067	384665	31987894	415207	420903	391386	42946100	340424	11330758	15663360	14993895	12432635	11405109	14125724	12011290	11618994	10444171	11508448	11418521	12466602	13315796	11493543	11371621	13843672	12690442	11597448	11599559	10207636	13050235	12423374	10815724	12959193	13324688	10865525	12096721	10752452	12332692	12909150
Q09073	Slc25a5	ADT2_RAT	ADP/ATP translocase 2	11942746	11354694	11955401	11895445	11561710	12700443	11859956	11953903	12906502	12089568	13053430	13315162	13479586	14252163	12405052	13051322	10702459	9594931	10156787	10606060	10839452	10015388	11840868	10525812	11047793	10727691	11703669	11847353	11905950	13974780	12017819	11650307	10621429	10716045	10868196	10348622	10280320	10719664	10163068	11195871	9988461	10964845	10759710	11188959	11114159	11897501
Q62952	Dpysl3	DPYL3_RAT	Dihydropyrimidinase-related protein 3	8793236	9181592	8957260	8879665	8953164	8825698	8604944	8596239	8842883	7965362	8767501	8592679	8666960	8076530	8470028	8427900	12359479	12768229	13344831	11591104	11510637	12192260	11207075	11321592	11907518	10775090	11495182	11666290	12157343	10404192	11377471	11730558	12253297	12802455	12223596	11169191	12365456	11640458	12158429	11150394	10507623	10704097	11116641	11341059	11687249	11576164
P63102	Ywhaz	1433Z_RAT	14-3-3 protein zeta/delta	7475561	7937290	7566697	7519935	7119746	7274242	7391209	7547529	6991791	6893434	7026715	6635033	7041400	6715383	7202830	7076193	12431263	11724945	11520750	11760715	11277042	11497073	11889433	11780358	11812576	10718799	11258894	10925991	10549173	10377932	10238814	11848815	11636150	11847019	11271284	11153062	11798778	11597322	11627828	10848871	10612554	11065025	11458668	11753158	11559408	11763318
B5DEN4;P04642	Ldha	B5DEN4_RAT;LDHA_RAT	L-lactate dehydrogenase;L-lactate dehydrogenase A chain	9644175	11198063	9929693	9093009	9857515	8784379	10138633	9602216	9059858	7944573	8938544	8849114	8437307	8547817	8990156	7869803	13226601	13043039	12253398	11377844	11619598	11933611	11544736	10847866	10144475	10608881	10418588	11353676	10454018	9956571	10979906	10886927	11667215	12929001	12718148	11670718	11552839	11594343	12359784	11169234	11381772	10743279	11803144	10430169	11944686	12194392
Q6AY07	Aldoart2	Q6AY07_RAT	Fructose-bisphosphate aldolase	7629009	8404811	7998387	8083190	8271659	8451967	7801050	8073545	8519166	7814611	8489610	8214274	8037002	8315819	8464812	8160857	10444621	10929191	10581825	10698756	10753452	11537854	10161091	10655876	10452760	10776687	10228269	10523552	10438228	10037365	10793469	10924650	10837818	10879842	10667224	11397361	10729066	12150609	11037281	10975351	10980686	11724476	11065181	11026758	11568570	10664135
Q5BJT9	Ckmt1	Q5BJT9_RAT	Creatine kinase U-type, mitochondrial	9461044	11236941	9742752	9429648	9430307	9760552	9800965	9632721	10362419	9669048	10290998	10534509	9756877	10447035	9750070	9408829	11601567	11956457	11785797	11082879	11319156	11829614	11434605	12362871	12494479	11466121	13029061	11588396	13177594	12604909	12440747	13260028	9902930	10574485	10020760	10419502	10175552	9737818	10605717	10186627	10798566	10234952	9542976	9788231	11174912	10306857
P61765	Stxbp1	STXB1_RAT	Syntaxin-binding protein 1	11155241	11321790	10536306	10734068	10659075	10759459	9931049	10132288	10383444	11284059	10622655	10400566	9500022	9799712	10480063	9176899	11026348	10669447	10280085	10256320	11328672	10486452	9953820	11199243	9716861	10947945	10796949	10345502	10683079	10936859	10535526	10461483	6527586	6772531	6922937	6610432	6919442	6167398	7630187	6360569	8302785	6479458	7338018	6243468	6706219	6413181
P07335	Ckb	KCRB_RAT	Creatine kinase B-type	13694914	14789113	15826067	12963412	13087056	15764329	15901037	14950709	12937945	15353449	13649310	16021243	16593168	15967476	13310386	15291613	10025381	10269681	9756114	10671288	9572528	9438203	10363471	10176417	8789653	10442403	10525634	10173297	10972502	11661043	10166490	9843497	8571428	8956817	8581929	7860225	8546424	7908373	9194198	7887842	7493129	7047798	9460302	8763540	8904432	8536474
P11275	Camk2a	KCC2A_RAT	Calcium/calmodulin-dependent protein kinase type II subunit alpha	532344	578616	547984	546704	544617	547426	607513	552940	670202	561471	657540	545760	545963	583446	563583	558622	9529436	9106110	9755990	10115860	10380365	9382188	9850034	11725278	10709220	11365900	11197060	9807853	10003265	10911035	10077528	10969486	12994418	12707484	13175316	13055869	12017442	14091602	10975898	13850677	11177831	14796168	11373926	15604694	14613802	12433087
B4F7C2	Tubb4a	B4F7C2_RAT	Tubulin beta chain	13690422	13281059	14099257	12984577	13799801	16833838	13464075	14225691	12787951	13700977	13385540	14642112	14521533	13115137	14326710	13934097	9288721	9766340	10973553	10409836	9897833	10863146	8815582	9808437	9329591	9081932	9451628	9121103	10063574	9119815	10040368	8415252	8613891	9178708	8922176	8909218	9201368	9589274	8836244	7828195	9673240	8163826	8732092	8226622	8748556	8658044
A0A0G2JXI9;G3V8B3;G3V9C7	Hist1h2bo;Hist1h2bq;Hist1h2bk	A0A0G2JXI9_RAT;G3V8B3_RAT;G3V9C7_RAT	Histone H2B	33840752	36236552	34551568	35123416	37460968	36724516	35908228	35687284	36611272	37751272	33816232	34895644	33327098	34329132	31332226	34039568	8475162	11316572	10845414	9521224	8804573	10444079	8494106	8371428	7594324	8353687	7899376	9462002	9647916	8406663	8483627	10003803	9254857	8422130	8518061	7900539	9784321	9554540	8253427	9458337	9585563	7546092	8983024	7453384	8982084	9593009
P47819	Gfap	GFAP_RAT	Glial fibrillary acidic protein	12641344	12513428	15085243	14233327	12328655	12426346	14266982	12818142	12577721	10767910	12295690	12449065	12547899	10384201	12499252	11776920	3721377	5234269	5370286	4063287	3483247	4397342	4461048	2930903	3854064	4548909	3026855	5766229	5098735	2303003	2418573	5296664	10505119	9555862	9583731	10944201	9213881	10443842	8921324	9524482	7227695	9470762	9280281	11507029	8734078	9309321
P31044	Pebp1	PEBP1_RAT	Phosphatidylethanolamine-binding protein 1	11363199	11251730	11785239	11543572	10746157	10703360	11146250	10894240	11260031	10869728	11102997	10793134	11256163	10783783	11088357	10871301	8657261	8620759	8586276	9376962	8293407	8570097	8504429	8780624	7935000	9086036	8661104	8461137	8753531	9243435	8472559	8923707	9973791	9836872	9405562	9762961	9510166	9446813	8832306	9312042	8504698	9416363	9567828	9835593	9388915	9086998
P09951	Syn1	SYN1_RAT	Synapsin-1	4781328	4956252	4635433	5123813	4859217	4457274	4636596	4874124	4459328	4924409	4708680	4503377	4515024	4416952	4486234	4261209	9780031	10333715	9912381	9383991	9589407	9286217	9833014	10648756	11123866	9925834	9255716	10452304	9561781	8916449	8743014	10308220	9276780	9699509	10421521	9358835	9090480	9541345	10469848	9747834	10079862	10099153	9365649	9337142	9278277	9234232
Q05962;Q6P9Y4	Slc25a4	ADT1_RAT;Q6P9Y4_RAT	ADP/ATP translocase 1	9030673	8973118	9163381	8807735	8973035	9425153	8894012	8756290	10338266	10342847	10205825	10350925	9796195	10824171	9764732	10001505	9077952	7862325	8339707	8516266	8756674	8371204	9826448	8940187	9325633	9103428	9627816	9890186	9701096	11232707	9314832	9232965	8664617	8473910	8779718	8793245	8372699	8803795	8492520	8719736	8620941	8885704	8857706	8932848	8821394	9503876
P42123	Ldhb	LDHB_RAT	L-lactate dehydrogenase B chain	12136423	12410358	12748570	12096056	11568008	11783858	12443881	11965934	12035502	11169231	12424124	11802970	11492424	11852629	11935027	11364962	9160292	8937528	9907590	9872319	8480395	8820694	8849908	8656994	7026812	8099980	9273077	9989021	9502228	10611994	8864537	8259348	7957742	8101910	7682771	6577639	6981815	7044647	8051125	7270536	7532418	6435669	7393401	6811758	7809007	7260157
P00507	Got2	AATM_RAT	Aspartate aminotransferase, mitochondrial	8715026	8864603	8830301	9019327	9028650	9332638	8372994	8739097	9627872	9226103	10074287	9524188	9517893	10028449	9088385	9597608	8326755	7784945	7741835	8821864	8317056	8332109	8613913	8908630	8783880	8561940	9134444	9083056	8730249	9916838	9206288	8874961	8178402	8105439	8131557	8403935	8143932	8788528	8339558	9120840	8568099	8640548	7950571	8269446	8707411	9044824
Q4QRB4	Tubb3	TBB3_RAT	Tubulin beta-3 chain	3218811	4053135	3961742	3842797	3391534	3361857	3985950	3827076	4218536	3471809	4236829	4018573	4028974	3912764	3835480	3907693	8832332	11821560	12212379	11052426	10932257	8213354	10057957	11051876	10795711	10651669	10875169	10143921	10776538	10295799	10272429	10377244	8565067	9399274	9089201	8829804	9155158	7808152	9874851	8320939	9649493	8212709	8514676	8004554	8653888	8409098
D4ACV3;K7S2S2;P0CC09	Hist2h2ac;Hist2h2aa3;Hist2h2aa3	D4ACV3_RAT;K7S2S2_RAT;H2A2A_RAT	Histone H2A;Histone H2A;Histone H2A type 2-A	27409038	30643450	28874718	28210222	29881960	29384402	27247274	25279326	24985672	27606214	27364672	25381996	24993696	24359596	24747132	26014470	7560495	9081528	9229211	8265656	8481017	9317665	7794361	7302506	7698204	7785026	7304426	8880805	8492895	7697869	7483969	9316259	8394305	8283124	7646462	7458787	8632317	8160796	7630330	8221877	8901782	7758498	8521218	7792352	8052747	8970720
P16617	Pgk1	PGK1_RAT	Phosphoglycerate kinase 1	8759515	8876693	8668773	8384695	8597711	8496348	8696192	8294818	8808169	8191108	8922184	8300703	8717998	8433430	8188471	8251108	8289129	8140122	8122075	8284181	8050768	8225902	8022902	8064318	8029026	8319713	8154500	8488428	8841246	8579019	8602220	8235675	9002547	8738213	8878130	8576495	8277590	8397765	8695011	8284961	8400663	8309442	8607863	9307654	8634936	8656848
F1M779	Cltc	F1M779_RAT	Clathrin heavy chain	7156109	7491768	7582490	7382292	7295131	7036996	7276499	7003009	6929537	7123159	7454645	7174117	6924787	6923425	7129291	6919747	8900619	9512853	9588516	9276328	9386825	9343829	9273571	9158319	10069843	8771377	9658855	9561618	9694532	9258262	9276088	9334740	8368005	8561045	8594192	7465310	8008816	8071194	8953981	7848511	9061820	7506792	8144310	7514693	8170261	8244618
P05065	Aldoa	ALDOA_RAT	Fructose-bisphosphate aldolase A	6266764	6146153	6260293	6295032	6335542	6462753	6188837	6269401	6557186	6566963	6459714	6065424	6057160	6241287	6462195	6390466	8076217	8135408	7960661	8140553	8456395	8565911	7861549	8297347	8354903	8247158	8281325	8237704	8161842	7646815	8363711	8026291	8597061	8396202	8458091	8897670	8780151	9380961	8318643	8370836	8836657	8988676	8548410	8884627	8776451	8408853
P09117	Aldoc	ALDOC_RAT	Fructose-bisphosphate aldolase C	14519683	13828048	14098257	14428647	13694000	14379922	14564570	13906838	12912751	13330662	11596270	13418347	14261833	13889042	14450604	14109339	7409279	7840228	8479972	8250492	7754410	7989150	7931905	8171119	7627717	7139722	7503914	8305804	8422959	9253919	8145101	7938047	7539410	7394211	7835727	7293854	7884353	7631583	7707175	7243976	7505350	6875938	7536940	6717244	7586164	7663816
P21707	Syt1	SYT1_RAT	Synaptotagmin-1	2728281	2740865	3064088	2691336	2578839	2772770	2523126	2354380	2456366	2755744	2597566	2450564	2460115	2623114	2559341	2318033	8082554	8664100	8560723	7479780	8471888	8054110	7956202	7964131	8660308	8270278	7859094	8497083	8252634	7868228	7516969	8238102	7658352	7806702	7544988	7946940	7649824	7373995	8047713	7756010	8324364	7983599	8019843	8219468	7718785	7632433
I7FKL4;P02688	Mbp	I7FKL4_RAT;MBP_RAT	Myelin basic protein transcript variant 1;Myelin basic protein	7770982	7808454	7513125	7452952	9318434	8386201	9332912	7249776	11149337	6974611	10917573	9177476	9799797	9658734	7875210	7242578	7877546	7349296	8775406	8366137	5097848	7127158	7369021	5024082	3696652	4566750	5138733	4678911	6424548	5375191	6401199	4622512	7875244	9406460	7787476	7191966	8660804	10389284	5666005	7578410	6719053	8230362	7757182	7863686	6324266	6719911
P59215	Gnao1	GNAO_RAT	Guanine nucleotide-binding protein G(o) subunit alpha	6783321	7195783	6305959	6341167	6119651	6125282	5647395	5896299	5939782	6508890	5709236	5541937	5791973	5771885	6481662	5562227	9483623	9535662	8994695	8850686	9175440	8631734	8524973	8688022	9345787	9200214	9645177	9343045	9274959	8578996	8923937	9500058	6990127	7461397	7429691	6818219	7654040	6953654	8437588	6933587	7992271	7157905	8011560	6718966	6850923	7415908
P62260	Ywhae	1433E_RAT	14-3-3 protein epsilon	7668061	7790487	7715834	7846181	7758196	7642653	7917659	7771822	7504630	7631816	7187135	7108433	7412911	7199868	7615799	7119348	7308207	7121559	6907103	7313056	7129992	7070985	7158957	7508698	7275665	7060284	7115638	6903484	7135074	7172861	6812887	6829168	7599990	7538384	7549201	7772271	7615336	7635744	7401005	7522292	7166486	7683091	7289320	7618458	7479276	7147200
Q9Z2L0	Vdac1	VDAC1_RAT	Voltage-dependent anion-selective channel protein 1	6458487	6790582	6728883	7028062	6569684	6268424	6540945	6222371	7162717	6693936	6893307	6799246	6978880	7361576	6686085	6808881	6875835	6792363	6571323	7113652	7378518	6608684	7525656	6986969	7624861	7278779	7542342	7682804	7339443	7901769	7853821	7988976	7299709	7214775	7059093	7124494	6839192	7226074	7225235	6962823	6952187	6773697	7353647	7703430	7151243	7454262
P34058	Hsp90ab1	HS90B_RAT	Heat shock protein HSP 90-beta	7667562	7395737	7621418	7442607	7672803	7805722	7675367	8177802	7257490	7512459	7378526	7478903	7519251	7382808	7606086	8054606	6465947	6583010	6511503	6844350	7053641	6670191	6660055	6712535	6470522	6622524	6117578	6456005	5934809	6123296	7193129	6917123	7055985	6561091	7166029	6755644	7313326	7521290	6884133	7392507	6801212	7261886	7025025	6913206	6956585	6934347
P04631	S100b	S100B_RAT	Protein S100-B	11517036	9237198	9709117	9392482	9732495	8141007	11254804	10558035	10802686	9266158	10547365	10553402	10660559	10008586	9075036	9401141	5824235	6333350	7342277	7450443	5819431	6632637	6667950	7217025	6652859	6270715	5063165	5887124	5760393	6642414	5693232	6457232	7948882	6951812	6983430	7248110	6494857	6411409	7472468	7513844	7223822	6971464	6752232	6880349	6843586	7040259
P31596	Slc1a2	EAA2_RAT	Excitatory amino acid transporter 2	1830474	2248298	2124928	1896577	1765975	1849796	2036422	1788933	1932241	1773535	1865441	1643096	1845898	1841766	1929036	1791295	6503736	6436714	6742200	6913163	6821310	6707146	5779259	6850577	6222391	7254199	6991020	7421521	7178200	7545653	7021808	7582805	7249855	7752973	7452618	7993186	7328852	7138496	7055680	8795207	7384697	7492293	8025461	7226337	7686476	8319091
Q4FZZ4	Pdha1	Q4FZZ4_RAT	Pyruvate dehydrogenase E1 component subunit alpha	6954607	6510589	6721593	7062844	6725801	7008249	6059424	6781771	7160167	6822867	7024271	6852179	7771826	7544341	6968813	6619878	6476194	5975344	6217748	6424748	6655595	6209953	6666442	6686977	6430802	6735355	6974788	7007542	7494174	7848719	6753998	6733523	6583074	6412762	6721883	6816051	5882326	7243746	6702031	7229522	6547623	7457173	7158361	7123553	7300947	7058720
P62630	Eef1a1	EF1A1_RAT	Elongation factor 1-alpha 1	6726940	7046936	7080800	6952919	7280951	7166774	6872611	7212539	6837377	6499598	7032699	7291106	7051664	7308760	7370561	7022650	6058178	5841457	6082847	6195830	6143157	6157099	5807815	6283504	6260781	5821043	5613168	5794693	5943553	5522831	6369830	6260911	6826560	6773453	6866506	7342065	7101886	7305779	6456164	7351015	6470351	6910791	6469812	6334053	6707560	6659146
Q00981	Uchl1	UCHL1_RAT	Ubiquitin carboxyl-terminal hydrolase isozyme L1	2086118	2439448	2273153	2340085	2171074	1810438	2202704	1961636	2095947	1576118	2372295	2010837	1981742	1970134	1596307	1879113	7429783	7051041	7260564	6950573	6510169	6502270	6892381	6431457	7108696	6272049	6742298	6463656	6010812	5494313	6592777	6647540	7088808	6986213	7306722	6480647	6593812	7078881	6574776	6804720	6500976	6438284	6773932	6828312	6884540	6819824
P01830	Thy1	THY1_RAT	Thy-1 membrane glycoprotein	2676422	2797872	2626810	2719069	2482757	2310272	2655750	2456512	2768429	2567490	2641409	2408105	2368935	2516179	2661698	2310969	7457099	7237041	7753866	7268341	6930666	6529097	5164275	7349316	7111466	7363017	7477441	6363448	6965968	8103665	7154681	6965882	6598717	7489695	6906193	6380944	6319205	6462083	6876365	6597007	6656562	6810802	6733802	6496030	4759230	6779012
A0A0G2JXI1;A0A0G2K3W2;Q7TPK2	F5	A0A0G2JXI1_RAT;A0A0G2K3W2_RAT;Q7TPK2_RAT	Coagulation factor V;Coagulation factor V;Ac2-120	6804644	6869518	7603917	6186418	6535277	7041123	6458483	6932219	7076715	6863807	4669658	6952759	6708393	6245583	6218656	5711420	6006557	6508533	6573497	6451464	6161266	5628842	1792005	5720303	260837	6295463	6287037	6040983	6755691	6493175	6748837	5637079	6833197	6350287	6158713	72248	3169219	6963680	6321189	5654826	136496	6820386	7587976	7499153	6997054	7027144
P45592	Cfl1	COF1_RAT	Cofilin-1	6708880	5927656	6753633	6052634	5798929	5869759	6397950	6124968	6408545	6285033	5955718	5916244	6274538	5600127	6701967	5623046	7057246	6382923	6945367	6867558	6589614	6784452	5825035	5379431	5917540	6164221	6427746	6880587	6486526	7198817	7258145	6468547	6831913	6679700	6661284	6201483	6761993	7045895	6410880	6100028	6048175	5913242	8203075	6979704	7071892	7496921
P07340	Atp1b1	AT1B1_RAT	Sodium/potassium-transporting ATPase subunit beta-1	5429899	5239334	5299193	5363967	5342705	5212373	5409640	5006368	4954273	5172658	5144812	4950294	5206661	5275882	5903020	4792716	7263133	7165827	7006468	7519072	7801965	7610025	6586948	6998132	6205543	6706521	7296859	7824764	7592756	8456761	7514785	7243551	6384255	6465671	6372642	6162102	6151092	6246707	6548548	5888326	6628507	6104352	6525810	6693012	6718010	6897063
P21575	Dnm1	DYN1_RAT	Dynamin-1	5279787	5737083	5366736	5427633	5172994	5460601	5461970	4911415	5328692	5071290	5263735	4941931	5074756	5361183	5012056	5360823	6267387	6711962	6743944	6078540	6897499	6959355	5994090	7042475	7100956	6945029	6010273	6097803	6334321	5889206	6306494	6873663	6634784	6791068	6667843	6758054	6764300	6640382	6460528	7216689	6959376	7177095	6081629	6649428	6459267	6547311
P06687	Atp1a3	AT1A3_RAT	Sodium/potassium-transporting ATPase subunit alpha-3	4554391	4679746	4723117	4141276	4481254	4234971	4338939	3970034	4261077	4058567	4424750	4419805	4492315	4562717	4561956	4139405	6394539	6718063	6153672	6354494	6175589	7256291	6094300	6000523	5858484	5830660	5914578	6605130	6413234	6378595	6452099	6306532	7042420	7145682	6890792	6489534	6998460	7311390	6917336	6533483	6550305	6622591	7297030	6528143	6960952	6895005
P11240	Cox5a	COX5A_RAT	Cytochrome c oxidase subunit 5A, mitochondrial	6772667	6813005	6690413	6710459	6966451	7293923	6534281	7128472	7449056	6949262	7428677	7481718	7612012	8183409	7369072	7521298	5941474	5745244	5818699	6129350	6051933	5755897	6293392	6114257	6221242	6155343	6655642	6477939	6474584	7458711	6940204	6756176	5421647	5610753	5524615	5166535	5597682	6030089	5616715	5794997	5663910	5305714	5404881	5460168	5837071	5798582
Q5UAJ6	COX2	Q5UAJ6_RAT	Cytochrome c oxidase subunit 2	6528828	6600775	6235573	6535893	6646494	6771697	6095697	6171347	7244098	6332290	7118728	6821487	7475255	8228853	6762542	7426612	5998099	5607353	5557353	5988827	6029084	5732594	6352787	6514281	6340429	5688231	6561346	6575063	6313062	7384995	6711421	6952847	5536878	5642458	5758036	5255860	5649504	5770400	5659071	5771071	5800751	5723788	5488822	5582330	5758898	6165843
P09606	Glul	GLNA_RAT	Glutamine synthetase	7390142	7598403	7601073	6658758	7983080	7655736	7412900	7341807	7222777	7445271	8299399	7712688	8105078	7950734	8059943	8368397	5790222	6122083	6633904	6201519	5991307	6104147	5485222	5922119	4559904	5759654	6980520	7138172	7402023	7898775	6613310	7247343	5316276	5414504	5543305	5024807	4876706	5126606	5045513	4309663	4873079	4844624	5231278	5637681	6119444	5326224
Q06647	Atp5po	ATPO_RAT	ATP synthase subunit O, mitochondrial	6325577	6697237	6482500	6530669	6752542	7116057	6833860	6346581	7577164	6615506	7382155	6998155	7354341	7794501	6659987	6903951	5816883	5548070	5555267	5899460	5847513	5287591	6470673	6138274	5836454	5850661	5905414	5832267	6082626	6910522	6382827	6203920	5679247	5828488	5839004	5885592	5699239	5978480	5702329	6150226	5781846	5503355	5570525	5678404	6402437	6219915
A0A0G2K6U1;F1LQ81	Nsf	A0A0G2K6U1_RAT;F1LQ81_RAT	Vesicle-fusing ATPase;N-ethylmaleimide sensitive fusion protein, isoform CRA_b	4504232	4968645	4911076	4694643	4824887	4799144	4456380	4342872	4682640	4536635	4541633	4361874	4440977	4327580	4500930	4352468	6405709	6248537	6144807	6143198	6512219	6353279	5986536	6227049	6000407	6312356	5926804	5851742	6126093	5667084	5919135	6175435	7108347	6925933	7047806	6670379	6613284	6648556	6428675	6778533	6207256	6920011	6915765	6814217	7118462	6405242
P07323	Eno2	ENOG_RAT	Gamma-enolase	6371698	6525319	6752541	6733674	6604607	6440892	6495384	6378628	6428119	6775759	6652327	6316739	6139471	6019997	6492320	6153157	6043063	6161869	5854535	6129129	5791466	5602841	5980499	5825168	6013543	5851264	5504889	5549597	5444475	5393493	5636320	5657770	6280683	6323891	6321934	6128997	6065506	6091532	5958669	6018895	6036828	6535084	6154335	6014976	6091459	5908447
P63045;Q9WUW2	Vamp2;vamp2	VAMP2_RAT;Q9WUW2_RAT	Vesicle-associated membrane protein 2;Vesicle associated membrane protein 2B	3842594	3770080	3818331	3630002	3382156	3447187	3588314	3466787	3479532	3427842	3367355	3066883	3580949	3768458	3577757	3304075	6065129	6272080	6072162	5702496	6072400	6167312	6088210	5522416	6764430	5886957	5616110	6308324	6248705	5800377	5643725	6560922	6164954	6623674	6768388	6182729	6562503	7155708	6620136	6806945	6643926	6744838	6352248	6146756	6266928	6836017
G3V8Q2	Ina	G3V8Q2_RAT	Alpha-internexin	6526947	6350388	6488057	7086386	7339283	6438960	6866638	6889918	8533707	6961361	6198541	7137937	6988849	6809153	6934277	7099770	5201577	6517076	7451178	8091392	4750307	6637185	5787352	5994100	3935615	5471618	5048853	4681273	6237701	6419599	6936738	5165228	5442558	5991556	5378322	5729505	5665198	6379156	3936756	5103754	5160798	5354616	4364210	5671770	4764122	4557725
P07825	Syp	SYPH_RAT	Synaptophysin	3262393	3267860	3368355	3106942	3198600	3128302	3241940	3122024	3259319	3202865	2989257	3025101	2949288	2868984	3054648	2790769	6165483	5723919	5648670	5723198	6227116	5838614	5649561	5425384	6047868	6049092	6051050	6193543	5800735	5705724	5686507	6103767	6200234	5877798	6457925	5989125	5894957	6294685	6280461	6173969	6184067	6449072	6239429	5975904	6143245	5861245
G3V733;Q63537	Syn2	G3V733_RAT;SYN2_RAT	Synapsin II, isoform CRA_a;Synapsin-2	3838453	3959995	4114329	3823128	3566998	3840796	4230335	3642748	3426908	3690070	3538246	3372955	3592765	3365297	3420713	3224940	6346388	6280710	5399124	5350806	5752983	5894953	6294812	5321541	7294859	5741550	5733414	6060671	5596946	4379241	5113562	5835950	7821531	8393201	8154399	8088480	7536829	8578414	7906971	8038586	6951871	8193076	7532000	7649787	8062747	7285347
P13233	Cnp	CN37_RAT	2',3'-cyclic-nucleotide 3'-phosphodiesterase	5780512	5176844	5119966	5863485	5314196	5461105	6292206	5319479	6696918	5252524	5833100	6043126	6768699	5747824	5367543	5688771	6407657	6751026	8100939	7064818	4686387	6566466	5329511	4789217	3400832	4494034	4795928	4145760	6248626	5072449	5797225	4554485	6554984	7710336	5837655	6387602	6677659	7761093	4667435	5527032	5161760	5975134	5717575	6288487	5647734	5470930
P10888	Cox4i1	COX41_RAT	Cytochrome c oxidase subunit 4 isoform 1, mitochondrial	5922885	5755761	5837447	5874340	5818350	6294901	5661582	5796596	6603288	6134785	6445672	6516887	6427618	6837201	6463208	6528155	5640328	4785032	4875655	5600073	5338705	4942159	5597296	5321218	5687310	5340729	6025558	6120051	5670145	6493251	6127919	5844600	5228600	4579095	4772908	4920196	4900499	5080394	4793512	5226149	5166450	5019536	5123151	5096522	5007107	5408557
Q6AXQ4	Mtm1	MTM1_RAT	Myotubularin	6432995	6748226	771101	5710099	200059	5195473	4706129	4471528	5216410	5041126	104629	5433914	3294968	2410195	6848320	5625097	7348782	4256374	1136817	11029693	9938771	10084423	9103570	10274782	1226896	171454	1398438	4534472	8515352	7464083	10264467	10022762	5365052	11911005	11007183	1127448	286645	2299081	7010161	89421	10962948	10882882	3912363	233896	11353813	10471156
P08461	Dlat	ODP2_RAT	Dihydrolipoyllysine-residue acetyltransferase component of pyruvate dehydrogenase complex, mitochondrial	5025224	5052786	4936446	5064978	5305563	5203656	4821991	4829167	5404814	4817274	5436628	5382855	5499203	6508478	4977903	5093058	5401101	5371548	5060881	5156989	5183003	5095679	6014750	5814779	5621501	5517784	5769450	5689305	5713068	5911669	5502240	6147008	5972615	6053540	5821314	5903500	6027944	6014662	5643317	6786964	5493167	6024501	5722500	6391448	6236776	6432779
P61983	Ywhag	1433G_RAT	14-3-3 protein gamma	4691865	4504786	4682723	4707942	4316784	4320231	4612883	4552914	4494298	4475375	4314833	4304119	4444664	4210989	4758177	4389746	6238565	5615055	5646057	5691367	5684272	5543381	5175941	5158192	5602752	5608129	5618317	6048828	6031432	6109935	5959519	5802335	6036150	5875798	6150809	5715548	5808039	5577651	5805591	5563660	5828802	5764661	6265861	6230119	5952522	5921858
D3ZCB9	Fam92b	D3ZCB9_RAT	Family with sequence similarity 92, member B	1453613	1498109	1548837	1474191	1492823	1445968	1644602	1554651	1622816	1445748	1482657	1530063	1451742	1474941	1461320	1470003	5080619	5067759	5226517	5630735	5811422	5021079	5446922	5926712	5479056	5883192	5596985	5435921	5275069	5836879	5741252	6279865	6613067	6705940	6880969	6591908	6291085	7449913	5838019	7118154	5918503	7210529	6382461	7665611	7360977	6327504
A0A0F7RQL3;P30904	Mif	A0A0F7RQL3_RAT;MIF_RAT	Macrophage migration inhibitory factor	5756970	5611745	5507910	5624010	5234792	5429697	5373503	5743915	5609832	5661215	5613619	5333167	5394710	4961721	5284544	5123225	4920637	5279779	5344828	5130324	5485077	5544178	5332592	5271651	5569016	5372512	5183998	5568219	5494842	5117115	4843283	5114738	5727148	5775060	5677481	6309375	5691557	5657418	5788991	5850023	5825030	6043056	6319984	5627860	5462266	5314136
P15429	Eno3	ENOB_RAT	Beta-enolase	5873987	5800643	5871100	5741034	5710507	5400599	5685954	5431846	5912231	5680471	5728705	5290504	5346915	5395432	5346775	5700855	5331204	5550826	5182484	5410186	5126610	5164350	5217715	5182793	5203101	5402135	4820229	5061737	5098201	5041038	5111719	4964243	5679893	5838581	5683703	5902771	5495439	5925509	5571486	5553462	5407822	5607979	5528299	5809434	5579206	5380925
Q6P6V0	Gpi	G6PI_RAT	Glucose-6-phosphate isomerase	4940252	5243499	5179176	4971604	4664529	4708236	4845931	4564880	4772262	4578712	4845998	4644077	4803788	4568622	4692946	4682506	6155168	5545237	5313254	5425315	5609669	5922100	5124327	4972564	5381597	5084277	4682383	5332991	5201729	4519314	5321080	5141165	5964570	5739566	5791986	6095035	5913058	6263113	5788095	5509972	5490697	5545990	6064084	5519303	5786772	5576607
A0A0G2JSQ1	Sncb	A0A0G2JSQ1_RAT	Beta-synuclein	4404796	4606784	4670326	4703530	4694838	4640673	4636549	4544030	4708607	4591266	4792721	4539739	4593825	4621863	4666813	4629773	5624042	6347904	6402933	6195169	6201819	6358046	5613547	6355601	6127012	6299083	6098901	6151295	6393044	6220204	6174729	6767517	5054363	5032192	5439590	5081012	5454716	5250213	5365498	5544306	6047250	5293030	5101869	4823472	5169597	5354662
A0A0G2JSH5	Alb	A0A0G2JSH5_RAT	Serum albumin	11002166	9967309	11633641	8111349	9008758	10854580	11385394	12976432	7857443	7567636	10984578	12141368	8824549	8422945	12404185	10109465	2986950	6797008	4328004	3686961	5360404	4182780	5340950	4077946	3528442	5376365	9347712	6171006	4934045	5128969	3335763	5978341	3095932	4510296	3479753	4372229	3960941	3486558	4126236	4691809	5192212	2605926	4278079	4658436	2619498	4365773
A0A0G2JV81;A0A0G2K9H8;P61206	Arf3	A0A0G2JV81_RAT;A0A0G2K9H8_RAT;ARF3_RAT	ADP-ribosylation factor 3	3142704	2993298	3114683	3172092	2926850	3104519	3168549	3045389	3071577	3091874	3148999	3212321	3005364	3258168	3093157	3152108	5167018	5198513	5359810	4758120	5171004	4936380	5452947	5323068	5714534	5239023	4918554	5255312	5032764	4650755	4928219	5160248	5583902	5845650	5641254	5843986	5767087	6384104	5477601	6017538	5422430	6025050	5475989	5830249	5749100	5651708
P13221	Got1	AATC_RAT	Aspartate aminotransferase, cytoplasmic	5808672	5926907	5839132	5284713	5578988	5605313	6042392	5796681	5773872	5841662	6501867	5641599	6139557	6143725	5532965	5768407	4881021	5266418	4943138	5189491	5077549	5150661	5332090	5139079	4621220	4938441	5206102	5181014	5199738	5589883	5485222	5139995	4796214	5163125	4523642	4634522	5051987	5034126	4937116	4935330	4906100	4874413	4855717	5029787	4789126	4941133
D4A133	Atp6v1a	D4A133_RAT	ATPase H+-transporting V1 subunit A	3998458	3903325	4056416	3839402	3784665	4016798	3803207	3879317	3838646	4041347	3876536	3752392	3839984	3648360	3853171	3604244	5311556	5405980	5080052	4857073	5359218	5304711	4853572	5151668	5393227	5144021	4902910	5108204	5153025	4525798	4824265	5024534	5338187	5365923	5781227	5668213	5232416	5492526	5668302	5316106	5554421	5653081	5443079	5323118	5639323	5148927
P12839	Nefm	NFM_RAT	Neurofilament medium polypeptide	7307371	7084781	6970784	7059042	6441034	6219527	7223994	6966968	8443306	6219877	6896110	7486647	7322402	6991100	6817233	6934438	4419781	5152279	6303822	6624254	3668854	4878887	4776044	4611741	2619865	3884164	4449291	3962756	5552401	6106621	5108760	4107245	5079390	5741308	4855579	4807846	4552914	5403579	3606784	4207657	3900881	4403523	3896804	5443079	4145417	4082700
D4AA43	Klhl40	D4AA43_RAT	Kelch-like family member 40	4957099	1413334	4696420	4834724	4437085	4213810	4513357	4732777	5155477	620584	4938670	5502111	5600521	347570	5450595	716158	834890	5049066	4912125	5470102	4966068	154136	5931389	4873004	4747421	5449840	5170493	5779112	5905503	7392867	5866870	5310047	5261324	5344548	5040956	5129972	5056106	5897605	5161203	5280477	4610392	5304220	6154600	3841348	5454815	5653997
A0A0A0MY49;P39052	Dnm2	A0A0A0MY49_RAT;DYN2_RAT	Dynamin-2	4762505	4694531	4528953	4268588	4231727	4590373	4116395	4112429	4320930	4456830	4185406	4171678	4075977	4504766	4248749	4310229	4858379	5463582	5287982	4731245	5362291	5360032	4824936	5381338	5556383	5311908	4923208	5413053	5216439	4799300	4835834	5097136	5262553	5514464	5290223	5416561	5114555	5364312	4997527	5530089	5552160	5456178	5252062	5215501	5384431	4787275
Q6AYC0	Haus4	Q6AYC0_RAT	HAUS augmin-like complex, subunit 4	5768622	5087203	4994156	5282690	5759348	5701901	5101343	5369402	5685538	5018587	5672355	5661753	5666634	5642880	5619275	5453094	4397480	4178021	4385678	4485531	5148570	4962229	4530779	4799437	4798617	4669611	4624869	4750302	4635915	5248266	4670237	4787565	4967981	5051358	4814215	4844092	4274929	4467521	4564752	4899604	4685855	4706234	4211071	5164475	4701631	5378911
G3V741	Slc25a3	G3V741_RAT	Phosphate carrier protein, mitochondrial	5226124	5392800	5220214	5220782	5152537	5760607	5388456	5275446	5540708	5397354	5822250	5849028	5877272	6190556	5483299	5601568	4488891	4302334	4280528	4685195	4601917	4549692	5421600	4460236	4937377	4424958	5009071	5566488	5406523	5795469	5123119	4895234	4270536	4312450	4443433	4177894	4210825	4509933	4754904	4584838	4313575	4363392	4631379	4605728	4876136	4981069
A0A0G2JTW9	Hbb-b1	A0A0G2JTW9_RAT	Beta-globin	12040682	9287570	12796973	7766108	8007827	16531822	8957576	13686370	6756404	8519124	9596555	9312340	7716319	7183091	14014358	8447626	3202590	4992996	4081258	4143576	5003600	3849371	4939656	3907034	2881540	5687629	7852339	5996122	4732788	4737639	3569729	5991979	3065938	3968345	3361623	4868964	3545438	3561658	3579484	4533942	4778402	2334019	4195944	3995047	2263974	4926413
P50398	Gdi1	GDIA_RAT	Rab GDP dissociation inhibitor alpha	4653869	4801026	4683750	4591225	4507806	4508927	4585524	4532658	4674401	4384344	4636818	4506813	4706185	4603616	4702520	4528807	5142388	5146709	5167326	4809773	4941573	4932081	4982016	4678726	4962617	4663551	4868166	4906671	4990407	4466878	4698168	4821320	5174108	5662814	5169478	5377089	5083217	5400769	5247369	5257872	4779317	5234932	5427884	5017631	5132844	5170549
Q9ER34	Aco2	ACON_RAT	Aconitate hydratase, mitochondrial	5371102	4882288	5314803	5213514	5238814	5728192	5144849	5091878	5785342	5515970	5856215	5230995	5743430	6259146	5616355	5569543	4911675	4293335	4322297	4781313	4689460	4587903	4939868	4460432	4497034	4569643	5026703	5030531	5071742	5716550	5092206	4651161	4509223	4185941	4319596	4552136	4357174	4623943	4419977	4575935	4652586	4456747	4536014	4537531	4757414	4779741
P68511	Ywhah	1433F_RAT	14-3-3 protein eta	4496885	4389993	4612541	4811005	4533993	4496226	4662765	4885167	4798191	4942190	4253528	4396112	4560145	4503372	5001122	4531101	5185150	5205869	5037499	5108074	5121475	4778632	4811115	5344408	5062681	5461432	5276044	5554050	5396031	5691356	5354603	5755377	4761331	4612581	4773801	4445252	4495000	4743981	4492215	4626509	5017905	4717908	4675219	4687411	4612558	4651417
Q2I6B2;Q2I6B5	Atp6v0a1	Q2I6B2_RAT;Q2I6B5_RAT	V-type proton ATPase subunit a	3263567	3291818	3420038	3408286	3153957	3007304	3214081	3026293	2963121	3104463	2983394	2901558	3053066	2848069	3143931	3050598	4915988	4938029	4995177	4634831	4769438	4863251	5162937	4751274	5270658	4900758	4489830	5002095	4769615	4352067	4732366	4720700	4945446	4989041	5153505	4860173	4984515	4920968	4963781	4948328	4977436	4876174	4727243	4968174	5100998	4737046
A0A0G2JSS8	Prdx5	A0A0G2JSS8_RAT	Peroxiredoxin	4661546	5168105	5168621	5185199	5144182	5036269	5319867	4544413	4828764	4781138	5674312	5107271	5005109	5472456	5175743	5596766	4516224	4299172	4747949	4894359	4655586	4821724	4835728	4415195	4194194	4264303	4729712	4263167	4298560	4805667	5287295	4720748	4471510	4242155	4505772	4747580	4615755	4702136	4557992	4048914	4066603	4084249	4218610	4143380	4303230	4814795
P19527	Nefl	NFL_RAT	Neurofilament light polypeptide	7032724	6578520	6158430	6563707	5906223	5178910	7066115	5613167	7698033	5394730	6589089	6640762	7164024	6251591	5681261	6213756	4007676	4499367	5806435	6178982	3341374	4107099	4206628	4335880	2080576	3304718	3828483	3303951	4677583	5919494	5203852	3532629	5154986	5742693	4676616	4619660	4287710	5233226	3258318	3889421	3598736	4141370	3679530	5592918	3981451	3931530
F1LST4	Mapt	F1LST4_RAT	Microtubule-associated protein	3243178	3218798	3438043	3470037	3062824	2953941	3231059	3313555	3293559	3207929	3234824	3189436	3197113	3100430	3241612	3149102	5172754	4807781	5158063	4763068	4496177	4411563	4631339	5013367	5153481	4937171	5053421	4672812	4703304	4651848	4829130	5031391	4844094	4899875	4776893	4778646	4473632	4559049	4450519	4720834	4776561	4653512	4629475	4545924	4637419	4766542
A0A0G2JSH9	Prdx2	A0A0G2JSH9_RAT	Peroxiredoxin-2	6974537	6907298	7111099	6284524	6392357	6871324	6724106	6823813	6837712	6659207	6566164	6650145	6848862	6378745	6784731	6606099	4345358	4227524	4203165	4206252	3772349	3997639	4266388	4023133	3837821	3915120	4538971	4010740	4210482	4036568	4031732	4056410	4828696	4706014	4825480	4561356	4493357	4625021	4652191	4551047	4221408	4121359	4582114	4589793	4554040	4710003
Q6PDU6	Hbb-b1	Q6PDU6_RAT	Beta-glo	11490349	9090308	13088136	8307302	8502141	16511805	9929272	14289504	7521611	8786191	10239715	9805971	8255819	7318520	13663221	9091995	2921699	4562538	3900647	3461801	4623492	3664557	4726018	3852954	2839334	5044433	7119445	5585663	5099008	4564710	3096716	5499103	2642069	3453316	3174912	4730977	3503578	3319912	3326951	4479870	4332635	2139225	3599961	3848175	2122651	4294581
M0RAQ6	Hk1	M0RAQ6_RAT	Hexokinase-1	4480082	4677864	4723941	4573501	4403813	4248021	4130625	4189529	3980743	3915930	4308534	4413239	4049860	4183755	4240988	4311837	4418047	4964331	4527670	4335234	4749739	4802483	4474277	4375600	4835708	4260485	4129593	4754221	4440733	4303888	4263757	4526647	4766545	4889162	4705673	4461950	4520021	4624374	4991578	4514718	4853817	4604608	4464468	4429851	4744530	4773151
P63012	Rab3a	RAB3A_RAT	Ras-related protein Rab-3A	3261901	3210050	3173485	3054778	3109156	2929095	2930084	2926872	3043734	2945992	3116555	3071659	3208424	2807145	2977690	2910323	4465125	4667776	4406712	4311398	4583395	4307883	4528242	4477941	4950388	4420345	4352324	4664164	4305378	4488550	4716066	4979137	4333267	4800386	4815125	4686171	4521626	4703463	4737891	4920011	4767142	4768133	4508515	4553219	5046427	4750962
Q4QQV4	Hars	Q4QQV4_RAT	Dead end homolog 1 (Zebrafish)	6648238	6708898	7142324	6737413	7021308	7144309	6743752	6912215	6546012	5818024	4990606	6793123	6907936	5901906	6404932	5899486	4431806	3920118	4415416	4667597	4497114	5005104	3552129	3415988	3391617	3630699	4542587	3851171	4753715	4697531	4811952	4479032	3886875	3530698	4175576	3591462	2742456	4193944	4223994	3024787	4393160	3772967	3462031	4128113	3877917	3560187
O88767	Park7	PARK7_RAT	Protein/nucleic acid deglycase DJ-1	6194328	6927103	6265536	6384837	6269348	6408374	7057550	6493934	6556342	6625325	7276236	6287928	6305659	6414027	5932405	6469128	3994260	4283133	4187866	4286566	3927381	4532154	4292818	4038349	3862222	4045328	4205746	4208803	3974852	4146620	4015469	4231716	4586084	4639950	4379685	4335166	4643870	4449859	4273684	4606988	4314330	4338923	4251619	4461201	4402492	4223869
P10860	Glud1	DHE3_RAT	Glutamate dehydrogenase 1, mitochondrial	4475682	4203212	4724019	4471435	4667733	4553297	4645842	4197962	4643019	4049452	4648335	4795914	4838102	4359293	4875477	4784332	4124846	4008144	3675205	3912704	4041284	4690021	4375184	3593976	4645507	4148856	3682128	4395553	4130818	3641744	3807677	4224964	4383430	4447963	4348723	4667152	4342732	4629458	4830045	4332171	4155815	4425610	4580566	4706042	4425907	4440009
B2RZD6	Ndufa4	B2RZD6_RAT	NDUFA4, mitochondrial complex-associated	4625063	4793456	4760163	4938842	4632543	4882577	4504565	4545302	5133758	4603899	4985665	4960145	4960742	5545099	4728640	4954136	4286774	3912631	3992448	4399837	4318136	3906123	4603735	4344443	3896335	3922236	3945174	4744115	4345492	5007039	4581150	4593463	3883389	3925721	3936478	3850574	3902114	4069857	3899314	4143789	4152183	3915300	3610587	3719095	3754996	4283077
P62815	Atp6v1b2	VATB2_RAT	V-type proton ATPase subunit B, brain isoform	3151036	3172043	3244466	3299951	3217321	3192360	3139244	3066036	3181344	3219495	3206744	3119142	3188727	3227257	3145606	3010662	4326385	4711011	4452110	4173648	4322743	4339652	4146523	4339568	4604543	4336584	4208920	4287656	4495091	4013861	4286342	4330199	4635266	4554977	4813342	4734728	4278943	4787336	4617911	4738652	4495891	4641217	4404208	4573317	4494898	4502150
P12075	Cox5b	COX5B_RAT	Cytochrome c oxidase subunit 5B, mitochondrial	4588129	4389683	4479924	4730988	4580626	4841887	4478369	4498343	5284098	4878258	5061265	5001696	5035038	5361922	4962930	5022542	4117229	3721065	3882372	4251876	4034819	4161291	4269548	4322414	4426906	4396886	4369435	4407413	4361493	4958584	4649563	4310613	3791316	3752140	3738480	3759863	3867479	4056792	3773493	4041984	4043347	3846159	3848771	3948298	3879433	3942963
F1LNK0	Map2	F1LNK0_RAT	Microtubule-associated protein	1116435	1106173	1210721	1000744	1109521	1106715	1151685	1101335	1054595	1046299	1238127	1045815	1130350	1191289	1111278	1121668	4072054	4069841	4098761	4125640	4551889	3880974	3942802	4361774	4623841	4440525	4486472	4299668	4355325	4388320	4548855	4806909	4741947	4579137	4632341	4536220	4494783	4506736	4565229	4720513	4254729	4651269	4629076	4755746	4969341	4756950
P19804	Nme2	NDKB_RAT	Nucleoside diphosphate kinase B	3807870	4025569	4102492	3752390	3980203	3798260	4338543	4064922	3958209	3756794	3986684	3920961	3824355	3853010	4125116	4110922	4341798	4474094	4290518	4463613	4296147	4206097	4558937	4143338	4217425	4159450	4214278	4209295	4019414	4057190	4420371	4579972	5210418	4947051	5028270	4937470	5231050	5451185	4645259	5089825	4465124	4751769	4976374	5038379	5018377	5067725
A0A1K0FUA6;P11517	LOC689064;	A0A1K0FUA6_RAT;HBB2_RAT	Globin a2;Hemoglobin subunit beta-2	10872915	8132290	10821430	7134913	8286643	14480051	9018760	12540074	6673123	8633312	9418906	9638472	7574498	7556400	12222552	8297859	2629636	4396854	3534040	3107734	4281830	3322031	4276352	3755604	2925506	4989717	6398363	4725129	4239818	3852755	2923811	4767569	2433215	3371352	3278053	4724436	3114862	2905305	3296666	4211962	4142762	2263642	2972212	3516164	1891334	3966957
Q6IRK8	Sptan1	Q6IRK8_RAT	Spectrin alpha chain, non-erythrocytic 1	4314326	4387667	4534874	4548141	4154685	4250309	4594418	4344674	4249574	4319821	4027417	4436095	4143650	4077309	4334244	4225911	4274412	4173466	4317343	4361778	4062973	3961689	3996954	4147396	4046603	4390445	4134962	4170745	4159143	4499345	4421233	4093254	4313791	4469996	4490571	4199989	4237455	4384860	4354311	4230500	4176144	4356837	4561702	4470715	4415561	4133086
D3ZQF4	Fkbp6	FKBP6_RAT	Inactive peptidyl-prolyl cis-trans isomerase FKBP6	3528520	4502201	4237702	4537613	4804100	4239910	6199244	4344641	5262937	3722242	5467072	5193986	5228801	5584349	3779712	5488813	3741033	4617662	3936251	3940211	4050344	4301521	4378870	4268769	3880607	3535003	4271088	4155136	3823686	4367257	4845661	4240848	4277589	4515085	3982659	3768454	4536735	4412729	4395820	4002247	4011606	3818027	3880424	3788961	4296122	4266629
G3V936	Cs	G3V936_RAT	Citrate synthase	3983791	4027489	4076748	4105102	4067459	4202785	4076744	3994565	4402176	3954878	4460278	4278985	4374439	4526864	4261966	4373316	4199166	4111348	3976406	4141224	4010989	4013010	4219468	4018089	4079910	4097281	4241874	4577260	4208351	4666778	4372903	4391947	4361062	4306192	4301831	4148631	4328167	4496655	4462059	4327056	4093827	4185236	4293704	4078125	4454721	4760760
D3ZD09	Cox6b1	D3ZD09_RAT	Cytochrome c oxidase subunit	4664961	4928088	4691185	4477674	4778816	4942379	4554567	4619914	5004046	4475131	4968063	4936421	4992902	5340989	4832344	4949472	3998904	4107590	3939323	4192190	4085785	4239451	4083153	4346559	4003958	3970885	4220819	4280507	4172063	4850465	4479949	4475494	3737357	3864608	3827541	3708944	3702147	4022775	3989018	3726950	4044861	3615969	3656842	3496988	3825888	3997384
P00762	Prss1	TRY1_RAT	Anionic trypsin-1	4448336	4065069	3903577	4338800	3427038	3304935	3250559	3660442	3913520	3701744	4084637	4296317	4225976	4805497	4944893	3926576	3633214	4289312	4083279	4016169	4145048	3967884	4584227	4041575	4163399	4157997	4121788	4351345	4601785	4515733	3501266	3482261	3371812	4127271	4578164	4626960	4416948	5074079	4644563	4298092	4203131	4543795	4060153	4046562	3684753	4120835
F1LM60	Arap1	F1LM60_RAT	ArfGAP with RhoGAP domain, ankyrin repeat and PH domain 1	3571014	4308425	3477636	4624821	4370890	4104999	4199904	4380071	4652263	4378428	4808989	4639373	3068745	4821588	4582218	4792939	3954204	3627211	3727129	3946787	4028426	3873202	4501701	2175571	4200252	4232455	4427355	4014173	2550098	4675252	4417996	3243381	4032740	3948866	2693266	3748575	4059456	3345527	4057613	4259617	3801759	3851273	2903458	4004255	4117593	4235621
P82995	Hsp90aa1	HS90A_RAT	Heat shock protein HSP 90-alpha	4403043	4649845	4795534	4565712	4803536	4775356	4813912	4770515	4841849	4424547	4607932	4482118	4474958	4319454	4868801	4756923	3942203	3792461	3848786	4220356	3895664	3706973	4010565	3796562	3605580	3801839	3534917	3808451	3579232	3892947	4189614	3984044	4094322	3781975	4047569	3861817	4012703	4265636	4119174	4054195	3853729	3988555	4018873	3843593	4036666	3955566
Q62950	Crmp1	DPYL1_RAT	Dihydropyrimidinase-related protein 1	4103040	4323060	4300963	4190803	4132430	4280350	4127391	3840258	3989286	4124282	3827789	3989831	3978855	3844317	4194118	3961062	4362739	4281811	4028864	3732682	3764521	4039072	3961308	3775447	3971336	3731999	4031952	4258306	3806518	3356801	3672917	3772354	4140723	4417930	4126120	3792754	4120619	3715749	4122348	3736882	3763291	3704088	4139463	4093035	4143315	4179269
A0A0G2K2D6;D3ZQL7	Tppp	A0A0G2K2D6_RAT;D3ZQL7_RAT	Tubulin polymerization-promoting protein;Similar to 25 kDa brain-specific protein (P25-alpha) (Predicted), isoform CRA_a	2277928	2074580	2241148	1957486	2072570	2063837	2002692	1835326	2155078	1881054	2087268	1862795	2117744	1959168	1989001	1926471	5072958	5169114	5596997	4422732	4370005	4870349	4181147	4403930	4488361	4027967	4467907	4762455	4941494	4490501	4553268	4332612	4212816	4458101	4075216	3654260	4283156	3738228	4024780	3467739	4201372	3522931	4442184	3884818	3815475	4091490
P20651	Ppp3cb	PP2BB_RAT	Serine/threonine-protein phosphatase 2B catalytic subunit beta isoform	2370009	2270814	2373258	2226236	2281841	2250201	2307512	2370697	2198929	2411465	2248754	2170058	2208194	2183773	2381940	2198428	4026945	3686334	3695136	4268493	4073406	3490816	4087037	4107191	3677951	3986827	4212947	3766120	3854890	4421492	4085098	4117358	4996404	5183211	4902831	5110408	4701531	5569212	4227840	5006852	4411051	5687649	4768503	5994417	5379205	4853712
P26772	Hspe1	CH10_RAT	10 kDa heat shock protein, mitochondrial	3960657	3648366	3881697	3909799	3916702	4345680	3853659	3908262	4204131	3912938	4174412	4027761	4048031	4362724	4105097	4015875	3642792	3305958	3428679	3973955	3718840	3535089	4119044	3911486	3905063	3901082	3829394	3795078	3690983	4168576	4001780	3880253	4185812	4124364	4217758	4598215	4381780	4698664	4075189	4750407	3996645	4406817	4248073	4563299	4457342	4575362
F1LNY3;P13596	Ncam1	F1LNY3_RAT;NCAM1_RAT	Neural cell adhesion molecule 1	4273497	3935094	3877583	4105283	3784187	3722588	3797881	3825232	3748431	4072050	3611981	3327614	3590207	3478346	4027483	3553668	4541312	5093193	4750323	4333319	4237996	4485226	3896975	3941583	4562586	4198448	3971462	4223278	4255642	3569518	4029197	3956183	4347874	4366560	3840620	4051189	4648921	3874958	4444394	3908079	4181794	3985277	4519212	3667843	3962633	4095395
Q6P9T8	Tubb4b	TBB4B_RAT	Tubulin beta-4B chain	3489623	3107513	3668571	2923501	3209553	3557303	3465040	3198910	3086249	2850317	3018636	3681755	3482844	2768298	3339066	3223694	5136326	3957573	4583204	4174249	4081284	4398488	4145911	3796252	4095941	4070919	4108984	4460446	3693807	3829854	4014340	3698007	4222879	4653560	4052526	4380573	5531589	4864084	4117302	3983532	3982335	3702828	4851969	4388708	4034978	4445582
A0A482IDN3;P63039	Hspd1	A0A482IDN3_RAT;CH60_RAT	Hsp60;60 kDa heat shock protein, mitochondrial	3836275	3607538	3692926	3832941	3911973	4059026	3636014	3781553	4212867	4013704	4059230	3926597	4184999	4192314	4063119	4015308	3925094	3534480	3268837	3643175	3546677	3617362	4072366	3745030	3887180	3828663	3895882	3884135	3793751	3980242	3783409	3924671	4071239	3843208	3987976	4178536	4222532	4308431	4106173	4336287	3653290	4256428	4028759	4179657	4294153	4360153
P84087	Cplx2	CPLX2_RAT	Complexin-2	4231080	3919062	4104203	4234253	4600171	4204344	3858077	4544044	5005492	4184701	4060269	4363732	3782629	3905850	3844745	3870715	2803663	3405118	2918532	3395023	3454666	3299010	2820216	3630846	3165145	3175262	3227575	3164814	3573378	3311260	3452239	3630116	4650231	4077824	3959743	4261831	3891727	4436640	3553300	4273699	4050110	3174625	3453265	4376054	4165478	4025566
O35244	Prdx6	PRDX6_RAT	Peroxiredoxin-6	4218078	3846364	4251894	4036548	3707343	3981439	4720016	4294583	4340033	3795315	4330121	4450594	4326083	4115801	4073519	4764238	2650838	2955876	3458053	3610651	2483359	3093374	3934642	3609279	2939258	2732447	3015137	4004295	3544957	3725688	2818763	4281014	3659851	3515904	4334811	3835870	3417896	3445370	5061336	4945368	3744133	3262775	4179267	4799075	4874352	4241864
G3V826	Tkt	G3V826_RAT	Transketolase	4805719	5115301	4370551	6542400	7151315	6487502	4985897	5936327	6096034	5470015	5381243	5471758	5031063	5224472	6618344	7093084	3157923	3439592	3513714	4341037	3696945	4425510	3144683	4119525	3642339	3842414	2966817	3082662	3291056	3167609	3801297	3788680	3131717	3241796	2999355	3702782	3908371	4002022	3068050	3913254	3892450	3710190	3031689	3043413	3053767	3090818
G3V6H5	Slc25a11	G3V6H5_RAT	Mitochondrial 2-oxoglutarate/malate carrier protein	3317555	3202300	3391001	3033169	3239039	3261416	3234661	3196966	3245376	3275588	3511327	3508885	3360608	3702407	3336547	3299911	4139742	3740583	3867667	3773622	4141932	3942996	4616614	3722834	3943792	3699846	3705769	4201546	3779861	4045934	3700390	3645266	3934574	3769738	3838289	4033869	3845235	3724757	3814564	4036941	3815223	3774410	4099439	3963364	3949666	4264947
F1LUI2	NA	F1LUI2_RAT	Uncharacterized protein	3971709	3935768	3687608	4094037	3625906	3976140	3700685	3605238	4008305	3617127	4013374	3843033	3628154	3330773	3555474	3836841	3766211	3354152	3433513	4365691	3558880	3501583	3017297	3761543	3490382	3436419	3386668	3144283	2984718	3032022	3329746	3164213	3726376	3504164	3723273	4062548	3339215	3622942	3687406	3433050	3649858	3883302	3666672	3754703	3538573	3355792
P19511	Atp5pb	AT5F1_RAT	ATP synthase F(0) complex subunit B1, mitochondrial	3682196	3751446	3617701	3641981	3774500	3670061	3547392	3536736	3957301	3749664	3970700	4088956	4020387	4481740	3974569	4092559	3455369	3146942	3195841	3357622	3332997	3116537	3983246	3380634	3649671	3309233	3612392	3685542	3812977	4166982	3646844	3715500	3302590	3312896	3205860	3156923	3314182	3325306	3187682	3673749	3144934	3295947	3341967	3304851	3453806	3689459
Q63223	NA	Q63223_RAT	Rat hemoglobin beta-chain (Fragment)	10354006	7004719	9794605	7443742	6941485	12883773	7378878	11354577	6118123	8627488	8543247	7907268	6196361	6225625	12391431	7667074	2368048	3493652	2746808	2869050	3792698	3077141	3507151	2803011	2168144	4971570	6146585	4292444	3789062	3601177	2544697	4092826	2178085	2670216	2469696	4044422	1509595	2489199	2458107	3427052	3907984	2174744	1584240	3590096	1726741	3534316
A0A0G2JSR0;Q9R1Z0	Vdac3	A0A0G2JSR0_RAT;VDAC3_RAT	Voltage-dependent anion-selective channel protein 3	4217341	4112358	4045383	4397921	4278085	4223832	3816323	3908855	4410388	4445963	4538239	4587948	4269714	4477875	4317564	4571567	3016533	3044494	3076941	3272463	3456479	3137316	3582594	3433160	4021727	3238735	3636939	3636310	3550056	3589710	3499958	3740216	3155894	3409792	3514513	3357851	3416357	3069858	3282843	3477584	3554170	3301644	3311677	3472989	3404424	3535669
F8WG67;Q64559	Acot7	F8WG67_RAT;BACH_RAT	Acyl-CoA thioesterase 7, isoform CRA_a;Cytosolic acyl coenzyme A thioester hydrolase	3272833	3631643	3443657	3578762	3235754	3257970	3613785	3289682	3467507	3120379	3530107	3504480	3361238	3523637	3249788	3456538	3718349	3817081	3677770	3416240	3259999	3871964	3408900	3563803	3850607	3370261	3495414	3467703	3522508	3074975	3434986	3714858	3824109	4052221	3956360	3888335	3904739	3959155	3866589	4002204	3585149	3479667	3737071	4068784	3679619	3962366
F1LNF7;Q99NA5	Idh3a	F1LNF7_RAT;IDH3A_RAT	Isocitrate dehydrogenase [NAD] subunit, mitochondrial;Isocitrate dehydrogenase [NAD] subunit alpha, mitochondrial	3254835	3167501	3330140	3392545	3315774	3346360	3114938	3161367	3703772	3345580	3797034	3511667	3564026	3816248	3518011	3610658	3545045	3304152	3313505	3558087	3454530	3371896	3590350	3720306	3591097	3428028	3582263	3865099	3734243	4131758	3653015	3676257	3556840	3615322	3629427	3591992	3454880	3781948	3522215	3789886	3505902	3683278	3451464	3564351	3737037	3694512
F1LNF1	Hnrnpa2b1	F1LNF1_RAT	Heterogeneous nuclear ribonucleoproteins A2/B1	7635216	7588836	7880650	7446729	7382673	7433786	8272005	7378037	7226701	7832123	7671071	7430867	7819110	7367682	7529495	7723478	3467898	3880882	3805459	3606957	3511976	3737224	3348264	3207071	3233216	3227309	3278914	3834495	3913134	3308593	3692173	3697745	3359443	3066378	3327986	3346834	3358528	3481131	3482429	3285574	3562017	3298162	3424520	3264983	3447989	3525292
Q63198	Cntn1	CNTN1_RAT	Contactin-1	3393891	3537423	3514969	3270789	3680016	3694297	3655179	3368922	3303188	3319049	3429717	3348290	3258027	3321926	3484327	3160724	3869078	3721775	3827210	3569675	3572465	3594070	3447939	3555461	3433295	3460306	3740312	3518222	3496969	3425200	3571936	3596784	3673366	3790630	3626775	3733129	3753105	3656822	3810443	3677096	3432371	3546865	3664809	3411857	3494977	3681840
P84076	Hpca	HPCA_RAT	Neuron-specific calcium-binding protein hippocalcin	2553135	2541080	2700352	2869434	2647311	2596145	2790031	2905496	2944730	2668942	2723276	3157012	2959508	2823768	2741889	2823940	3808573	3377332	3320822	3524512	3366087	3447661	3557838	3535080	3839202	3501831	3786465	3638503	3910753	3656955	3508168	3251619	6977448	6513159	7358943	6887986	6083342	7994666	5492456	6593891	5128503	8355399	6119195	9363861	7730868	6318905
P05708	Hk1	HXK1_RAT	Hexokinase-1	3314021	3647576	3579432	3230148	3376333	3240253	3155889	3020451	3062919	3065498	3362424	3332975	3153136	3234338	3392216	3145100	3398502	3756587	3531785	3339554	3655571	3609195	3444162	3435446	3939332	3524036	3306535	3666925	3515304	3446229	3408107	3524439	3696769	3590852	3562974	3543640	3507021	3544816	3642548	3577343	3680266	3483844	3579131	3468706	3617364	3659049
O08874	Pkn2	PKN2_RAT	Serine/threonine-protein kinase N2	4102415	3923877	3597905	3509846	3597600	3708975	3483854	3746067	3780849	3900949	3912451	4386741	4170330	4178641	4069323	3788618	3398966	1686085	3128962	3432984	3446816	3187886	3575981	3383772	3346638	3361743	3426649	3465752	3632557	3883646	3625291	3570691	3394669	3165361	3220364	3065199	3373329	3050714	3417504	3163955	3677085	3444733	3543676	3336518	3513824	3570493
Q5XI73	Arhgdia	GDIR1_RAT	Rho GDP-dissociation inhibitor 1	2705755	2872646	2791846	2703872	2671463	2553213	2698896	2735976	2642528	2609818	2564312	2588462	2624971	2590305	2716033	2645490	3993089	3681134	3762317	3586164	3773904	3491377	3681779	3451277	3620917	3465504	3277873	3503023	3410755	3219247	3457303	3317288	3881072	3977930	3882322	3993504	3695582	3699169	3979264	3649612	3532879	3858203	4019251	3794416	3692038	3788904
P20788	Uqcrfs1	UCRI_RAT	Cytochrome b-c1 complex subunit Rieske, mitochondrial	3733352	3572773	3638400	3827136	3800645	3982735	3609496	3835700	4023606	3824362	3773491	3961961	4109702	4085241	3564767	3835190	3382207	3270090	3462283	3297126	3189968	3224548	3635711	3462394	3567936	3202497	3327518	3596174	3732824	3824328	3340247	3351016	3268887	3291349	3323119	3220368	2997424	3437459	3406025	3437569	3206852	3376354	3180282	3267144	3474345	3391681
A0A0G2JXQ2	Chd9	A0A0G2JXQ2_RAT	Chromodomain helicase DNA-binding protein 9	4022836	3536620	3520452	4070966	3459606	3647086	3357867	3331219	3602647	4744621	3929610	3749593	3657503	3891045	4218926	3603881	3452234	2757395	2647822	3489290	3272628	2940696	3244563	3398768	3150548	3636010	3340748	3700876	3774275	4195320	3392842	3300863	3107103	3039714	2953932	3466993	3248358	2905746	3061596	3147665	3626099	3569003	3553864	3587229	3027739	3369133
Q5I1B4	NA	Q5I1B4_RAT	ABP beta (Fragment)	3727235	3393638	3442637	3756160	3426382	4077296	3556000	3975771	4219171	3757270	3792603	3831535	3810664	3823685	3653596	3240453	3193925	2791423	2950547	3191271	3137000	2953985	3324639	3556177	3029049	3441351	3895571	3082161	3093842	3539521	3811402	3216481	3863404	3101146	3891245	3426929	3134410	3564718	3596518	3280092	3064077	3515578	3003380	3076648	3571967	3390415
P29419	Atp5me	ATP5I_RAT	ATP synthase subunit e, mitochondrial	3375355	3413951	3201030	3460175	3405515	3521993	3427424	3417013	3610517	3686788	3603008	3608593	3676291	3895133	3554641	3497393	3369242	2922644	3013649	3222906	3197747	3118342	3647675	3171533	3473443	3330891	3479608	3447451	3445893	3719214	3639146	3250991	3150759	3154889	3134282	3095171	3159347	3289002	3290810	3559743	3127800	3169281	3312581	3314388	3505989	3573321
P60881	Snap25	SNP25_RAT	Synaptosomal-associated protein 25	3027753	3274344	3136258	3055325	3189672	3675134	3220119	3010159	2930986	3251579	3151483	3272682	3206051	3317255	3066719	2963278	3972087	4303298	4651036	4389240	4394336	4171903	4118720	4362079	3979084	4187674	4515065	4321015	4523982	4871377	4357426	4431809	3484307	3600274	3364571	3477271	3358482	3168590	3428152	3199497	3893477	3215405	3367173	3158149	3335879	3437023
Q5M7T6	Atp6v0d1	Q5M7T6_RAT	V-type proton ATPase subunit	2309976	2541907	2674669	2400559	2403496	2524101	2383378	2404954	2338173	2395265	2434607	2218258	2208917	2208790	2377853	2241778	3529014	3528072	3299427	3221968	3466304	3477694	3538468	3430307	3535318	3332647	3460477	3600452	3400755	3364858	3349997	3630410	3395108	3446901	3632549	3279091	3244035	3417899	3470465	3552374	3377792	3303955	3309879	3350224	3614749	3352014
P37805	Tagln3	TAGL3_RAT	Transgelin-3	4958206	5127745	4825263	4957911	5066520	5076750	4901742	4816713	4817588	5066227	4811466	4978158	4901925	4582497	4917439	4822670	3209160	3374132	3388632	3123720	3317942	3173870	3005508	3424195	3008692	2877662	3580713	2989747	3277346	3513723	3263254	3063311	3292832	3479360	3093880	3009980	3106240	3245763	3075039	2899348	3144366	2928987	3096648	3247085	3287966	3097464
A0A096P6M7;D3ZQV0	LOC102554637;Prss3	A0A096P6M7_RAT;D3ZQV0_RAT	Uncharacterized protein;RCG28243	3435555	3376973	3151764	3459558	2728665	2621583	2596702	2871578	3208636	2765657	3151925	3323016	3440502	3789376	3943318	3095240	47046	3543574	3270745	3274421	3401450	3164860	3588514	3073142	3135186	3012017	3281575	3588493	3791510	3784729	2733324	2786880	2652051	1741383	3634022	3468527	3484410	4210555	3653246	3583892	3269615	3410706	3216164	3029447	2879201	3253137
P37377	Snca	SYUA_RAT	Alpha-synuclein	1341343	1468053	1616821	1437967	1287996	1571696	1496926	1331552	1282758	1291774	1305318	1339882	1382785	1545205	1384221	1291550	3821548	3029537	3140586	3212884	3454463	3175835	3695523	3290136	3870710	3779500	3641101	3234447	3083745	2941297	3261332	3221871	3894772	3783383	3728989	4353902	3645521	4072636	3520369	4230541	3479089	4087733	3498551	4061086	3770753	3681073
A0A0G2K8W9	Sptbn1	A0A0G2K8W9_RAT	Spectrin beta chain	3257770	3141024	3353135	3137420	3268740	3230956	3436395	3251236	3107968	3231311	3332579	3161360	3132905	3121971	3035741	3175278	3400796	3379127	3620056	3248684	3344173	3278140	3519414	3577219	3193138	3305830	3461532	3369853	3184448	3504158	3211550	3265124	3281779	3421277	3361413	3288737	3126680	3112570	3140243	3265802	3048021	3013483	3047150	3330304	3161402	3212208
A2RRU3	Utp15	UTP15_RAT	U3 small nucleolar RNA-associated protein 15 homolog	4266112	3690600	3695338	3936802	3622513	3487175	4028894	3327739	4480589	3240236	4392046	4091958	4493928	3978321	3567107	3109437	3253510	3071839	4065905	4057943	2184735	3138046	2733596	1865427	1456791	1859541	2059778	2119896	3096408	2351004	2491344	1982892	3557002	3860159	3193524	3708502	3393292	4085446	2318428	2909230	2800639	3724144	3253425	3734243	2848458	3211873
Q66HF1	Ndufs1	NDUS1_RAT	NADH-ubiquinone oxidoreductase 75 kDa subunit, mitochondrial	3596718	3487494	3558445	3330661	3311253	3779264	3394195	3465312	3962288	3802121	3863974	3760595	3920667	3874179	3753208	3759599	3092186	2847661	2804516	2984528	2888245	3072098	3045042	3094370	3426918	3101800	3257620	3315702	3575479	3708404	3694403	3385637	3007524	2924326	2890982	3146016	3017763	3161617	2984954	3097828	3011737	2908537	3012440	3205911	3089729	3045797
P32551	Uqcrc2	QCR2_RAT	Cytochrome b-c1 complex subunit 2, mitochondrial	3382198	3352121	3524492	3425392	3417838	3515586	3338736	3373788	3922457	3706465	3549974	3853609	3866163	3954026	3555032	3681938	3028284	2935306	3050670	2973643	2908676	2818820	3465400	3226134	3327855	3195448	3188682	3445049	3525054	3603780	3358600	3120213	3195113	2945540	3186825	3135802	2926965	3207653	3103771	3160381	3054621	3172705	2638364	3341228	3211591	3079813
B1WBV1	Aida	B1WBV1_RAT	Axin interactor, dorsalization-associated	3811339	3159340	3486764	3614976	3685939	3605007	3419516	3614945	3864869	3965589	3723008	3784544	3697200	4016980	3942172	3704758	2994459	2879951	3045014	3216333	2836819	3174123	3063419	3145241	3303316	2966071	3131810	3189481	3316954	3535335	3256868	3059000	3162065	2983982	3111054	3000047	2966390	3194620	2904032	3032890	3076692	3015237	3078699	3126350	3247694	3406231
A0A0G2JV91;D3ZS31	Rgl1	A0A0G2JV91_RAT;D3ZS31_RAT	Ral guanine nucleotide dissociation stimulator,-like 1;Ral guanine nucleotide dissociation stimulator,-like 1	3748001	3138575	3407470	3551122	3344226	3657092	3410094	3522437	3875587	3857772	3667446	3800527	3690107	4055776	3898417	3756890	2940912	2808092	3108536	3170203	2756756	3113488	3062530	3136961	3239313	2887133	3221486	3097001	3077525	3462502	3263879	3070421	3081385	2867201	3138050	3012094	3025921	3165884	2930939	2980232	3010334	2938099	2958805	2955105	3242656	3182866
P25113	Pgam1	PGAM1_RAT	Phosphoglycerate mutase 1	3600659	3645479	3531708	3482335	3614439	3620367	3573336	3526452	3661036	3638201	3694703	3491610	3486981	3516931	3588064	3345871	3083829	3116694	3027560	2965927	2886707	3025089	2937324	3130466	3017194	3004572	2973217	2780002	2998599	2918963	3016855	2880128	3257141	3226066	3251548	3292668	3143900	3334384	3100163	3264697	2987560	3333354	3088606	3299117	3163752	3061230
D4A5L9;P62898	;Cycs	D4A5L9_RAT;CYC_RAT	Uncharacterized protein;Cytochrome c, somatic	3939580	4140338	4129114	3996260	4205601	4298031	4232242	3969444	4186379	3833307	4163242	4062492	4020677	4388882	4110718	3969544	2679916	2904747	2840865	2936738	2861660	3060190	3181583	3079178	2602045	3193412	3374098	3472467	3132929	3917577	3232421	3017491	2778554	2826849	2999565	2904131	2724327	3155067	2955220	3039325	2933455	2628002	2960570	3261438	2801049	3131477
P62762	Vsnl1	VISL1_RAT	Visinin-like protein 1	3239885	3175055	3103267	3096615	3310403	3463661	3163871	3141615	3467810	3790943	3831573	3512072	3453000	3683396	3599031	3395605	2958267	3683883	3692804	3017154	2986893	3512810	2675658	3328218	3423418	3181960	3558508	3428734	3844809	3466453	3096163	3115435	2032853	2127482	2019302	1793258	2111178	1842606	2405011	1914068	2743688	2037643	2246478	2126794	2148122	2170512
Q5M960;Q62813	Lsamp	Q5M960_RAT;LSAMP_RAT	Lsamp protein;Limbic system-associated membrane protein	2187951	2331669	2439436	2137050	2225322	2093369	2398263	2079531	2130962	2131667	2436019	2224366	2227737	2296643	2265785	2034506	3750869	3057821	2899756	2847373	3442649	2907043	3170486	3035448	4052281	3328767	3438131	2827924	2958028	3005651	3335957	3504550	3797636	3880956	3936241	3558060	3840554	3416542	3996760	3655776	3129751	3610693	3756478	3352495	3827829	3964262
A0A0G2KAA3;A9UMW2;M0RB63	Ndufa3;Ndufa3;LOC684509	A0A0G2KAA3_RAT;A9UMW2_RAT;M0RB63_RAT	NADH:ubiquinone oxidoreductase subunit A3;Ndufa3 protein (Fragment);RCG63041	3143039	2833569	3215070	2998547	3119188	3320844	2969774	3264314	3452478	3026930	3455144	2984092	3384141	3510551	3319070	3088054	3261231	2859905	2455428	3157779	3071501	2885554	3058317	2920746	3263722	2870168	3278478	3385366	3213794	3590304	3394936	3369912	2938944	2918173	2872481	2598349	2802910	2643739	2908466	2995490	3031130	2735127	2954063	2894453	3294576	3105272
A0A0G2K9Q6	Atp2b3	A0A0G2K9Q6_RAT	Calcium-transporting ATPase	3241898	3220132	3393397	3075758	3060867	3134062	3203084	3120629	2761798	3087567	2971068	3121363	3178837	2884231	3383777	2816340	3258335	3198269	2939673	3200848	3410328	3146191	3029061	3270335	3124230	3204275	3162887	3427547	3387975	3585291	3343449	3433851	2498188	2535834	2602650	2597140	2674987	2642782	2634108	2834193	3042905	2665948	2852711	2675217	2682227	2675445
P62982;Q6PED0	Rps27a	RS27A_RAT;Q6PED0_RAT	Ubiquitin-40S ribosomal protein S27a;RCG23287, isoform CRA_a	3354459	3180442	3131214	2722289	3042658	3047797	3047976	3171426	2990200	2910259	2896172	2853491	3033191	3076092	3118383	2976619	2757807	2957239	3305974	2988443	3079107	3184877	2983325	2956973	3090103	3283240	2615807	3251013	3332992	3251150	2944367	2590634	2774012	3076448	3178990	3302294	3083153	3440838	2910335	3118106	3474973	3232149	3004604	3340287	3093640	3220381
F1LU03	NA	F1LU03_RAT	Uncharacterized protein	3353286	3616214	3130227	3777303	4764990	2809755	3041607	3052578	2747379	2751679	2841814	2684282	3168984	4794709	3066417	3200015	2661422	4652062	3715176	3405921	2272920	2399605	4375008	4194238	2654203	4375575	2641605	2419847	2880827	3375887	2372674	4338070	2822340	3415402	2499646	3098344	2628918	2561286	2659436	4586911	2691971	4392478	2549736	4509358	2482687	3336815
D3ZG43	Ndufs3	D3ZG43_RAT	NADH dehydrogenase (Ubiquinone) Fe-S protein 3 (Predicted), isoform CRA_c	2935161	2859490	2777290	3085521	3077133	3061624	2974054	3056632	3402273	3135478	3304524	3359615	3385791	3724730	3247746	3440972	2998957	2665059	2753731	2912422	2816690	2776496	3065704	3178400	3331735	3062449	2943334	2979684	3052203	3382435	3132207	3215671	2913381	2862524	2892347	2897600	2948441	3057259	2853023	3107430	3006777	2872746	2676254	3038026	3106007	3157808
A0A0H2UHE1;P13086	Suclg1	A0A0H2UHE1_RAT;SUCA_RAT	Succinate--CoA ligase [ADP/GDP-forming] subunit alpha, mitochondrial;Succinate--CoA ligase [ADP/GDP-forming] subunit alpha, mitochondrial	2578574	2884757	3024126	2885456	2959931	2932448	3134436	2824749	3187837	3089884	3282621	3177020	3113798	3423019	3054902	3082487	2788574	2687714	2738229	2940928	2736905	2599583	3071142	3160739	2802471	2778137	2856428	2985542	2804427	3123199	3133784	3092708	3019615	3008720	3066498	3148905	3090603	3180985	3159460	3242440	2902518	3202672	2918635	3026568	3283318	3329968
P61265	Stx1b	STX1B_RAT	Syntaxin-1B	5843307	5701321	5156583	4903860	5446774	5290136	4756392	4767584	4497203	5061009	5264889	5307973	4713946	4714375	5080513	4315902	2947849	3204064	3001386	3059353	3208043	3097126	2783091	2962157	2791071	2683763	3077242	3032151	3093813	3078159	2945570	2970905	2475914	2563631	2366046	2279734	2532724	2180585	2554878	2323812	2770447	2372957	2581330	2190839	2367713	2347786
G3V7Y3	Atp5f1d	G3V7Y3_RAT	ATP synthase subunit delta, mitochondrial	3440203	3217377	3243121	3424980	3202890	3561435	3046649	3209628	3528566	3457988	3634918	3417487	3538423	3676808	3487869	3348920	2950624	2563099	2692456	2986621	2779856	2756653	3062456	2966186	2891210	2902443	3014313	3071182	3071262	3343153	3160825	3022125	2898414	2793075	2793228	2794687	2755096	2771445	2893791	2916870	2838226	2869904	2949188	2888821	3109906	3072459
B1H216;P01946	Hba-a1;Hba1	B1H216_RAT;HBA_RAT	Globin c3;Hemoglobin subunit alpha-1/2	8094606	5877005	8060852	5744840	5845699	10768743	6267373	9319942	5003721	6668145	6933251	7241116	5421565	5097504	9242655	6384500	1850677	2976343	2418134	2335083	3152160	2427083	2902962	2511004	2079944	3487567	4750682	3722119	2984244	2927410	2085539	3492848	1744604	2388784	2144537	3243218	2203081	2031076	2143421	3021613	3043709	1598376	2457548	2710819	1387971	2822665
A0A0G2K2V2;G3V9N8	Ap1b1	A0A0G2K2V2_RAT;G3V9N8_RAT	AP complex subunit beta	2005434	2202671	2177952	2011635	2097281	1971002	2034479	1933474	1883218	1930674	1845186	1768093	1827545	1732536	1890461	1827872	3456353	3477827	3325563	3306919	3461307	3437911	3350020	3058256	2981549	3215929	3013545	3210419	2980976	2935714	3081818	3236757	3451590	3468168	3272487	3076418	3196987	3188215	3254169	2998063	3219833	2983412	3268156	2847899	3082049	3091763
Q66HM2	Ap2a2	Q66HM2_RAT	AP-2 complex subunit alpha	2225224	2086761	2204296	2153354	2098936	2071463	2027375	2049256	1924723	2078767	1977566	1896988	1794858	1762211	2110615	1855066	3457399	3419669	3192660	3131894	3546812	3416912	3235537	3041640	3103496	3175120	3004813	3228079	2866647	2805718	3004758	3132764	3012983	3250546	3123077	3173414	2960014	3009575	3172766	3074927	3390601	2909721	3269695	2903871	3100852	2959303
Q68FY0	Uqcrc1	QCR1_RAT	Cytochrome b-c1 complex subunit 1, mitochondrial	3100024	3137264	3014126	3041125	3005545	3214379	2943885	3080269	3517505	3231442	3125645	3454403	3264885	3371066	3099106	3154227	2952628	2748312	2683720	2836154	2730986	2630221	3134529	3050116	2998643	2759990	2818612	3163393	3141104	3323373	2934735	2916707	2768969	2772059	2874633	2737347	2683184	2631921	2721190	2824820	2820712	2719462	2552334	2836650	2856226	2698032
Q45QL6	Gnb2	Q45QL6_RAT	Guanine nucleotide binding protein beta 2 (Fragment)	1936983	1981652	1964204	1893671	1929981	1852546	1950834	1862404	1833218	1873112	1928653	1810269	1804730	1781480	1768459	1761221	3332796	3129688	3010870	3196755	3134159	3164374	3137275	3082904	3033977	2925002	3074740	3140676	2962011	2820678	3048290	2983910	2938991	3051081	2803377	2982319	3047898	2903446	2949005	2988931	3126288	2952831	2789567	2741355	2909649	2887686
A0A0G2KAM3;P49432	Pdhb	A0A0G2KAM3_RAT;ODPB_RAT	Pyruvate dehydrogenase E1 component subunit beta;Pyruvate dehydrogenase E1 component subunit beta, mitochondrial	2805619	2968964	2616683	2704928	2683168	2721674	2781858	2738606	3008774	2768773	2979765	2820377	2993527	3228114	2917214	2735494	2936502	2587920	2688795	2863806	2695694	2744498	2896666	2899092	2958883	2658353	3086848	3058269	3173958	3322566	3059539	3060748	2949663	2973985	2964134	2763955	2818886	3219480	3050746	2909158	2715669	3012424	2933585	2841473	2979845	3172602
D3ZQ30	Telo2	D3ZQ30_RAT	Telomere maintenance 2	1757504	1558325	1637915	1876012	1534259	1511474	1723960	1581532	1552136	1512184	1635939	1664330	1560357	1507622	1628501	1561973	3262182	2942754	3110883	3070886	2910702	2805259	3043113	2692494	3029064	3103333	3343246	2800374	3004459	2851560	2928373	2931071	3250877	3154265	3158596	3204181	2959558	3001786	2777962	3086783	2743123	3335415	3166561	3025835	3000314	2969040
O35964	Sh3gl1	SH3G1_RAT	Endophilin-A2	2918428	3119698	3252430	2968735	2930597	2923642	3043635	2842106	2900149	2805637	2902071	2790482	2954212	2863045	2877171	2625238	2943031	2914649	2930354	2611207	2719552	2737958	2728781	2843908	2899018	2769430	2962374	2902272	3054403	2774046	2767576	2778357	3023395	3256820	3298187	2901980	2821447	2899979	3168067	2750184	2877466	3030183	2951424	3064453	3015830	2911504
P31399	Atp5pd	ATP5H_RAT	ATP synthase subunit d, mitochondrial	3151860	2890587	2844191	2982753	3013250	3046150	2836087	2902212	3219364	3275020	3370204	3269831	3189458	3574366	3070094	3229376	2559300	2330481	2452090	2769397	2661891	2536448	3168317	2700429	2913090	2672695	2894133	2922070	2857146	3236041	2961024	2902351	2577929	2580710	2698762	2771066	2684189	2647643	2647664	2830363	2706337	2749167	2621197	2839528	2877629	3206859
P62944;Q3ZB97	Ap2b1	AP2B1_RAT;Q3ZB97_RAT	AP-2 complex subunit beta;AP complex subunit beta	1654112	1712472	1648856	1637032	1639265	1657254	1478096	1746416	1525406	1561338	1462651	1502024	1490744	1539178	1572440	1562121	3021523	3084508	3061002	2667158	3010793	3033546	2951741	2940953	3180059	2901999	2974202	2893968	2820366	2732700	2841133	2976421	2868789	3046378	2959719	2830681	2802175	2979884	2960776	2847669	2898392	2783291	2858108	2709433	2960141	2950210
P11505	Atp2b1	AT2B1_RAT	Plasma membrane calcium-transporting ATPase 1	964052	1156198	1188037	1084680	1143500	1151705	1111073	1096715	990628	1082911	1169655	968784	1080182	1089318	1043658	958785	3469614	3456727	3083321	3160907	3845600	3509664	3538998	3613944	3485415	3820009	3692763	3441876	3438255	3097116	3440094	3753229	2564599	2594257	2680265	2905958	2828371	2820021	2659760	3069930	3514460	3225893	2824317	3180314	2958535	2835600
B2RZ72	Arpc4	B2RZ72_RAT	Actin-related protein 2/3 complex subunit 4	2021226	2020910	2134836	1964075	2108642	1998646	2112175	2065415	2108750	2075718	2168917	2132529	2044543	2184481	2073820	2118043	2820214	2759871	2844481	2584248	2807835	2634050	3113689	2924382	3074006	2986829	2898323	2813883	2762699	2785631	2779514	2894760	4353429	4284921	4475479	4629644	4139862	4618722	3834771	4496890	3652084	4581560	3863908	5205333	4719708	4119792
P46462	Vcp	TERA_RAT	Transitional endoplasmic reticulum ATPase	2757651	3001973	3125886	2978681	2863252	2994351	2840136	2942807	2890329	2886892	2883317	2698595	2757641	2818679	2861364	2912408	2983850	2845237	2849634	2803086	2894831	2881077	2653647	2719307	2778555	2886769	2782295	2837432	2792315	2721573	2949004	2979508	2651882	2639537	2532167	2733184	2635749	2833194	2695054	2675830	2616344	2592983	2698278	2603782	2634000	2620623
F1M953	Hspa9	F1M953_RAT	Stress-70 protein, mitochondrial	2626849	2694695	2963536	2780950	2809654	3114910	2838601	3052367	3089063	2950904	3008369	3123158	2903027	3078410	3172024	3010526	2809412	2241102	2425765	2622370	2589787	2508539	2967743	2828745	2769588	2625685	2864658	2815705	2862746	2930580	3149830	2628741	2641261	2392122	2603083	2667977	2587137	2644275	2984641	2731006	2530649	2631900	2481987	2701841	2794339	2778406
F1LMC7;Q9WVC0	2022-09-07	F1LMC7_RAT;SEPT7_RAT	Septin-7	2544563	2478507	2712625	2786608	2595211	2541876	2674941	2866707	2544152	2730976	2387653	2539727	2490732	2600133	2714925	2592126	3410114	3532018	3680959	3634428	3263523	3500893	3607437	3510842	3201594	3574462	3694477	3739570	3500282	3561033	3406803	3446487	2699719	2878925	2914558	2633193	2558679	2683013	3164857	2662516	3042090	2671648	2912248	2609295	2683621	2911022
P39069	Ak1	KAD1_RAT	Adenylate kinase isoenzyme 1	3062854	3306806	2993891	2772912	3159188	3164760	3033619	2970860	2855729	3019255	3046081	2712919	2898869	3083120	2925871	2989449	2824348	3096518	2560512	2748383	2682135	3279053	2585400	2457933	2704857	2656527	2680042	2846309	2772910	2723671	2619491	2943350	2917602	2759445	2524906	2451672	2645667	2931662	2664386	2903343	2625260	2486480	2605640	2567328	2807942	2768841
Q5RKI0	Wdr1	WDR1_RAT	WD repeat-containing protein 1	2764171	2873273	2768090	2814936	2821847	2806109	3116372	3029895	2777278	2844626	2834993	2743844	2588802	2741259	2582166	2657005	2233001	2282365	2258044	2001102	2086329	2031423	2045051	2127673	2253053	2060620	2029089	2111510	1975218	1889494	1899130	2000040	3128034	2937861	3027866	2858543	2856288	2971571	2831774	3034378	2457592	3092130	2736222	2933744	2998093	2921777
P62804	Hist1h4b	H4_RAT	Histone H4	4517340	5758208	5582129	5735989	7672527	6692568	5192816	4953331	7084606	6963887	7776120	4804106	4514696	6128336	3807935	5611503	1851373	2005986	2644180	2398041	1750303	2345661	3030486	2432714	5588597	1899745	2138871	1876693	3599446	2296868	1684037	1874902	2373359	2775634	2835126	2709911	2403731	2733698	2297423	3052175	1966699	2740841	1474450	2861226	2402812	2093467
Q63560	Map6	MAP6_RAT	Microtubule-associated protein 6	1850054	2051979	1972324	1859781	1855656	1655659	1894854	1697088	1914553	1402760	1964940	1995829	1940341	1587893	1768130	1691041	3757655	3958547	3818691	3372000	3423447	3605145	3431052	2880539	3405914	3182287	3593476	3551315	3713722	3589692	3464616	3329536	2639907	2928121	2737781	2396082	2708641	2371777	3154176	2466793	2576419	2316033	2859166	2214776	2710088	2729505
D3ZC55	Hspa12a	D3ZC55_RAT	Heat shock 70kDa protein 12A (Predicted), isoform CRA_a	1554094	1516407	1484550	1520939	1400066	1432319	1487144	1415846	1556456	1425133	1456824	1412964	1401323	1492238	1435141	1486421	2985795	2791799	3220631	3296542	2919427	2829406	3120732	3126472	2455673	2967451	2983094	2817923	2938931	3440825	3012113	2819389	2891017	2995204	2773288	2737027	2615296	2568991	2792491	2615436	2728964	2655182	2680349	2545042	2702755	2768792
Q45QK6	Gng2	Q45QK6_RAT	Guanine nucleotide-binding protein subunit gamma (Fragment)	1641970	1618201	1508234	1827581	1612248	1726641	1463751	1609580	1513866	1634161	1583782	1497172	1470524	1493912	1779302	1551271	3245882	2665643	2624803	2611314	3019465	2823473	2781901	2601988	3332598	3104729	2567744	2886985	2694417	2371767	2513906	2813318	3640688	3458905	3721507	3728751	3353039	3680230	3534498	3525951	3395510	3800050	3619468	3505356	3343343	3312913
F1M443	NA	F1M443_RAT	Uncharacterized protein	2587836	2707907	2710030	2508336	2523986	2565735	2574804	2480014	2602932	2303653	2525556	2519089	2736006	2664560	2579289	2476511	2718198	2935104	2847567	2501765	2623773	2682157	2662251	2447835	2667675	2445683	2653005	2584571	2770474	2442219	2680346	2772101	2873162	3018220	2948573	2759782	2767813	3074919	2927398	2823489	2436938	2650256	2712124	2688003	2867875	2784196
Q63345;Q6MFX9	Mog	MOG_RAT;Q6MFX9_RAT	Myelin-oligodendrocyte glycoprotein	2466859	2065853	2347665	2500067	2120887	2045531	2718632	2312976	2525680	2081572	2658123	2480718	2805250	1986771	2291779	2330275	3381618	3758778	4336035	3736233	2639677	3701383	3020713	2423219	1778345	2272947	2319801	2337033	3223033	2420485	2721916	2292100	3954107	4081283	3092555	3284230	3816815	4268829	2601502	3259234	2802567	3415580	3853718	3721615	2893412	3057381
G3V6P2	Dlst	G3V6P2_RAT	Dihydrolipoamide S-succinyltransferase (E2 component of 2-oxo-glutarate complex), isoform CRA_a	2733604	2735768	2746544	2856502	2607826	2739773	2682630	2723130	3040009	2656006	2888360	2970801	2966371	3020522	2867550	2785513	2620304	2444784	2570396	2728907	2463587	2330826	2860219	2601571	2518024	2697513	2914219	2922854	2901850	3398953	2738862	2770463	2394752	2420416	2421699	2333125	2287529	2281316	2415551	2466974	2417831	2435104	2362424	2344194	2382550	2573115
A0A096MJE6	Tnr	A0A096MJE6_RAT	Tenascin R, isoform CRA_b	2444703	2488276	2578070	2519982	2592604	2547828	2524097	2452193	2485154	2203697	2655028	2479457	2486987	2446597	2412088	2316566	2823893	2688186	3085413	2575227	2753970	2772104	2590788	2741478	2681530	2593915	2620285	2518875	2858875	2496986	2512437	2642442	2829846	3109371	3014371	3213535	2860806	2739149	2835253	2857197	2791955	2867861	2873707	3007037	2741558	2960910
Q5XI34	Ppp2r1a	Q5XI34_RAT	Protein phosphatase 2 (Formerly 2A), regulatory subunit A (PR 65), alpha isoform, isoform CRA_a	2369749	2469981	2232647	2294762	2302983	2431319	2313310	2240621	2282767	2307010	2209640	2293619	2340460	2159502	2381619	2188820	2910602	2767395	2733607	2653618	2697162	2741747	2707944	2546022	2584714	2787786	2748816	2641102	2704973	2654794	2682443	2646366	2820883	2932021	2874093	2771144	2804702	2753726	2906808	2516038	2568533	2785756	2776604	2684077	2718179	2701299
D3ZAF6	Atp5mf	ATPK_RAT	ATP synthase subunit f, mitochondrial	2581940	2640984	2590153	2562580	2723988	2795160	2658468	2582458	2799478	2792000	2914011	2820632	2809774	3122804	2753048	2840573	2607135	2346207	2276774	2447355	2515103	2379981	2842398	2614699	2721989	2516610	2761026	2775250	2744443	3010308	2672831	2583543	2526942	2567945	2655466	2465385	2543895	2511570	2521317	2823157	2462490	2600317	2502063	2520299	2588764	2702332
P81155	Vdac2	VDAC2_RAT	Voltage-dependent anion-selective channel protein 2	3466496	3331513	3671580	3753358	3563734	3657114	3211414	3405065	3650594	3864059	4021425	3627487	3800655	3964557	3802739	3712115	2182031	2253140	2247178	2407409	2453122	2351996	2575794	2437377	2814807	2441416	2690288	2746752	2821141	2850331	2554510	2621307	2145855	2304829	2347741	2189285	2333729	2065834	2422623	2354089	2524696	2264318	2449182	2425771	2431847	2514939
D4A8F3	Dusp19	D4A8F3_RAT	Dual specificity phosphatase 19 (Predicted), isoform CRA_b	1965286	1567511	1734986	1847313	1723118	1748352	1595338	1601428	1746882	1762499	1659252	1595349	1746890	1778075	1676920	1580993	2636263	2587434	3176980	2915798	2790013	2764598	2382533	2384077	2707681	2615280	2523522	2730540	2946124	2581055	2475882	2291340	2713557	2814685	2427718	2269027	2662689	2863147	2625182	2653714	2848937	2691251	2901922	2554883	2647535	2749966
A0A0G2K4M6;B0BMT0;P62738	Acta2	A0A0G2K4M6_RAT;B0BMT0_RAT;ACTA_RAT	Actin, aortic smooth muscle;RCG47746, isoform CRA_a;Actin, aortic smooth muscle	2172640	2051347	1998771	2221276	2165823	2210847	2465345	2412422	2152142	2465991	2121014	2305638	2106460	2191658	2195251	2246073	2442848	2348329	2434192	2461914	2691715	2234445	2729727	2692387	2557704	2627559	2693903	2245318	2397620	2714083	2390351	2566384	2920438	2677791	2986221	2763713	2792333	2944523	2903782	3015596	2765908	3170075	2785841	3155535	3085200	2933067
Q5D059	Hnrnpk	Q5D059_RAT	Heterogeneous nuclear ribonucleoprotein K	5298096	5537535	5528883	5503248	5350433	5687134	5608214	5346079	5313471	5608727	5383783	5405137	5862110	5562352	5314886	5425713	2462708	2838372	2742574	2538986	2473824	2833712	2434484	2540964	2569179	2267934	2537122	2791560	2724140	2424101	2549833	2474275	2364534	2359510	2373903	2380362	2546863	2356426	2354110	2421447	2518878	2273460	2390295	2367373	2398659	2553215
P47861	Syt5	SYT5_RAT	Synaptotagmin-5	951615	938347	1122931	911391	899097	934659	863226	804578	825329	971453	887830	834550	844558	890062	922211	789121	2736591	1477568	2837483	2565660	2775608	1289670	2726328	2746671	2951099	1276316	2509607	2857619	2800890	2792007	2660183	2767200	2755638	2671519	2600719	2586783	2509471	2528866	2769046	2740890	1359540	2761830	2660627	2848566	2610810	2623198
D4ACB8	Cct8	D4ACB8_RAT	Chaperonin subunit 8 (Theta) (Predicted), isoform CRA_a	2742558	2672262	2714164	2605718	2644881	2654055	2492133	2597698	2702927	2609963	2579303	2648485	2725483	2590466	2525271	2704127	2287213	2395654	2378369	2212638	2177345	2269060	2336965	2253898	2308663	2170720	2221523	2319776	2362484	2050901	2173504	2260444	2475440	2541915	2549261	2643615	2509959	2526561	2478951	2549275	2273017	2383437	2350922	2490745	2532443	2454360
P03994	Hapln1	HPLN1_RAT	Hyaluronan and proteoglycan link protein 1	1848609	2052095	2010488	1680811	1750903	1679600	1787986	1725795	1855517	1383514	1769349	1581857	1767161	1601264	1513307	1160496	2605311	2333907	2960889	3040665	2439777	2134897	2644153	2962196	2106609	2690553	2487383	2251151	2221865	2775058	2541374	2173305	3819473	3565931	4242931	3738403	3646634	3424645	3292942	3884589	2844533	3794633	3148788	3802222	3577490	3130528
Q62658	Fkbp1a	FKB1A_RAT	Peptidyl-prolyl cis-trans isomerase FKBP1A	1325875	1379664	1354982	1266792	1148641	1224709	1255447	1229824	1352322	1212824	1169167	1182958	1237808	1148175	1269163	1227562	2706699	2392660	2298196	2618979	2476511	2458906	2438857	2546744	2660775	2544323	2442107	2381627	2209732	2106547	2467112	2635733	3555772	3690746	3424838	3630334	3275485	3823045	2995945	3535893	3135980	3736711	3423577	3729374	3863542	3407885
F1LX07	Slc25a12	F1LX07_RAT	Solute carrier family 25 member 12	2433253	2448177	2341164	2458242	2402303	2548777	2332216	2290038	2713293	2513739	2706454	2542385	2295613	2711566	2402062	2537422	2504787	2440804	2269388	2687115	2632030	2548211	2816287	2605643	3248618	2451384	2622896	2727389	2853063	3039780	2624316	2867891	2208121	2135792	2096864	2132724	2234463	2261977	2209796	2385760	2596090	2192603	2243678	2168385	2299135	2433616
Q812E9	Gpm6a	GPM6A_RAT	Neuronal membrane glycoprotein M6-a	2609061	2528602	2464695	2443793	2347305	2527502	2262001	2392102	1848188	2316995	1871148	1876908	1896974	1721867	2548070	1920623	2495808	2570610	2575697	2503041	3110529	2740456	2367752	2973178	3022342	2860400	2740326	2992374	2958264	2441223	2536750	2945316	2048431	1984643	2136469	2249822	2281446	2024028	2485911	2248959	2958075	2237098	2412950	2031547	2211590	2280778
A0A0G2K5C6	Map1a	A0A0G2K5C6_RAT	Microtubule-associated protein 1A	1444050	1559099	1543460	1456223	1563493	1404741	1582831	1411612	1534435	1457487	1479163	1579054	1573071	1542099	1415818	1550993	2330381	2363007	2547528	2677031	2519296	2438774	2343342	2529901	2437910	2457287	2459736	2228819	2365428	2510486	2538585	2515016	2650511	2724419	2484333	2587741	2638053	2647513	2368868	2409823	2533429	2413471	2450199	2693717	2542065	2665821
D3ZLM5	Nhlrc2	D3ZLM5_RAT	NHL repeat containing 2 (Predicted)	64603	1388507	1454892	1278221	1405333	1335492	1371737	1420820	1333467	1427103	1406747	1279929	1374815	1279523	1210567	1364465	2470576	2391213	2327362	2638568	2579881	682659	2082126	2471187	2096948	1660959	2546071	2125061	2386400	2794881	2432220	2501973	2954009	3197657	2980644	3172640	2907984	3431724	2632326	3115045	2743142	3429837	2975821	3728470	3274357	2979209
M0R6Y8	RGD1560402	M0R6Y8_RAT	Phosphoglycerate kinase	2486379	2387929	2403551	2666489	2342957	2499640	2308987	2403490	2233294	2374618	2629355	2301094	2401185	2283017	2406667	2374737	2584197	2244638	2292937	2534098	2452884	2432067	2516703	2660330	2127877	2344228	2393523	2437419	2501787	2472527	2344516	2307732	2624077	2442561	2621633	2599730	2350920	2420264	2336341	2358899	2445201	2635460	2513780	2689736	2480448	2430224
P35435;Q6PCU0	Atp5f1c	ATPG_RAT;Q6PCU0_RAT	ATP synthase subunit gamma, mitochondrial;ATP synthase subunit gamma	2703620	2454717	2481566	2661819	2641124	2618492	2375056	2438638	2821694	2712562	2814071	2670003	2844745	2871545	2684879	2708253	2361647	2071444	2263915	2396851	2312302	2231438	2484859	2353794	2409550	2449665	2432801	2377232	2483745	2758514	2351492	2335952	2323377	2296446	2180274	2274305	2373592	2208325	2197069	2425838	2310043	2292440	2283230	2418506	2412279	2446077
B1WBU9;G3V8V3	Pygm	B1WBU9_RAT;G3V8V3_RAT	Alpha-1,4 glucan phosphorylase;Alpha-1,4 glucan phosphorylase	3148186	3252599	3195804	3287725	3272944	3199412	3459844	3068529	3417531	3324910	3672799	3214509	3273147	3236289	3111933	3534789	1954241	2456866	2292463	2389901	2149116	2469458	2095553	2378942	2405179	2391668	2405310	2583777	2604050	2535160	2389916	2575522	2127852	2332517	2246217	2114302	2347159	2237768	2209111	2409280	2238613	2135738	2215801	2266430	2473143	2118223
A0A0G2K3Z9;Q63716	;Prdx1	A0A0G2K3Z9_RAT;PRDX1_RAT	Uncharacterized protein;Peroxiredoxin-1	3342419	3035235	3216497	3257674	3099279	3336087	3579998	3484324	3303049	3111613	3387272	3019901	3432928	3315489	3356780	3250570	2096164	2303556	2522893	2391296	1966803	2398952	2144357	2012485	1839740	2026922	1936830	2181531	2317215	2040910	2032487	2001727	2615260	2565431	2314851	2336400	2373439	2824020	2330687	2575870	2320971	2440715	2503106	2258533	2364434	2347314
Q62876	Syngr1	SNG1_RAT	Synaptogyrin-1	2315988	2343224	2534276	2475476	2438518	2458266	2361050	2303202	2351979	1837985	2119244	2083346	2223664	2132649	2078836	1966440	2353686	2489352	2417110	2332201	2264080	2373125	2355916	2383200	2661156	2289453	2210656	2622088	2455978	2221513	2160753	2413320	2545996	2437936	2803255	2484189	2412008	2429361	2246019	2590044	2768846	2667237	2391289	2402195	2469129	2340711
O08838	Amph	AMPH_RAT	Amphiphysin	1821635	1860682	1883037	1760334	1706137	1707100	1783264	1744973	1782950	1711099	1737243	1715128	1739851	1727967	1681109	1575893	2515171	2877112	2649044	2469187	2495322	2646465	2643337	2606582	2959130	2534984	2483507	2724677	2577381	2382080	2400530	2521892	2459428	2434188	2517634	2526723	2351437	2453535	2431086	2415780	2718771	2385975	2265414	2078389	2287214	2290386
Q6T487	Actn1	Q6T487_RAT	Alpha-actinin-1	986862	1061104	934551	945886	917936	939801	1000731	1092941	788958	869296	913786	985689	892984	1029125	948954	1076893	3834781	3264238	3351058	3550263	3968100	3269641	4321680	4318243	3729014	4385235	4319919	3578239	3393194	3887340	3771322	4056213	2282054	2376251	2253282	2479353	2337932	2164328	2329993	2488656	2926037	2380647	2328177	2536288	2315600	2387230
O35264	Pafah1b2	PA1B2_RAT	Platelet-activating factor acetylhydrolase IB subunit beta	3035540	2964090	2934495	3022949	3068945	3075875	3108825	2956010	3170876	3016070	2963238	2995455	2936880	2943181	2885826	3033204	2228516	2331032	2188880	2319281	2114839	2225990	2108707	2278941	2209228	2222405	2247797	2189828	2362389	2200875	2221940	2264795	2521480	2435475	2490877	2470131	2341037	2413416	2256151	2364139	2338800	2319939	2439035	2392586	2374360	2366527
Q9Z0W5	Pacsin1	PACN1_RAT	Protein kinase C and casein kinase substrate in neurons protein 1	1422732	1466225	1421465	1351846	1289327	1360600	1381634	1315976	1385512	1385426	1314829	1195313	1277989	1438479	1273889	1173618	2978854	2807656	2783479	2653233	2817573	2792647	2854426	2850272	3174576	2811324	2784990	2790352	2711742	2600565	2626450	2552666	2252544	2341628	2452268	2317319	2373397	2203924	2685630	2389493	2636062	2386548	2506136	2237294	2306054	2343305
P68255	Ywhaq	1433T_RAT	14-3-3 protein theta	4044084	4055733	4480726	4132607	4049473	4089710	4268805	4362033	3760324	4045368	3685988	3773329	3623560	3665606	3949192	3674751	2240753	2127076	2188829	2152108	1906287	2192539	1907465	1835803	1867758	1786403	1810972	2007055	2107361	1859255	1896537	1713832	2543765	2508263	2494721	2387906	2224373	2441537	2427845	2241686	2097234	2362344	2374721	2355896	2315840	2320169
G3V6Y6	Pygb	G3V6Y6_RAT	Alpha-1,4 glucan phosphorylase	2907183	2739343	2885198	2979790	2861568	2916799	2941887	2903337	2806499	2974910	2753498	2723271	2720322	2635232	2903009	2736381	1829170	2221836	2143639	2396119	2332637	2242558	1975080	2188455	2159684	2198676	2149056	2321551	2449429	2338709	2183210	2355507	2210698	2238853	2273284	2403431	2201423	2330955	2272457	2205661	2362363	2277681	2334403	2414518	2335800	2093705
P28480	Tcp1	TCPA_RAT	T-complex protein 1 subunit alpha	668112	3009520	2306354	2798624	658304	663265	652796	2474133	629503	2752372	597458	2525483	631114	2837456	2668394	614139	624464	2691471	577046	597192	601852	2765030	562157	2802540	575917	582188	2720665	566587	2014791	2417946	548621	2334000	2996758	2853318	2876242	2871285	648553	2844839	3063434	638199	2512879	683875	2797422	2768310	2800254	610666
F1M269	NA	F1M269_RAT	Uncharacterized protein	3240756	2333216	2871715	2198829	2283513	2135752	2404126	2668866	1134047	3364409	2426661	1536904	2396223	2198625	2855285	1411390	1203401	2122033	1920485	1950884	2644199	2376099	2307415	1483549	1925531	2804040	2393644	1088239	2450667	3331826	2509638	1753553	2210407	1942261	2176327	2571903	2422001	2150555	2943896	2581439	2589861	657424	963099	2900352	2365747	2392540
A0A0G2K9Q7;Q62625	Map1lc3b2;Map1lc3b	A0A0G2K9Q7_RAT;MLP3B_RAT	Uncharacterized protein;Microtubule-associated proteins 1A/1B light chain 3B	1491689	1630947	1582278	1504876	1577189	1574829	1472960	1376268	1600199	1404886	1659314	1684083	1619775	1635992	1440843	1481062	2524919	2390450	2569081	2249213	2368467	2292683	1990692	2622567	2333182	2113478	2249896	2233375	2401762	2154042	2434074	2207442	2843813	2995080	2874642	2641935	2614083	2705540	2515056	2542885	2340017	2711125	2410314	2678761	2801697	2630769
B2RZ24;F1LM47	Sucla2	B2RZ24_RAT;F1LM47_RAT	Succinate-CoA ligase subunit beta (Fragment);Succinate--CoA ligase [ADP-forming] subunit beta, mitochondrial	2265302	2378283	2351267	2277541	2316156	2415854	2233181	2366661	2535610	2239835	2590043	2540386	2442364	2587372	2416785	2399074	2199396	2065337	2073262	2194394	2107466	2193887	2361481	2390947	2217796	2231231	2190598	2350332	2300558	2664502	2355633	2434515	2266520	2322685	2318775	2298428	2240401	2522970	2309601	2543851	2147446	2332897	2232802	2250276	2454201	2509017
P19234	Ndufv2	NDUV2_RAT	NADH dehydrogenase [ubiquinone] flavoprotein 2, mitochondrial	2553098	2366852	2375151	2374116	2271180	2651388	2295666	2417382	2826385	2638509	2397171	2403957	2748612	2631985	2679891	2644228	2300326	1955319	1951715	2219723	2236040	2293194	2170059	2185924	2401771	2314204	2170835	2607515	2430493	2513228	2458083	2344866	2211769	2038525	2005943	2074987	2307755	2268282	1904737	2161998	2255302	2159101	2416312	2395434	2317125	2242034
Q9EQX9	Ube2n	UBE2N_RAT	Ubiquitin-conjugating enzyme E2 N	2253692	2312753	2251941	2293865	2273435	2327312	2357559	2224127	2281598	2233060	2356593	2235261	2244403	2166669	2205290	2185623	2322806	2308332	2342779	2221084	2243030	2226080	2241894	2304153	2236100	2266081	2352763	2285353	2146484	2247293	2192829	2249076	2555607	2582853	2463303	2429013	2360313	2380176	2408826	2432791	2273301	2397326	2327590	2454410	2488728	2393751
Q64017	Gpr176	GP176_RAT	Probable G-protein coupled receptor 176	2483687	2733961	2625887	2337255	2493216	2333619	2334948	2502851	2676237	2357147	2630217	2427493	2601800	2762214	2489052	2772889	2062881	2018086	2039503	2104318	1958446	2014970	2177659	2266500	2204764	2007513	2275301	2428349	2314308	2432668	2498685	2330176	1852170	1998385	1962514	1869698	1942069	2076833	1933728	2135819	2138280	1765261	1979507	1605697	2038069	2079913
P84092	Ap2m1	AP2M1_RAT	AP-2 complex subunit mu	1318704	1394524	1448829	1385929	1418551	1400803	1359011	1316036	1397628	1376939	1394690	1343747	1318919	1344251	1395843	1361524	2381965	2441490	2362444	2288113	2394621	2337300	2276767	2332222	2622982	2246123	2257715	2439542	2251772	2242078	2291594	2323141	2261308	2364535	2344597	2269206	2270424	2208948	2296953	2300296	2308993	2160727	2347677	2114820	2299182	2257937
Q5XIH3	Ndufv1	Q5XIH3_RAT	NADH dehydrogenase [ubiquinone] flavoprotein 1, mitochondrial	2315060	2235606	2064207	2120736	2234415	2236109	2160328	2231074	2470057	2251391	2346971	2389624	2473256	2593430	2431612	2474015	2356470	2041363	2111424	2177230	2150875	2258378	2237727	2246724	2321464	2034931	2262169	2373619	2376369	2514379	2297425	2390556	2313879	2257411	2196063	2095292	2192719	2377278	2223113	2254670	2218082	2139672	2110125	2080288	2273855	2302148
F1LU71	Auh	AUHM_RAT	Methylglutaconyl-CoA hydratase, mitochondrial	3077769	3256141	3157475	3434779	3253092	3093783	3187190	2938243	3631025	3486541	3505769	3216091	3377984	3642742	2989824	3495391	2022176	2198943	2232426	2275523	2251059	2400083	2212484	2253989	2203725	2194079	2297097	2346786	2409451	2608583	2365325	2399965	1876106	1988390	1896126	1924682	2034499	1871110	2033040	1952565	2198306	1918301	1899712	1844597	1890069	2171920
A0A140TAF0	Tpm3	A0A140TAF0_RAT	RCG62531, isoform CRA_g	2229914	2215249	2246370	2153584	2104055	2084412	2417996	2549365	1926428	2160309	1953122	2204767	1868018	2065181	2045815	2340355	2205662	2216871	2393898	2266386	2244787	2269439	2447368	2250349	2367850	2308027	2214395	2275318	2071979	2362635	2149519	2239162	2351150	2410383	2476267	2277061	2106730	2325406	2499445	2427663	2450707	2411894	2278106	2353584	2345092	2253810
A0A0G2JZR4	Rab11b	A0A0G2JZR4_RAT	Ras-related protein Rab-11B	2464262	2480840	2459619	2361349	2319787	2330204	2477492	2446154	2243923	2402873	2361187	2295220	2451670	2523656	2405743	2417414	2089261	2279230	2171676	2240117	2225439	2176544	2273796	2158102	2251339	2207704	2225915	2282762	2339551	2268747	2188612	2336301	2081738	2148029	2170524	2207508	2105733	2203390	2329992	2243992	2235254	2164624	2243388	2127961	2248423	2209851
G3V8G4	Bcan	G3V8G4_RAT	Brevican core protein	1378041	1520627	1428884	1326264	1318210	1311738	1491705	1265607	1434516	1094226	1522036	1401869	1547880	1377739	1280328	1359822	2327470	2295870	2623388	2576956	2199634	2233321	2187635	2334526	2123173	2272564	2147789	2112851	2223818	2293122	2213649	2220210	2759670	2928196	2954131	2766536	2708116	2642114	2656055	2670171	2358128	2849576	2707158	2870501	2829199	2725440
Q5XIJ3	Idh3g	Q5XIJ3_RAT	Isocitrate dehydrogenase [NAD] subunit, mitochondrial	2066932	2192131	2144589	2087444	2170190	2236983	1977582	2011885	2309553	2061351	2514450	2327690	2478801	2570221	2174410	2324460	2057786	2050675	2043882	2006292	2051356	2189424	2113964	2200127	2288308	2109355	2185549	2156638	2224893	2388568	2216593	2377299	2275781	2231378	2156074	2216163	2214008	2293414	2236736	2412204	2143308	2219052	2064765	2232311	2372854	2352283
P11951	Cox6c2	CX6C2_RAT	Cytochrome c oxidase subunit 6C-2	2389207	2205638	2144420	2263018	2147391	2353075	2025503	2205981	2754895	2414984	2733885	2856066	2719433	3028489	2589158	2593380	2220425	2114622	2071985	2220705	2122648	2178346	2315415	2109250	2524357	2181068	2413123	2521721	2646158	2744043	2501725	2349038	1986835	2041817	1994677	1845651	1965275	2140797	1985765	1977112	2007579	2156967	1957211	1975378	2027203	2130753
D3ZUY8	Ap2a1	D3ZUY8_RAT	AP-2 complex subunit alpha	1571842	1634173	1563085	1478348	1466738	1626695	1561578	1505943	1547316	1551921	1610624	1433203	1457621	1405251	1562507	1525923	2353454	2344257	2457247	2425017	2496926	2438431	2246932	2351118	2331398	2294277	2562544	2415629	2385207	2430804	2411178	2333511	2225865	2175541	2194701	2204755	2293378	2248154	2134333	2032228	2283704	1876113	2336335	2009295	2212266	2125497
Q5U300	Uba1	UBA1_RAT	Ubiquitin-like modifier-activating enzyme 1	2711616	2817232	2702725	2774223	2643013	2671546	2805618	2567415	2711750	2781721	2757451	2728918	2788521	2664424	2749551	2756512	1915976	2028620	2081777	2097592	1977917	2028974	2005494	1932160	2189994	1865701	1889821	1978737	1981502	1799143	1937781	1912029	2224215	2223707	2274049	2341141	2272620	2293665	2084423	2109404	2204080	2102201	2127777	2084240	2176853	2076059
D4A8B3	Atp2b2	D4A8B3_RAT	Calcium-transporting ATPase	3100514	3330734	3167965	3204572	3159711	3154620	3211517	3148336	2873762	3413458	3101384	3042180	2892366	2783481	3318354	2826284	1909955	1742676	1904857	2195898	2353428	1893264	1925429	2364791	1717161	2222176	2394352	2149879	2116451	2919405	2487000	2207608	1108511	1085727	1170303	1030253	1202719	1130830	1192717	1107987	1584517	1079118	1223207	1139364	1230029	1162366
D3Z8W6	Arhgef33	D3Z8W6_RAT	Rho guanine nucleotide exchange factor 33	2180353	2225357	2352310	2209836	2276263	2321973	2220099	2339523	2382565	2326389	2581709	2631110	2562440	2601107	2449777	2590833	2120624	1922167	1983392	2165771	2100402	1984285	2190829	2162912	2065330	1979714	2161842	2403231	2206945	2415198	2179383	2075160	2286777	2193253	2067620	2157920	1932079	2258148	2076504	2194445	2050326	2054062	2098937	1917337	2162998	2248706
D4A7L4	Ndufb11	D4A7L4_RAT	NADH dehydrogenase (Ubiquinone) 1 beta subcomplex, 11 (Predicted)	2158616	2159719	2109454	2185198	2351372	2370776	2240229	2229340	2486981	2205337	2407948	2462997	2447580	2659557	2312147	2429978	2206254	2009324	2015207	2110743	2173219	2143173	2348915	2127593	2407220	2030447	2115332	2333358	2345300	2282819	2186633	2430135	2134454	2144354	2051925	2054693	2112517	2053474	2123141	2312547	2038566	2120515	1941254	2144722	2181292	2235682
P10960;Q6P7A4	Psap	SAP_RAT;Q6P7A4_RAT	Prosaposin	2035514	2391668	2220266	1930841	2160589	2068123	2193843	2293474	2130311	1964268	2057182	2103914	1988814	2063954	2012656	1927662	2654735	2411200	2470420	2471842	2505548	2236659	2297130	2494451	2362710	2277879	2293930	2218419	2342054	2326210	2712910	2592970	2082952	2253038	2169292	2176845	2192687	2149266	2229771	2046235	2102052	2038125	2054254	1869235	2041759	2167420
O35095	Ncdn	NCDN_RAT	Neurochondrin	953565	1024940	992048	971520	882076	858149	1012758	907217	976610	853045	1123130	956602	977543	923180	876227	913643	2301900	2549901	2298293	2504757	2026837	2270562	2682393	2106957	2045321	1790321	2106477	2646874	2124696	2176653	1984358	2180586	4383068	4415811	4489614	3864223	3833359	4206047	3704868	4052246	3444856	3900320	3866658	4563227	4413917	4005099
B6DYQ7;P04906	Gstp1	B6DYQ7_RAT;GSTP1_RAT	Glutathione S-transferase pi;Glutathione S-transferase P	2130073	2038104	2005892	2190050	2128706	1900433	2028755	2254839	2035786	1816259	1960969	1987634	2125837	1915845	1935650	2050277	2435362	2702446	3040088	3004983	2418386	2751865	2145894	2187986	1764571	2168328	2188228	2127684	2395174	2335065	2400665	2234745	2503131	2535705	2116032	2402087	2577024	2450509	1934266	2210693	2331387	2257559	2271892	2117351	2038120	2127094
Q9R1T3	Ctsz	CATZ_RAT	Cathepsin Z	2376082	1568527	1708481	2148848	1776599	1823368	2098977	1633321	1920541	2158783	1832600	1717005	1821489	2024104	1816834	2018778	2643644	2846672	2952653	2694364	2055307	2641332	2154647	1933608	2449645	1983172	2007024	2472381	2630055	2803803	2276592	2106847	2521021	2460779	2619846	1604389	2605374	2504647	2181811	2478435	2156403	2352558	2156053	2241924	2409795	1987190
Q63633	Slc12a5	S12A5_RAT	Solute carrier family 12 member 5	2398174	2485443	2464715	2520134	2424218	2487631	2262177	2305040	2125554	2538271	2091850	2232875	2215115	2228633	2389117	2102038	1860357	1945909	2008018	2261005	2258648	2373737	1820968	2272913	2187525	2171882	2067223	2167109	2147978	2430888	2248494	2324133	1386332	1315483	1327261	1426654	1562213	1395674	1512710	1443693	1954869	1395246	1565662	1383090	1532355	1492614
A0A0G2K151;P02650;Q65ZS7	Apoe;Apoe;	A0A0G2K151_RAT;APOE_RAT;Q65ZS7_RAT	Apolipoprotein E;Apolipoprotein E;Rat apolipoprotein E protein	2430825	2140556	2466294	2148310	2172618	2159333	2110277	2371889	1965421	1938601	1884966	1979195	1888002	1960672	2443423	1927836	2187708	2058401	2224723	2116971	2093022	1842926	1946200	1934382	1468079	2015187	1893557	1821895	1936943	1899600	2081351	1889006	2577245	2542712	2761049	2939928	2540817	2645981	2363852	2855346	2092199	2824230	2241551	2363291	2301712	2434008
P97546	Nptn	NPTN_RAT	Neuroplastin	2308579	2334654	2206345	2175229	2249413	2123917	2175991	2090449	1972050	2350203	2074075	2033919	2137047	2124332	2303220	1936504	2126665	2253031	2028601	2258947	2303947	2066550	2080812	2327958	2347120	2385903	2319569	2111308	2185176	2313783	2278565	2498290	1637452	1610817	1555824	1696875	1734703	1632268	1735587	1756595	2129545	1830585	1800757	1741098	1718472	1748392
Q5XI78	Ogdh	ODO1_RAT	2-oxoglutarate dehydrogenase, mitochondrial	2283090	2287813	2295176	2314612	2244856	2328304	2238654	2203981	2474328	2403803	2514534	2550165	2520195	2663352	2338968	2393819	1916588	1947725	2018164	1973888	1909285	1843245	2171692	2097683	1939671	2208224	2253254	2113601	2171744	2671377	2351780	2192200	1917917	1844786	1853097	1802453	1770502	1821308	1915829	1857871	1790033	1720693	1823875	1969120	1933035	1982556
Q6RUV5	Rac1	RAC1_RAT	Ras-related C3 botulinum toxin substrate 1	1793064	1867026	1836015	1732696	1789783	1720900	1835079	1855108	1788545	1826876	1770871	1789111	1733515	1683321	1866602	1653356	2484279	2479126	2426851	2359613	2376953	2295369	2212822	2147473	2095336	2259420	2283961	2406102	2331315	2318052	2283242	2352897	2126076	2244841	2267360	2072933	2103364	2107705	2308962	2093371	2145448	2076553	2374537	2069942	2185595	2275120
Q8K5B5	Slc1a2	Q8K5B5_RAT	Amino acid transporter	928570	557643	524017	484543	917847	476454	1071930	945453	969243	934431	1199	879321	474167	479971	521181	1757	3789166	2056172	2095241	2098861	3899259	1869475	4001023	3838979	3488293	4045009	4101	4653037	2176196	2265122	2090691	1291	4108853	2379140	2376411	2083275	4374848	2357572	4280844	4914983	4269476	4354923	13551	4178701	2313596	2544963
A0A0G2KBC7;Q52KS1	Pfkm	A0A0G2KBC7_RAT;Q52KS1_RAT	ATP-dependent 6-phosphofructokinase	2226668	2351107	2283391	2252617	2348271	2264599	2300035	2230748	2387926	2246634	2372523	2234945	2174986	2181196	2155799	2332037	1938938	2042432	2107424	1925854	1888488	2036059	2038477	2065168	1912151	1891557	1837616	1851421	1900701	1755833	1829051	1878826	2040736	2133634	2019706	2317901	2045565	2188528	2143295	2101446	2052333	2113845	1938246	2089935	2095138	2045990
Q7TSX6	Slc1a6	Q7TSX6_RAT	Amino acid transporter	4360136	4876736	4825659	4681277	4540384	4360380	4317363	4482987	4159410	4900044	4016473	4059742	4096042	4193448	5144944	4231418	1973832	1594581	1789437	1406856	1860994	1895313	1996087	1585585	1545956	1911103	1427903	2179592	1606051	1569793	1990813	1790502	2103926	1946328	1733940	2151407	2119916	2085592	1990264	2123221	1507276	2063394	2351427	2011122	1923661	1867591
P16067	Npr2	ANPRB_RAT	Atrial natriuretic peptide receptor 2	2146352	2288882	2022383	1905555	1824544	1679987	1645802	1775650	2034161	1971431	2133566	2427279	2254806	2392783	2422476	2084443	1652974	2474244	2140587	1710861	2204100	2260007	2315820	2102789	2335269	2193449	2061729	2004577	2087355	1935599	1742479	1891212	1697514	2282354	2126412	2173991	2225472	1953211	2041749	1892543	1734784	1777419	1626510	1857599	1785891	2078557
D3ZFY8	LOC100912618	D3ZFY8_RAT	Ubiquitin-conjugating enzyme E2 V1	1988872	2082668	2047870	2103873	2043955	1985899	2104311	2017763	2103030	1967299	1993078	2050580	2086663	2043063	1994494	2044919	2156183	2152470	2153487	1988794	1975084	2096507	1965497	1962299	2014627	1960928	1956155	2005014	2051176	2043076	2022528	2004011	2248393	2308793	2267978	2181223	2110180	2305520	2262380	2135521	2060560	2207556	2213248	2284397	2306056	2227929
D3ZVQ0	Usp5	D3ZVQ0_RAT	Ubiquitin carboxyl-terminal hydrolase	1893486	1840783	1837770	1886866	1874085	1879993	1943225	1891143	1893572	1850615	1904285	1813674	1859303	1811112	1788702	1918019	2134573	2133029	2159051	2066437	2073918	2047443	2155333	2005348	2203200	1928597	2107894	1983323	2029845	1862172	1929573	2017944	2328549	2391896	2332987	2389923	2413102	2333104	2239594	2252692	2158127	2124931	2258033	2225122	2247791	2222044
Q6P502	Cct3	TCPG_RAT	T-complex protein 1 subunit gamma	2321244	2135139	2207626	2205019	2228252	2312519	2213278	2246404	2124873	2215926	2048106	2094351	2172103	2117186	2194289	2086713	1956074	1932030	1895004	1847560	1903176	1865017	1830752	1788835	1961190	1870736	1784109	1886903	1768499	1707013	1735778	1852139	2088978	2071856	1983368	2063038	1979782	2057669	2071261	2118243	1947588	2129434	2007385	1992825	2118045	2002580
Q5XIH7	Phb2	PHB2_RAT	Prohibitin-2	2237992	2268761	2230965	2047535	2077657	2288442	1938556	2001486	2038966	2093484	2216350	2223333	2116654	2251029	2260623	2354934	2209118	2065366	2031584	1933176	1950141	1986093	2191455	2064220	1837542	1910604	2218858	2253825	2014663	2161088	1941772	2010357	1970214	2010080	2087699	1809320	1972409	2132891	2021611	1964054	1799003	1841606	1867534	1834026	2047512	2177153
P16290	Pgam2	PGAM2_RAT	Phosphoglycerate mutase 2	2196995	2269930	2535940	1923586	798948	369864	228565	2451426	2278341	2043646	334107	2480838	2206413	2390346	2083757	1986728	1895601	2372779	2119423	1997116	397352	1766577	1878427	1750160	1849720	1598763	1799160	1931324	2133847	2047053	2144990	322779	2178512	2349100	2164462	2087859	38624	2368201	1968459	2151536	1835479	2080044	1949602	2158783	2311014	1291110
A0A0G2KAS7;G3V846;P24942	Slc1a3	A0A0G2KAS7_RAT;G3V846_RAT;EAA1_RAT	Amino acid transporter;Amino acid transporter;Excitatory amino acid transporter 1	4771136	4397520	4263140	4098920	4299806	4444373	4583595	4613392	4157106	4930678	4107297	4033636	4147984	3692915	5186448	4566665	1664845	1603690	1639050	1672695	1577165	1798138	1895980	1533948	1561091	1596692	1627961	2254836	1694757	1966262	2060706	2048523	1858173	1888060	1949081	1813411	2042184	2019885	1824339	2190510	1962143	1601555	2228726	1802903	1945468	2349569
D3ZFQ8	Cyc1	D3ZFQ8_RAT	Cytochrome c-1	2076070	2116287	2120780	1970181	2028514	2073271	2112955	2075462	2238613	2069778	2203442	2405540	2271470	2362829	2128156	2246267	2035577	1732146	1802617	1827483	1970846	1775444	2122833	1871692	2150459	1773465	1909009	2131008	2058743	2176088	2011247	1959630	1948268	1838108	1835285	1796704	1779987	1771096	2020297	1914044	1880985	1769122	1922049	1750797	2052280	1991828
P63319	Prkcg	KPCG_RAT	Protein kinase C gamma type	1977951	2150982	1955266	2019013	1967209	1800532	2126642	1940366	2243932	2129878	2132931	2125210	2186786	2061238	1940638	2185704	1300229	1243549	1096879	1077301	1228774	1159172	1057372	1000424	1445232	1171479	1121858	1101175	965799	664387	964457	1083264	2337230	2521467	2504878	2469374	2310454	2379589	2326092	2399550	1852416	2516272	2368811	2397235	2572346	2399693
F1MA36	Sptbn2	F1MA36_RAT	Spectrin beta chain	1998149	2070913	2024864	2091377	2078336	2044874	2068680	2032526	1932708	1939135	1965958	2011996	2042249	2100604	2015211	2159044	1873758	1775800	1865679	1701004	1871056	1785897	1788317	1859478	2061362	1923358	2001856	1781301	1722564	1660103	1681011	1877150	2031995	2002754	2048306	2082755	2135344	2061605	2066225	2074078	2027280	2167285	2149694	2224392	2230419	2007473
Q5PPP1	Clta	Q5PPP1_RAT	Clathrin light chain	1648098	1793523	1910377	1609909	1667942	1657152	1768685	1612902	1696160	1773290	1754922	1699470	1730284	1789325	1637734	1624155	2216485	2438664	2378251	2151012	2312272	2274499	2333582	2284441	2312327	2125649	2298197	2353143	2269147	2341727	2297540	2312880	2009517	2104302	2055479	1780251	1973346	1997105	2169274	1876076	2127698	1821911	2037718	1899132	2086090	2014543
P07895	Sod2	SODM_RAT	Superoxide dismutase [Mn], mitochondrial	2005315	1921203	1924821	2121685	1983767	1953002	1946350	1889808	2240405	2043797	2219111	2082186	2230102	2227661	1959651	2037177	1844705	1704061	1882311	1862613	1727291	1923265	1932723	1987705	2203675	1880435	2027197	1866509	2141257	2353648	1968470	2022799	1975406	2020748	1987004	2072147	1974389	2015165	2134309	2184109	1852158	2056528	2006536	1917138	2087507	2250476
Q91ZN1	Coro1a	COR1A_RAT	Coronin-1A	997948	1060277	1036294	1009489	1021886	1069185	1123139	1013611	978942	1037433	1043875	1070455	1069937	1104074	1036972	1023897	2018056	2173536	2024263	1754939	1795837	1968809	1852955	2006363	2056033	1804702	1998594	2005570	2045447	1870972	1781426	1857093	2655517	2554654	2695283	2541040	2289790	2479645	2493435	2397102	2114428	2598119	2540585	2780190	2643871	2584217
P63329	Ppp3ca	PP2BA_RAT	Serine/threonine-protein phosphatase 2B catalytic subunit alpha isoform	1234083	1236049	1317219	1263208	1202781	1224448	1245285	1240936	1213542	1279354	1165442	1222287	1233784	1173282	1293531	1201241	1967177	1781224	1864978	2144281	1937096	1672222	2128890	2087074	1663332	1996158	2082770	1948148	1854828	2356540	2035682	2152129	2659316	2676630	2673014	2522324	2482989	2835163	2231235	2651698	2178589	2875021	2357192	2961037	2834355	2535077
F1M6Z4	Prob1	F1M6Z4_RAT	Uncharacterized protein	2080778	2197596	2177804	1919385	2008737	2009533	1973830	1938711	1684154	1989171	1958891	2024086	2007812	2024707	2113873	1813502	2046671	2151765	2107627	2028952	2136219	2096660	1991223	1976516	1805186	1780470	2206137	2042526	2221031	2445716	2077813	2165929	1886621	1881681	1828830	1849088	1967115	1915265	1794492	1805690	1858938	1669855	2126019	1714893	1716389	1821121
Q63564	Sv2b	SV2B_RAT	Synaptic vesicle glycoprotein 2B	1344444	1339900	1303363	1354815	1267128	1289438	1310174	1318518	1270092	1364272	1216671	1197093	1233440	1136946	1286245	1182090	1980441	2087383	1833201	1853572	2033195	2002486	2135412	1954560	2199225	2131056	1952536	2031386	1838518	1726746	1840425	1983927	2018739	2145225	2255039	2219466	2015647	2090397	2343956	2136173	2113305	2412935	2132797	2065571	2243831	2088414
P62744	Ap2s1	AP2S1_RAT	AP-2 complex subunit sigma	1229759	1347118	1318894	1274974	1343340	1274410	1210747	1300547	1240938	1285372	1236530	1282077	1209460	1254035	1316502	1257306	2094655	2181275	2081283	1941103	2207631	2096946	2011901	1986704	2239782	2052645	1938669	2091477	1960001	1867112	1953241	2053626	1978304	2224812	2092371	2122655	1920476	2024720	2213484	2036383	2090355	2015950	1992299	1786642	2065702	1973788
P67779	Phb	PHB_RAT	Prohibitin	1902300	2066344	1982917	1974210	2016194	2167907	2057622	1991125	2097783	1942559	2097304	2037941	2002809	2178985	2019511	2121197	1972432	1874408	1881225	1835425	1921107	1924052	2054544	1996140	1932591	1898850	2025042	2008398	1813286	2103774	1945265	2002378	1818892	1894903	1864640	1776746	1888916	1902798	1904595	1987618	1883073	1784023	1805044	1827444	1990350	2011742
G3V945	Aldh5a1	G3V945_RAT	Succinate-semialdehyde dehydrogenase	2000600	2218312	2054062	2290870	2176139	2045558	2028909	1953862	2337588	2110192	2406784	2262698	2186846	2234146	2006576	2230502	1833695	1756975	1764620	1966589	1812086	1687971	1798619	1682609	1897248	1764983	1930688	1961072	1886997	1952858	1776212	1934887	1871922	2025987	1852467	2054612	2010101	1965661	1915841	1982248	1682247	1999093	2073312	1966864	1909424	1970172
Q5RKI1	Eif4a2	IF4A2_RAT	Eukaryotic initiation factor 4A-II	2150169	2059601	2174460	2018082	2114313	2064169	2070524	2137774	2083757	1940658	2164422	2214047	2154166	2243157	2087863	2108100	1771949	1929499	1988212	1932252	1837832	1827425	1962769	1963239	1871766	1967803	1999757	1906698	1923968	2029600	2075271	2049994	1836880	1942563	1936026	1888840	1873773	1965831	1916129	1907300	1857182	1846864	1829673	1940031	1941118	1941023
Q9JKB7	Gda	Q9JKB7_RAT	Guanine deaminase	100054	96936	146312	79989	73088	159074	108772	132508	90590	78308	133406	117380	101361	93275	148871	104937	2228235	2269120	2196118	1852041	2097696	1980348	1870625	1619486	2269011	1827384	1964466	2189828	2185262	1320321	1702716	1809353	2762729	2819912	2800262	2910263	2445106	2356849	2811898	2581167	2229214	2438176	2832456	2501327	2672056	2683833
P62959	Hint1	HINT1_RAT	Histidine triad nucleotide-binding protein 1	2064348	2177651	2147902	2053011	2185482	2022064	2076744	1977318	2031270	1978409	1921373	2012670	1899750	1931310	2018720	1853074	1735671	1749150	1672088	1842138	1735206	1785378	1632899	1743665	1648660	1622033	1713598	1638682	1675863	1637471	1741042	1784251	2087893	2083708	1991861	2114375	2188757	2091072	1956940	2219572	1928247	2119721	1968116	1943443	1956993	1999611
Q6AYU2	Pcbp2	Q6AYU2_RAT	Pcbp2 protein	3182374	3515588	3153087	3141741	3440160	3453182	3452629	3310238	3243013	2977573	3159670	3277892	3226574	3268399	3045259	3315964	1899087	2218483	2234733	1854776	1831903	2068817	1954238	1966871	1986304	1797565	1907072	1896515	1969097	1777231	1944443	2041498	1909644	1960055	1848939	1629790	1836823	1845154	1884387	1804643	1876641	1764454	1667019	1603841	1869357	1941438
P62632	Eef1a2	EF1A2_RAT	Elongation factor 1-alpha 2	2294599	2165079	2189684	2334634	2480548	2224336	2173258	2277294	2376398	2516999	2282443	2295023	2311330	2248307	2414174	2424766	1814491	1830081	1914759	1971977	1895641	2064032	1833939	2079071	2004730	1991487	1735593	1676123	1825145	1749096	1966583	1753315	1715207	1717978	1824385	2006928	1912408	1869529	1741373	1873437	1987366	1952437	1590646	1666378	1606870	1690291
P62828	Ran	RAN_RAT	GTP-binding nuclear protein Ran	2471645	2500762	2475846	2568277	2462868	2499692	2655971	2572057	2594541	2412374	2469213	2417476	2571130	2427716	2419334	2419613	2018717	2064669	2090098	1872975	1800056	1857689	1921120	1857708	1950175	1802234	1918574	1956519	1939615	1867031	1924499	1933612	1816367	1984822	1950508	1718409	1834104	1881207	2020401	1860968	1810289	1796330	1867629	1822717	1855748	1951915
B2RYS0;P35171	Cox7a2	B2RYS0_RAT;CX7A2_RAT	Cox7a2 protein;Cytochrome c oxidase subunit 7A2, mitochondrial	2255792	2110076	2013420	1985193	2106254	2185562	1883799	1997133	2151023	2118230	2244365	2377906	2263005	2451748	2308923	2197709	2085037	1860692	1716843	1878745	1941419	1968995	2002814	1845853	1805877	1738683	1948605	2132014	1953096	2259742	2109302	1921239	1775097	1709475	1627109	1637674	1686182	1802243	1655059	1701485	1762991	1792148	1789103	1685110	1631876	1840054
P68403	Prkcb	KPCB_RAT	Protein kinase C beta type	1114241	1243918	1198511	1221952	1222224	1229909	1189727	1246650	1217716	1204459	1177348	1192345	1230500	1131384	1231799	1284928	2236196	1881065	2082970	2202164	2161777	1958192	2412933	2331999	2115095	2249666	2113781	1878817	2053036	2138123	2184680	2159099	1767527	1892704	1875030	1970465	1959275	2068724	1935669	2072329	2029244	2076234	1832408	1908601	2068140	1973370
A0A0G2JSU4	Ndrg2	A0A0G2JSU4_RAT	N-myc downstream regulated gene 2, isoform CRA_b	3222847	3053538	3239915	2978921	3399187	3383776	3640410	3425066	3296828	3332291	3177710	2803691	2960105	3103730	3512979	3095362	1622482	1847750	2031609	1741954	1603929	1925146	1617360	1894541	1601267	1804466	1548087	1809645	1888339	1941438	1816142	1892344	2007072	1740089	1989413	1726919	1966998	1988798	1881742	1905300	1864162	1898591	1890372	1817705	1875896	1977114
G3V7L8	Atp6v1e1	G3V7L8_RAT	ATPase, H+ transporting, V1 subunit E isoform 1, isoform CRA_a	1490246	1544401	1556497	1543432	1389838	1475839	1530552	1505947	1491030	1527531	1367204	1376207	1386430	1353421	1485952	1371539	2079860	2000363	1838923	1975812	1815614	1916252	1944149	1749249	1914551	1813189	1964301	2315582	2083599	1942509	1849299	1804233	2048626	1974988	2136756	2126490	1823402	2208392	1988865	1938080	2213760	2080896	2017572	2048296	2004096	1992603
P21913	Sdhb	SDHB_RAT	Succinate dehydrogenase [ubiquinone] iron-sulfur subunit, mitochondrial	1859400	1963615	1927586	1990759	1854615	1853368	2150472	1870228	2069063	2191240	2115667	2132010	2038908	2195130	2128562	2199924	1757313	1678691	1688997	1863876	1736991	1768557	1923966	1916269	1925607	1943958	1867483	1880644	1912716	1989370	2130674	1838757	1793568	1672924	1725419	2028869	1725296	1899056	1952847	1901084	1865071	1902610	1765659	1752453	1894048	1878643
Q920L2	Sdha	SDHA_RAT	Succinate dehydrogenase [ubiquinone] flavoprotein subunit, mitochondrial	2059840	2018435	1992720	2032025	1897184	2027814	2051383	2046798	2317226	2174620	2116490	2082191	2161036	2422495	2128657	2148538	1810693	1584694	1897724	1928910	1698643	1747191	1932361	1759576	1795870	1795979	1921839	2073299	2055575	2094584	1892708	1882399	1755442	1711589	1773864	1652622	1733254	1898771	1825642	1979847	1877692	1727531	1814453	1787904	1844434	2051718
O35179	Sh3gl2	SH3G2_RAT	Endophilin-A1	2045241	1938593	2049389	2015827	1916865	1920304	1970977	1989681	1861837	2035742	1921891	1895355	1903502	1855034	1946100	1759813	1809041	1842839	1794293	1628373	1844895	1783625	1855438	1736438	1925598	1893283	1879045	1870847	1924528	1764016	1672801	1656401	1866975	1986215	2154175	2146311	1738001	1887800	2053665	1828337	1953062	2167793	1935492	2086547	1923842	1816470
Q68FX0	Idh3B	IDH3B_RAT	Isocitrate dehydrogenase [NAD] subunit beta, mitochondrial	1845240	1716084	1842719	1752040	1783113	1798804	1774058	1739858	1909322	1792176	1926352	1861553	2019336	2078937	1887201	1888172	1955006	1741260	1779950	1895615	1905946	1827892	1943975	1932584	1946763	1778458	1928848	2001737	2056791	2328614	2122771	1894603	1867401	1773710	1909742	1855229	1924051	2169475	1769480	1964301	1854998	1851443	1927729	1866046	1979995	1989470
D3ZNW5	Nfasc	D3ZNW5_RAT	Neurofascin	1952544	2100643	2152625	1944460	2034807	2048385	1938446	1865703	1959930	1926711	2027618	1886896	1884938	1895820	1894420	1825838	1912412	2036290	2025513	1919230	1942677	1948911	1811745	1976277	1755132	1888452	1879331	1833600	1834785	2016018	1962328	1926595	1833309	1928846	1863299	1786013	1830160	1869141	1794338	1712232	1806655	1773056	1939636	1672266	1656859	1843976
B6DYP8;P04904	Gsta1;Gsta3	B6DYP8_RAT;GSTA3_RAT	Glutathione S-transferase;Glutathione S-transferase alpha-3	1007482	929239	952885	849880	776408	801687	939180	1079307	760663	698209	909605	1013236	932172	1072092	768481	1010811	1496895	2015987	1880520	1773140	1570224	1876372	1683900	1751882	1560356	1917819	1958831	2291892	2140901	2416420	1757938	2193064	2252643	2102990	2091977	2021050	1916211	2277454	2051084	2184952	1960690	2075353	2179640	2269418	2250843	2600146
P54921	Napa	SNAA_RAT	Alpha-soluble NSF attachment protein	1525117	1579935	1611477	1500717	1586033	1610046	1515235	1563640	1507763	1523540	1622830	1472352	1548640	1535462	1548002	1505543	1996920	1942268	1877113	1780047	1963256	1768823	1764306	1893967	1900765	1834087	1930203	1794732	1901789	1669862	1783511	1775573	2513923	2620002	2396215	2180176	2142506	2421624	2232071	2205308	2006040	2250651	2214447	2438121	2452220	2320547
D3ZE15	Ndufa13	D3ZE15_RAT	NADH:ubiquinone oxidoreductase subunit A13	2019535	1912024	1778823	1896006	1882242	1929511	1677823	1915244	2179196	1861109	1883069	2070683	2018195	2184493	2022718	2073642	1817680	1603321	1606333	1830451	1899235	1679404	1858312	1765161	1909388	1701066	1890510	2059580	2010328	2106491	1894366	1997871	1777520	1839949	1660199	1762998	1678497	1653188	1666006	1828169	1871155	1771881	1768923	1827199	1787259	1880587
B6DYQ2;P08010	Gstm2	B6DYQ2_RAT;GSTM2_RAT	Glutathione S-transferase;Glutathione S-transferase Mu 2	1327696	1695222	1282839	1903850	1661878	1759742	1179340	1801918	1522232	1282770	1468374	1569841	1369591	1798736	1531720	1642678	1867474	2123358	1953176	2028902	2269866	2413590	1338336	1859326	1975698	1842675	1773541	2126068	1769548	1714675	1697137	1895881	2337922	2369698	2396824	2928273	2839368	2791330	1654963	2888281	2518028	2542712	2099295	2736265	2158265	2294890
A0A0G2JVH4	Immt	A0A0G2JVH4_RAT	MICOS complex subunit MIC60	1873596	1907174	1850584	1962073	1818429	1964062	1786659	1896242	2021304	2095358	2228289	1981897	2048887	2235116	1929154	2035479	1739675	1541922	1585025	1745789	1796555	1632088	1992281	1830619	1947487	1886732	1999464	1826087	1995417	2088783	1835285	1816494	1740569	1743178	1773481	1824387	1792368	1832242	1734007	1964384	1724504	1785791	1745924	1867139	1792945	1870328
F1LRV4	Hspa4	F1LRV4_RAT	Heat shock 70 kDa protein 4	1879743	1846696	1906001	1787782	1911578	1778562	1851539	1873285	1801714	1753006	1733537	1880410	1813596	1816361	1790585	1745609	1948209	1749683	1806232	1882971	1833594	1709156	1927228	1874671	1626968	1787088	1795401	1801155	1769607	1996671	1830474	1822567	1995100	1978900	1987955	1905132	1790421	1964548	1856064	1908765	1697463	1933447	1946400	1959014	2002117	1942031
D4ABN3	Synj1	D4ABN3_RAT	Synaptojanin-1	1365029	1440170	1368917	1350688	1420455	1374201	1325326	1333889	1399007	1324430	1426600	1325688	1339949	1268663	1345881	1340876	1888060	1957281	1869366	1776020	1878025	1960250	1760558	1836273	1978707	1853008	1803237	1769062	1774078	1658919	1825435	1776049	2184325	2295122	2177253	2200976	2193960	2254592	2163420	2163472	2009925	2151961	2071807	2059238	2305848	2176138
A0A0G2JSM7	Add1	A0A0G2JSM7_RAT	Adducin 1 (Alpha), isoform CRA_b	1651626	1660514	1629985	1601083	1584216	1536918	1584804	1595339	1560157	1619866	1584385	1551011	1535805	1506128	1509605	1524909	1810895	1807497	1894215	1736841	1851868	1716293	1820272	1824751	1861737	1849166	1908613	1757787	1820207	1873481	1744749	1810002	1996794	1982916	2202400	1906435	1965062	2022858	1983974	2013186	1843768	1937104	2004230	2042302	1894728	2012102
A0A0G2JX61	Entpd4	A0A0G2JX61_RAT	Ectonucleoside triphosphate diphosphohydrolase 4	632423	1956710	1651607	1403141	1588258	1354545	1511899	1022757	658629	1222757	826675	1510153	1079608	54404	1617094	1787286	2696575	2209075	2507653	2182371	2775485	2873232	2171919	2474888	2008780	2301347	2174461	1422823	1609162	1515508	1658098	993913	2499920	1773188	1831037	2067607	2617776	2212673	1281638	2359103	2358913	2373719	917394	897507	2544725	2011993
P50554	Abat	GABT_RAT	4-aminobutyrate aminotransferase, mitochondrial	3514729	3494072	3599326	3733532	3219985	3533430	3110870	3250554	3527736	3046466	3317939	3093701	3146944	3514317	3466447	3140115	2157342	1805217	1745349	2019806	1579701	1814487	1927985	1665861	1646069	1639656	1787556	1752745	1766572	2285730	2004056	1884102	1708880	1706715	1736232	1561274	1567706	1694667	1626124	1524391	1735617	1381210	1849585	1515580	1591572	1920561
F1M9N9	Ank2	F1M9N9_RAT	Ankyrin 2	1340784	1455863	1401809	1396607	1454294	1324385	1430098	1511937	1334081	1328315	1332075	1349207	1313428	1387487	1343859	1360242	2015400	1926050	1991387	1777651	1835630	1710967	1943698	1962090	1728865	1825399	1920278	1739984	1781843	1842616	1864487	1841326	1926829	1946648	2041937	1884017	1853346	1729882	1951907	1818910	1740924	1807028	1816495	1967600	1855730	1909259
Q6PDU7	Atp5mg	ATP5L_RAT	ATP synthase subunit g, mitochondrial	1811132	1873188	1735785	1935246	2387520	1937765	1760600	1787858	2003319	2000258	2138037	2027959	2044811	2828834	1817161	2016269	1809130	1576059	1596142	1707144	1794099	1664245	2034256	2336945	1811917	1688586	1864336	1819851	1798382	1963713	1753103	2130215	1699764	1694942	1678701	1645487	1670036	1615495	1623101	1775346	1625196	2239102	1638899	1978247	1708141	1935319
B2GV73	Arpc3	B2GV73_RAT	Actin-related protein 2/3 complex subunit 3	1319521	1394351	1355773	1298147	1361078	1316345	1314143	1307248	1367186	1348762	1266715	1333839	1308818	1341789	1336759	1326196	1840142	1789403	1787498	1734448	1907807	1779555	1766295	1823881	1973052	1884880	1840459	1768406	1695343	1697988	1807905	1884146	2839922	2654005	2797141	2750112	2783950	2761878	2526939	2774615	2280085	2974399	2524763	3257320	3078427	2650457
D3ZDU5;Q9EPC6	Pfn2	D3ZDU5_RAT;PROF2_RAT	Profilin;Profilin-2	1002778	982815	999359	980495	1004033	1033444	1016096	1053891	1013020	984543	1078896	995191	993078	1013153	1009174	1027004	1911316	1833847	1796639	1797180	1882212	1864593	1762696	1844161	1759678	1755194	1889538	1807718	1763807	1673188	1838401	1818978	2133302	2119097	2170726	2318952	2009355	2433781	1999762	2318669	1935644	2252317	2186213	2222818	2240681	2023992
A0A0G2JSP8	Ckm	A0A0G2JSP8_RAT	Creatine kinase M-type	2784533	1598022	1698641	2134329	2713922	2220954	3641993	1909600	3298647	2652554	1900063	3489873	3430456	2601267	1880037	1777108	1335135	682152	2128212	1469530	1417454	1380678	1807451	1759418	1979909	1228537	1694404	1513005	2290175	2398782	2375897	1499589	1301472	1171922	1367379	1938863	1241787	1715058	2028633	2159673	1911077	1413927	1254157	2532697	1153354	943494
P31016	Dlg4	DLG4_RAT	Disks large homolog 4	705605	756310	788383	718711	725086	746667	754060	744331	770288	759512	683327	681636	719978	697310	714358	713384	1972491	2035978	2016647	2078115	2265986	2001127	2020503	2131072	2151753	2277022	2230093	2062704	1854860	2037829	2010416	2320466	1734409	1676653	1756997	1831921	1801528	1733251	1804775	1893912	2039733	1877195	1687104	1678821	1816149	1809518
O70441	Syn3	SYN3_RAT	Synapsin-3	1169365	1218254	1178528	1200856	1123121	1068785	979174	982953	1075028	1168370	1139621	1059301	1084979	1068551	1079224	1017029	1822635	2118746	1613754	1549693	1790906	1801393	1861529	1612269	2207362	1683864	1816983	1950837	1749904	1339892	1560167	1825594	1994589	2091932	2216917	2158087	2186630	2180774	2280567	2067885	2020256	2060653	2127249	1887780	2049256	2041920
P09527	Rab7a	RAB7A_RAT	Ras-related protein Rab-7a	1797584	1849473	1827301	1837978	1724321	1794488	1840171	1776918	1792964	1889903	1713352	1657232	1777958	1727651	1809311	1742298	1919697	1983902	1860153	1848037	1985683	1979035	1974960	1891411	1928793	2047346	1844874	1979057	1916814	1861333	1874582	2015955	1697973	1721284	1714836	1745968	1772906	1724426	1773528	1575043	1908056	1683376	1800402	1706516	1703726	1710951
Q02563	Sv2a	SV2A_RAT	Synaptic vesicle glycoprotein 2A	1483300	1548498	1591790	1410890	1463338	1472584	1434357	1480520	1372941	1455149	1454733	1359628	1427412	1428392	1488778	1349340	1898208	2016814	1939758	2043454	2089538	2086544	1943645	2041131	1994639	2023781	2119143	2152795	2170210	2201521	2071393	2114177	1719140	1673928	1790259	1642243	1800278	1697870	1926531	1776939	1956787	1727670	1844150	1764890	1895313	1801490
P27139	Ca2	CAH2_RAT	Carbonic anhydrase 2	1875818	1783007	2056400	1489674	1555297	1819327	1678619	1784404	1503810	1355942	1534133	1557950	1500316	1272170	1664757	1431414	1938058	2106929	2382911	2074221	1617044	1956572	1831772	1618617	1055637	1481828	1726845	1590315	1926623	1788036	1793089	1493974	2101938	2330117	1894418	2009576	2163934	2196786	1741370	1910252	1745768	1767520	1982087	1842371	1756658	1811040
P15205	Map1b	MAP1B_RAT	Microtubule-associated protein 1B	1564169	1625388	1575043	1516627	1559618	1558899	1529196	1373300	1498366	1621657	1636008	1766509	1592073	1591682	1496166	1348826	2047716	1895177	1855892	1722226	1924021	1832074	1712958	1684184	1995299	1695728	1994359	1722610	1785141	1611058	1782646	1607870	2360751	2244713	2447919	2403786	2276743	2255230	2034271	2133671	1950821	2309445	2159787	2330685	2274624	2152791
P11030	Dbi	ACBP_RAT	Acyl-CoA-binding protein	4128150	3902936	4241321	4229246	4419239	4677811	5295231	4803925	4106577	4500982	4582689	4815280	4811477	4170120	4325432	4255329	1194952	1393977	1399082	1398151	1248662	1253521	1488873	1275998	1164601	1237805	1221860	1397253	1367950	1452747	1379206	1436904	1810818	1781972	1752133	1859583	1720690	1746476	1803799	1762894	1403256	1690855	1872947	2085916	1893763	1869930
Q5M9H4	Atp1b2	Q5M9H4_RAT	Sodium/potassium-transporting ATPase subunit beta	3980526	4029855	4121926	3934044	4051006	4054316	3766895	3921730	3450081	3915133	3459342	3646723	3884080	3544788	3843542	3469445	1511804	1615933	1608017	1687418	1721675	1716996	1901527	1757602	1399878	1640728	1744633	2005948	1759982	2100589	1921019	1796875	1495797	1554954	1500179	1491625	1698923	1401690	1598176	1779298	1515592	1429844	1833532	1494776	1528990	1744703
Q5RKJ9	Rab10	Q5RKJ9_RAT	RAB10, member RAS oncogene family	1298992	1367146	1342861	1402785	1459804	1470562	1470574	1436386	1298428	1199850	1388825	1505763	1349496	1466140	1236777	1360004	1814742	1995837	1727245	1646212	1960210	1774473	2065530	1777918	1566339	1878647	2036408	1972691	1778723	1669875	1707732	1781617	1982374	1822442	1745043	2052676	1843719	1798471	1896335	2100533	2310519	2214332	1848714	2225890	2041643	2024068
B2GV33;G3V9Z3;P21396	Maoa	B2GV33_RAT;G3V9Z3_RAT;AOFA_RAT	Amine oxidase (Fragment);Amine oxidase;Amine oxidase [flavin-containing] A	1692299	1795387	1741911	1655861	1756769	1717564	1582888	1553662	1481118	1624101	1832180	1700098	1654045	1659714	1616148	1625281	1839120	1736591	1714248	1639357	2007476	1852962	2007589	1631413	1810502	1726467	1910392	1822098	1669901	1604288	1778684	1716327	1939706	1962520	1945960	1969278	2007446	1967877	1828482	1896239	1652177	1797133	1894652	1882001	1835078	1906217
A0A0G2K1L8	Basp1	A0A0G2K1L8_RAT	Brain acid soluble protein 1	117525	116691	105924	142116	117032	118849	106750	105262	121278	105567	127074	89133	110518	98512	108451	108657	2330805	1913736	2067273	1986480	2339905	2170678	1865064	2238520	1995981	2373676	2226287	2212079	2284784	1718288	2099804	2295726	1790583	1713638	1766730	1906759	1892799	1143869	2132189	1383033	2101703	1935276	1576433	1675429	1775862	1817247
F1LPS8	Pura	F1LPS8_RAT	Transcriptional activator protein Pur-alpha	1890995	1932016	1980703	1850279	1972026	1757699	1908338	1897946	1837458	1899935	1919939	1932474	1952204	1901132	1969378	2050438	1724651	1904623	1756631	1771938	1951172	1890366	1551291	1750449	1757007	1846120	1854603	1807255	1822372	1687418	1867478	1884771	1406752	1455106	1504912	1569659	1567036	1557126	1742505	1463437	1704356	1474113	1534002	1365582	1445805	1641822
E9PTV9	NA	E9PTV9_RAT	Glyceraldehyde-3-phosphate dehydrogenase	1842969	421975	1990550	1910163	1893693	1934474	2039669	1868823	1897916	1861549	1796837	1811389	1799340	1627306	1802845	1778807	1623812	1791713	1747801	1651066	1581906	1879941	1593493	1635657	1787171	1709308	1550747	1649427	797842	1515240	1796857	1642188	1879786	577755	1673652	960482	1806784	1676356	787035	1779239	1606851	1634469	1680407	1749788	1763142	1609123
A0A0G2K8U5;B1H239	Lrrc49	A0A0G2K8U5_RAT;B1H239_RAT	Leucine-rich repeat-containing 49;Leucine rich repeat containing 49 (Predicted)	1654546	1553790	1866071	1914892	1689514	28407	1807524	681653	1826593	1940232	1702230	1746998	1762449	1815296	1798305	1801848	52450	1709548	947435	1766710	1648332	1914068	1786562	1852322	1878141	1981354	1805344	1820961	1688776	33245	2085042	1448374	1561746	1578295	1578243	1591093	1688950	1887631	1792450	1812042	1634617	1703474	1749100	1783538	1814487	1648167
F1LQN3;Q9JK11	Rtn4	F1LQN3_RAT;RTN4_RAT	Reticulon;Reticulon-4	1505050	1564954	1509787	1516868	1455836	1441861	1486192	1406216	1542582	1374080	1532863	1588604	1534604	1620705	1467598	1475544	1936262	1799352	1889173	1906337	1731140	1739188	1744442	1755920	1590105	1690975	1816632	1749524	1781847	1738709	1807735	1755736	2010652	2077982	2089476	1949335	1963090	2106940	1730480	1962637	1733749	1854279	1914265	1964844	1935694	1980323
P07936	Gap43	NEUM_RAT	Neuromodulin	1272093	1560012	1102198	1079113	1017319	1392931	1460712	1276066	1317998	1030362	1404545	1217407	1015309	1178930	1186535	824639	2074452	2386126	1620972	2436526	2127793	2339074	1296954	2478217	3094755	2552825	1674298	2081009	2193206	1727156	2122532	2298669	1825659	1925678	1806298	1007071	1977879	1565139	2188143	1765556	2357284	1743330	2045645	1110591	1731946	1910318
Q3T1K5	Capza2	CAZA2_RAT	F-actin-capping protein subunit alpha-2	1201917	1147899	1202172	1181978	1157058	1196421	1238161	1189951	1123611	1245726	1161387	1092388	1178794	1189632	1170170	1203043	1811979	1656274	1694531	1850391	1741600	1684355	1769844	1806386	1786932	1558179	1825618	1669238	1694493	1741863	1719218	1738498	2229870	2082786	2196415	2114025	2049440	2371716	1971175	2283996	2041867	2434425	2084721	2486430	2327036	2201514
Q9JJW3	Atp5md	ATPMD_RAT	ATP synthase membrane subunit DAPIT, mitochondrial	1776826	1812565	1917734	1800633	1761929	1948521	1732378	1899099	1997021	1890573	1933366	1935655	1954803	2116981	2053361	1779547	1807953	1487444	1450049	1661572	1626606	1398981	1813895	1646264	1474009	1654698	1699760	1776830	1845029	2038175	1757846	1738298	1620087	1515023	1629262	1577104	1459746	1630581	1634265	1664963	1523520	1638506	1802051	1701617	1705203	1815597
A0A0G2JVL6	Ndufa8	A0A0G2JVL6_RAT	NADH dehydrogenase [ubiquinone] 1 alpha subcomplex subunit 8	1689884	1751040	1704051	1761770	1822627	1863726	1717063	1848502	1847063	1730853	1856376	1795209	1913175	1934827	1743011	1917520	1714196	1645652	1606659	1664353	1642800	1732047	1700933	1774186	1793234	1600191	1735929	1677262	1758845	1767857	1797610	1819574	1758195	1629686	1628951	1678712	1654740	1730333	1709231	1733451	1737657	1634836	1599215	1648301	1711050	1745117
Q99PD4	Arpc1a	ARC1A_RAT	Actin-related protein 2/3 complex subunit 1A	1295779	1410143	1331976	1377795	1348235	1261197	1436745	1317807	1366517	1323722	1374576	1301529	1373978	1404450	1342978	1354329	1709263	1737639	1706043	1640814	1672387	1606341	1796074	1790585	1920435	1829337	1726823	1660993	1601727	1704681	1611205	1759258	2624003	2716974	2793656	2587626	2364012	2744444	2361253	2770075	1986962	2976039	2396750	3205836	2971725	2520754
F8WFM2	Napb	F8WFM2_RAT	Beta-soluble NSF attachment protein	1345913	1380767	1303651	1373872	1352302	1404613	1225339	1291120	1248237	1293724	1387178	1272174	1299526	1361223	1403831	1309523	1898364	1780474	1646172	1638610	1863822	1734565	1559621	1703778	1859081	1672180	1813809	1693963	1737236	1550145	1643595	1661095	2335185	2322808	2289437	2072028	2093890	2240244	2038976	2077957	2005069	2214111	2161530	2086961	2283122	2147799
D4A0T0	Ndufb10	D4A0T0_RAT	NADH:ubiquinone oxidoreductase subunit B10	1764327	1807719	1726880	1759598	1770748	1834698	1681025	1791701	1844187	1794307	1860250	1839055	1967345	1974498	1806944	1841028	1688908	1619709	1552626	1649081	1711812	1687187	1633672	1665363	1734040	1672700	1695796	1823589	1741333	1742607	1734067	1737200	1614445	1556747	1561485	1550619	1587579	1563875	1595909	1635125	1623454	1585550	1495274	1564123	1595995	1626093
B2GV92;P83868	Ptges3	B2GV92_RAT;TEBP_RAT	Ptges3 protein;Prostaglandin E synthase 3	1692145	1844735	1731263	1712257	1665098	1723713	1587002	1732243	1635716	1695488	1624305	1701531	1694523	1643748	1715411	1660547	1639183	1594194	1628028	1624759	1541488	1597821	1650517	1616359	1500562	1632631	1510703	1572389	1532305	1699553	1630776	1671109	1712150	1765085	1737377	1774986	1733816	1825153	1729833	1807297	1612884	1887007	1679643	1776479	1782423	1681272
A0A0G2K0M3	NA	A0A0G2K0M3_RAT	Uncharacterized protein	2668212	2700834	2660434	2605057	117366	2658608	2502653	2656258	2317683	2607540	2505718	2487964	2355273	2392514	2791108	2182506	1503045	1437627	138113	1777817	1842985	1515025	1674578	1996477	1463532	1790829	1918939	1535922	1699151	2498636	2036038	49299	872253	875928	887872	800976	804514	902916	955270	928910	1337029	841836	980643	958829	959807	950627
M0R9X8	Dync1h1	M0R9X8_RAT	Cytoplasmic dynein 1 heavy chain 1	1554236	1710777	1646101	1655134	1671943	1672496	1696610	1644468	1621124	1574334	1641535	1609387	1627913	1637019	1586296	1647634	1876240	1948821	2008719	1891635	1833812	1875425	1915924	2012608	1917178	1865531	1875016	1686616	1806446	1728911	1927193	1957305	1636587	1771593	1616181	1661633	1677744	1602440	1660554	1640039	1750184	1519094	1568697	1551804	1597257	1606071
P13264	Gls	GLSK_RAT	Glutaminase kidney isoform, mitochondrial	1346781	1343039	1332836	1366940	1337020	1465694	1363050	1320792	1532774	1400665	1464684	1546441	1686148	1671213	1464062	1482102	1964246	1692768	1788023	1662632	1853474	1875117	1837280	1933695	2195788	1954045	2005405	1916323	1998727	2208244	2143339	1912794	1630322	1655662	1600983	1577718	1736677	1675499	1611830	1657117	1720526	1647168	1508965	1643390	1718933	1789183
P52481	Cap2	CAP2_RAT	Adenylyl cyclase-associated protein 2	904363	937246	956908	937024	981762	942192	1018072	994271	948961	929006	925536	978532	951128	949433	1005636	949392	1723556	1709255	1732681	1681726	1800361	1741093	1655931	1759759	1802356	1719600	1675923	1669472	1714676	1624343	1795849	1772317	1676726	1690133	1665811	1658980	1700092	1682914	1530570	1841480	1606568	1732763	1600367	1815323	1750245	1671174
Q7TQ16	Uqcrq	QCR8_RAT	Cytochrome b-c1 complex subunit 8	1719126	1665339	1700012	1735745	1777581	1768915	1676329	1671148	1891502	1837493	1772788	1898108	1944869	1891041	1749513	1839564	1676359	1487713	1510130	1641196	1581182	1552759	1822554	1644244	1749510	1639314	1677141	1799470	1804022	1847540	1642540	1627380	1567981	1502135	1600033	1628419	1562260	1499449	1588967	1658889	1602839	1563891	1482805	1622870	1668681	1573135
G3V964	Ntm	G3V964_RAT	Neurotrimin	1553692	1739613	1795327	1526156	1653225	1759978	1779524	1604401	1401577	1562450	1805312	1507916	1631799	1681490	1599999	1436736	2102188	2640191	2694296	1999578	2154444	2186264	2097532	2255604	2309098	2089205	2445076	2698100	2555274	2395899	2266764	2500724	1257561	1408218	1301423	1205120	1389550	1120584	1661765	1284018	1774700	1121498	1381007	1043511	1290981	1428849
P11348	Qdpr	DHPR_RAT	Dihydropteridine reductase	1690366	1629252	1492701	1634022	1659965	1418162	1670345	1418147	1755366	1415002	1925930	1638744	1815349	1570294	1591927	1595671	1820389	1730234	2164463	1911262	1527081	1641362	1818087	1528400	931884	1350144	1817175	1541291	1693638	2056945	1932923	1365803	1827481	2103880	1677011	1516181	1945681	1928759	1445009	1403482	1306734	1448038	1908885	1780938	1755322	1795644
B2RYW9	Fahd2	FAHD2_RAT	Fumarylacetoacetate hydrolase domain-containing protein 2	1424119	1465201	1591929	1529115	1603632	1506945	1577532	1515303	1766518	1712191	1665938	1657338	1785413	1541207	1943699	1699795	1487487	1362789	1682479	1724811	1762305	1634225	1813434	1804647	1519945	1626199	1616323	1643644	1248012	1945106	1837499	1779493	1710634	1594343	836721	1841388	1440037	1480745	908904	1753722	1705211	1531036	1811673	1565982	1863912	1765898
B5DFN2	Ahcyl1	SAHH2_RAT	S-adenosylhomocysteine hydrolase-like protein 1	4587407	4552419	4728075	4392708	4447552	4548927	4758056	4468217	4490510	4188398	4528393	4218303	4514439	4424483	4331951	4418873	1367775	1625274	1727539	1599976	1444904	1524341	1650759	1637002	1406200	1482304	1577990	1671547	1681829	1971250	1664716	1631047	1568173	1611582	1647829	1459215	1451136	1524230	1662149	1497410	1475296	1446436	1547912	1502835	1555074	1534958
A0A0G2K0B6	Snap91	A0A0G2K0B6_RAT	Clathrin coat assembly protein AP180	1366939	1366991	1402270	1347315	1266724	1314184	1188616	1279488	1266525	1373375	1219976	1205464	1211614	1061199	1331507	1121001	1861366	1771200	1768553	1660300	1835955	1818004	1638519	1678251	1934618	1694259	1823825	1880998	1777158	1788367	1678297	1636921	1528409	1789413	1685168	1648329	1662145	1624595	1867197	1561089	1858053	1502760	1770339	1481451	1631707	1594875
Q4FZS9	Polr3d	Q4FZS9_RAT	Polymerase (RNA) III (DNA directed) polypeptide D	866307	809407	915588	969676	979179	833754	975287	914938	999094	987156	864903	929318	864167	822442	827947	996188	1686433	1516332	1661472	1518239	1637615	1504451	1909791	1682052	1870164	2030420	1600051	1500546	1674230	1528527	1624247	1634908	1936982	1745561	1701672	1613886	1774634	1738696	1638682	1775367	1709510	2364195	1631944	1925286	1796485	1817848
B2RYG6	Otub1	OTUB1_RAT	Ubiquitin thioesterase OTUB1	1285075	1281935	1281962	1377150	1352147	1277471	1306840	1269712	1295692	1320877	1321692	1290321	1364950	1310405	1217923	1315286	1681883	1668357	1678795	1595870	1561252	1557035	1619499	1670718	1773030	1665729	1597507	1560083	1605826	1534873	1548753	1642509	1840325	1888985	1938236	1794888	1840387	1847662	1766607	1939410	1750712	1923591	1679768	1828117	1798147	1808398
P63055;Q8CHN7	Pcp4	PCP4_RAT;Q8CHN7_RAT	Calmodulin regulator protein PCP4	4094155	3986008	4062227	4597070	4211266	4232256	4196706	4325766	4207700	4333802	3331756	3816889	4103398	3947939	4542769	4218013	2283764	1345670	1638058	2466530	1628126	1462968	2524267	1669146	1233701	1483188	1593909	1344639	1619460	1660233	2130285	1548095	1046867	1062441	1009724	993654	1091434	911441	1129704	955226	1162326	903064	1135174	1243105	1088269	1089570
Q4G061	Eif3b	EIF3B_RAT	Eukaryotic translation initiation factor 3 subunit B	1560749	1602837	1570116	1697313	1501925	1803872	1653861	1503454	1769892	1590892	1562404	1684825	1742010	1571872	1728087	1674312	1566191	1672316	1491098	1636831	1486952	1507784	1371871	1280430	1483060	1615981	1632181	1758136	1749135	1857042	1708750	1744797	1565575	1638972	1727974	1466883	1619530	1612815	1704628	1440575	1490226	1267872	1573113	1453801	1619636	1634687
A0A140TAA1	Igsf8	A0A140TAA1_RAT	Immunoglobulin superfamily, member 8	2055285	2113267	2112760	2187333	2177399	2108294	2017569	2146572	2122666	2292088	1915614	1969661	1866833	1759132	1923162	1820063	1663309	1831639	2064124	1640532	1561238	1863032	1336069	1264349	1315635	1395195	1235430	1291927	1470550	1102798	1273531	1303500	1561000	1589463	1536518	1688639	1680236	1608875	1382229	1408520	1555984	1657851	1549806	1446723	1330465	1337453
A1L108	Arpc5l	ARP5L_RAT	Actin-related protein 2/3 complex subunit 5-like protein	1413804	1442258	1465396	1535450	1577104	1351243	1439782	1461978	1450183	1426790	1385705	1344404	1369453	1434550	1446174	1472321	1654836	1497279	1560563	1708742	1684822	1586926	1673283	1751784	1707714	1894189	1695273	1539612	1591551	1599771	1647256	1642367	1701890	1568642	1823667	1726149	1682912	1790277	1649044	1649963	1755332	1797872	1560098	1944213	1696684	1683785
G3V8R2;P55067	Ncan	G3V8R2_RAT;NCAN_RAT	Neurocan core protein	503796	547979	610683	514095	521426	516117	473931	481073	550293	465915	549364	515166	524283	533303	498539	420007	1717144	1435834	1783864	1712471	1726991	1360292	1738682	1768143	1523329	1648480	1595554	1491552	1542457	1555324	1639694	1368428	2412072	2174067	2787149	2526243	2382513	2307107	2275802	2662853	1865568	2694221	2172310	2506375	2484550	2145247
P04897;Q45QN0	Gnai2	GNAI2_RAT;Q45QN0_RAT	Guanine nucleotide-binding protein G(i) subunit alpha-2;Guanine nucleotide binding protein alpha inhibiting 2	1240821	1278990	1230365	1193530	1175439	1153059	1147671	1207851	1136965	1075415	1149134	1131425	1105106	1053193	1223556	1104308	1833014	1876865	1869486	1731722	1829993	1894112	1621912	1650772	1624841	1665327	1578236	1721044	1682004	1599942	1666847	1714251	1557293	1688748	1595399	1594079	1762231	1667493	1710180	1605871	1654103	1486357	1691214	1384266	1565879	1620845
P60892	Prps1	PRPS1_RAT	Ribose-phosphate pyrophosphokinase 1	1262921	1337265	1391290	1277217	1270735	1317105	1322921	1326658	1280669	1243447	1359839	1247041	1251604	1265574	1202789	1268585	1700897	1680738	1744816	1595120	1420450	1757916	1716395	1745983	1921957	1642856	1577974	1607156	1591085	1389470	1496066	1626701	1731850	1624868	1763981	1753968	1577978	1697631	1842437	1704935	1759379	1590477	1597687	1588161	1681630	1733979
P04905	Gstm1	GSTM1_RAT	Glutathione S-transferase Mu 1	2355202	2432382	2328249	2662422	2444285	2555966	2685173	2815897	2644276	2579604	2544832	2393605	2273711	2211657	2627726	2436524	1145272	1317689	1420671	1248228	1143319	1344034	1103404	1125537	1016165	1190029	1029457	1375272	1350836	1132442	1068609	1283258	1636291	1564981	1704056	1647221	1528191	1623269	1589270	1685371	1448573	1638184	1509963	1776932	1550893	1551874
Q6P7Q4	Glo1	LGUL_RAT	Lactoylglutathione lyase	1487255	1462627	1601434	1496740	1555987	1463623	1664859	1501904	1615028	1575408	1439380	1507212	1525981	1443150	1500479	1493699	1384970	1476277	1640729	1502022	1492667	1489411	1591543	1479333	1512247	1662234	1480789	1449303	1587576	1422600	1582745	1450016	1975973	1950134	2062878	2176989	1908666	2202243	1839727	1937456	1698607	2042520	1871873	2205556	2023993	1994279
A0A0G2JYW3;P08081	Clta	A0A0G2JYW3_RAT;CLCA_RAT	Clathrin light chain;Clathrin light chain A	1296952	1318563	1353131	1206478	1212463	1258674	1247115	1176104	1361752	1251409	1256867	1306590	1140385	1231384	1196855	1136963	1726234	1920614	1746123	1784881	1808793	1822871	1701237	1760470	1790055	1691623	1772345	1859927	1882872	1811063	1762626	1765374	1558505	1592713	1651459	1478836	1479511	1606877	1670990	1466083	1591481	1467700	1549119	1439021	1647597	1596788
P05197	Eef2	EF2_RAT	Elongation factor 2	1655814	1545489	1643580	1475382	1556433	1558022	1582661	1556336	1601447	1607304	1628832	1604956	1638523	1713108	1334551	1746264	1529996	1378967	1585088	1586749	1610001	1474185	1611971	1593722	1634100	1494153	1658130	1532442	1467674	1659037	1691069	1536827	1586855	1432305	1618713	1574797	1627290	1667298	1496797	1545324	1519229	1499106	1457660	1393816	1506945	1561289
B2RYJ7	Actr1b	B2RYJ7_RAT	ARP1 actin-related protein 1 homolog B (Yeast)	1466255	1477578	1499607	1523791	1474355	1472303	1500468	1464936	1495862	1534000	1359638	1376474	1455969	1404787	1403152	1415838	1587615	1547198	1610176	1626365	1543654	1689878	1567189	1695232	1571460	1487350	1591360	1577892	1601313	1575867	1671480	1668171	1615640	1604272	1621491	1587357	1655392	1657243	1544781	1574489	1579656	1535375	1572180	1596025	1577229	1653072
Q7TPB1	Cct4	TCPD_RAT	T-complex protein 1 subunit delta	1586791	1763119	1721366	1648490	1650735	1676269	1671030	1645378	1632401	1530833	1656278	1607618	1595458	1578003	1620550	1622388	1469564	1462080	1450900	1384320	1442380	1406586	1403103	1409037	1403505	1380532	1359959	1371451	1370773	1303743	1396130	1367035	1611577	1635861	1549614	1612584	1658493	1583985	1602794	1629984	1491793	1573567	1502525	1566615	1600987	1518117
Q6P9U3	Commd3	COMD3_RAT	COMM domain-containing protein 3	2002784	1240929	1776199	865718	1282786	1758197	541387	1425714	1447842	1778781	1334486	1430029	1129843	1568445	1113571	1652225	1583342	2094547	1304705	1211165	1770230	1536129	197540	1420636	1617648	1546582	1333138	362391	1575977	1073453	1357319	1605265	2075850	2480028	1750873	2293199	1227607	1770184	2014040	1318142	574409	88353	2146811	2594345	2249594	1571632
A0A0H2UI20;F7FG31;Q9Z2F5	Ctbp1	A0A0H2UI20_RAT;F7FG31_RAT;CTBP1_RAT	C-terminal-binding protein 1	2017645	1991611	1966525	1859613	1894014	1897430	1927814	1911075	1867314	1856298	1771149	1926851	1830406	1793614	1821678	1835710	1356153	1506317	1470274	1533455	1541286	1385706	1499800	1496519	1573270	1468400	1476129	1512751	1390536	1401819	1343189	1582365	1553024	1527794	1618085	1575347	1523931	1498883	1567320	1516454	1581787	1603667	1458746	1574489	1545273	1506469
D3ZGJ9	Depdc1	D3ZGJ9_RAT	DEP domain-containing 1	491353	493294	436074	520394	517085	523440	548926	479850	476817	511513	535927	497400	503966	448394	460746	534474	1606493	1273762	1327829	1594394	1789629	1559914	1705516	2033907	1563218	1973535	1709021	1421072	1166788	1459495	1501873	1626576	2147807	1887449	1938767	2143745	1883553	1909789	1849102	2332049	2005392	2527206	1836086	2847273	2223808	1905543
B6DYQ5;Q9Z339	;Gsto1	B6DYQ5_RAT;GSTO1_RAT	Glutathione S-transferase omega 1;Glutathione S-transferase omega-1	1792600	1998627	2003748	1803675	1769089	1743519	1847339	1665114	1838285	1699480	2096705	1863391	1906261	1869313	1731370	1722307	1560673	1282039	1202748	1361056	1294894	1126009	1342660	1306319	1492283	1337223	1329699	1078187	1257007	1194366	1381322	1328290	1597426	1509201	1532813	1691942	1483389	1650595	1402664	1628333	1286961	1729379	1477995	1766422	1618985	1473926
P14046	A1i3	A1I3_RAT	Alpha-1-inhibitor 3	3675049	3001102	3242825	3036306	3435772	3635854	2826041	4467921	2102325	2078240	3046932	3267798	2787698	2976279	4616487	2430855	989386	2034559	1090145	1389371	2052443	1393505	1537193	1298633	906766	1395248	2454659	1571588	1494021	1621349	1296509	1316682	1012323	1391021	972237	1722916	1457494	1167596	1031736	1556720	1369388	714102	1020158	1264501	769656	1511662
D3ZDH8	2022-09-05	D3ZDH8_RAT	Septin 5, isoform CRA_d	1085422	1157772	1067189	1086298	1012613	998910	1066374	1025633	1023154	1081881	945695	1028152	1039100	1098636	1059842	1070185	2270945	2134496	2510603	2164303	2078129	2024234	2269893	2447971	2249840	2293386	2262702	2176645	2188026	2245039	2033534	2179449	1563104	1471708	1613494	1494890	1497820	1300917	1847702	1556551	1918559	1486683	1646142	1362965	1551877	1636619
B5DEL8	Ndufs5	B5DEL8_RAT	NADH dehydrogenase (Ubiquinone) Fe-S protein 5	1741336	1620623	1647495	1572356	1670408	1623939	1545821	1695728	1692173	1682491	1644842	1637544	1689036	1760753	1649670	1661851	1539265	1544277	1441499	1457013	1479754	1528970	1433127	1544798	1576513	1483037	1451431	1518080	1601060	1583193	1565416	1599875	1520658	1481791	1423555	1467198	1432310	1555812	1492614	1501065	1504327	1564807	1420530	1601183	1626049	1486427
P50399	Gdi2	GDIB_RAT	Rab GDP dissociation inhibitor beta	1663477	1471412	1554315	1486891	1503953	1464972	1425444	1514411	1585434	1582600	1452988	1606656	1596386	1472628	1536192	1443183	1671516	1557791	1636731	1544204	1488339	1481374	1466447	1460131	1463617	1464313	1410468	1482499	1559728	1507117	1474091	1388076	1712415	1664009	1710198	1673713	1657919	1688344	1618867	1597772	1513237	1652810	1578301	1676012	1667274	1567477
P29418	Atp5f1e	ATP5E_RAT	ATP synthase subunit epsilon, mitochondrial	1587010	1648110	1609831	1692273	1702261	1770507	1650990	1741427	1699789	1715030	1840244	1732068	1734695	1795801	1776950	1720382	1475956	1308873	1383880	1441542	1539168	1387149	1496181	1576193	1557574	1591241	1549081	1439819	1524072	1652878	1558134	1388614	1435959	1489432	1431944	1468409	1479600	1423246	1548136	1534201	1459133	1588376	1426165	1503468	1465209	1489334
P85834	Tufm	EFTU_RAT	Elongation factor Tu, mitochondrial	1750888	1732081	1724058	1811370	1812057	1813157	1678403	1723490	1893923	1781918	1808919	1796132	1919305	1965522	1773170	1813992	1524455	1414858	1403720	1528720	1528753	1494144	1558618	1483563	1521857	1483461	1519201	1669147	1665570	1767919	1548208	1580329	1435759	1388867	1528076	1407695	1334401	1439374	1558263	1451558	1453729	1479049	1522078	1518629	1485935	1542607
P62909	Rps3	RS3_RAT	40S ribosomal protein S3	1690051	1744571	1755435	1632074	1658658	1634809	1764579	1831848	1569131	1617277	1594786	1685698	1658186	1755936	1693682	1795624	1521667	1557150	1566786	1525351	1517915	1539511	1461265	1474200	1496739	1481650	1477232	1646337	1711456	1590042	1644594	1637904	1429616	1445360	1404372	1372741	1376409	1536409	1444764	1431431	1595524	1522741	1536755	1495931	1503672	1547587
F1M9V7	Npepps	F1M9V7_RAT	Aminopeptidase	1310500	1431756	1486641	1353610	1321433	1310302	1404306	1307416	1329577	1299333	1339003	1319358	1429135	1370930	1252570	1319758	1643351	1637269	1652287	1459845	1591519	1583317	1545572	1515362	1564592	1466221	1480174	1462027	1601194	1396379	1433676	1569147	1998828	1966920	1868007	1783335	1758155	1770975	1738349	1864049	1607054	1729089	1718666	1771916	1904756	1908696
F1LRZ7	Nefh	F1LRZ7_RAT	Neurofilament heavy polypeptide	2440858	2277163	2161773	2434328	2178602	1969715	2378042	2158687	3007600	2001600	2356023	2564095	2664958	2229585	2102763	2247159	1109383	1349961	1701473	2044821	1130790	1350453	1365869	1585804	622118	1180847	1168746	987324	1542336	1954511	1907936	1237056	1412338	1571889	1454760	1462442	1365882	1552476	932868	1308072	1100442	1327539	976495	1641471	1075736	1067032
P13668	Stmn1	STMN1_RAT	Stathmin	1529433	1462833	1530100	1552039	1417719	1589220	1480037	1619625	1480593	1443069	1389523	1535914	1469248	1348678	1402842	1452580	2693768	2678015	2896175	2491522	2552635	2771655	2358931	2760411	2632902	2592328	2722626	2733195	2971925	2419221	2661110	2587646	1189022	1342781	1233354	1134910	1493921	1121115	1704718	1201826	1784098	1049343	1561656	997701	1191726	1374844
B7X6I3;Q5FVI4	Cend1	B7X6I3_RAT;CEND_RAT	C38 protein;Cell cycle exit and neuronal differentiation protein 1	1501258	1541423	1522973	1414592	1480459	1464164	1533116	1462219	1619530	1490342	1536039	1731318	1707815	1656777	1608727	1545044	1559806	1554090	1533563	1418324	1479353	1528785	1559083	1570885	1551018	1420694	1702919	1688661	1640931	1797901	1714795	1639095	1419709	1498413	1459361	1349310	1367147	1379101	1492371	1377492	1363522	1319990	1549172	1347709	1547017	1546161
P08082	Cltb	CLCB_RAT	Clathrin light chain B	1331535	1401566	1481418	1247287	1349151	1336065	1314978	1319190	1348445	1318561	1351112	1260266	1325087	1324736	1361425	1312743	1641814	1854304	1710206	1686756	1733812	1733000	1622736	1660542	1663378	1575059	1713239	1809733	1757120	1760289	1757815	1756050	1537968	1500139	1531929	1421381	1432765	1443801	1628199	1420832	1621722	1361180	1550110	1413535	1572669	1551420
F1LQ89;Q63796	Map3k12	F1LQ89_RAT;M3K12_RAT	Mitogen-activated protein kinase kinase kinase 12	895731	949063	18762	834658	838092	805332	872669	18133	15884	20207	863982	19829	541013	891901	19361	15312	1780208	11652	1813077	15200	1740821	1698287	1673930	1745970	2094018	14961	11799	2039128	1958488	1721076	1696577	1931756	1530393	1893381	1867419	1620007	1594788	498672	1796290	1583093	1800114	1900225	9678	14861	1720304	1685989
A0A0G2JUC7;Q6AYH5	Dctn2	A0A0G2JUC7_RAT;DCTN2_RAT	Dynactin subunit 2	1354320	1397803	1414403	1434212	1409102	1335651	1445277	1402093	1411733	1333284	1340021	1349724	1382765	1367142	1376747	1451350	1497091	1583083	1613981	1595318	1556656	1542428	1432699	1546026	1526897	1528276	1375171	1474147	1549576	1416761	1549015	1580286	1578105	1636846	1581353	1621309	1584175	1558018	1497253	1568312	1560018	1548674	1555294	1535960	1570308	1554344
P62963	Pfn1	PROF1_RAT	Profilin-1	1481568	1534012	1519696	1506550	1371922	1527533	1591611	1623987	1449226	1527901	1462340	1471410	1397564	1520052	1484088	1462770	1645254	1433299	1393213	1544095	1477787	1402252	1546258	1676663	1384745	1546159	1450567	1436202	1457573	1464684	1522749	1525504	2259729	2363187	2349621	2436964	2199354	2578174	1974805	2497638	1871906	2446716	2305235	2843925	2459112	2215725
O08651	Phgdh	SERA_RAT	D-3-phosphoglycerate dehydrogenase	1815551	2041387	2044362	2097221	1952856	1975459	1800431	1902692	2128996	1736149	1839934	1858969	1901358	1798616	1965470	1993286	1139545	1290037	1276583	1147030	1016990	1219462	1047567	967609	1066490	1054220	980193	1188532	1177947	892708	905288	1155533	1589816	1610916	1553806	1445061	1560583	1603887	1310800	1590023	1332346	1481923	1452990	1568775	1521721	1446898
D4AE68	Gnaq	D4AE68_RAT	Guanine nucleotide binding protein, alpha q polypeptide, isoform CRA_a	1874628	1937042	1943034	1941242	1824733	1777377	1980372	1883318	1794020	1927765	1654930	1558939	1577213	1665899	1799157	1566586	1263791	1284874	1250114	1210464	1336306	1217316	1198227	1263592	1408170	1292186	1205558	1183839	1121414	1061495	1133132	1257127	1538899	1500864	1519039	1465103	1564109	1516432	1558586	1630884	1470098	1692773	1473546	1560267	1587018	1502080
B2RYQ2	Ptpa	B2RYQ2_RAT	Serine/threonine-protein phosphatase 2A activator	1677336	1648825	1662599	1705058	1684705	1731167	1667246	1773944	1706660	1647315	1610541	1643010	1625011	1621367	1620589	1662136	1441556	1586294	1592652	1551088	1467067	1546007	1449071	1518083	1561755	1363117	1376777	1461939	1399535	1359386	1428446	1525978	1449149	1558880	1449600	1416369	1510139	1505439	1515923	1586075	1474907	1337102	1404079	1273590	1474102	1473393
P11507	Atp2a2	AT2A2_RAT	Sarcoplasmic/endoplasmic reticulum calcium ATPase 2	1605354	1663241	1614679	1662470	1601464	1583016	1597606	1604114	1588081	1642559	1448321	1593749	1592239	1671133	1714081	1690076	1501966	1325521	1429470	1616579	1563733	1471420	1450679	1639568	1507437	1607497	1602077	1433724	1516252	1731916	1661466	1578977	1235186	1258391	1256145	1255799	1234047	1306754	1227484	1246725	1404959	1330580	1301166	1290369	1312729	1296014
A0A0G2K943	Ap2a2	A0A0G2K943_RAT	AP-2 complex subunit alpha	853528	1017685	910545	912913	882659	751926	831409	921661	781420	803775	814803	849744	750709	709348	811458	805775	1919296	1759246	1616725	1534089	1810633	1605999	1639512	1522951	1567411	1515692	1225999	1550592	1279746	1184449	1467244	1485804	1679555	1717870	1660349	1681842	1564775	1614040	1688641	1543947	1659294	1583591	1845069	1343020	1518744	1535902
A0A0G2K5L2	LOC100911440	A0A0G2K5L2_RAT	RCG47744, isoform CRA_c	908080	981716	999640	990889	996239	944039	926458	948535	1104099	993061	1104426	1057841	1147280	1085069	1013887	1018862	1679528	1405359	1391496	1324687	1651172	1382753	1514264	1422315	2107951	1514479	1565292	1470099	1553564	1269160	1572471	1550041	1986184	2052437	2035613	2097809	1959316	2120735	1979557	2182058	1631168	2131022	1976262	1904057	2060723	2143112
P38983	Rpsa	RSSA_RAT	40S ribosomal protein SA	1561862	1711674	1650392	1536001	1582209	1594637	1670182	1688231	1514040	1562655	1641918	1676053	1672147	1672084	1568876	1674048	1463568	1552820	1575260	1505244	1486208	1475864	1524916	1519952	1457236	1467427	1477999	1557618	1544103	1523154	1571807	1583744	1378590	1471613	1398880	1399345	1505350	1441910	1420141	1453967	1415991	1376268	1455423	1379133	1420031	1468516
A0A0G2K1C0;Q4V7C7	Actr3	A0A0G2K1C0_RAT;ARP3_RAT	Actin-related protein 3	1210419	1342115	1330153	1309978	1312104	1371480	1338340	1353340	1314871	1374838	1302705	1269454	1258029	1348154	1319651	1306965	1544948	1448758	1387077	1512942	1637490	1425049	1533778	1556379	1642564	1615881	1526993	1488378	1299125	1440592	1503206	1492157	2515770	2287835	2376461	2384666	2446735	2399165	2030929	2422277	1931368	2553729	2175421	2755431	2496925	2342445
P07943	Akr1b1	ALDR_RAT	Aldo-keto reductase family 1 member B1	1352432	1424062	1460519	1448191	1423276	1306417	1416600	1484220	1395329	1311254	1325352	1392555	1437007	1352093	1316989	1438689	1635570	1671336	1590265	1585831	1439799	1592782	1525450	1442981	1541335	1444771	1506384	1612421	1457526	1426913	1422965	1467177	1791313	1773647	1705007	1736699	1679772	1862718	1542601	1768731	1537894	1686457	1732604	1815517	1619293	1668153
B1H251;P20411	Fcer1g	B1H251_RAT;FCERG_RAT	Fcer1g protein;High affinity immunoglobulin epsilon receptor subunit gamma	7995	7234	8864	2235812	2016978	2664045	1947532	2637149	2522461	2652971	1953157	8196	2153403	2188265	2068188	9144	1683604	8614	8198	10548	9434	9392	8699	8299	7968	2137534	1528206	9020	8742	11999	1943957	1594118	2132023	2397964	7171	9806	1505124	2469194	2292403	1555218	9707	8440	9594	2607063	7872	2525963
P06761	Hspa5	BIP_RAT	Endoplasmic reticulum chaperone BiP	1929990	1994255	2053830	1934546	1884444	1913757	1990077	2043809	1984287	2039744	1998164	2029594	2043819	2155727	1928167	2049958	1429807	1276636	1304886	1394929	1355959	1265118	1540009	1471000	1507698	1446898	1510730	1386654	1395845	1546672	1510293	1499877	1403198	1400748	1475480	1397004	1347403	1415358	1448883	1595822	1334603	1467183	1389677	1482997	1501686	1499245
Q6URK4	Hnrnpa3	ROA3_RAT	Heterogeneous nuclear ribonucleoprotein A3	3784266	3598038	3751605	3933929	3657486	4068860	3724121	3858362	3662445	3949635	3752435	3687117	3911233	3654552	3744961	3726766	1423118	1594454	1556900	1517395	1483923	1604785	1344604	1470296	1473769	1441447	1475184	1680549	1647700	1559711	1497599	1497637	1264426	1226889	1210560	1287654	1376849	1232893	1277398	1311617	1515044	1298947	1346692	1270032	1311754	1301855
Q9ERB4	Vcan	CSPG2_RAT	Versican core protein (Fragments)	2084992	2165671	2295642	2141527	2250231	2222086	1992927	1944770	2105862	1802136	2083342	2006885	1994450	2031025	1998331	1840174	1189303	1181175	1421825	1202436	1113075	1183530	971562	913634	832943	911996	962451	949075	1013063	1060423	1074730	902490	1524546	1538922	1535487	1605170	1495274	1640568	1153287	1374788	1203550	1514481	1589163	1545824	1344495	1399937
P63170	Dynll1	DYL1_RAT	Dynein light chain 1, cytoplasmic	1152866	1171766	1117001	1066132	1117360	992656	1077660	1031974	1040739	985694	1009499	1000148	1060003	1010423	1024329	988530	1667474	1649063	1639481	1565777	1672881	1663543	1568657	1553439	1439745	1543650	1410354	1461177	1368372	1315726	1507662	1479772	1526011	1630121	1543298	1550259	1644099	1613140	1565058	1504989	1590287	1515100	1569938	1345106	1466983	1513093
F8V328;P35280	Rab8a	F8V328_RAT;RAB8A_RAT	RAB8;Ras-related protein Rab-8A	961628	958616	977504	948096	1008430	904565	931939	929239	966508	1009347	1086454	989821	1023134	1043481	973467	1001884	1414698	1494504	1338995	1288481	1428767	1400943	1524681	1383101	1694019	1392364	1475784	1555983	1533647	1433240	1489514	1512352	1609706	1587238	1709588	1501089	1557467	1616843	1634853	1621687	1493227	1752495	1517104	1621245	1669678	1532942
A0A0G2JXW4	Hnrnpc	A0A0G2JXW4_RAT	Heterogeneous nuclear ribonucleoprotein C, isoform CRA_a	3652426	3286891	3302848	3328760	3352876	3498952	3464793	3487695	3243375	3561497	3260995	3318507	3313680	3368260	3451603	3247229	1475092	1579872	1563009	1493907	1355900	1551207	1442887	1349140	1421535	1384596	1325378	1536729	1484036	1360911	1434108	1422907	1455086	1416683	1417304	1400499	1494586	1444654	1470842	1413152	1433042	1398573	1468450	1441895	1442757	1474638
B2GUZ9	Fam49b	B2GUZ9_RAT	Fam49b protein	1193962	1335938	1331008	1557924	1173299	1279013	1404284	1456203	1324644	1479909	1270876	1221003	1222232	1153059	1271735	1207222	1603439	1580664	1682185	1925240	1536907	1488561	1621519	1665172	1522491	1708010	1492197	1707660	1635918	1793745	1608219	1575114	1389342	1392281	1356177	1464518	1468835	1411803	1414367	1442446	1652622	1474783	1479026	1491016	1488100	1455091
P51635	Akr1a1	AK1A1_RAT	Aldo-keto reductase family 1 member A1	1570912	1638640	1585200	1541342	1505581	1632785	1581314	1513546	1596098	1555740	1551658	1465564	1568653	1514902	1505923	1541552	1283254	1327391	1366769	1296447	1225484	1337251	1182310	1245320	1309736	1227176	1212720	1286844	1287422	1217771	1206309	1194354	1516431	1568017	1527123	1498859	1433622	1585509	1457156	1406760	1343058	1406329	1503287	1492012	1489602	1453384
P27605	Hprt1	HPRT_RAT	Hypoxanthine-guanine phosphoribosyltransferase	1829917	1625321	1635033	1461856	1442304	1519778	1702338	1455681	1417014	1461721	1595053	1673689	1662486	1585818	1510107	1382851	1552765	1601184	1523053	1346721	1329172	1380076	1329717	1207150	1331627	1183682	1463940	1446220	1467525	1399443	1305463	1288437	1547751	1577958	1477739	1375389	1312843	1366373	1461004	1334735	1320108	1330787	1625715	1610480	1621570	1557585
D4A2K5	Nrip3	D4A2K5_RAT	Nuclear receptor interacting protein 3 (Predicted), isoform CRA_a	2094193	1123027	2022554	2080247	2140377	27668	2182918	2037905	2099523	1895845	2051009	2156446	2139839	2197788	1916529	2097048	1460770	2509983	2310348	68649	79951	83055	2283330	2327903	2406131	2407542	2382597	84779	49520	62992	91116	2378083	2730760	157036	166979	189455	147640	186299	130188	169050	124498	226283	149071	226332	204174	144217
B4F772;F7F2F3	Hspa4l	B4F772_RAT;F7F2F3_RAT	Heat shock 70kDa protein 4-like (Predicted), isoform CRA_b;Heat shock 70 kDa protein 4L	2708606	2751894	2629127	2527806	2487307	2612558	2591257	2507440	2460609	2352998	2282926	2440248	2553822	2514612	2545058	2334057	1439639	1629442	1474901	1536237	1358385	1497758	1388034	1435593	1345197	1430880	1468367	1414512	1573690	1557536	1456008	1456938	1320206	1327127	1353893	1194897	1293008	1169491	1373940	1294934	1364124	1245874	1237316	1203215	1322127	1233027
Q9JMB3	Epb41l3	Q9JMB3_RAT	Erythrocyte membrane protein band 4.1-like 3	1514887	1715293	1672540	1534413	1595680	1336893	1540360	1542257	1515259	1395224	1417212	1436817	1454697	1397325	1351351	1392810	1768388	1792972	1978747	1690210	1663639	1739784	1543782	1627568	1220302	1434006	1556002	1489239	1683295	1749369	1651812	1554504	1135084	1376039	1269917	1195278	1293022	1202713	1233749	1169328	1474038	1085817	1151671	1022042	1165401	1150190
B0BNE5	Esd	ESTD_RAT	S-formylglutathione hydrolase	1492522	1470307	1518096	1415519	1495293	1386440	1639539	1467549	1458117	1458196	1480150	1475212	1496656	1471703	1454451	1570417	1379738	1222205	1307733	1317517	1223607	1292407	1344910	1294833	1249827	1263042	1188835	1176840	1239099	1242318	1324838	1167425	1623282	1578937	1583777	1573884	1456797	1551258	1467339	1512175	1329655	1606448	1366165	1505635	1558550	1368495
F1LN88	Aldh2	F1LN88_RAT	Aldehyde dehydrogenase, mitochondrial	1968491	1935315	1837340	1879389	1623296	1615967	2066324	2172790	1663208	1804573	1927869	2011328	1989996	2187659	1882160	2167859	1483945	1503937	1284708	1475848	1335396	1240072	1473458	1085424	1381799	1229475	1538179	1705115	1686948	1399853	1225379	1589716	1329122	1223959	1074790	1429560	1297178	1182470	1259084	1281633	1450698	1010206	1434076	1349277	1404928	1340507
A0A0A0MY09;Q66HD0	Hsp90b1	A0A0A0MY09_RAT;ENPL_RAT	Endoplasmin	1755437	1711059	1766287	1575066	1816756	1631140	1799650	1829445	1745640	1694237	1639038	1859033	1631718	1914367	1702536	1785636	1371805	1327129	1410024	1399017	1289088	1305008	1502538	1461674	1419401	1410496	1399914	1339379	1335047	1410709	1446312	1451698	1302567	1334314	1494097	1418528	1382298	1433141	1510379	1488872	1365140	1425340	1291821	1372552	1409058	1482458
Q6P6R2	Dld	DLDH_RAT	Dihydrolipoyl dehydrogenase, mitochondrial	1318885	1311099	1406029	1577492	1310144	1512694	1404153	1503792	1490024	1427436	1458851	1527072	1526354	1544593	1525918	1405718	1564401	1320536	1429643	1540733	1418790	1325776	1492794	1630072	1421071	1294532	1364252	1450175	1345574	1539102	1445564	1381732	1676521	1401907	1440226	1497424	1411767	1464115	1470194	1502079	1379375	1359699	1326069	1444681	1451458	1416948
P63331	Ppp2ca	PP2AA_RAT	Serine/threonine-protein phosphatase 2A catalytic subunit alpha isoform	1241828	1215918	1200425	1209874	1254022	1235670	1273430	1153135	1234668	1228909	1238672	1189697	1212628	1209880	1239951	1182205	1526658	1476426	1473792	1527033	1471458	1494630	1464912	1392608	1454530	1438812	1393957	1450281	1477879	1432439	1508230	1464340	1504294	1404968	1583883	1497478	1462598	1484417	1536713	1472554	1534836	1440307	1536548	1488070	1556026	1517395
Q568Z9	Phyhip	PHYIP_RAT	Phytanoyl-CoA hydroxylase-interacting protein	1288420	1379422	1293767	1347329	1391938	1406384	1290827	1309333	1323627	1360741	1250357	1321499	1314575	1332511	1250296	1252407	1453014	1573392	1415300	1401535	1399724	1469850	1403413	1506907	1600714	1437607	1450806	1459308	1407397	1367116	1315085	1443404	1733333	1763893	1816792	1658218	1736791	1732103	1664792	1723294	1662566	1864229	1565774	1816112	1742504	1646003
P18418	Calr	CALR_RAT	Calreticulin	1663111	1604743	1707184	1564641	1556368	1652694	1601475	1670127	1605618	1640874	1661499	1707549	1639567	1786678	1722438	1666367	1440951	1320720	1240720	1343368	1427081	1338815	1413461	1382291	1383067	1371555	1441935	1517073	1371235	1572866	1604182	1445119	1310792	1343025	1387524	1326535	1364514	1357191	1430543	1349295	1284582	1383353	1432197	1385701	1426838	1492864
A0A0G2JTT2;A0A0G2JUQ5;Q498N4	Picalm	A0A0G2JTT2_RAT;A0A0G2JUQ5_RAT;Q498N4_RAT	Phosphatidylinositol binding clathrin assembly protein, isoform CRA_a;Phosphatidylinositol binding clathrin assembly protein, isoform CRA_d;Phosphatidylinositol binding clathrin assembly protein, isoform CRA_c	1195359	1209079	1175097	1200119	1163396	1163706	1241224	1063026	1197586	1235314	1222063	1163213	1184978	1046226	1054895	1080429	1470735	1596597	1581027	1387144	1526700	1546869	1473668	1483069	1685715	1486787	1537866	1514983	1518858	1410576	1484788	1440907	1476803	1515947	1562220	1388069	1468875	1388762	1483910	1385315	1561530	1378567	1511814	1309148	1484680	1493395
B5DFF9	Pias4	B5DFF9_RAT	Pias4 protein	1398818	1371304	1504949	1404084	1268915	1355388	1358494	1018159	1225748	1252181	1180700	1176090	1250340	1124065	1404145	1196388	1609386	1332737	1473941	1415079	1495274	1381056	1454302	1372160	1480442	1575390	1243615	1649232	1627320	1416967	1391453	1477992	1522714	1587249	1639640	1739190	1564011	1698454	1641969	1489580	1568136	1568263	1781283	1804417	1366322	1435630
A0A0A0MY16;Q1WIM2	Cadm2	A0A0A0MY16_RAT;CADM2_RAT	Cell adhesion molecule 2	439914	456842	437021	466771	427118	419853	472516	438889	453823	464145	395013	401499	469367	431552	463583	403489	1639574	1434482	1527372	1559399	1702135	1611829	1463656	1646097	1621486	1722286	1783535	1457044	1634598	1681376	1724033	1657167	1363741	1329508	1372873	1370541	1577212	1634771	1346016	1502886	1550707	1503058	1423102	1577598	1461990	1392908
Q561S0	Ndufa10	NDUAA_RAT	NADH dehydrogenase [ubiquinone] 1 alpha subcomplex subunit 10, mitochondrial	1470277	1465715	1426465	1434049	1450911	1594618	1513479	1417664	1711589	1586635	1652408	1684114	1722901	1767246	1562206	1648286	1319186	1284676	1221448	1348382	1313203	1315544	1388989	1389779	1577707	1395908	1439533	1533206	1448286	1605124	1518335	1453890	1374904	1332619	1308907	1320239	1333871	1397842	1323561	1415740	1386400	1323498	1183811	1362098	1450208	1421887
Q6P6Q2	Krt5	K2C5_RAT	Keratin, type II cytoskeletal 5	2809958	2352502	2632416	2534792	2330978	2190097	2702483	2379411	2295706	1940341	2140729	2550001	2417355	2327343	2317171	2394330	764692	1090275	1134472	1147202	780395	963510	970524	788070	1039678	904378	791788	1045062	1085277	957972	849825	1060479	1550427	1503784	1525309	1615832	1506871	1702649	1370593	1495510	1196828	1411918	1374735	1655315	1420969	1346030
P97536	Cand1	CAND1_RAT	Cullin-associated NEDD8-dissociated protein 1	1438180	1456412	1470128	1454420	1408176	1489865	1382863	1453563	1371176	1418751	1387539	1379075	1365387	1386250	1425134	1318058	1433052	1413589	1345964	1344540	1311119	1376844	1358283	1382143	1367698	1429408	1355662	1349548	1322153	1365923	1320969	1340763	1618329	1527180	1510696	1481529	1490867	1531837	1483871	1496751	1437868	1540574	1517512	1472432	1552342	1484378
D4A8H8	Cyfip1	D4A8H8_RAT	Cytoplasmic FMR1-interacting protein	816233	834103	823605	819126	801328	780781	852864	805579	775300	804373	763073	771251	769356	798883	793092	771641	1424942	1363128	1366269	1457749	1456774	1363046	1463223	1438623	1521048	1443482	1454251	1366838	1318640	1305087	1380114	1463747	1663195	1541367	1631792	1607242	1486739	1582585	1562506	1627751	1480485	1618118	1567309	1744259	1704645	1633809
A1L1L9;F1LQZ0	Tmem65	A1L1L9_RAT;F1LQZ0_RAT	RGD1563224 protein;Transmembrane protein 65	1532267	1637852	1466135	1601114	1417453	1476118	1424557	1425130	1567668	1558751	1535101	1566788	1648644	1731403	1608975	1508208	1361790	1347299	1290605	1621755	1497601	1240070	1343349	1642067	1396061	1631902	1670634	1397118	1649960	1524991	1781941	1698915	815183	505578	861076	774758	733458	598462	983573	816720	1214168	598287	1025756	861282	882301	992072
P02770	Alb	ALBU_RAT	Serum albumin	459967	3408961	2460867	1870862	3309295	4269840	4056239	2413651	2794978	1429428	3854344	2732784	1878833	1788526	4467329	2212461	118628	2273059	917199	783730	1890360	1415975	1910123	747226	1230282	956037	3253002	1344227	1015051	1058475	1175640	1230199	135717	1599940	771586	1030674	1357827	1183072	1412930	811392	1881175	467348	1440473	1033079	571381	953632
G3V728;Q5EBA4	Nipsnap1	G3V728_RAT;Q5EBA4_RAT	4-nitrophenylphosphatase domain and non-neuronal SNAP25-like protein homolog 1 (C. elegans), isoform CRA_b;Nipsnap1 protein (Fragment)	979787	966153	988171	1010730	988688	1088963	958586	1001268	1069247	1057075	1103719	1053503	1071873	1122776	1057961	1107348	1461134	1345825	1274105	1284882	1414945	1323022	1491466	1403647	1696528	1450511	1424156	1286059	1425606	1269636	1465715	1453925	1569671	1559119	1596097	1613619	1516250	1572927	1578133	1669425	1392763	1684775	1450046	1542649	1606549	1489472
Q62634	Slc17a7	VGLU1_RAT	Vesicular glutamate transporter 1	1002155	992210	1066870	954396	922370	904798	1014870	989019	862304	1063379	910410	966777	948015	943365	980710	796041	1388472	1526057	1392230	1305188	1412129	1383634	1411760	1408721	1496283	1381884	1425619	1518225	1505475	1365205	1307604	1501695	1552541	1621861	1721678	1531671	1488256	1721650	1606498	1519166	1607920	1756127	1518448	1497401	1669593	1566481
P08494;Q5RK05	Mgp	MGP_RAT;Q5RK05_RAT	Matrix Gla protein	1585629	1927138	1657354	1516855	1396181	1570365	987947	1482524	1482315	1803711	1711217	1419851	1839748	1434752	1585786	1349252	1437292	1455615	619366	1492834	1209296	1309771	513697	976259	228871	1107497	1245153	1427825	1389028	1672288	1622809	1225354	1470379	1360341	1083528	555291	1329675	1313883	1489963	1153291	1723206	1408056	1662339	1376660	1449786	1375670
Q5VLR5	Erp44	Q5VLR5_RAT	BWK4	1320940	1325508	1588588	1157408	1478016	1443132	1870268	189234	1195444	1154950	177724	194328	1639193	1412055	1817929	1404997	1205971	1723246	727595	1838018	1793407	1890404	667701	1108143	1421866	941359	1374523	1744212	1519348	2292380	1980688	1336645	1357154	1759432	1590946	1065478	1290022	667689	698281	2165697	1294712	1493560	245508	1700997	1487648	1906408
B0BNA5	Cotl1	COTL1_RAT	Coactosin-like protein	1290798	1406199	1476702	1442413	1377680	1398906	1481346	1519308	1395311	1276960	1362275	1549522	1434428	1465935	1443899	1425548	604140	595303	579677	614307	591678	586576	608710	554081	670901	572129	526131	498011	519470	432402	560041	580276	1959729	1838669	1911301	1984696	1768043	2279825	1385939	2120019	1143105	2101480	1587701	2283125	2138272	1683950
O35303	Dnm1l	DNM1L_RAT	Dynamin-1-like protein	1275910	1281280	1298454	1294215	1318890	1276323	1174027	1327445	1299604	1267258	1220466	1204506	1201081	1200159	1273236	1248618	1351012	1422946	1475377	1400577	1407844	1433973	1372373	1491839	1475585	1547807	1475042	1381238	1359906	1525936	1526219	1547072	1369042	1413394	1434385	1345881	1444801	1388174	1442964	1445025	1439103	1406127	1398836	1329964	1462590	1439836
A0A0G2K872;Q1WIM3	Cadm3	A0A0G2K872_RAT;CADM3_RAT	Cell adhesion molecule 3	1905330	2073772	2120917	1879856	2010569	2072679	2047017	1891470	1849059	1865013	1860833	1866003	1929741	1866746	1813448	1624217	1302398	1508081	1424692	1324997	1478037	1461856	1437052	1339444	1513203	1351614	1327052	1373026	1432736	1334550	1398142	1460201	1122857	1208696	1225451	1275127	1250716	1233245	1366071	1276548	1379457	1219970	1171282	1078478	1220505	1172588
A0A292G0W2	Phf24	A0A292G0W2_RAT	Gai-interacting protein	195180	205515	190755	188502	168722	165692	191799	173489	181492	185525	220260	177808	194434	201041	190463	173808	2472722	2614985	2685536	2232174	2679566	2444769	2514624	2593470	2897970	2766954	2510008	2661664	2165046	2205948	2357902	2871323	1167369	1360822	1396730	1290522	1662059	1065396	1776218	1363705	2186605	1280845	1548969	1093660	1362929	1457006
B2RYS2	Uqcrb	B2RYS2_RAT	Cytochrome b-c1 complex subunit 7	1483142	1401003	1446127	1444595	1343867	1444472	1343469	1382350	1653305	1543592	1393393	1528282	1549314	1552417	1482958	1473509	1361228	1362161	1287295	1347429	1375136	1306824	1471850	1345394	1462131	1410759	1383480	1621519	1574278	1579285	1466962	1441450	1343035	1310447	1302500	1237035	1268808	1418384	1366933	1316173	1273740	1321546	1238472	1391339	1407825	1280650
P11232	Txn	THIO_RAT	Thioredoxin	1599628	1529366	1637940	1411854	1510557	1600827	1610806	1399659	1505734	1542776	1504318	1393854	1528511	1567220	1649204	1522784	1310917	1379033	1381633	1361940	1221479	1352746	1297991	1258947	1238042	1339255	1338399	1306989	1366086	1347027	1299659	1276495	1470458	1392076	1442473	1390195	1311882	1483613	1313927	1341761	1400110	1402724	1377043	1485630	1438880	1386411
P61203	Cops2	CSN2_RAT	COP9 signalosome complex subunit 2	1536779	1521954	1585343	1350605	1395154	1440842	1472869	1541034	1395706	1535632	1664383	1411631	1547475	1598190	1483097	1464283	1343247	1423204	1276022	1416781	1447901	1357130	1370857	1238126	1232766	1406316	1362933	1440077	1359645	1519352	1455427	1401507	1295003	1352349	1223688	1242685	1286624	1321037	1388961	1339205	1310241	1369465	1350380	1417793	1282166	1338828
B0BNE6	Ndufs8	B0BNE6_RAT	NADH dehydrogenase (Ubiquinone) Fe-S protein 8 (Predicted), isoform CRA_a	1413019	1285132	1296149	1385069	1392382	1488406	1359482	1386622	1577569	1517771	1556832	1479924	1489572	1593600	1477349	1579453	1388878	1198149	1256639	1300537	1310271	1309649	1403055	1424329	1439410	1317337	1313158	1400291	1421367	1455981	1385045	1395347	1346787	1274210	1231485	1280749	1256990	1313250	1279648	1379756	1391645	1384535	1287984	1385264	1368448	1364789
A0A0H2UHV6	Ppp3r1	A0A0H2UHV6_RAT	Calcineurin subunit B type 1	839560	798066	813939	788172	842578	755098	796666	791871	765220	834636	765034	881512	794588	815915	926684	780358	1388523	1199644	1305185	1325090	1373902	1188532	1447126	1419664	1263292	1450644	1432714	1303209	1334770	1574713	1382478	1399999	1756190	1724635	1763791	1963547	1779773	1904803	1478727	2019173	1587942	2148486	1616697	2036453	1863156	1787356
A0A0H2UHM5;P11598	Pdia3	A0A0H2UHM5_RAT;PDIA3_RAT	Protein disulfide-isomerase;Protein disulfide-isomerase A3	1636142	1611473	1633036	1527504	1492720	1551760	1612704	1573653	1511229	1531153	1558311	1593621	1613560	1713157	1572552	1675606	1247668	1252216	1235212	1282537	1312117	1249060	1319511	1228102	1232824	1285683	1318538	1382034	1287598	1371476	1384946	1402164	1340623	1274854	1390207	1325022	1302948	1411323	1323628	1377646	1354769	1346105	1369473	1409148	1390056	1472290
P35332	Hpcal4	HPCL4_RAT	Hippocalcin-like protein 4	1271758	1271749	1272659	1202590	1356335	1351606	1215375	1189114	1396473	1404653	1523205	1383505	1388453	1491922	1381082	1391005	1463384	1783084	1771616	1445868	1570502	1737384	1347789	1512784	1769806	1520131	1682755	1675910	1752287	1472839	1433944	1537918	1079264	1123615	1050088	957607	1107627	1014568	1231669	967877	1376399	1012046	1076579	986238	1083615	1072805
Q5XIT1	Mapre3	MARE3_RAT	Microtubule-associated protein RP/EB family member 3	1049215	1127345	1083823	1063010	1014342	1050798	1080078	1092455	1099113	1020591	1115351	1102233	1021762	1000916	1034927	988025	1577402	1563116	1552950	1416502	1417044	1314261	1557386	1498813	1391224	1382603	1531838	1462363	1466401	1458062	1412757	1428888	1503144	1557851	1528756	1376018	1366431	1312887	1519388	1343789	1327007	1341036	1474096	1449637	1499396	1437679
Q9JJ54	Hnrnpd	HNRPD_RAT	Heterogeneous nuclear ribonucleoprotein D0	3174348	3500874	3289919	3097291	3232118	3333373	3205936	3481218	3205114	3239064	3153999	3372352	3297301	3200095	3144326	3072441	1356659	1662713	1469608	1373589	1354000	1420406	1275636	1357725	1317220	1206269	1269335	1534506	1442503	1284206	1352821	1405562	1300588	1336435	1344001	1293361	1333043	1328905	1344447	1355446	1336247	1249055	1313087	1218649	1357352	1399380
F8WFS9	Add2	F8WFS9_RAT	Beta-adducin	1012868	1065530	1050473	1073485	1021068	968211	979791	1045070	1077915	1025398	969785	1040270	1021411	1052443	1005669	1012558	1442263	1372363	1436504	1409176	1372503	1339552	1432103	1451400	1395074	1378099	1319449	1426893	1413091	1528075	1366654	1426493	1415507	1450566	1487838	1337920	1341309	1408302	1433963	1355499	1396297	1434669	1396110	1386202	1400305	1371257
B0BMW0;P61107	Rab14	B0BMW0_RAT;RAB14_RAT	RAB14, member RAS oncogene family;Ras-related protein Rab-14	1280973	1230884	1370127	1302340	1214053	1370844	1239537	1227228	1274555	1375628	1217841	1157555	1225024	1158143	1275181	1203138	1406927	1365200	1360347	1291352	1538546	1394586	1392006	1355565	1410108	1395082	1378964	1443034	1534713	1405779	1409869	1440374	1439778	1252296	1318531	1314114	1331246	1330523	1390122	1333260	1360461	1399822	1422551	1408206	1373766	1338565
Q6AY56	Tuba8	TBA8_RAT	Tubulin alpha-8 chain	1431878	1620297	1154866	1409439	1325656	1363179	1440749	1272324	1478425	1455468	1572653	1409373	1497872	1146154	1087863	1385343	1252540	1196502	1345198	1048861	1041416	1307731	1030300	1178050	1265972	1112512	1207967	1204549	1297151	849398	1225740	1001010	1825710	1656081	1883717	1493332	1771523	1909294	1439003	1629815	1318801	1317302	1549130	1353578	1481632	1503534
F1LU68	Grid2ip	F1LU68_RAT	Grid2-interacting protein	1179177	1406038	1277973	1218642	1348462	1306524	1271069	1295249	1259019	1249938	1236807	1289344	1248535	1209321	1239571	1155266	1528372	1532228	1370733	1339980	1355611	1328971	1301542	1456958	1308068	1326390	1389815	1288470	1334383	1178828	1436925	1651175	1613814	1661008	1807266	1587447	1436358	1504592	1522314	1584824	1347114	1629777	1428372	1506215	1712826	1436362
D4A4D5;P02401	LOC498555;Rplp2	D4A4D5_RAT;RLA2_RAT	Similar to 60S acidic ribosomal protein P2;60S acidic ribosomal protein P2	1284727	1278638	1452994	1289063	1337895	1341735	1423990	1466901	1352255	1288929	1306390	1465725	1413817	1400399	1429747	1395482	1342198	1399643	1352467	1337592	1290885	1277055	1309248	1381213	1346731	1303930	1361701	1440946	1409651	1476250	1402077	1477293	1241195	1263115	1319901	1255771	1302863	1361285	1356998	1331054	1335660	1314846	1362055	1244649	1392227	1369097
Q6Q0N1	Cndp2	CNDP2_RAT	Cytosolic non-specific dipeptidase	1581542	1597348	1556621	1599383	1521502	1510436	1543219	1623001	1592515	1563542	1436214	1511267	1414861	1542494	1465153	1532642	1162514	1141977	1128563	1208741	1074757	1141596	1061683	1153850	1090436	1164711	1112085	1098022	1086576	1106277	1133480	1136311	1417959	1288109	1399357	1470317	1325166	1471330	1253407	1385721	1276359	1531805	1278543	1408373	1344084	1283299
A1L1M0	Prkaca	A1L1M0_RAT	Protein kinase, cAMP-dependent, catalytic, alpha	1102975	1077843	1054750	1077589	1082284	1137776	1068075	1072429	1078383	1130629	1065116	993990	1060340	1014757	1077605	1017754	1763901	1800906	1759032	1719170	1711944	1768683	1717143	1668176	1855924	1677528	1779983	1900208	1768544	1717468	1700801	1720430	1285672	1343962	1357466	1251447	1414136	1283005	1434942	1247849	1552015	1203605	1521754	1293778	1343297	1339863
Q7M0E3	Dstn	DEST_RAT	Destrin	1588129	1639776	1650895	1700478	1612981	1569831	1658590	1752225	1622739	1678656	1632723	1575327	1629097	1563719	1742696	1598587	1341203	1355414	1359293	1280716	1281985	1314731	1272294	1302119	1269261	1340621	1296349	1318170	1333900	1338246	1317598	1319017	1341790	1393577	1339375	1269529	1276052	1355538	1321823	1292592	1250122	1264513	1393990	1342807	1362405	1298267
A0A0U1RRT8;B5DFG5	2022-09-06	A0A0U1RRT8_RAT;B5DFG5_RAT	Septin 6;RCG53214, isoform CRA_d	1070499	1165337	1123842	1116347	1140669	1156036	1161605	1145132	1146271	1157281	1100067	1075007	1046716	1042694	1107586	1119097	1861644	1950088	2179264	2109285	2031276	1941743	1994644	2351574	2111351	2094827	2167845	2075009	1898368	2164695	2134200	2166025	1264412	1322063	1338814	1212917	1373015	1167271	1585838	1380386	1772570	1240268	1331022	1082108	1316024	1380556
F7EYB9;Q7TNM3;Q7TQ25	Omg;;Omg	F7EYB9_RAT;Q7TNM3_RAT;Q7TQ25_RAT	Oligodendrocyte-myelin glycoprotein	733144	736544	756496	751905	753681	747741	674659	637790	725602	579313	836261	703716	810002	631657	662580	649602	1726768	1793038	1903400	1665614	1524265	1754957	1426998	1343037	1173834	1313389	1499543	1514779	1672183	1525084	1516999	1429910	1456726	1583972	1529313	1375513	1549387	1591482	1389959	1272280	1310957	1244844	1607765	1233362	1336728	1366391
Q60587	Hadhb	ECHB_RAT	Trifunctional enzyme subunit beta, mitochondrial	1483060	1583751	1386386	1668338	1507023	1552580	1629854	1575082	1676321	1455410	1558416	1624996	1625728	1770235	1683470	1687151	1117447	1224908	1249209	1225111	1069172	1176643	1170503	1192779	1069817	1216595	1238470	1355154	1339238	1540470	1320216	1259776	1279382	1315735	1306856	1295573	1205372	1461823	1336549	1313692	1158530	1260359	1234192	1367766	1368488	1508977
Q8K4Y5	Lgi1	LGI1_RAT	Leucine-rich glioma-inactivated protein 1	1019749	909675	964241	983469	1024524	993536	934067	971861	941415	955967	1134283	1112100	1093514	943023	1097611	950061	1608552	1603926	1587264	1522179	1491153	1512097	1493665	1753154	1220661	1372213	1744191	1473560	1738335	2140230	1637869	1453785	1349618	1334817	1469558	1198794	1311059	1307416	1372744	1313061	1264943	1216952	1450109	1477570	1468674	1427061
M0R608	Rtn1	M0R608_RAT	Reticulon	1267294	1287583	1296701	1322330	1315360	1314353	1407215	1258208	1313664	1415538	1260898	1197123	1387438	1401383	1298105	1301539	1543668	1420619	1536139	1456881	1492669	1505113	1403609	1461228	1727337	1515443	1509224	1348335	1601185	1500792	1507979	1469226	1256992	1251416	1304586	1279114	1354496	1264355	1380012	1243955	1334711	1333068	1312763	1247893	1253948	1308182
P14668	Anxa5	ANXA5_RAT	Annexin A5	1382252	1333181	1232799	1221003	1066692	1144703	1229832	1487385	921882	1167044	1032783	1329771	1058461	1367990	1139928	1460435	1375531	1459903	1735360	1524465	1464848	1508807	1477714	1432152	1439291	1479619	1519316	1609869	1618442	1512171	1320156	1566998	1252761	1228887	1426248	1236686	1249363	1342911	1235435	1283791	1380022	1122758	1072713	1091198	1098516	1035401
A0A0G2JTL5;P52873	Pc	A0A0G2JTL5_RAT;PYC_RAT	Pyruvate carboxylase, mitochondrial;Pyruvate carboxylase, mitochondrial	1725549	1675020	1699640	1668260	1665329	1688223	1684551	1653278	1720159	1627744	1970487	1862889	1954320	2063915	1667973	1843694	1233379	1136793	1271909	1321688	1326079	1102492	1414526	1420650	1145098	1279199	1469488	1399559	1462987	1672917	1323486	1292948	1233587	1266144	1195354	1126908	1132434	1134656	1183315	1201701	1170547	1131826	1202284	1250656	1300300	1263080
P21571	Atp5pf	ATP5J_RAT	ATP synthase-coupling factor 6, mitochondrial	1284721	1386171	1327734	1344064	1360612	1435908	1379036	1290028	1483465	1367890	1536087	1421996	1352175	1570641	1431163	1424040	1319716	1095660	1235618	1203002	1165035	1181282	1365228	1214555	1248876	1284172	1338131	1333781	1384417	1546340	1368651	1289018	1296110	1263508	1170835	1179569	1208924	1346248	1172179	1344378	1150825	1156288	1174658	1274884	1260531	1413515
F1LLX6	Cadps	F1LLX6_RAT	Calcium-dependent secretion activator 1	1129183	1220096	1154132	1173932	1176448	1133910	1124087	1183511	1097235	1084369	1168519	1189173	1112428	1107497	1159926	1186345	1232306	1232610	1240603	1346430	1325335	1239945	1237882	1554390	1364452	1333747	1242225	1333398	1257049	1415429	1410323	1408016	1318259	1423345	1450413	1453170	1363187	1522870	1282953	1472465	1364885	1447729	1363350	1378001	1417475	1408259
A0A0G2K4Y7	Myo5a	A0A0G2K4Y7_RAT	Unconventional myosin-Va	1312096	1317899	1265491	1347915	1289118	1188567	1313337	1303301	1298305	1326761	1231264	1248709	1300513	1322460	1267316	1215523	1594860	1562001	1592937	1637517	1497683	1725558	1586648	1677773	1660496	1648536	1721366	1636629	1726046	1734282	1770846	1560178	1201719	1317296	1252754	1206170	1288726	1235104	1403693	1232780	1352586	1216069	1285098	1169321	1267369	1231459
Q3MHS9	Cct6a	Q3MHS9_RAT	Chaperonin containing Tcp1, subunit 6A (Zeta 1)	1309909	1394233	1360873	1427929	1406031	1395404	1628208	1399271	1418507	1296759	1468561	1442742	1382138	1474685	1284327	1411194	1208538	1282820	1187499	1196985	1164522	1169020	1172176	1169941	1220181	1090222	1194357	1115160	1116057	1055056	1145309	1129733	1386966	1376505	1337838	1323149	1382021	1318855	1318491	1333411	1233046	1296641	1288302	1291922	1320168	1339389
P69682	Necap1	NECP1_RAT	Adaptin ear-binding coat-associated protein 1	919387	927716	898279	853162	860340	861175	850019	850592	864231	834997	844085	840544	847281	841521	866332	808038	1340691	1369449	1287073	1309226	1371054	1389125	1294197	1278235	1411745	1331200	1341080	1312587	1324834	1256991	1274751	1303550	1378399	1411275	1364683	1329517	1347131	1390155	1426423	1299022	1415737	1367723	1421447	1283469	1339407	1328477
B0BMY8;D3ZK97;P84245	H3f3b;H3f3c;H3f3b	B0BMY8_RAT;D3ZK97_RAT;H33_RAT	Histone H3;Histone H3;Histone H3.3	1882990	2288834	2188613	2267902	3063442	2735770	2166303	2223124	2961392	2858434	3496414	2082608	1999371	2545407	1615218	2376802	971989	1016477	1276525	1175102	961047	1176064	1370537	1128089	2538305	997084	995749	902172	1545028	1072384	834266	924636	1120754	1311464	1301569	1328314	1212035	1293876	1109190	1427465	903256	1378758	825189	1218903	1088051	999162
A0A0G2K8Q8;B2RYX1	Uqcr10	A0A0G2K8Q8_RAT;B2RYX1_RAT	Ubiquinol-cytochrome c reductase, complex III subunit X;LOC685322 protein	1325077	1309645	1303399	1389482	1296963	1245893	1247820	1284867	1446985	1348840	1389557	1479350	1413845	1506173	1351928	1415258	1283199	1356398	1264018	1267954	1189619	1240541	1316294	1268074	1256660	1257992	1257127	1425699	1439545	1472265	1307672	1324102	1293768	1263149	1331031	1196278	1201369	1265048	1297027	1297537	1229856	1306378	1202745	1241993	1315455	1256689
A0A0G2K1Y8	Sptan1	A0A0G2K1Y8_RAT	Spectrin alpha chain, non-erythrocytic 1	1266766	1346545	1353331	1178612	1233164	1312505	1310138	1223478	1276409	1228926	1291050	1120677	1279778	1224800	1260827	1210545	1353570	1329849	1374263	1340789	1244783	1287423	1209892	1295825	1267620	1144149	1341231	1277210	1351487	1335193	1276129	1301051	1349344	1367041	1310998	1233080	1239167	1372709	1333486	1139185	1251200	1304764	1325798	1387707	1341249	1296938
G3V788;P03957;P07152	Mmp10;Mmp3;Mmp10	G3V788_RAT;MMP3_RAT;MMP10_RAT	RCG31835;Stromelysin-1;Stromelysin-2	1424442	869403	1458176	1365879	1411727	1433097	1394124	1431936	1381735	1377077	1095105	1344129	1449155	592757	1286396	1347423	1264026	1260345	1233696	1312687	1277914	1278101	82227	934094	174952	1367371	1310885	1210995	1249302	581284	1360712	1244597	1352164	1341457	1270591	331033	1309293	1207250	1338371	424796	939795	1367925	973805	137401	3321	1297143
O35814	Stip1	STIP1_RAT	Stress-induced-phosphoprotein 1	1544868	1643623	1529639	1550358	1724187	1445949	1555690	1604608	1623313	1577902	1529825	1606130	1610757	1556989	1615608	1744811	1162034	1217667	1186532	1184270	1202771	1108626	1292055	1151563	1214385	1196632	1169861	1107671	1076419	1128765	1205069	1259206	1313928	1345763	1277231	1264979	1354368	1326633	1261164	1339760	1191439	1269169	1270628	1222516	1264969	1266900
A0A0G2K9J2	Atp6v1h	A0A0G2K9J2_RAT	V-type proton ATPase subunit H	961439	963613	889224	942855	939415	973871	929498	927284	984330	906770	961889	928242	910657	921040	895906	883174	1376243	1458998	1194545	1282916	1365365	1386760	1099746	1324306	1381926	1270694	1328060	1234006	1328281	1213221	1276329	1255463	1363089	1342727	1403641	1436674	1403795	1479508	1410394	1321636	1410595	1335438	1371517	1295920	1384047	1248627
Q6P503	Atp6v1d	Q6P503_RAT	ATPase H+-transporting V1 subunit D	968335	941101	1040792	957495	980337	1037939	942801	948129	957535	980673	975431	902904	906037	894035	945740	901657	1365153	1386686	1317368	1299815	1275526	1322384	1369450	1232657	1219295	1211672	1222101	1396769	1278760	1219651	1288514	1329187	1271659	1366881	1317176	1361470	1328625	1387062	1357156	1321726	1496414	1370305	1089459	1281704	1359844	1282379
A9UMV9	Ndufa7	A9UMV9_RAT	NADH:ubiquinone oxidoreductase subunit A7	1266930	1307576	1229852	1243212	1334048	1378337	1348585	1354679	1524838	1313845	1480916	1408662	1400779	1503311	1373375	1439958	1257108	1151840	1099529	1236167	1241921	1242846	1243981	1287791	1375219	1275376	1266304	1288153	1315556	1382913	1305595	1277646	1225583	1220989	1185560	1139342	1203163	1310907	1192016	1243486	1256854	1194057	1196585	1206684	1280165	1228784
A0A0G2JYB1;Q5XI32	Capzb	A0A0G2JYB1_RAT;CAPZB_RAT	F-actin-capping protein subunit beta	997357	1019445	1025318	969179	985863	1017766	977095	1022061	1053128	1035243	1026476	958529	962255	970269	1018507	975364	1301926	1266339	1265033	1274717	1284950	1223817	1281164	1294532	1321533	1358804	1382376	1271019	1243313	1261364	1240109	1305016	1687865	1610082	1674164	1725099	1623438	1701256	1527488	1728955	1436021	1757920	1633521	1831981	1779893	1653215
A0A0G2K394;B0BNC1	Acp1	A0A0G2K394_RAT;B0BNC1_RAT	Low molecular weight phosphotyrosine protein phosphatase;Acp1 protein	1414465	1394559	1371327	1334106	1409299	1414482	1487796	1360580	1395466	1326432	1429799	1324420	1401172	1229655	1379232	1334421	1157793	1178884	1211752	1161881	1072028	1109526	1104005	1127297	1184312	1089625	1127707	1155755	1196169	1097883	1176738	1194198	1267446	1333058	1299484	1222423	1273769	1293133	1303958	1231371	1172011	1269635	1315742	1292604	1308077	1237673
G3V790;Q8K1P7	Smarca4	G3V790_RAT;SMCA4_RAT	Transcription activator BRG1	1387972	1345866	1351007	1297208	1440404	687750	1390148	1350173	1392786	1340439	1096269	1216020	1231611	1279270	1342909	1133224	1347019	1360768	1224248	1282253	1169048	1264201	1295155	1244756	1312079	1291975	1292294	1119237	1232197	1287535	1250237	1214450	1275185	1392465	1197760	1179313	1235784	1042591	1232050	462818	1266591	1240063	1303088	1251856	1314752	1258873
A0A0G2K7G7	2022-09-08	A0A0G2K7G7_RAT	Septin-8	1263406	1310026	1287023	1364192	1301082	1300528	1386937	1412185	1340728	1315905	1272280	1281116	1256236	1326998	1393939	1336499	1287011	1419170	1517241	1330531	1183603	1283477	1329761	1388225	1190052	1364096	1199721	1297058	1250470	1285858	1239836	1240460	1208911	1258968	1262298	1093586	1107662	1185855	1228724	1201419	1213036	1170508	1198031	1111405	1084242	1112882
A0A0G2K0J3	Ank3	A0A0G2K0J3_RAT	Ankyrin-3	1279716	1288866	1316834	1314677	1350970	1270960	1370170	1304339	1301669	1367870	1281843	1285310	1269104	1306813	1214437	1262915	1164212	1222120	1288730	1224410	1182891	1239769	1305270	1279114	1187022	1178234	1367868	1177113	1314438	1260254	1213495	1202439	1244865	1225510	1255943	1340421	1267502	1118417	1245568	1200113	1226132	1259912	1211503	1380224	1233639	1228914
Q08163	Cap1	CAP1_RAT	Adenylyl cyclase-associated protein 1	899927	943039	930496	936033	854852	902083	975613	941170	893143	882511	893914	862284	923775	881042	940066	906265	1425570	1178456	1224570	1410909	1248833	1149125	1419233	1253894	1154117	1263604	1303774	1213505	1201485	1321378	1324799	1242264	1635110	1621233	1652494	1585664	1475790	1759870	1430031	1586419	1305237	1548459	1491828	1788988	1622646	1577136
P10818	Cox6a1	CX6A1_RAT	Cytochrome c oxidase subunit 6A1, mitochondrial	1452589	1661612	876239	1061080	1779892	991960	1571633	1120816	1850511	2086872	761739	1575510	1578298	1149319	661909	1215522	583874	949739	1086074	1747531	1252268	742453	1635333	1356891	712353	957712	2165355	1226600	1555118	500792	1752680	1382161	1370467	1432574	1462038	784990	1911436	1062526	1633267	892795	1536174	1104311	1382271	817594	817065	1856034
A0A0G2K464	Scamp5	A0A0G2K464_RAT	Secretory carrier-associated membrane protein	611303	626761	624687	606959	586855	605520	610448	635950	668393	642524	540378	519864	559856	525201	604302	549983	1266148	1304845	1263771	1157985	1289970	1330712	1225205	1279070	1401254	1247824	1254835	1223884	1232268	1101012	1189012	1187603	1420174	1405141	1482669	1413892	1390312	1397022	1465356	1469718	1430824	1519566	1344000	1304260	1437480	1420910
P62836	Rap1a	RAP1A_RAT	Ras-related protein Rap-1A	1314810	1356569	1324644	1254047	1250179	1296178	1350281	1312928	1294567	1269398	1259708	1270336	1308059	1333961	1369971	1274955	1255164	1207293	1234767	1195254	1123217	1130578	1173782	1076682	1094475	1058313	1084173	1088474	1195313	1135128	1130520	1156156	1295629	1256887	1246984	1225058	1144083	1335505	1258498	1254150	1140072	1224785	1237117	1242792	1281303	1254889
Q04940	Nrgn	NEUG_RAT	Neurogranin	3983	35139	53379	6790	60667	3441	4000	2329	13962	10749	27370	39469	3368	26036	19304	16440	486325	1575462	1334610	1426771	1609243	1646525	1352162	1452558	1427990	1380183	1401941	1604246	1877445	1248202	1974204	1789128	1259833	1309202	1229199	1241449	1238626	1198461	1187528	1606672	1701244	1547838	1245602	787755	1471953	1437360
Q9EPH8	Pabpc1	PABP1_RAT	Polyadenylate-binding protein 1	1295562	1382890	1394074	1312373	1370677	1309752	1456057	1352295	1366522	1405363	1370495	1417928	1407104	1422138	1354888	1453932	1158672	1246388	1263184	1173679	1190220	1244482	1220851	1274933	1195512	1199806	1225434	1211551	1235810	1218454	1321636	1228683	1155968	1233906	1150405	1269642	1243450	1210553	1247582	1156754	1231852	1194970	1164486	1128692	1199263	1257118
Q63555;Q6IMY8	;Hnrnpu	Q63555_RAT;HNRPU_RAT	SP120;Heterogeneous nuclear ribonucleoprotein U	3121395	3041031	3094440	3249365	3090867	3166872	3183432	2960661	2860246	3200637	3133212	3032647	3065975	2981588	3046182	3005000	1231706	1341204	1329738	1273062	1178333	1326401	1189211	1138428	1178213	1157432	1189896	1479373	1334042	1208939	1163543	1175034	1208296	1184848	1185091	1224985	1279576	1201476	1177672	1219278	1212592	1191737	1224862	1183993	1177470	1251016
G3V7I0	Prdx3	G3V7I0_RAT	Peroxiredoxin 3	1358298	1263448	1189209	1328856	1252041	1293312	1284628	1292415	1468288	1463742	1519207	1442262	1456209	1495136	1410790	1467798	1221866	1199341	1142523	1221344	1160610	1190839	1429915	1226536	1241591	1360975	1324315	1345345	1301879	1459611	1254747	1315106	1147982	1137001	1100907	1134761	1148232	1132700	1211804	1239142	1172182	1209108	1144325	1138808	1207400	1221405
G3V851	Slc17a6	G3V851_RAT	Solute carrier family 17 (Sodium-dependent inorganic phosphate cotransporter), member 6	778530	830129	835797	760393	771180	678867	749877	729882	754577	758581	796937	755740	787474	757283	790989	633596	1234493	1348417	1260173	1101968	1262271	1328480	1212019	1233510	1416456	1243704	1203186	1359845	1298296	1247864	1160579	1370979	1215378	1288495	1313180	1277830	1211982	1270790	1440169	1309258	1298832	1286041	1334989	1176184	1308464	1231963
F1LMR7	Dpp6	F1LMR7_RAT	Dipeptidyl aminopeptidase-like protein 6	1222934	1212756	1163725	1290081	1290617	1286414	1206593	1236700	1239592	1302289	1236211	1229726	1263676	1081022	1313640	1230060	1091074	928895	909373	1049030	1087036	987990	1136297	1077628	1051070	1149956	1128587	928585	946746	1085978	1104858	1084621	1396877	1326799	1311923	1326273	1436569	1415850	1340341	1430613	1163833	1525340	1313278	1308253	1391187	1471559
D3ZHG4	Osbp2	D3ZHG4_RAT	Oxysterol-binding protein	1183116	1167767	1182912	1148930	1186558	1263627	1215935	1211989	1342210	1118063	1214929	1095734	1169101	1329343	1265046	1205337	1160191	1035309	1051059	1229496	1117678	1136037	1263087	1182431	1151841	1106069	1120151	1157761	1130731	1284502	1246044	1210333	1311961	1311092	1363306	1348931	1207298	1508320	1253191	1475870	1101517	1337109	1292021	1338123	1388280	1394339
A0A0G2JSR7	Matr3	A0A0G2JSR7_RAT	Matrin-3	2465591	2624185	2541199	2622527	2520736	2716646	2706355	2519347	2532140	2547412	2533316	2533658	2824589	2551915	2378090	2495338	1132312	1389300	1329652	1210174	1181251	1324928	1179857	1131523	1229029	1127019	1212671	1344792	1305859	1140196	1168641	1242125	1011065	1062989	1005871	1018319	1064127	1011705	1073823	1041673	1165793	1006299	1120683	918197	1013777	1130946
A0A0G2K931;E9PSV5	Psat1	A0A0G2K931_RAT;E9PSV5_RAT	Phosphoserine aminotransferase	662713	566471	644162	619237	677834	647841	714808	631328	738519	568238	678949	626425	695115	605564	593661	691957	1167660	1371545	1443332	1137357	1181240	1365162	1094572	1135017	1128498	1457513	1274245	1301774	1482386	1338565	1107888	1312983	1310924	1321042	1379395	1209353	1342387	1484576	1293005	1372340	1245744	1288750	1450739	1393419	1338044	1248555
Q5BK63	Ndufa9	NDUA9_RAT	NADH dehydrogenase [ubiquinone] 1 alpha subcomplex subunit 9, mitochondrial	1211264	1079966	1042017	1145627	1113705	1222348	1102430	1137427	1401389	1274289	1221480	1265337	1286471	1352810	1173549	1303541	1236539	1033383	1126487	1141337	1097652	1141490	1211676	1221064	1348273	1207882	1289063	1202117	1375466	1288510	1227567	1286511	1186929	1097492	1139386	1139067	1143393	1231988	1145538	1170977	1203981	1217164	1140348	1205955	1237855	1224409
F1M3W5	Dmxl2	F1M3W5_RAT	Dmx-like 2	843621	955661	843211	874313	880745	865981	905267	892291	855997	804332	867785	786099	840307	864389	867439	960925	1271193	1185072	1188497	1206825	1232316	1206099	1170104	1231903	1307486	1209717	1139223	1142193	1211718	1087750	1281556	1192301	1422349	1392371	1471779	1386760	1408109	1467379	1309684	1395542	1343034	1498248	1319488	1347031	1425761	1294431
F1M978	Impa1	F1M978_RAT	Inositol-1-monophosphatase	1306407	1186147	1344401	1183025	1212385	1254556	1270239	1234149	1086842	1167924	1073712	1083852	1125710	1111394	1230751	1097368	1172699	1196919	1096298	1225704	1197572	1116991	1114936	1128567	1098759	1177905	1181498	1172529	1228456	1270655	1206317	1212034	1225218	1187901	1254706	1202558	1222045	1302829	1305113	1265992	1161243	1315068	1348475	1329485	1306397	1237211
P10687	Plcb1	PLCB1_RAT	1-phosphatidylinositol 4,5-bisphosphate phosphodiesterase beta-1	311928	310476	317163	394472	386571	366515	369177	357203	377048	338818	308449	285071	293219	244744	315456	320051	1405839	1293080	1462614	1486261	1487981	1358437	1499569	1625200	1427209	1471828	1511700	1375417	1341991	1447855	1496438	1563253	1117365	1232502	1180646	1200282	1295671	1224117	1187689	1321325	1266604	1157464	1154985	1088746	1195334	1175662
P08009	Gstm3	GSTM4_RAT	Glutathione S-transferase Yb-3	735736	854293	698941	1020449	897620	913633	494393	862215	857215	633042	754388	803468	695789	824915	852816	793702	1354788	1341584	1381451	1468975	1565276	1601810	778037	1153768	1356759	1150754	1068080	1320487	1130194	1104125	1196349	1268691	1833435	1642059	1753637	2081849	2099559	2189876	1074163	1905204	1597559	1679791	1482965	1885296	1568421	1644374
A0A0G2K6J5;B2GV99;Q64119	Myl6	A0A0G2K6J5_RAT;B2GV99_RAT;MYL6_RAT	Myosin light polypeptide 6;Myl6 protein;Myosin light polypeptide 6	1412150	1558604	1512236	1375870	1375377	1484577	1633575	1695287	1260423	1441648	1403433	1517273	1433701	1532915	1494400	1620017	1159605	1098169	1113169	1208557	1228817	1067789	1330373	1215641	1134113	1252858	1195760	1181123	1079556	1351299	1209956	1309136	1046342	968777	1000814	990437	952381	1033944	1045670	1159512	1125629	1020426	1028463	1085003	1066498	1051088
Q5PQZ9	Ndufc2	Q5PQZ9_RAT	NADH dehydrogenase [ubiquinone] 1 subunit C2	1183644	1195656	1208828	1213269	1268007	1303234	1174574	1194558	1313510	1306136	1367468	1303721	1315564	1371924	1231478	1342321	1113341	1054335	1039901	1102893	1193890	1116268	1242051	1166573	1362090	1104597	1217687	1258757	1245905	1294965	1239209	1336602	1158268	1119432	1138557	1054811	1128633	1108943	1129938	1208081	1189087	1119717	1024704	1151104	1193952	1170974
B0BN63	Ahsa1	B0BN63_RAT	Activator of Hsp90 ATPase activity 1	1100188	1192205	1186858	1174150	1266078	1147432	1265124	1139336	1207055	1202202	1229002	1230909	1207467	1192778	1214070	1236743	1045551	1058060	1126076	1140508	1081293	1066231	1110350	1134619	1010630	1066416	1121287	1045969	1022740	1065690	1179768	1106153	1309031	1300255	1313905	1282733	1315109	1294487	1302074	1229763	1143770	1309205	1202131	1248172	1232191	1284565
O35796	C1qbp	C1QBP_RAT	Complement component 1 Q subcomponent-binding protein, mitochondrial	1139287	1010319	1100048	1187106	1111695	1180197	1116947	1101136	1234681	1217586	1208624	1217440	1226778	1281760	1228855	1228735	1177655	1010946	1019981	1180640	1239226	1032452	1290266	1181363	1142924	1156167	1211112	1329123	1213914	1358906	1174985	1188880	1158472	1101723	1096226	1230448	1140081	1269947	1152693	1243396	1151033	1248435	1190886	1202299	1223629	1225032
P52555	Erp29	ERP29_RAT	Endoplasmic reticulum resident protein 29	2264116	2180690	2001010	2507421	2332975	2004388	2241640	2136526	2075077	2062761	2219435	2180204	2220826	2295470	2246288	2558596	1158342	1069601	972349	1098220	1131433	1067186	1133271	981441	1183611	1033388	1119862	1164658	1102636	1014426	1127493	1145642	1184706	1149431	1102823	1216740	1314380	1158844	1231097	1040275	1115913	1055417	1321781	1187339	1246586	1223070
D4A9L2	Srsf1	D4A9L2_RAT	RCG34610, isoform CRA_c	2899258	3045625	2932527	3039851	2943958	3057817	2959705	2939830	2922982	3000818	2857655	2933318	3047853	2943042	2880514	2891615	1095820	1457993	1267171	1182888	1090971	1275200	1096271	1146101	1211079	1123136	1081711	1258030	1189257	996130	1131959	1226677	1123319	1061607	1028625	1043453	1115172	1101886	1097934	1079081	1197049	1046479	1129118	903284	945931	1126522
A0A096MIX2;E9PT29	Ddx17	A0A096MIX2_RAT;E9PT29_RAT	DEAD (Asp-Glu-Ala-Asp) box polypeptide 17, isoform CRA_a;DEAD-box helicase 17	2727812	2903161	2924196	2734283	2678411	2862887	2796034	2733391	2757396	2792598	3044771	2797040	2889382	2865873	2626836	2722544	1101602	1327763	1224082	1205108	1104450	1264086	1088350	1141340	1181790	1110043	1181926	1239601	1254826	1180928	1201982	1221947	1023265	1062103	1015499	1030400	1139191	1062089	1100471	1137082	1161685	1015785	1126068	1029893	1106107	1114360
A0A096MJ70;A0A096MKA6;M0R6B0;M0RDL0	Prdm16	A0A096MJ70_RAT;A0A096MKA6_RAT;M0R6B0_RAT;M0RDL0_RAT	PR/SET domain 16	1146091	1324261	1223123	1441140	1443791	1251233	1353720	1196536	1275562	1073070	1264671	1136916	1322697	1367450	1127597	1402685	966218	1096906	1170849	1082412	994531	1138611	1180252	1403529	1154664	1077770	1012297	864289	905891	892536	1013979	1369952	966826	1219382	1120947	1248565	1262506	1020545	1220237	1357470	1129891	1202917	797571	1054012	1247297	1192871
B5DEN5	Eef1b2	B5DEN5_RAT	Eukaryotic translation elongation factor 1 beta 2	1142075	1241039	1207418	1171255	1235114	1265119	1215134	1309523	1164790	1229223	1148558	1222676	1165212	1244066	1251877	1221828	1124521	1164486	1151240	1217709	1183089	1164372	996486	1179793	1249220	1213884	1150356	1178090	1118140	1186124	1329376	1228077	1110702	1154430	1159175	1200506	1120537	1205505	1143188	1168678	1160276	1165169	1133687	1114129	1174482	1217349
P63088;Q6AYZ4	Ppp1cc	PP1G_RAT;Q6AYZ4_RAT	Serine/threonine-protein phosphatase PP1-gamma catalytic subunit;Serine/threonine-protein phosphatase	931573	916848	917846	881567	922890	850529	959713	884734	874694	898037	944186	886353	908488	894595	858349	908793	1322665	1183593	1219560	1263559	1147558	1150121	1368944	1251806	1202082	1155856	1185082	1123654	1135409	1146946	1171491	1170036	1221618	1252438	1288404	1280028	1201592	1269682	1174144	1253593	1217132	1240091	1176511	1289140	1229865	1205256
D4A565	Ndufb5	D4A565_RAT	NADH dehydrogenase (Ubiquinone) 1 beta subcomplex, 5 (Predicted), isoform CRA_b	1342146	1156252	1171460	1250411	1226497	1450869	1128892	1280812	1368396	1366938	1314693	1347435	1326733	1460773	1350721	1286455	1169061	1029850	1037727	1078092	1152953	1107109	1219120	1123828	1239476	1040103	1107147	1379776	1299637	1342355	1229865	1254469	1088373	1034295	1060874	1067703	1061345	1117372	1056678	1153130	1108272	1069368	1128118	1065647	1139380	1196122
P55161	Nckap1	NCKP1_RAT	Nck-associated protein 1	717483	681300	712051	681228	648114	668866	693938	713594	660562	662311	598303	646444	636150	622867	692839	623718	1220625	1140797	1112844	1156928	1227502	1099096	1203044	1166364	1144596	1247863	1203634	1163957	1135715	1137772	1148213	1181444	1377950	1303393	1415223	1358111	1219698	1344419	1288766	1322255	1218687	1364888	1394481	1495537	1428564	1316351
P63322	Rala	RALA_RAT	Ras-related protein Ral-A	1074736	1085351	937672	891028	971536	1150744	1202999	1135064	1165876	901955	1090088	1092747	1062120	1141135	1121638	903162	1184102	1283569	1093545	1381843	1054911	1202472	1020592	1287261	1293162	1287607	1074045	1197899	1162650	1275093	1227981	1274348	1246465	1279572	1342339	902521	1220543	1156445	1297076	1285013	1290480	1271310	1162714	931694	1146862	1198983
E9PTR3	Drosha	E9PTR3_RAT	Drosha ribonuclease III	1321653	1149486	70832	1059811	1175032	1066193	1101441	1231328	1157945	1155555	933508	1062304	1033296	1093706	1118388	1067661	1163081	1357545	1328378	1344660	1175501	1244267	1171400	1202323	1097121	1191926	1336552	1272751	1308054	1302439	1161589	553130	1261828	1160462	1222524	1148791	1156433	1233417	1063261	1150586	1068354	1213176	1131846	1276842	1089070	1125844
Q63610	Tpm3	TPM3_RAT	Tropomyosin alpha-3 chain	789318	784293	914408	819274	790754	854279	846926	876951	815026	805499	735926	751033	710484	760471	764114	829363	1233647	1154387	1201316	1248343	1158852	1168504	1191571	1235508	1333376	1284943	1112881	1166459	1110230	1154650	1187844	1127998	1260323	1178712	1314060	1396270	1114328	1303672	1282601	1345717	1318535	1323510	1317152	1326868	1170305	1154742
Q9Z1E1	Flot1	FLOT1_RAT	Flotillin-1	1092009	1111994	1036352	1374638	1258434	944529	1378569	881137	1304322	1118480	942601	1153431	987701	1214340	956179	1172116	1029404	1089061	1096722	1128062	1220539	1127102	1232797	1246729	1610390	1199341	1137910	1068684	978343	808883	1037562	1253861	1056983	979394	1239909	1473462	1221163	1313471	1158937	1330061	1259457	1177393	1101931	1156027	1168033	1159634
Q9JHU0	Dpysl5	DPYL5_RAT	Dihydropyrimidinase-related protein 5	1034097	1079759	1049201	1008182	929389	988505	1057261	960488	1036762	933728	1117056	1054022	1067238	1012375	923462	973283	1749360	1852208	1645193	1366458	1248644	1507306	1460218	1071283	1624461	1110446	1203631	1466168	1532714	889929	1170940	1288236	1141060	1385078	1185101	1215142	1344764	1108527	1681700	1065542	1245191	1038390	1333220	935713	1218715	1362568
Q9QUH6	Syngap1	SYGP1_RAT	Ras/Rap GTPase-activating protein SynGAP	99545	116066	96027	91393	105276	102395	102171	91966	106874	95805	109311	113130	114273	115187	102515	104945	1132071	1150155	1088387	1059228	1213054	1048805	1152049	1259727	1278001	1164445	1235826	1104197	1031086	1032468	1072935	1294560	1274057	1292970	1365819	1295673	1284233	1272472	1230047	1352292	1302331	1405952	1153851	1382728	1361610	1339568
Q64361	Lxn	LXN_RAT	Latexin	2220876	2217542	2452609	1786315	1833689	1986138	2438603	2158605	2293565	2485468	1821127	1652626	1575169	1613289	2116739	1412251	1266162	1064493	1115708	1058745	978021	942466	1294337	1114126	1075721	1281059	1068774	1066900	1058572	1149940	1187020	900690	1143989	1110625	1251829	1020880	931097	924666	1260327	1098709	1186907	1323400	1067328	923261	878603	975808
Q499T3	Sirpa	Q499T3_RAT	Sirpa protein	930964	1013691	964043	969797	946030	926687	640822	918387	682886	699290	967113	641606	688688	934930	912552	928521	1634528	1760067	1677415	1606724	1707585	1695572	1030827	1613417	1172196	1147874	1569793	1178139	1142716	1373234	1622991	1662130	1223369	1289392	1267729	1280034	1325957	1150586	1044917	1264500	1032017	856721	1334285	762689	929653	1319426
Q78P75	Dynll2	DYL2_RAT	Dynein light chain 2, cytoplasmic	1134664	1338101	1281299	1194332	1288124	1240468	1305706	1210723	1230279	1307150	1264726	1251510	1205758	1229347	1173682	1286949	1067345	1247783	1154733	1136868	1153408	1174404	1137964	1194279	1147489	1186471	1168665	1094462	1029883	1146975	1154082	1209747	943731	992771	957601	942886	994022	869569	1002863	947556	1064168	926495	946340	886604	1007159	925040
A0A0H2UHQ0	Slc3a2	A0A0H2UHQ0_RAT	4F2 cell-surface antigen heavy chain	914789	872654	954139	1012540	888277	879239	994287	898609	845129	899508	718050	811399	763972	759903	903693	856357	1156862	1142861	1184703	1088308	1226475	1201952	1133198	1003793	1140821	1228043	1144570	1300489	1143516	1042336	1206721	1126909	1383994	1267982	1413012	1431018	1361019	1332457	1416011	1385915	1280944	1391945	1428268	1401335	1297564	1353401
P24329	Tst	THTR_RAT	Thiosulfate sulfurtransferase	1131752	1133767	1125304	1159463	1171260	1144516	1180393	1093086	1163940	982644	1190268	1233162	1283855	1219801	1210984	1230678	948791	1001902	968700	1041167	884694	980342	1037249	978082	930572	975025	959332	1081610	1002923	1124484	1036948	1139269	1188516	1249284	1215959	1240181	1165370	1213890	1230197	1212593	1044132	1163633	1149486	1146896	1131803	1323702
Q05982	Nme1	NDKA_RAT	Nucleoside diphosphate kinase A	873026	926405	887617	898133	900474	904210	923064	939382	975717	862579	917557	944696	867725	869661	855149	846584	1262567	1352588	1264452	1228999	1217189	1128145	1398989	1289939	1266523	1269271	1185133	1173362	1207388	1153424	1324674	1335030	1130195	1143142	1145907	1177617	1092315	1172954	1129751	1148387	1150337	1138955	1090112	1150951	1229505	1121919
Q68FR6	Eef1g	EF1G_RAT	Elongation factor 1-gamma	1143790	1100843	1185444	1130130	1171093	1168213	1167212	1249196	1187604	1216084	1143248	1153731	1185511	1153905	1202639	1186119	1083239	1007410	1049697	1116671	1160106	1086466	1064281	1123490	1149359	1174499	1108438	991956	1052404	1147591	1220747	1047795	1038080	1075069	1065883	1200528	1104250	1168440	1052151	1128387	1145388	1154045	1103187	1156451	1126453	1114511
Q6GMN2	Baiap2	BAIP2_RAT	Brain-specific angiogenesis inhibitor 1-associated protein 2	393411	435647	437584	419841	383053	399249	418096	422269	431968	376101	382155	432547	419351	431323	403549	386739	1406848	1229599	1206234	1256973	1250806	1064582	1426216	1297835	1492700	1312051	1313895	1174656	1202221	1115784	1171420	1245103	1130702	1112437	1265233	1181775	1053308	1131300	1192566	1118593	1171356	1137906	1146774	1189689	1207521	1130069
F1LRC6	Nup188	F1LRC6_RAT	Nucleoporin 188	1087067	1105503	1255333	1128178	1220450	1179989	1128287	1192011	1035513	1134836	1108041	1033276	1105391	1033991	1214154	962094	1267069	1119657	1154239	1155845	1213225	1217394	1036738	1028355	1123832	1055519	1162805	1234682	1127556	1258002	1172821	1073686	1138605	1205895	1160536	1054730	1139320	1112475	1165844	1127291	1077949	1129131	1279356	1212426	1088885	1196657
Q6AYS2	Sfxn1	Q6AYS2_RAT	Sidoreflexin	673360	696867	728949	694880	680473	716257	685414	665375	669783	685924	747442	769027	734978	730326	738688	720577	1234101	1267651	1139578	1105067	1083498	1261266	1162170	1072510	1332743	1014349	1035199	1300474	1127828	1023098	1072902	1188795	1560700	1503158	1485607	1389209	1348715	1455244	1542763	1476405	1275148	1352555	1497785	1305186	1439731	1545774
Q9Z270	Vapa	VAPA_RAT	Vesicle-associated membrane protein-associated protein A	1113051	1102530	1126727	1152200	1111462	1126694	1058101	1065203	1113342	1160790	1060906	1120485	1067969	1137732	1135237	1102074	1217944	1183669	1195479	1210865	1259510	1269885	1197991	1246433	1288474	1239131	1256394	1234088	1220113	1218386	1211332	1289567	1067352	1044888	1126229	1034723	1103832	1058346	1070332	1044781	1150267	1034006	1098586	1072067	1086172	1071051
P21708	Mapk3	MK03_RAT	Mitogen-activated protein kinase 3	1195021	1137986	1217975	1251381	1159494	1123170	1122542	1173117	1240416	1084123	1106535	1135750	1141778	1108258	1081762	1122975	989927	1026554	1124822	1061554	827559	893352	978034	846510	976794	852600	749541	859047	852723	620303	848259	1001390	1386707	1455463	1331372	1355346	1216929	1182387	1276452	1159957	975581	1177250	1308272	1307887	1248810	1241964
C7C5T2;P47860	Pfkp	C7C5T2_RAT;PFKAP_RAT	ATP-dependent 6-phosphofructokinase;ATP-dependent 6-phosphofructokinase, platelet type	912902	945493	923200	920167	925572	893484	987171	866866	955094	874804	982491	862007	894848	947098	889316	902732	1485769	1521604	1473772	1292401	1292623	1337362	1434780	1318474	1360547	1319029	1348244	1321680	1387155	1246866	1270183	1245359	1154530	1172676	1168248	1031618	1108671	1093652	1177058	1054048	1173171	987753	1124555	1052158	1123662	1150655
P35465	Pak1	PAK1_RAT	Serine/threonine-protein kinase PAK 1	1125231	1140783	1122398	1122445	1083771	1086344	1104735	1076866	1132043	1108438	1194718	1099360	1150278	1093244	1014792	1077509	1419189	1385933	1376670	1379246	1321901	1316849	1352388	1499110	1275361	1396010	1464108	1458163	1385901	1653681	1436362	1400352	965924	1045005	967324	900361	995039	884171	1113953	905078	1137850	865714	1039734	856205	985677	1026421
P21670	Psma4	PSA4_RAT	Proteasome subunit alpha type-4	1157244	1094955	1156562	1153185	1141586	1196335	1146168	1137743	1135575	1141295	1133454	1121932	1124739	1171968	1198771	1143660	1015382	1134810	1056445	1056699	1093361	1134708	1004612	1052775	1079380	1052041	988188	1074085	1121361	1072441	1134193	1095155	1077486	1065230	1092860	1146828	1078009	1210657	1079025	1121037	1120247	1109216	1153482	1133214	1149614	1100723
A0A0H2UHT6;D3ZM33;P62271	Rps18;;Rps18	A0A0H2UHT6_RAT;D3ZM33_RAT;RS18_RAT	Ribosomal protein S18-like 1;Uncharacterized protein;40S ribosomal protein S18	651062	771941	740231	671734	843782	692780	691020	705138	819187	728126	873255	761388	712462	793402	681119	789065	1118246	1163644	1188902	1120673	1156262	1059742	1182419	1249107	1347587	1105362	1138091	1126851	1200586	1154465	1174281	1254518	1048055	1167853	1141535	1188033	1121084	1089069	1139357	1203722	1141543	1183049	1081695	1068097	1198236	1162957
A0A0G2K3Q5	Nrcam	A0A0G2K3Q5_RAT	Neuronal cell adhesion molecule	774873	860704	880036	731789	899884	905562	1090670	773956	755525	933233	931508	943523	1081265	847415	822815	995988	1236004	1198146	1169721	1058367	1098219	1065849	1071301	1182769	1030252	1120215	1178676	1147312	1116485	1145230	1140627	1071391	1285817	1295014	1330199	1252202	1214058	1187678	1271319	1225753	1082947	1199105	1242905	1259493	1256272	1313386
P17764	Acat1	THIL_RAT	Acetyl-CoA acetyltransferase, mitochondrial	660170	676980	627180	600880	704928	742452	624625	737177	654184	654668	635662	634663	615433	678875	573851	614646	1084976	1055199	1084055	1054843	1183190	1267370	1109838	1101969	1193691	1092359	1240381	1235497	1251243	1280377	1048625	1241206	1276585	1311269	1158551	1165058	1357744	1514546	1120095	1279083	1127988	1139970	1294834	1474304	1383035	1463749
F1LRI7	Aak1	F1LRI7_RAT	AP2-associated protein kinase 1	634176	663321	639559	615819	642234	622339	659120	606300	629912	666835	685066	670513	646147	637462	627668	629891	1131183	1249776	1236015	1117503	1194761	1212827	1181225	1176972	1308238	1122899	1245701	1275775	1192559	1173700	1138077	1188720	1106072	1128648	1146530	1123096	1078300	1100507	1113223	1101649	1145902	1128559	1096922	1004148	1108376	1137378
B2RYP0	Rhoc	B2RYP0_RAT	Ras homolog family member C	1140349	1240112	1214072	1048765	1100581	1107021	1192300	1175425	984669	1089751	1109566	1116127	1091887	1092767	1146311	1065455	1362545	1392147	1253070	1197125	1315174	1223099	1310351	1177607	1127352	1240521	1249793	1315074	1131276	1223537	1295728	1320631	1026355	1027515	1030802	988595	1021081	976155	1127134	1028104	1054444	964062	1115754	969152	1021582	1072107
B4F773;P0C5X8	Ttyh1	B4F773_RAT;TTYH1_RAT	Protein tweety homolog;Protein tweety homolog 1	971991	1085365	1091712	1025076	1105029	1003370	1217102	1011587	1026087	983473	1001420	835507	837539	762927	1146694	912721	1096579	1045815	1116539	1102538	1167347	1061784	1192775	1016188	1121626	1214315	1098891	1183149	995271	1056958	1125827	1165298	1161237	1192481	1246446	1160363	1247181	1153909	1091240	1313870	1113631	1139304	1163065	1159729	1101934	1182738
Q920Q0	Palm	PALM_RAT	Paralemmin-1	731149	725276	721934	737606	685840	692732	717771	690147	660781	686154	695742	652120	633428	653142	702196	640915	1267227	1313672	1292436	1258549	1383910	1316908	1203924	1187878	1331333	1264930	1158862	1258781	1232935	1187726	1145759	1292334	1099309	1118182	1041149	1218353	1119306	946623	1174955	1035231	1281829	1159803	1197037	1033943	966603	1109896
A0A0G2JW88	Map4	A0A0G2JW88_RAT	Microtubule-associated protein	1060109	1113906	1165726	1123861	1194878	1066209	1087074	1113006	1053483	1146227	1034987	1081204	1145168	1216468	1232076	1100582	871318	959369	976617	873605	888687	939647	847146	853308	841048	869916	873443	833757	991112	949266	860429	915543	1322559	1331779	1374558	1361347	1255899	1420059	1128801	1284146	1083834	1410758	1201919	1371648	1436833	1322964
F1LXA0	Ndufa12	F1LXA0_RAT	NADH dehydrogenase [ubiquinone] 1 alpha subcomplex subunit 12	1297483	1143173	1135047	1132539	1177844	1192930	1176465	1186799	1253219	1301138	1284268	1285623	1383805	1269667	1224802	1265059	1171091	1006348	981730	996476	1088476	1070530	1113719	1043608	1082583	1093770	1036935	1093939	1097395	1138474	1147129	1172232	1063735	980457	988145	1027568	1048105	1077452	1050424	1045545	1099986	1068472	1020830	1068252	1049723	1070588
F1LMH0	2022-09-03	F1LMH0_RAT	Neuronal-specific septin-3	685741	711705	709683	746913	739723	762714	781804	719852	723698	710024	682881	692252	680146	677159	661044	698275	1182461	1261332	1355489	1194143	1215374	1382304	1238152	1376183	1416960	1390648	1324060	1358704	1222582	1185711	1246203	1221285	1012291	1093172	1188139	1091860	1085562	1143279	1186131	1184094	1195316	1101727	1110652	1064851	1082441	1051429
Q5M7U6	Actr2	ARP2_RAT	Actin-related protein 2	791587	823232	829439	816109	848431	820551	847328	860302	792472	838737	800644	768729	745849	791155	849956	783506	1117607	1063847	1035964	1069259	1136860	1050641	1100522	1066670	1113107	1147286	1126987	1098150	1006247	1058351	1031271	1091031	1687163	1610867	1634702	1643282	1563191	1727463	1526157	1746599	1328021	1777840	1543081	1879102	1788466	1614873
G3V8A5	Vps35	G3V8A5_RAT	Vacuolar protein sorting-associated protein 35	1032448	1148394	1111419	1130832	1085972	1089238	1098246	1116965	1008092	1008108	1082006	1007034	1057835	1080436	1001216	1048252	1092049	1221008	1232010	1013472	1049019	1077828	1119068	1131341	1109539	1058214	1050928	1079216	1075107	1001268	975590	1062764	1169567	1255041	1192811	1134719	1094207	1041790	1187733	1132519	1070386	1082566	1122153	1040651	1160573	1211097
P24268;Q6P6T6	Ctsd	CATD_RAT;Q6P6T6_RAT	Cathepsin D	1207825	1249010	1277150	1058155	1113345	1207851	1179676	1152688	1093334	1029550	1083765	1055172	1043701	1099800	1040696	1140541	1151718	1084573	1108548	1124865	1082327	1138113	1033272	1126434	1061029	1073682	1126274	1104074	1225741	1230136	1196898	1113105	1075319	1069473	1059171	1105549	1078654	1153548	1039697	997514	1041561	1028114	1060931	986227	998112	1065200
F1LMY3	Ptprz1	F1LMY3_RAT	Receptor-type tyrosine-protein phosphatase zeta	1013339	1096155	1127594	1074161	1097535	1106020	1141559	1144184	1055230	1050613	1127639	1048315	1053350	1029793	1115616	986882	1129501	1018534	1101354	1005370	1021404	1017468	997600	1059404	972874	1007706	1078680	1094695	1026625	1093212	1018895	1052538	1162140	1138836	1192989	1182040	1083885	1206404	1183164	1159910	1043357	1151669	1175290	1108314	1073252	1182545
A0A3Q9WS43	DCLK1	A0A3Q9WS43_RAT	Doublecortin-like kinase 1	211330	232479	237845	188129	186921	180610	232831	196182	209589	181854	228780	185207	188595	185271	205252	198561	1195324	1103819	1104908	1041470	1224712	952606	1154465	1156949	1273639	1164316	1136360	1169207	1028350	1095333	1133964	1149809	1118524	1180934	1180271	1151952	1103007	1047154	1118794	1082074	1032692	1030218	1133059	1084657	1073171	1101299
P24368	Ppib	PPIB_RAT	Peptidyl-prolyl cis-trans isomerase B	1212571	1307990	1241918	1217227	1150193	1196271	1291456	1269079	1112453	1245648	1175894	1214971	1205670	1281388	1312715	1231943	823992	866150	912900	929061	931065	977304	909215	909988	955844	934670	937127	905770	999663	922255	991621	957767	1078731	1061630	1088672	1054549	1091801	1239603	1110007	1129705	1000532	1079086	1023191	1183465	1117487	1125061
E9PSV8	Gpm6b	E9PSV8_RAT	Neuronal membrane glycoprotein M6-b	1127356	1029292	1068457	1163401	1051723	1151541	1132920	1168938	1371665	1078577	1205312	1167915	1119885	1115028	1160821	1041502	1026075	1017169	1198964	1042602	1004613	1092668	1024833	1148785	1194463	1064383	1098271	904519	938401	1008391	1072893	875841	1111001	1064723	1129889	1166931	1172729	1224913	1024394	1105363	1076928	1174556	1054867	984892	1009322	982849
Q5M7A7	Cnrip1	CNRP1_RAT	CB1 cannabinoid receptor-interacting protein 1	581095	678245	664107	703999	714967	613406	670933	650578	646854	665952	677023	620349	657433	648058	628189	642735	1154667	1243009	1126374	930296	969711	1032301	1168884	1137677	1165018	1142636	1106340	1082237	1080305	987745	933761	1141624	1173910	1210275	1133110	1002032	1075806	1072669	1167874	1187576	969353	1135753	1129005	1164406	1135645	1192585
D3ZDT1	Epb41l2	D3ZDT1_RAT	Erythrocyte membrane protein band 4.1-like 2	645097	638768	751015	690428	598665	638528	798746	1162969	648407	627828	364391	752615	651971	682924	1028369	684109	1521045	1074441	1123763	1148475	987288	1010105	1283228	1069756	807610	1220795	893056	1651533	1205570	856960	1351831	1000209	1193246	1220598	1591685	1222134	1430283	1346005	1243280	1331875	1097431	1151278	1339871	1676298	1341018	1224997
Q01986	Map2k1	MP2K1_RAT	Dual specificity mitogen-activated protein kinase kinase 1	588088	608890	613079	588234	577736	600055	631392	577381	599577	555354	637903	632435	630636	602517	561320	581167	1262761	1156012	1138844	1050126	1082731	1074498	1180374	1014040	1278087	1062570	1071660	1018251	982971	825508	1009079	1083161	1552566	1548695	1601520	1493589	1425964	1539723	1417286	1522123	1218897	1530767	1372546	1670597	1578134	1477349
P14669	Anxa3	ANXA3_RAT	Annexin A3	727091	781158	748124	760865	716270	724681	801579	825908	699475	686896	694818	817515	741054	938041	779821	783986	1091347	1085749	1024041	1070782	1046569	980955	1112646	991957	1007098	1137496	1068938	1084591	1026728	1230585	1122458	1096194	1145921	1163615	1131821	1139497	1048289	1081998	1104212	1065407	1100062	1102928	1085205	1143509	1100261	1376549
Q5M9I5	Uqcrh	QCR6_RAT	Cytochrome b-c1 complex subunit 6, mitochondrial	1088256	1143862	1137694	1039817	1182596	1205290	1089297	1088895	1166239	1186021	1195516	1209535	1142553	1189494	1100230	1198694	1046240	1019599	1025433	1015058	989781	1081492	1035174	1121032	1052092	1042852	1055677	1061702	1064392	1178376	1060169	993682	1088150	1013149	1055289	1041242	1034667	1027947	1069680	1033008	1034387	1145159	1019013	1110809	1092427	997517
P62329	Tmsb4x	TYB4_RAT	Thymosin beta-4	694438	764749	713386	680979	702441	696239	746695	676184	704538	762226	678976	729372	730014	636882	702218	678273	1134246	1309904	1060491	1073280	1065950	1113552	1025858	1051903	1056958	1014053	1105094	998797	1040617	977730	1088405	1060352	1682137	1735962	1803893	1733406	1574324	1714530	1519772	1705491	1299794	1608667	1712458	1719645	1829586	1588875
Q6IMZ3	Anxa6	Q6IMZ3_RAT	Annexin	1189256	976321	1011257	945396	1109305	1118258	1058264	1244726	963149	1106830	1209869	1393668	1317154	1460608	1327252	1306420	875130	626316	704654	757335	893198	810060	817869	1062999	537879	965414	1163566	1056197	1205467	1909185	1570500	1083217	1098999	791974	853287	714584	896640	1060218	703241	1024557	669615	1062174	996702	1482365	1436423	1338796
B0K020	Cisd1	CISD1_RAT	CDGSH iron-sulfur domain-containing protein 1	1076077	1121701	1093620	1095268	1121931	944635	1057516	1021577	1079120	990198	1153150	1187072	1113404	1121700	1132530	1140188	1218807	1141295	1089005	978417	1068028	1059635	1137080	945338	1050401	1013209	1123389	1161653	1107498	1157731	1108103	1072805	1041138	1021003	1029585	912178	1020665	962204	1008181	1013777	999662	996707	1126837	949422	1033717	1026613
A0A0G2K6A9	Rufy3	A0A0G2K6A9_RAT	Protein RUFY3	1032433	1065446	1116257	1049002	1084722	1096294	1119744	1101163	1058146	1063994	1070674	1089879	1091714	1035134	1017516	1030424	1068886	1035563	1106021	1043577	996055	1104996	1016020	1003588	1086149	1007114	1033684	990692	1086730	936506	1015068	1049686	1056960	1069059	1067166	1058948	1057941	1146494	1036372	1034797	1008136	1053931	1078563	1097370	1034737	1068978
A0A0G2K4X5;Q80Z36	Zhx3	A0A0G2K4X5_RAT;ZHX3_RAT	Zinc fingers and homeoboxes protein 3	1162314	1000353	1147105	983952	1051811	1123474	1125258	1133641	1138484	1236359	1094954	1051896	1087505	1053079	1164210	1052967	1077029	1033767	952459	844672	1075000	303602	1009784	1026106	1030367	953489	1097621	1138264	1006960	1074832	1023716	237669	1071086	1022025	1074937	901647	990938	123506	1056598	992444	971921	1103352	1094766	1142692	899557	924339
P04256;Q5I0M7;Q6P6G9	Hnrnpa1	ROA1_RAT;Q5I0M7_RAT;Q6P6G9_RAT	Heterogeneous nuclear ribonucleoprotein A1	2208127	1934410	2100256	1925690	1838788	1866832	1918433	1908845	1843170	1927541	1863663	1998082	1963363	1949506	1845837	1850100	1036601	1245456	1171550	975405	953893	1126585	978255	947449	993091	1005339	969723	1125653	1088730	907993	985223	973586	984827	973941	977246	982072	996509	931813	1054340	959373	973195	939739	1067447	1059620	1026686	1045819
A0A0G2JSM8	Cdc42	A0A0G2JSM8_RAT	Cell division control protein 42 homolog	675844	720289	688476	665530	629605	638653	683998	669141	667365	695898	655160	641544	692364	668495	728682	630816	1312916	1173315	1112902	1085499	1171733	1111253	1083887	1038469	1027659	507451	1148882	1125502	1079992	1074163	1177947	1135986	1071271	1063950	1107086	1025237	1007482	1037652	1136811	946162	1051568	1045398	1203490	986906	1068255	1068974
P13803	Etfa	ETFA_RAT	Electron transfer flavoprotein subunit alpha, mitochondrial	1625461	1745538	1851067	1595325	1582874	1638410	1566225	1642163	1699285	1592105	1926929	1704800	1906020	2155114	1769897	1695445	833856	947301	1010559	919694	875311	942839	958717	938728	863918	862669	1066636	939358	1152138	1215927	1036142	970249	1003334	947603	990580	915951	963213	949738	968967	983842	870663	906331	1011465	1097494	1181543	1252425
Q75Q39	Tomm70	TOM70_RAT	Mitochondrial import receptor subunit TOM70	794684	802772	806116	768198	812322	820625	784308	768632	814528	836400	840508	842134	869488	858786	839276	861400	1270518	978720	965035	1218236	1078789	987189	1244936	951174	1032995	1021265	1085276	1120762	1028446	1086090	1156524	1131974	1067620	1037162	1060873	1068969	1092487	1174919	1031139	1084540	1026303	1076004	1148534	1122120	1148677	1131787
Q641Y2	Ndufs2	NDUS2_RAT	NADH dehydrogenase [ubiquinone] iron-sulfur protein 2, mitochondrial	1108273	879005	1032754	1050830	647655	1077480	694272	1053366	1055064	1072451	924551	797478	1194861	792862	1105207	985717	1070702	946446	993646	963173	711317	1040350	980001	1035227	1199151	1041442	1015440	1009115	1079959	1134250	1107759	1084584	1140131	1086390	985793	1109687	1115988	986151	1006332	742090	674772	1018900	997459	1072120	1023776	1132234
Q5PQK5	Rdx	Q5PQK5_RAT	Radixin	866986	944267	1020561	732402	725965	745903	830555	869606	741713	705331	802493	800084	750295	793386	688300	809433	933762	1010434	1139463	1089657	947865	1024666	989912	1145005	920014	1044179	1017106	1034062	1028525	1048972	1063455	1006887	1163680	1179084	1223019	1132219	1158925	1140814	1092219	1140800	1033425	1067027	1058499	1133829	1096615	1195710
A0A0G2K4X8;Q6PEC4	Skp1	A0A0G2K4X8_RAT;SKP1_RAT	S-phase kinase-associated protein 1	851072	896298	901165	867326	882032	852730	900083	845067	944606	887535	911796	835711	852188	813212	857355	847654	995415	1031180	1052865	1050516	1039510	1027618	969465	1034248	968243	1075643	958201	1034288	1023013	998926	1051226	1137725	1075398	1048430	1059232	1021788	1046125	1110002	1048427	1060756	1042266	1077299	1028054	1087426	1081366	1046400
P62775	Mtpn	MTPN_RAT	Myotrophin	757071	768546	789688	738590	793105	734242	778657	806907	713858	755741	747233	705914	758836	738786	740450	693892	1124712	1041991	1065744	1005512	975644	946932	1128160	995443	1036363	1009466	1098623	1029681	1042295	1062516	996055	997492	1148671	1150966	1195540	1055097	1024401	1112919	1115614	1104072	954955	1100086	1137098	1227262	1215087	1125839
Q66HA8	Hsph1	HS105_RAT	Heat shock protein 105 kDa	511635	503782	513565	491451	514084	517408	535486	513497	523655	481840	520482	519323	503126	514876	506730	511824	1157606	999879	1004023	1107940	1122050	1050040	1296232	1103055	945651	1023653	992328	1022025	977973	1096705	1189633	1009182	1228742	1167108	1222360	1157649	1130816	1269875	1170288	1181154	1059238	1199043	1107809	1260408	1152006	1151548
O35353	Gnb4	GBB4_RAT	Guanine nucleotide-binding protein subunit beta-4	822983	949620	806077	862128	849401	759859	948554	849182	894201	835351	851115	848140	886511	822989	847921	887273	1517859	1355173	1202765	1327031	1209958	1240014	1163049	1027744	1192093	1077563	1160881	1364124	1248098	1176495	1391127	1305021	990894	1021148	971804	1013419	1025626	1014165	1074634	924899	1087093	930532	1030320	897135	1029849	1081636
P19627	Gnaz	GNAZ_RAT	Guanine nucleotide-binding protein G(z) subunit alpha	435688	494713	453020	494962	490030	477673	412420	452159	420245	432463	422702	416810	390068	414137	407998	387543	1066870	1219412	1062935	1035033	1125059	1149293	1102200	1148114	1145189	1166641	1205091	1116685	1083221	948897	1056091	1172050	935311	1010302	979362	1015992	1057405	988035	1101080	1123426	1117808	1087341	972579	1029216	1009329	1016301
A0A0H2UHZ1;P47863	Aqp4	A0A0H2UHZ1_RAT;AQP4_RAT	Aquaporin-4	1193612	1329713	1749812	1439148	1324886	1367149	1273825	1243799	1255233	1266825	1199218	1203213	1074507	1074086	1311831	1210984	514867	651268	641969	619963	722587	692419	701653	418745	539241	608751	569285	839733	693735	491704	477018	727052	923570	984029	1032852	1069753	1178245	1056141	947478	1001925	844287	997742	1167901	1106576	1013319	1091331
A0A0G2K350	Napg	A0A0G2K350_RAT	NSF attachment protein gamma	714567	781156	781053	745092	710842	740976	752482	724485	734643	704298	746858	693436	709751	703474	698334	682734	1016185	994617	1024325	1042923	986190	986013	997412	1077326	1073466	1007490	1034653	1017904	974049	952083	966768	1013141	1232542	1261118	1284294	1244910	1150612	1239115	1183229	1354553	1200936	1257910	1098624	1225805	1290735	1158279
A0A0F7RQJ6;P80254	Ddt	A0A0F7RQJ6_RAT;DOPD_RAT	D-dopachrome tautomerase, isoform CRA_a;D-dopachrome decarboxylase	1322448	1119713	1180134	1394302	1108572	1078667	1300447	1271752	1577554	1118317	1570102	1607032	1428978	1555206	1059654	1416303	603769	1106506	905201	829410	577113	904058	803400	957080	1031672	789346	927293	893870	1004605	950299	660089	730767	1123395	1013032	1196590	955191	974553	1107330	848852	842361	745509	931147	919827	1237445	1123557	880523
P55051	Fabp7	FABP7_RAT	Fatty acid-binding protein, brain	930777	961918	1016217	1012723	895750	904789	1087804	931790	981202	813725	1051177	1207848	1105832	960054	1041887	1095226	925881	1090130	1126828	843670	656468	832318	747941	520871	633440	606757	503410	789517	790937	354511	495736	740023	1737916	1721102	1557128	1691167	1361472	1555951	1288406	1403529	977213	1376777	1493828	1731180	1452022	1444436
P10824	Gnai1	GNAI1_RAT	Guanine nucleotide-binding protein G(i) subunit alpha-1	652859	735414	726013	664220	755415	703525	708705	685938	619394	649837	672215	639622	600266	651410	683705	587335	1250359	1224645	1161776	1127539	1253585	1282223	1097026	1087543	1113263	1115785	1034898	1156962	1136379	1104350	1088685	1128944	962401	1043232	982122	1027891	1118102	1012316	1075718	938747	1018581	958178	1060832	826627	954655	969551
B2GUZ5	Capza1	CAZA1_RAT	F-actin-capping protein subunit alpha-1	964583	1038082	982194	1028227	979569	963151	1011923	945546	1000449	953828	985794	945291	931018	983366	975150	991172	945693	1001466	1014841	999867	974657	947510	1032676	1020906	1040224	1068481	994919	959861	940356	943620	943697	994740	1168628	1265771	1194409	1217394	1214782	1187548	1106157	1248547	1099866	1244179	1168062	1223318	1203751	1165625
O08839	Bin1	BIN1_RAT	Myc box-dependent-interacting protein 1	881546	806953	860462	870529	851390	814760	854434	828213	910357	853917	873113	854315	841814	811056	839690	843129	1096946	1162245	1247901	1075479	1037564	1124537	1103227	1150867	1096122	1038856	1075401	1042680	1079428	1027145	1040706	1015665	1076885	1110992	1088412	997605	1074857	1072478	989297	999860	1058720	998802	994299	1099412	1010221	977705
P85845	Fscn1	FSCN1_RAT	Fascin	259108	269002	254588	251492	254610	247624	285987	224454	291004	216162	289764	247074	253176	274645	270848	245379	1302113	1288744	1317499	1237279	1180409	1176294	1284949	1324001	1176046	1203804	1168732	1150757	1122426	1214196	1357939	1153583	982799	1114294	994816	1005246	1037223	1023747	1001104	1013319	1028184	911531	1008877	918048	981410	1038415
P63245	Rack1	RACK1_RAT	Receptor of activated protein C kinase 1	1047619	1139938	1040404	972173	986654	1048485	1093059	1128886	1001825	1017472	1070777	1122211	1063414	1119719	990139	1067113	969502	1029736	1023331	978747	976441	934432	988525	1057399	1053931	976336	1014563	991577	1033791	1019703	1070977	1096647	895267	1004337	962234	970407	923201	946357	961216	1027875	944904	934655	955320	957052	953867	1031320
Q5RK08	Nipsnap2	Q5RK08_RAT	Glioblastoma amplified sequence	1693554	1684890	1752252	1746497	1774054	1974855	1602649	1624801	1835692	1822569	1878766	1758507	1826563	2017030	1772324	1827825	860586	842867	854060	924550	889200	901093	912472	854802	1005613	846533	916129	896026	921558	867872	899570	840626	979700	903723	924609	975231	981412	1033307	877459	1076243	925032	1029155	900550	1027117	1001527	1029007
A0A0G2K459;B0BN52	Mtch2	A0A0G2K459_RAT;B0BN52_RAT	Mitochondrial carrier 2	1405004	1507308	1512457	1588681	1549485	1446730	1516690	1455653	1647846	1548833	1679429	1668333	1670488	1682542	1565005	1710389	890480	803481	936550	899762	936171	832680	1025934	1008324	950373	957172	1051644	967152	948629	1114971	1031118	1015164	963163	942300	949873	979498	897376	951109	845960	973087	948968	962937	970701	1000168	1022838	963435
P22062	Pcmt1	PIMT_RAT	Protein-L-isoaspartate(D-aspartate) O-methyltransferase	946138	943279	965243	917740	894447	905822	884353	900997	916488	890122	905281	853361	869269	836154	889963	871327	1148708	1168495	1179605	1114449	1108893	1109965	1094844	1176118	1113351	1135524	1070769	1188202	1220061	1191140	1074165	1175513	966765	995540	1043926	970611	908457	988294	1010778	915709	1001475	998891	1007268	1028811	929163	949777
A0A096MJN4	2022-09-04	A0A096MJN4_RAT	Septin 4	1101842	1214053	855535	1342369	964400	1335039	1337421	1261929	1370953	1295802	1282606	1020273	1170571	1193692	1219451	1379971	528090	995956	1182735	1071805	1021962	975579	1136877	1132472	1063911	1085563	1165685	950554	853502	996680	995356	833987	847031	823979	788682	852290	758069	669657	695056	781010	986251	781628	665827	709519	734061	685929
P31000	Vim	VIME_RAT	Vimentin	3430466	3051356	3169320	3110734	3143825	3247852	3349185	4681774	1572783	2899439	2128944	3714558	2395908	4475408	3481560	4629150	590077	1043696	934633	638325	995012	910136	1401135	453255	475947	1005751	855720	1445216	895381	1246854	399107	1242647	744075	714414	699016	801359	684968	1213815	543586	1503971	926247	642167	689293	843420	542141	535181
D3ZNQ6	Ube2m	D3ZNQ6_RAT	Ubiquitin-conjugating enzyme E2M	1019441	1081647	1084458	1007269	1020170	1003759	1177472	1065987	1084306	1004692	1040450	1029585	1048800	1025871	999864	1023023	987505	1007257	1034807	969272	943860	930311	925848	952594	948236	899312	934657	916302	967187	894844	935450	934616	1018877	1097147	998790	905413	956833	1010342	1043484	979899	936331	969751	964002	978483	1039776	977365
A0A0H2UHL9	Dbn1	A0A0H2UHL9_RAT	Drebrin	260343	289911	265862	273956	261558	250693	291889	260562	288155	275920	313820	273533	287145	295226	269360	267717	987443	1060805	963453	905469	977902	908549	1000103	914478	1055634	984196	1070273	1021508	950817	1006542	940533	1006843	1211435	1200045	1230107	1231455	1075856	1157825	1248239	1117312	1070848	1118349	1213544	1239601	1280260	1254602
B1H227	Rcc1	B1H227_RAT	LOC682908 protein	984938	1168502	1104155	1051260	1123564	1036187	1098194	1043574	1036295	1029054	1046452	980307	1014805	1019970	1011411	936915	924051	1113801	1030610	905862	896073	946229	954657	931759	974555	925403	999209	867892	880521	900404	903362	1063975	909467	1063993	982448	877875	1010882	939617	1084740	903590	985560	1032610	933213	937057	1166161	946045
F1M7V6;Q1WIM1	Cadm4	F1M7V6_RAT;CADM4_RAT	Cell adhesion molecule 4	1333458	1334925	1308408	1383789	1240411	1225874	1397313	1389764	1422675	1325464	1140061	1176632	1151054	1154782	1426006	1305213	1062359	975973	1040362	1091426	939361	1056219	860991	904695	859598	896980	876656	981838	1076032	849478	985023	887607	851852	855426	893897	878361	919106	997796	906508	838260	967250	890733	999772	874579	918586	885289
Q9QXY2	Srcin1	SRCN1_RAT	SRC kinase signaling inhibitor 1	736982	789067	754289	819260	783861	772140	769030	768714	779368	825728	678238	699457	697197	723416	751951	719682	1035349	1107192	1034751	1024920	1076791	1027266	1041647	1021249	1264775	1157548	1084979	1062079	964584	980814	1027418	1047253	973725	957207	1045704	939251	999058	882512	1154617	964303	1043322	945968	1051309	971259	1017322	1000860
G3V774;Q9Z1X8	Fbxo2	G3V774_RAT;Q9Z1X8_RAT	F-box only protein 2;Neural F box protein NFB42	722316	764625	750678	770986	691234	720505	750685	707256	849400	671000	907546	774174	767922	691476	734450	714746	941078	964516	1051187	990575	921109	948430	916999	1017042	920902	973389	979589	896830	1004000	1055206	1011055	988590	1161546	1177585	1154597	1223628	1092359	1200349	1093756	1171606	1085843	1207461	1008708	1194752	1113657	1055153
B2RYS8	Ndufb8	B2RYS8_RAT	NADH dehydrogenase [ubiquinone] 1 beta subcomplex subunit 8, mitochondrial	1049577	942720	948091	956688	972066	1034229	918559	987453	1077501	1044868	1050663	1148302	1070292	1092725	1071342	1117924	1025288	856814	811952	976471	1041395	974087	983295	921070	1037107	941974	950770	1137226	1059235	1071255	1024410	1003274	944099	896132	878484	902984	876229	918520	933035	926273	1011757	939766	971114	981267	962943	977941
A0A096MJ90;B5DFM3;F1LNW6	Ly6h	A0A096MJ90_RAT;B5DFM3_RAT;F1LNW6_RAT	Lymphocyte antigen 6 family member H (Fragment);Ly6h protein (Fragment);Lymphocyte antigen 6 complex, locus H (Predicted), isoform CRA_a	111148	106131	108718	123741	69583	84390	82792	82815	98531	91437	120297	84686	79565	76789	86148	78300	1209442	1185753	979477	1003254	1061048	1114679	899540	869836	1130386	999120	835971	1032373	904322	608276	842379	976122	1155192	1150313	1089357	1284211	1215509	1089572	1345059	1087175	1123562	1092550	1422729	869839	986539	1120814
P07483	Fabp3	FABPH_RAT	Fatty acid-binding protein, heart	971514	911564	978174	1043889	952851	905409	980318	1009017	1009544	1054225	981977	934473	993084	925188	974686	911717	1085432	1130771	1118643	1030585	958719	1022056	1058193	1059001	1081083	1104251	1054044	1063396	1078572	994096	994390	1011086	518513	558153	561241	446614	564949	436024	698001	527828	817255	484836	636680	519579	540807	580083
A0A0G2K0F3;D3ZMI4	Epb41l1	A0A0G2K0F3_RAT;D3ZMI4_RAT	Erythrocyte membrane protein band 4.1-like 1	801033	849854	838301	824838	827536	797150	890674	838839	850527	775957	805497	810918	806522	791797	785357	788675	1071901	1108317	977505	934996	1000610	1011905	1032119	939896	1080909	974597	968203	999758	896257	856591	930689	968382	1173976	1195227	1135640	1134544	1196983	1165378	1186375	1172890	1069724	1139890	1119981	1059714	1184803	1167147
Q9WVB1	Rab6a	RAB6A_RAT	Ras-related protein Rab-6A	933113	875892	928679	853359	877774	875963	878924	857809	933592	933725	863539	859799	885224	825200	928832	855186	995431	1042417	973349	1043952	957936	989009	970902	963942	1012167	982280	1007823	1023513	1035945	1056301	1027618	1004240	958029	972672	986313	976487	963642	959089	989735	1006166	1031629	959063	955272	1026778	1027052	967107
A0A097PE04;P00406;Q8SEZ5;S5RZM8	COX2;Mtco2;Mt-co2;COX2	A0A097PE04_RAT;COX2_RAT;Q8SEZ5_RAT;S5RZM8_RAT	Cytochrome c oxidase subunit 2	1211114	983266	970238	1102760	1402697	1100263	1031145	1038794	1203440	1093828	1291312	1256844	953819	1603382	1123109	1264661	922709	911800	927981	952944	815441	912861	959686	1517307	1183062	827016	1085504	982950	938377	1066225	932238	1334239	901698	924198	859557	950591	1073924	881685	950210	451040	936302	1390520	959574	937099	829693	1064027
Q5RJN0	Ndufs7	Q5RJN0_RAT	NADH dehydrogenase (Ubiquinone) Fe-S protein 7	1006673	977604	928099	930468	1021164	1004635	926769	962376	1088858	954227	1024129	988266	1011561	1038418	990999	979807	1048018	966658	841231	942484	991554	952712	950857	972391	975738	946777	948955	1049254	964661	997836	960372	1054878	950030	967277	910075	845168	950778	954647	927261	1004953	986106	938847	889589	866716	960809	983585
G3V9Y1	Myh10	G3V9Y1_RAT	Myosin, heavy polypeptide 10, non-muscle, isoform CRA_b	1033158	1222019	1123186	1091491	1042600	965266	1185687	1158893	981397	1138615	1069165	1259746	1052704	1182765	1157163	1182413	943126	877243	878442	948681	1033508	850426	1107516	1010195	949757	1028363	919365	1016542	827711	1107804	1012577	1057793	802677	794120	821462	816354	788375	815005	829856	867482	886382	794597	838198	776210	813932	769139
A1A5L2;Q499Q4	Pgm1	A1A5L2_RAT;Q499Q4_RAT	Pgm1 protein (Fragment);Phosphoglucomutase-1	1050025	1084509	1057018	1018065	1084989	969801	1037129	1000150	1029819	931378	1093850	1039038	1019084	1018222	986540	1010066	847610	934322	882193	906363	821541	904960	789342	884192	798397	828774	768818	964858	901102	942111	893922	919957	979752	1003111	1016867	869839	904563	1012011	1029987	946980	893415	948938	1004888	930045	1008462	986824
F1M8A4	Ppfia2	F1M8A4_RAT	PTPRF-interacting protein alpha 2	866752	963309	848685	877583	849388	763425	886185	805211	912495	827509	871138	966206	860964	918976	783408	814096	1010511	1047842	1051144	930973	1004732	1054336	944370	1004846	1087845	974893	1004803	1032050	990336	1039811	1069153	1099207	877738	1032711	932431	931178	978439	884323	973189	893256	978349	868125	849024	812931	1003772	991725
B1VKB4	Synpo	B1VKB4_RAT	Synaptopodin	20259	20696	15496	18568	14377	14413	14829	24687	21955	14660	17396	14827	11421	12920	17036	17385	1537328	1277469	1424740	1465938	1799632	1353343	1535203	1778812	1831668	1676935	1862865	1350183	1307168	1559386	1616698	1766944	956531	966792	953811	983076	947772	914078	923064	949319	1185581	938470	892498	960286	1017949	951562
A0A0G2JT63	Cyfip2	A0A0G2JT63_RAT	Cytoplasmic FMR1-interacting protein 2	460314	438821	459094	417246	424922	403967	418459	407864	398927	414805	361760	412277	400798	377710	415628	365126	1099170	973358	985611	969788	1048590	922309	1029774	975129	1011648	941613	974798	916747	909126	840659	902565	954329	1024492	1005983	1026255	1019143	970515	984543	998834	1025968	998615	1008672	1054398	1033572	1056611	1040343
Q05175	Basp1	BASP1_RAT	Brain acid soluble protein 1	63330	71769	80070	94114	66400	72901	55634	59807	78853	64116	66488	51646	70347	60673	67075	61079	1412337	1183008	993666	1084923	1297630	1107056	904493	1018273	1398292	1224154	1199092	1210168	1087170	1032271	1042551	1070825	870561	924466	953564	1140157	861691	1001400	1064600	1057451	1243176	1145239	1019320	818446	888836	854322
B5DES1;D3ZTH8;F1LT35;P62752	Rpl23a;LOC689899;RGD1564606;Rpl23a	B5DES1_RAT;D3ZTH8_RAT;F1LT35_RAT;RL23A_RAT	RCG33340;Similar to 60S ribosomal protein L23a;Similar to 60S ribosomal protein L23a;60S ribosomal protein L23a	512134	630298	613838	582971	624781	578475	603442	613770	609477	610176	670375	576514	557922	601720	567870	628019	950702	951268	939528	906867	861501	903150	1039811	1003344	1141942	973802	1000440	951581	980081	931804	948573	984367	1065091	1096919	1077512	1033369	1017708	1116729	1062642	1096215	966144	1101410	969053	1058801	1085767	1032939
D3ZFY7;D4A2Q3	Psd3	D3ZFY7_RAT;D4A2Q3_RAT	Pleckstrin and Sec7 domain-containing 3	1041725	950176	973384	1024238	932746	1009564	923713	996855	970239	1040084	828049	958856	911366	769516	940320	824154	1109937	1349948	1210103	908695	1097200	1135594	1000610	1032932	1339313	1123346	1033448	1133776	1100898	738404	833274	1038345	783401	881263	883216	853353	916004	745917	1006935	787276	1084469	834440	885933	724760	840369	854303
M0R5P8	Adam22	M0R5P8_RAT	ADAM metallopeptidase domain 22	1032457	1037288	981145	948622	1036567	931086	908335	946296	918318	941750	968089	1049123	963663	939139	990572	881325	1000431	1049517	1044113	1170384	1091191	1020344	1024079	1124791	798084	1010634	1237743	1093144	1274142	1489025	1157527	1058529	545726	602362	590443	553054	624049	511830	684230	549901	804146	537624	655752	554799	596679	590126
Q6J4I0	Ppp1r1b	PPR1B_RAT	Protein phosphatase 1 regulatory subunit 1B	927193	729806	484464	946936	949864	549155	369098	700061	845776	854415	834720	650084	870469	882988	822394	828852	1277133	533038	1208896	1106645	1088481	1086532	1379080	873594	976267	1006414	992298	1014813	804278	967115	913554	333901	998254	1052774	728468	733846	1045970	947188	968917	1030646	1000112	949812	1029174	704573	969375	1037087
Q66H61	Qars	SYQ_RAT	Glutamine--tRNA ligase	997008	932789	985164	1058668	906081	984999	1021280	1024970	946727	975849	723687	920766	936050	907642	996932	963285	930948	930037	852806	944560	836969	884527	878788	915915	886293	905073	888988	956508	959832	942236	945082	861180	998883	920371	1005412	967248	970283	1133608	923150	871514	960383	998113	963882	981220	957662	862833
Q6AYE3	Tada2a	TAD2A_RAT	Transcriptional adapter 2-alpha	857025	933131	974776	1035466	992953	973421	906773	955547	1048881	1068664	1114002	1021943	1078476	1013468	1074092	1013846	995622	808535	791431	904781	881964	875571	897938	932839	877635	934769	964165	979757	965543	1100123	1029616	916860	935281	844036	880362	862646	887047	963190	907903	894666	881609	915971	1001353	941548	968721	936539
Q68FR9	Eef1d	EF1D_RAT	Elongation factor 1-delta	967336	983868	971385	936362	959876	952574	954907	1047405	948982	974511	885700	1024499	965983	966068	1012035	993660	846207	878790	900397	901836	895619	913966	793220	833183	841227	878669	806304	865719	866251	850529	902700	901572	938194	977722	936089	933992	958522	984371	931028	900985	890707	956698	983317	964175	972050	978474
D4AC23	Cct7	D4AC23_RAT	T-complex protein 1 subunit eta	1026215	1048930	1129313	1056286	1017888	1008765	1043223	991152	1002537	1001521	1003110	987523	988067	961318	983324	1001874	875976	898137	854860	845791	817417	881058	796214	806138	903066	818609	817284	847946	877499	813176	851150	839633	960134	936897	954598	999053	912859	1034645	939764	916371	854106	949397	973850	1026872	915223	907495
P62859	Rps28	RS28_RAT	40S ribosomal protein S28	1011046	993060	1153374	1022915	883443	988102	1067412	1006930	914093	963976	992237	1027175	969344	1053880	980102	940573	962761	897230	836924	936490	961993	1040427	809599	985557	914309	894378	955159	1067613	880186	1025795	1038722	880218	808556	810883	866131	833103	869227	919475	885988	909297	1024334	947421	907552	835541	931417	880158
Q3B7V5	Rab2b	Q3B7V5_RAT	RAB2B, member RAS oncogene family	881569	845802	913480	908558	867494	849469	835415	833680	782365	835634	908255	861197	875852	827860	894335	843699	962736	992332	906381	933296	1010134	993144	934775	898158	992035	961746	920981	918010	912774	892281	910371	952745	1037430	1122868	1094466	1173275	1163845	1161383	996349	1150537	1056810	1146452	1118468	1160365	1095662	999733
P19643	Maob	AOFB_RAT	Amine oxidase [flavin-containing] B	875265	904148	868769	956338	844937	913888	773129	798834	791424	788781	878780	815706	841781	877327	876957	821986	916804	984895	1054408	883298	932360	952863	840427	851624	969259	995723	899420	962590	886541	730185	735023	950410	1130108	1107394	1090011	1089845	1149049	954287	1031307	1192039	946491	1052034	1078788	1017093	1066949	1066165
P80432	Cox7c	COX7C_RAT	Cytochrome c oxidase subunit 7C, mitochondrial	936439	924731	968656	936337	961908	957494	883773	885459	1087151	988254	996141	1064151	1029785	1183174	1062789	1098513	907031	876683	868473	909811	918858	874032	1015858	891803	936950	905043	978557	949803	928867	1097281	991603	959287	876536	786453	798794	849162	859900	1226385	823408	866889	903099	799930	1158934	818183	820662	920682
D4A9N5;Q6P7B3	Trim25	D4A9N5_RAT;Q6P7B3_RAT	Tripartite motif-containing 25	15441	750754	766276	732798	769012	779626	703283	756325	709529	694393	697362	718622	744094	685429	680383	627876	17666	116260	1031469	939790	994592	1031604	973623	387630	973539	887570	1040904	934020	1035671	969536	928415	960063	972230	1047459	984154	976460	20406	1010791	928393	1006342	876173	945836	1020185	1014624	1017675	989034
P23565	Ina	AINX_RAT	Alpha-internexin	1038014	934115	985712	1135299	1011244	1035424	1133554	1093157	1231964	1085795	948599	1061245	1099778	966191	1110224	981266	880833	972919	1087740	1272002	781973	978355	891658	925438	570843	795601	746208	785579	1055461	1012648	1095414	775318	827022	912066	870959	852810	797440	1059510	655199	756250	783988	886759	708597	837142	714702	684272
B2GV79;M0R416;Q8VD52	Pdxp	B2GV79_RAT;M0R416_RAT;PLPP_RAT	Pdxp protein;Pyridoxal phosphate phosphatase;Pyridoxal phosphate phosphatase	882233	869559	885351	870134	824786	867958	845248	828608	759696	827653	750943	727262	764983	805570	815264	772897	1057128	1021043	939365	981923	990589	1010462	1043168	925387	1111700	997456	824303	835809	841692	794210	899177	967352	1011875	976572	968056	1076294	1001318	1018540	1054677	1015609	1036540	1000973	951563	877778	897555	957426
P10760	Ahcy	SAHH_RAT	Adenosylhomocysteinase	1003319	1099455	998404	1075410	977491	936955	1036893	1049275	1032459	935863	962574	860235	922255	982070	967797	995107	885602	973040	921575	924486	782238	862835	847958	796737	830387	793180	718622	760215	737886	719975	804466	752508	962365	1023847	907652	1032752	939618	955175	887846	1004089	872113	933092	879521	823098	845529	919234
P62747	Rhob	RHOB_RAT	Rho-related GTP-binding protein RhoB	369713	387182	372658	366344	365205	368377	379185	340208	342817	341627	371616	340187	347614	336706	347207	340681	1003479	989695	983450	928439	982960	1021352	938915	885197	924270	888564	875809	918513	890045	805572	884298	970692	1061351	1105096	953191	1016640	1081083	975210	997245	976786	959399	974865	1131795	932539	994580	1010222
A0A0G2K4E8	R3hdm2	A0A0G2K4E8_RAT	R3H domain-containing 2	1294654	529954	793149	531216	2702760	1007930	543431	551321	451704	462869	2714465	2381460	1222862	563922	505379	487433	608770	1770966	1868049	2170298	2447151	1017270	1742727	2253727	608034	618565	872336	602721	552085	1813263	586607	2111629	923822	890242	976198	1540466	842666	963070	846820	926980	849969	976257	1654614	1032849	990763	1681938
A0A0G2JSV2	Cbr1	A0A0G2JSV2_RAT	Carbonyl reductase [NADPH] 1-like	1044470	1050920	1048929	1073270	844135	1015650	1040719	945517	974809	1004496	1041516	979214	1037464	1045630	997047	946664	1030019	1019248	994191	960075	634167	1012487	907897	769473	766709	833079	741213	853697	905152	775046	839510	736235	981029	1034864	896745	893829	753405	1015553	879393	897415	840294	894218	939130	914848	916710	915619
Q5FVI6	Atp6v1c1	VATC1_RAT	V-type proton ATPase subunit C 1	616327	676108	705804	657847	623222	580469	699691	622623	617130	633671	608527	633789	664556	603529	614589	640918	938665	965865	1009276	851571	901308	899551	950472	953558	927903	933973	922753	935128	946742	840691	914166	941065	1019133	997578	1039234	939179	891659	956224	993974	961463	929019	975906	962627	951996	1027158	950700
Q4FZY0	Efhd2	EFHD2_RAT	EF-hand domain-containing protein D2	879631	955223	961995	730662	745639	844187	963406	885509	768400	727687	777598	960764	805148	921465	894373	852647	1202100	1463155	1351444	1270817	1281095	1261404	1192969	1250103	1226344	1225794	1233818	1262403	1266592	1170879	1197848	1140787	730655	859165	783151	779105	910199	763577	987889	792800	1042373	772450	854424	688982	842355	850224
B0BMW2;O70351	Hsd17b10	B0BMW2_RAT;HCD2_RAT	3-hydroxyacyl-CoA dehydrogenase type-2	1281118	1194950	1235222	1200975	1253301	1251942	1221768	1231095	1245931	1228660	1402621	1267884	1268656	1341397	1230255	1305113	879357	863776	914633	921062	836773	864975	1138131	869006	909967	826248	952165	1035490	908452	963352	906388	1022087	758185	889401	914530	826019	921281	862093	910556	859872	869415	780069	881961	826048	857753	992551
A0A0A0MY13	Gpr158	A0A0A0MY13_RAT	Probable G-protein-coupled receptor 158	789611	877057	985736	798937	1020537	1019070	854699	823353	684723	842653	1094786	986410	1018013	982064	1018652	919349	968506	992721	960993	1208686	1047861	990348	1229910	1256896	887730	1152663	1139076	1089971	1031055	1641573	1237318	1262243	791302	804036	785929	706446	744881	770720	759748	787653	919705	766149	757274	785353	840121	769513
A0A0G2KAZ7	Hnrnpdl	A0A0G2KAZ7_RAT	Heterogeneous nuclear ribonucleoprotein D-like	1697534	1841191	1759676	1701956	1818009	1709987	1736924	1720368	1855460	1768122	1681425	1808849	1857983	1780153	1682376	1705423	924618	1080906	996755	916526	880861	1001329	846745	888062	903394	843793	881744	1025287	1041263	924181	928381	913252	845650	854965	827112	817055	897943	819981	876024	859325	918781	829380	896034	810269	881187	895647
Q68FS4	Lap3	AMPL_RAT	Cytosol aminopeptidase	1297245	1072263	1187447	1179565	1266572	1181053	1189477	1211881	1273616	1127199	1257236	1218513	1332495	1235821	1278633	1220701	892156	896805	1006291	982907	805696	896517	860717	726514	553037	779620	848778	857908	953725	991998	968573	764599	916991	924184	846739	871577	884587	929278	775892	798687	778897	785286	920323	851095	855677	911359
O35567	Atic	PUR9_RAT	Bifunctional purine biosynthesis protein PURH	957582	1012996	1051853	984725	1063551	1049777	1047104	1071975	997079	970384	1030637	1059338	960006	1034201	972193	1007658	845506	844766	876481	825784	835690	855003	865885	785754	763382	800736	840330	821144	783302	795851	764453	772647	937929	913628	916565	894039	934649	929208	916334	941455	842420	927395	908912	959531	924915	924918
P19944	Rplp1	RLA1_RAT	60S acidic ribosomal protein P1	872350	977825	916915	911142	1077996	916287	952411	923471	899440	880007	947625	924383	929240	1186849	905772	954368	901770	996367	917341	823629	864892	864509	1111786	1015716	867062	1151567	935366	932391	902336	899752	924732	1154910	821933	879060	907585	833425	874272	880844	816606	1030543	863341	1144266	804270	974311	868289	909725
Q68FQ0	Cct5	TCPE_RAT	T-complex protein 1 subunit epsilon	968903	1029481	994661	1005064	978237	974506	949207	973291	935077	940694	908043	924894	944880	942881	979987	955391	845554	845186	833350	868827	848567	864390	818277	770814	877774	801147	844707	853185	861421	763716	808504	819305	906283	915314	927520	947940	936670	944258	1006411	880145	856840	948339	916194	949377	923027	897282
F1LPG5	Ndufb4	F1LPG5_RAT	NADH:ubiquinone oxidoreductase subunit B4	952302	899290	884342	918408	881688	966640	861157	943435	1029320	1030694	970758	977123	1038530	1075293	1040464	1013294	927354	796778	737724	841265	913759	850005	942401	826371	954163	873045	990202	1007414	986874	1008926	948994	958286	858285	818686	800209	836238	831153	912233	832613	857495	899888	855706	872471	891554	855680	869893
Q9ERH3	Wdr7	WDR7_RAT	WD repeat-containing protein 7	677888	699101	701964	654605	681009	664127	598263	689704	688201	606785	686226	617573	642687	629114	672449	623950	964058	909766	910030	901574	984135	921469	883672	1013327	982404	909145	891485	894201	913164	860333	908820	922033	1056559	1073723	1058422	1026223	997246	1099552	959683	1077880	1068128	1136124	1001956	1023848	1062062	989467
D3Z9J8	Sat2	D3Z9J8_RAT	Spermidine/spermine N1-acetyl transferase 2 (Predicted), isoform CRA_a	917129	81225	920805	74342	914473	901877	827929	935463	1022165	959842	83063	872776	73476	967495	72200	952903	931025	83323	879338	871748	945081	992314	940951	889932	1023366	1018036	933204	948412	907725	70115	77074	86566	794802	146901	160610	980858	1026938	1039979	150536	157519	963690	1004140	142827	150293	921195	936605
P14841	Cst3	CYTC_RAT	Cystatin-C	945709	925353	1116772	1024135	964439	931587	1009968	1035926	865142	1033504	1096991	876455	900448	1133567	1026948	975649	1058668	828259	983965	1098273	961775	700334	963611	953591	780842	995270	908289	821865	811983	1123790	1130890	916882	831953	845328	876776	849397	775948	797388	752840	790528	774339	887084	838776	739397	821638	958889
F1LUT4	Atp8a1	F1LUT4_RAT	Phospholipid-transporting ATPase	788153	899647	881795	937579	883270	908024	882448	850409	858985	938366	942147	763117	768004	822751	913347	833820	876656	891082	866886	878142	905841	865392	900106	865696	1182595	940417	772225	870138	818391	627535	847273	968966	1290638	1253111	1411289	1412531	1260309	1521187	1199324	1401617	1325679	1582957	1301826	1409558	1450537	1301300
A0A0G2K2S8;A0A0G2K8X0;O88387	Fgd4	A0A0G2K2S8_RAT;A0A0G2K8X0_RAT;FGD4_RAT	FYVE, RhoGEF and PH domain-containing protein 4;FYVE, RhoGEF and PH domain-containing protein 4;FYVE, RhoGEF and PH domain-containing protein 4	132998	712434	716349	278702	114457	703477	295947	174583	723198	139748	714742	698953	733616	46498	110303	674435	977751	299060	1034129	1002923	916692	1006551	1014013	905098	963475	177948	949950	123785	159459	1075433	48653	988070	1071432	1080569	1128495	1072822	1171853	1279517	993751	1116035	1069907	1131439	101417	1122234	1128329	1148900
F1LMW7;P30009	Marcks	F1LMW7_RAT;MARCS_RAT	Myristoylated alanine-rich C-kinase substrate	1468503	1426314	1493342	1644392	1545146	1555116	1934493	1653114	1593968	1456702	1260322	1633032	1560866	1455554	1644701	1718998	954288	1060581	919111	947115	904427	978769	882474	786704	1133601	868536	846816	1054582	897529	676591	841704	915055	685220	696607	710029	688967	732692	665915	901657	642663	820154	546446	830586	572667	665852	696635
P0DJJ3	Sgip1	SGIP1_RAT	SH3-containing GRB2-like protein 3-interacting protein 1	479646	503072	501604	515196	491171	502289	501931	465793	496502	501571	523102	467267	443531	486150	496445	506824	944389	928400	930956	954881	925521	998671	923913	957697	983080	967350	882941	915808	904801	938447	953174	892871	902933	899440	931211	915619	917674	900068	914763	866387	954496	915338	907184	909669	903940	832785
P62994	Grb2	GRB2_RAT	Growth factor receptor-bound protein 2	823697	903766	850341	816613	847502	782554	916900	837499	830202	751844	865278	852464	848585	853323	830511	800914	977798	1010851	976604	875812	800198	848238	1030745	905385	941152	873059	879836	945078	914339	807303	870290	917436	990627	926915	941343	812255	907341	870626	945504	925781	911042	921627	910047	947367	946569	904631
B5DEJ6	Tpk1	B5DEJ6_RAT	Thiamine pyrophosphokinase	3117726	1923363	2405274	2044633	1820831	3649144	1570781	3098633	1790191	2320852	2423365	2188743	2172167	1954812	2253484	474244	565568	848221	741379	656950	899466	792928	879247	769636	806052	1053357	1788308	983340	1374266	945477	653614	895485	571091	512425	577768	916498	729302	811344	617824	913911	904981	688491	531537	1248993	424234	780609
Q9EQS0	Taldo1	TALDO_RAT	Transaldolase	1612447	1630129	1447077	1619654	1632439	1573191	1645852	1576813	1441842	1396246	1432007	1336033	1504773	1339846	1421504	1499815	797382	964360	867653	836311	754072	898128	765260	763432	732149	667923	685936	783072	750799	689672	699114	763303	933042	955499	884481	903198	951405	1009528	786679	973981	858095	892057	869373	862044	849259	887948
Q5XIF3	Ndufs4	NDUS4_RAT	NADH dehydrogenase [ubiquinone] iron-sulfur protein 4, mitochondrial	919335	875009	885328	899153	929720	994928	920885	956744	1055706	897101	958965	958173	1034454	1098713	927059	1004879	870753	799686	838202	849410	831464	821223	901612	896376	961780	844412	865300	926888	950838	971064	919921	959733	844188	833321	822871	812605	814172	977549	831810	887484	877273	850339	802456	878178	872777	888906
P37397	Cnn3	CNN3_RAT	Calponin-3	882931	898403	940164	868682	884174	917484	835934	960567	782561	870208	876442	940870	938000	955058	1001406	947498	840982	839256	771253	860069	834331	859220	776910	757138	758589	855320	896366	927971	928279	994421	849688	898341	903184	926513	879064	959673	948513	950745	885903	889037	837145	909640	979327	1022718	996354	929000
D4ABK1	Syngr3	D4ABK1_RAT	Synaptogyrin 3	395423	400792	411062	395387	402058	385265	383684	381266	403435	385928	403497	344677	363712	367565	401448	364049	971394	920267	884744	858874	925097	919513	915868	755609	941166	893231	904043	1005497	895317	862390	803334	914151	911018	974263	1047795	910223	916139	940631	1041843	959729	994076	976622	1021323	896136	957032	982062
P20171	Hras	RASH_RAT	GTPase HRas	639500	671801	696425	684326	684204	707828	674799	628788	629281	677377	687244	642481	648480	663210	679967	646296	998485	958804	938261	950810	1011651	977407	950342	939267	945020	997145	1071388	972705	957548	1020149	976148	986084	876204	911347	878021	886877	955734	859839	875163	895190	903733	857414	916490	858989	889037	912300
P18420	Psma1	PSA1_RAT	Proteasome subunit alpha type-1	893079	929840	907414	875147	967155	966890	969900	980839	960373	903995	907500	914496	886879	922325	938768	984464	846504	867905	854889	819970	850779	855561	856993	865290	904445	808737	850203	839076	831476	798032	879135	932703	879824	892577	866041	924981	914976	923255	866439	936313	877534	900839	873274	851356	914257	904870
Q6DGG0	Ppid	PPID_RAT	Peptidyl-prolyl cis-trans isomerase D	868313	882511	821967	946735	961047	1008790	859270	946763	944098	906674	869143	883555	892447	835513	954496	956391	827088	765924	774972	856590	923587	886818	824383	873123	988539	909750	743509	841029	826552	715586	842430	915888	901116	905606	873270	899043	1032290	973983	885825	1040495	920764	1034166	890930	873277	903979	838833
D3ZGE6	Cttn	D3ZGE6_RAT	Cortactin, isoform CRA_c	802546	823064	847931	871689	796967	817197	864418	856095	808130	852662	809447	784076	786415	843332	826277	802087	874583	805903	833162	925257	875976	816522	935996	903191	909737	834659	948010	946501	887994	966810	871675	881041	1307215	1229431	1349031	1370110	1241547	1421537	1167769	1364122	1225490	1400579	1181976	1586878	1415745	1253249
A0A0G2JZK7;F1M9A2;P48768	Slc8a2	A0A0G2JZK7_RAT;F1M9A2_RAT;NAC2_RAT	Sodium/calcium exchanger 2	841157	784153	815087	842125	804654	821793	855744	859733	749034	848457	751383	721284	731093	673673	838704	668443	953407	866344	882925	813026	1027627	875268	845762	928241	1021411	984219	904818	880787	855841	732138	865362	905644	1039180	959251	1000672	1037516	886288	1083362	920727	1071481	985339	1093531	1007312	1103065	986509	919567
A0A0G2K737;Q920J4	Txnl1	A0A0G2K737_RAT;TXNL1_RAT	Thioredoxin-like protein 1	675391	719126	729511	740397	736959	721301	698336	683761	780134	757176	726301	657743	677310	713585	709212	723102	926895	906685	873488	881472	898276	998370	854475	884045	963997	852292	870395	805174	871007	767409	885974	924165	1005098	951864	1002193	999104	1015247	1005529	913170	988218	941495	949407	895724	913147	972936	923432
D4A5X7	Gdap1	D4A5X7_RAT	Ganglioside-induced differentiation-associated-protein 1	739087	923439	769402	921370	936741	877544	862290	883970	827370	904189	878389	871704	828749	829144	819704	868009	733448	831807	770938	872297	896084	834021	869629	925924	797680	880443	786521	799995	784483	876096	831883	812401	909711	1122208	909655	1010402	1034157	1098070	1013703	1150320	833921	1083491	941558	907912	993343	980163
A0A0G2K1D2	Rap1gds1	A0A0G2K1D2_RAT	RAP1, GTP-GDP dissociation stimulator 1 (Predicted), isoform CRA_a	682717	638055	723864	623102	647866	664865	689165	608641	557432	557460	530501	551831	545820	526949	568057	545694	1138095	1000388	1122250	1148152	1042200	1027751	981581	1096840	823302	1059142	1070731	942645	1011517	1090099	1083780	1033231	875193	887888	900567	802960	839639	895134	954862	834430	891935	839134	898836	798790	900256	887018
Q63362	Ndufa5	NDUA5_RAT	NADH dehydrogenase [ubiquinone] 1 alpha subcomplex subunit 5	915843	860269	838155	879072	920900	884531	851146	873445	960362	962111	951838	960218	933076	960701	916339	940780	886408	791025	770550	823998	831311	840603	900253	877189	850327	866596	835622	805540	873438	899592	893850	890689	858572	853060	818284	834707	846958	831780	783485	842275	884703	857656	793371	891629	879297	876155
P35565	Canx	CALX_RAT	Calnexin	881040	877023	858209	874591	850769	829799	899443	847825	863978	846622	858873	897761	876183	921288	871541	883588	828318	850464	826331	855974	869863	885679	814248	859720	947915	925371	862891	900946	877379	867271	906743	865635	811458	862139	858698	887797	872538	920405	876783	912286	818368	850573	879779	894307	865385	877020
A0A0G2JUA5	Ahnak	A0A0G2JUA5_RAT	AHNAK nucleoprotein	1330450	1305836	1369569	1218389	1171700	1266317	1378216	1818485	754312	1348040	911947	1414082	1092905	1625188	1341042	1707593	717135	867384	849491	779412	900511	944942	1045983	687543	757557	905749	862178	984727	870986	1036356	756687	1026165	646178	614757	555132	660023	620015	653862	591913	877196	883661	562061	654205	648075	600790	700569
Q63942	Rab3d	RAB3D_RAT	GTP-binding protein Rab-3D	468583	593129	531162	526039	656681	494202	537336	476189	567992	537639	601553	548846	573942	725709	487929	558382	912965	1052120	787762	748213	883497	812602	1082190	1009448	965057	1078096	861961	921876	866926	799655	824924	1087594	1030588	977639	1049202	970219	895754	1001964	986564	1213276	851969	1358473	870699	1279821	990051	1026895
M0R7K1;Q9Z250	Lin7a	M0R7K1_RAT;LIN7A_RAT	Protein lin-7 homolog;Protein lin-7 homolog A	1247535	1393268	1399194	1339602	1404769	1409832	1375552	1305688	1243213	1350946	1296178	1318993	1389114	1286406	1237407	1255768	837591	901927	870519	834546	879488	835109	858472	930525	996829	838015	879928	910240	828396	865588	886796	929451	627949	626451	625002	563802	633828	524410	689157	646171	751277	568277	608435	503165	620430	600955
Q68FU3	Etfb	ETFB_RAT	Electron transfer flavoprotein subunit beta	1455944	1463582	1540578	1394884	1367195	1408941	1444363	1481991	1600593	1430692	1622764	1480898	1631385	1827381	1567661	1465808	751631	790553	853570	802989	753574	796735	798842	746256	731949	723074	869870	927557	1052939	1135322	899792	821000	805499	772177	832868	755515	767592	818848	842944	839142	795387	741622	911434	922591	968440	1101655
P56574	Idh2	IDHP_RAT	Isocitrate dehydrogenase [NADP], mitochondrial	1148407	1097802	1260797	1185342	1035898	1147327	1200035	1221608	1076993	1093302	1147365	1140217	1148111	1110754	1108624	1241193	785707	866848	928918	831450	834758	896803	940675	814014	789709	842933	820008	958230	952599	1057727	849432	952631	859417	778213	826754	715390	831313	814271	839346	843400	810231	754820	821761	789850	778344	848689
A0A0G2KAM4	Fscn1	A0A0G2KAM4_RAT	Fascin	199746	204149	209511	192664	197246	189149	212441	180626	212729	156995	178232	205829	201448	187729	178090	171028	1128960	1218564	1152760	1277152	1044792	1064117	1014606	1133710	950141	1042608	1057959	1099739	1050019	1171198	1219076	1037423	841472	974547	847412	702295	874449	955527	886050	811320	899346	817739	927855	798045	804993	843941
Q5UAJ5	ATP8	Q5UAJ5_RAT	ATP synthase protein 8	862520	981263	886033	903043	804684	889633	830644	859343	965618	926417	895683	972235	956545	1034591	967472	885635	896637	692011	719890	845705	858739	833919	910296	758036	862945	773692	988399	1056538	1018295	983941	878363	795404	861298	767792	831779	798521	845419	849052	841722	776614	812627	761830	864933	734531	856183	959851
Q91Y81	2022-09-02	SEPT2_RAT	Septin-2	670046	568439	610451	661839	578956	635925	596214	636742	620852	551052	577554	642386	604608	651337	572508	619965	824203	839419	898648	912081	802443	873053	909007	920686	711327	885210	787799	856703	887397	971712	776419	859800	1050628	1022799	1078525	989781	993921	991216	979223	1060239	897344	1050909	951546	1100792	1036419	1028281
D4AEH9	Agl	D4AEH9_RAT	Amylo-1, 6-glucosidase, 4-alpha-glucanotransferase (Glycogen debranching enzyme, glycogen storage disease type III) (Predicted), isoform CRA_a	1035657	1029941	456220	1052645	1084101	1028961	1035914	453534	1028086	1031091	1058622	1046115	436802	1040576	1051353	1037543	787526	851219	859483	875222	821431	860134	803763	912810	808275	827559	849023	820834	832689	887835	854567	885576	820411	846635	859362	836542	899843	849920	818266	870531	861311	831510	842753	841237	868026	835978
P37361	Mt3	MT3_RAT	Metallothionein-3	777748	737356	716777	525001	545519	528655	561297	710657	558015	606070	688464	684948	613884	671140	711464	504164	1044183	838064	942200	1025296	915035	777127	1117156	1045658	775514	1027930	849034	959683	946816	1263377	949651	905065	852420	971144	927912	960314	1003785	865302	1091636	1240250	857237	962391	1275446	935257	856543	1084152
Q6PCU8	Ndufv3	NDUV3_RAT	NADH dehydrogenase [ubiquinone] flavoprotein 3, mitochondrial	794058	799057	778911	771173	786682	846726	802477	780109	861919	877646	994389	886014	937630	991760	871449	937839	881741	758954	810371	848796	853035	834999	912570	838933	1013035	848194	952633	960396	896792	1023257	952275	952972	856684	821791	811242	806174	838905	913109	807711	861072	877328	846122	827948	856454	849158	947076
M0RC99	Rab5a	RAB5A_RAT	Ras-related protein Rab-5A	736220	812647	768818	771769	729435	762769	786471	766916	829190	827383	784793	771505	763987	848584	817128	829866	892720	853178	865501	867405	854670	819231	874443	830772	900085	896553	894917	877285	905372	881900	920646	887554	883308	816977	852624	820648	986708	893527	823101	807577	876362	875238	861643	804743	798405	871875
P56571	NA	ES1_RAT	ES1 protein homolog, mitochondrial	968684	925067	1011711	942869	884646	947367	897430	922047	997974	928072	982915	988627	992253	1040616	974451	954853	850664	738027	784549	829090	773602	761896	860230	792709	768272	789616	851531	885645	905453	1024952	876432	852997	784765	782158	814962	743360	758880	815044	840701	785007	788809	771709	837041	813826	843803	847789
P63086	Mapk1	MK01_RAT	Mitogen-activated protein kinase 1	518237	512626	532139	549844	522648	522795	512018	510025	517268	519698	512401	504814	514251	472526	503535	508303	894648	949388	823327	879458	815473	860144	854404	797642	1078954	849454	752164	849449	733795	574800	762567	864305	1107443	1090626	1089867	1082324	1006201	1033333	1028426	1015346	923741	1028551	1101793	1119970	1091776	995040
P55053	Fabp5	FABP5_RAT	Fatty acid-binding protein 5	549203	618103	704936	635663	637809	616655	785013	656137	684852	575211	644022	646926	646874	643304	672596	717283	913011	850006	907270	837032	813776	850516	885897	786978	882614	877077	770822	670099	828882	751478	819614	867601	1292923	1234200	1265715	1175258	1270698	1252240	1202629	1163739	971188	1195684	1121978	1199777	1165454	1208221
B0BNM1	Naxe	NNRE_RAT	NAD(P)H-hydrate epimerase	810676	898116	826574	902662	884617	839724	843032	888374	942053	845153	877081	821381	873698	845469	788226	820747	759607	833939	787715	817366	713514	749756	860613	858632	853902	759672	780353	758319	748433	702849	727128	844279	872778	892940	868981	920087	955588	901371	867889	1010764	857198	889888	839059	859655	932322	862468
P50475	Aars	SYAC_RAT	Alanine--tRNA ligase, cytoplasmic	991491	1077610	1067870	1041653	967176	1023079	1105778	1042001	1068070	1036881	1085902	1025513	1081524	1017662	977310	1044578	831180	922869	891735	820415	800451	876951	772765	794270	786970	795501	888606	881545	848111	845934	799155	793988	846405	862866	816530	798616	767295	799719	837576	767868	831962	754612	806048	815656	817966	803880
F1LZH7	Efcab6	F1LZH7_RAT	EF-hand calcium-binding domain 6	360960	371518	422022	394653	348625	425466	373766	349843	335427	333985	341055	323670	357619	406405	355180	323177	985426	749789	790555	800711	950691	840362	930329	882790	979385	907552	905427	832586	778696	723809	796606	845397	980070	936376	961032	1062643	918439	1082249	912790	1080018	943339	1056311	911440	1029073	973243	920975
F1M0S4;F1M182	Nrg3	F1M0S4_RAT;F1M182_RAT	Uncharacterized protein	597985	431031	500301	484222	458574	473925	485951	417491	530758	517968	505508	421587	423082	450235	480281	520160	827651	844985	789404	891014	964024	898802	886763	905058	943429	981291	877936	737756	849210	837622	706858	833966	814417	861137	978770	1009696	911977	979095	779154	1056264	1054107	1007112	955551	1002955	974712	959760
B2RYU2;P23358	Rpl12	B2RYU2_RAT;RL12_RAT	RCG45615, isoform CRA_a;60S ribosomal protein L12	889719	916670	951771	861666	875715	892763	927179	932890	877757	868992	954134	894553	879348	954801	878889	897494	783859	843466	840326	783993	812023	814326	840138	847776	837974	814351	892747	823568	827775	844944	876903	875436	756044	796233	788479	780877	813094	799947	801770	824751	822774	791784	801724	779292	836232	826408
A0A0G2JWM2;Q5RJQ4	Sirt2	A0A0G2JWM2_RAT;SIR2_RAT	NAD-dependent protein deacetylase;NAD-dependent protein deacetylase sirtuin-2	750756	764700	763373	830249	780729	736742	837954	725046	866526	690128	808160	796398	821509	761825	766784	739306	953780	1115539	1200099	1031647	785707	953082	840687	788589	575412	741291	765378	728837	1005480	845441	927718	722023	1018672	1190241	918831	939300	960180	1140475	810776	965427	858890	980791	836384	995031	891448	858134
P31662	Slc6a17	S6A17_RAT	Sodium-dependent neutral amino acid transporter SLC6A17	575576	617663	632676	569417	612382	564185	623013	604107	559255	525479	568832	602021	598498	570128	540036	560284	904854	1148485	920706	947826	893762	997260	1077094	1004157	1010673	899860	873377	993539	850897	889605	940256	1004213	792852	802630	873693	835641	837766	835653	942086	855291	974348	816243	822764	785524	899278	825933
A0A0G2K7Y2	Oxr1	A0A0G2K7Y2_RAT	Oxidation resistance protein 1	530683	534455	590458	538579	562943	554749	576858	545393	541660	583032	514018	498225	503387	483037	561653	463497	825722	789457	844049	770959	818723	839306	750345	808888	800868	837267	886879	857933	888001	886986	825542	849332	1013515	944332	1089977	889968	900435	933706	1130285	928312	838279	936380	1015515	1004991	1044212	984567
B2RYT5	Cox7a2l	B2RYT5_RAT	Cox7a2l protein	755966	776935	761928	767655	794585	719746	784515	700623	872909	814995	741972	836082	834685	895260	831277	828690	858129	761802	785597	856928	870072	825097	968623	877884	940944	918467	825439	950889	913825	965522	915816	906684	835717	809529	834703	882388	823638	869192	830750	899990	848562	874073	730856	808334	828435	902090
A0A0G2JTH4	Cd47	A0A0G2JTH4_RAT	Leukocyte surface antigen CD47	859113	964389	920021	915490	833656	779258	927704	727889	700851	884857	773347	733614	769785	713485	799346	766235	1015490	1033454	1006334	972239	1034534	1042182	931095	937975	997642	1002798	957099	948470	945359	821724	1028841	962031	740521	742986	690462	785917	784593	695453	873264	719538	883082	779976	719510	647599	747607	773922
D3ZHX3	Diras2	D3ZHX3_RAT	DIRAS family GTPase 2	706482	725509	789271	715940	703355	648174	695979	657393	670246	781914	729943	643802	627213	738588	658976	696336	1104904	871904	1091227	916746	1040721	847799	928042	1095624	992225	1153356	1281959	976968	1096562	1259698	1151124	1001485	792650	804592	851734	742649	768788	750231	880046	819524	833186	866937	958710	771482	870312	973430
Q4KM71	Sfpq	Q4KM71_RAT	Splicing factor proline/glutamine rich (Polypyrimidine tract binding protein associated)	1907383	1991364	2036525	2005024	1963488	2053690	2052217	2063395	1926976	2020647	1926978	1999854	2115158	2043439	1893005	1979331	782612	957764	885799	825126	811707	894990	792654	788127	814819	734218	823511	888099	904914	780550	815640	861241	730399	760347	783286	724001	791720	754419	817661	769785	793037	701542	755498	717969	799242	804694
Q6AY84	Scrn1	SCRN1_RAT	Secernin-1	927959	967787	925603	893701	875766	908310	995018	870566	1044093	943769	911178	869514	929120	879953	1017386	858466	926586	821465	838418	893452	801037	822986	866992	808895	781409	816687	793206	804018	839033	859659	861440	793502	670693	642565	647744	647135	685273	638852	693387	579429	747751	636447	694302	607600	632921	663231
P14408	Fh	FUMH_RAT	Fumarate hydratase, mitochondrial	1068137	1047771	1122136	1106663	1115383	1184063	1100130	1090378	1104681	1109620	1124302	1101636	1167664	1180204	1136256	1164997	754216	815459	744704	815565	801528	874727	725478	760449	800289	820720	891002	901041	974440	987213	870800	872059	637915	629048	615820	593185	714076	641596	653757	581439	746402	627930	702213	627678	638605	696873
P26453;Q6GT74	Bsg	BASI_RAT;Q6GT74_RAT	Basigin	766776	803344	812118	821361	820212	825367	813284	810604	810399	826270	798001	759676	758531	783999	850701	792912	1011736	1114056	1016640	986947	1072389	1118435	982515	1072134	1122800	1097864	1061472	1200922	1124683	1095655	1123199	1087038	684827	657454	668302	698989	830675	758368	792889	724278	1056280	713967	796908	780785	741010	725030
Q6MG60	Ddah2	DDAH2_RAT	N(G),N(G)-dimethylarginine dimethylaminohydrolase 2	815422	856207	813585	873903	783531	798088	809908	773899	857819	723868	824254	733534	756223	740263	739992	851301	809501	773201	934270	790218	667209	817908	674996	681654	730159	699733	652109	660480	708154	599044	742994	724928	1028495	914069	1052056	1008874	990349	1003521	830028	929187	841847	939730	812805	837305	865547	848640
F1LM66	Eftud2	F1LM66_RAT	Elongation factor Tu GTP-binding domain-containing 2	860847	937414	950224	891722	938001	928029	965160	968525	914596	917865	912753	935152	965856	969843	905477	997280	846964	770260	805221	799577	785174	808454	782367	787309	749451	760025	822064	811511	737192	821937	890709	881757	789450	763779	778948	759243	793043	754332	726156	808879	763679	731476	713203	751491	812100	839283
M0RC65	Cfl2	M0RC65_RAT	Cofilin 2	980632	1043746	1001833	1004116	1014676	1008615	977030	945923	1027189	983975	1023175	927047	985658	974889	968971	906146	736696	858937	831591	839382	800334	811022	783731	846922	807531	799642	797133	751495	812189	843893	794707	809633	814627	790191	775892	738202	780280	784254	797962	772366	776682	733357	770893	775297	862036	770041
Q5U318	Pea15	PEA15_RAT	Astrocytic phosphoprotein PEA-15	784062	754354	813397	868831	780813	799322	795790	779554	805377	740474	726880	698013	758914	742042	797984	778414	851007	872940	796369	844208	726210	858224	810493	691336	933406	780082	643494	861876	749650	524807	680850	797558	942351	946188	878887	910626	823746	931213	892016	865875	918856	899909	949521	942508	925226	826691
Q5M9H7	Dnaja2	Q5M9H7_RAT	DnaJ (Hsp40) homolog, subfamily A, member 2	726000	752999	782141	756222	838092	796288	841164	812973	723282	755718	859556	849051	876674	866292	714363	804687	744063	793957	810975	762394	706183	809398	852864	826428	776874	691759	788550	754526	745750	769036	730161	843751	867650	839427	870616	725076	859006	816857	846831	861937	747786	812093	736556	821713	829269	878598
A0A0G2JSH4;P18266	Gsk3b	A0A0G2JSH4_RAT;GSK3B_RAT	Glycogen synthase kinase 3 beta, isoform CRA_b;Glycogen synthase kinase-3 beta	621950	655383	658447	595997	642470	633576	659647	632944	643637	594355	613459	599941	639757	648359	622576	639130	817667	863619	855347	814347	826323	829702	768007	831538	791077	786939	831562	782980	842697	752624	811315	821528	846067	866538	870065	829473	800688	851140	860348	835730	817519	790773	830647	812371	867877	867617
P70580	Pgrmc1	PGRC1_RAT	Membrane-associated progesterone receptor component 1	544605	482650	516135	455016	432191	502892	460107	552358	375121	461107	402847	442670	409581	513445	493645	455890	1017280	830711	717596	763614	973618	883472	787674	679455	1039378	869986	909985	870938	846284	683127	810463	888251	852532	791264	807133	868361	810875	821741	905176	909097	804524	838677	981973	829501	902197	855654
D4A3V2	Ndufa6	D4A3V2_RAT	NADH dehydrogenase [ubiquinone] 1 alpha subcomplex subunit 6	842114	791238	750977	794489	844517	879518	789511	832576	937571	850018	909926	906243	922114	921557	846273	875207	807849	767563	691026	739541	747375	793592	776875	833383	848662	731112	800439	828285	820589	828124	809953	817903	805427	777672	772147	725203	776143	819220	757985	828852	803703	775493	705978	773841	800333	788546
D4AE00	Ap3b2	D4AE00_RAT	AP-3 complex subunit beta	758668	710277	759199	730833	688564	722459	716130	698120	691702	748015	664913	668143	657999	671587	699405	631094	826534	763150	796614	808448	871926	816255	759818	821530	807177	836166	827289	842367	826791	785037	814643	794318	862522	793370	832382	839606	800789	828381	855170	805987	856535	882232	846024	847946	840695	799487
Q63377	Atp1b3	AT1B3_RAT	Sodium/potassium-transporting ATPase subunit beta-3	1484435	1584180	1571657	1524135	1495228	1531923	1506059	1560519	1262572	1457126	1384279	1427217	1427196	1520165	1396995	1327228	826359	826578	787417	789755	836755	801958	859184	765282	800588	754695	867107	800763	736461	797458	821293	799509	650352	638875	684179	654097	731888	691551	606119	722702	719233	606418	702829	599230	621440	647147
A0A0G2K4G3;Q71UE8	Nedd8	A0A0G2K4G3_RAT;NEDD8_RAT	NEDD8	785033	677639	696373	719974	680452	689641	705967	692185	704930	731248	614895	644369	652381	688058	705568	707543	843791	833551	864008	845300	839358	789784	821949	861713	912967	893282	816112	814669	759623	825489	834512	861739	787284	802334	773697	809412	871050	787590	793354	779764	816810	834657	860709	800443	836251	806621
D4AB01	Hint2	D4AB01_RAT	Histidine triad nucleotide binding protein 2 (Predicted), isoform CRA_a	936181	957648	1026851	915630	966374	966215	1056393	947680	1007379	881853	1108551	1044225	1087569	1128854	900827	1006024	784435	708543	780564	778901	739033	680342	1009340	835539	871948	738523	896818	639687	789694	844436	737162	755364	763694	787152	713936	800011	787599	717576	745050	770861	709881	702978	668301	759548	827390	875331
A0A0G2K9A2;P85970	Arpc2	A0A0G2K9A2_RAT;ARPC2_RAT	Arp2/3 complex 34 kDa subunit;Actin-related protein 2/3 complex subunit 2	629373	617820	599829	615296	626558	621613	621474	634289	634009	628207	598145	607566	594971	619500	617779	620191	788006	772518	780941	796224	774963	743751	819661	833904	842075	838604	843504	804860	757788	776617	756154	819215	1254179	1250754	1230789	1251182	1192313	1299587	1127990	1259737	1008324	1312424	1106143	1410063	1329116	1221344
A0A0H2UHU0;P62853	Rps25	A0A0H2UHU0_RAT;RS25_RAT	40S ribosomal protein S25	405142	499258	487976	417220	516589	445547	461527	455332	499567	451361	540253	462609	469950	516018	405271	501591	822951	794679	851699	785257	790382	790614	878338	902213	911655	757373	819418	811706	888840	841401	843907	876479	788752	844423	849071	803686	809776	843455	798740	880593	795995	825157	712593	788158	829384	855439
B2RZA9	Ube2l3	B2RZA9_RAT	Ube2l3 protein	895338	879888	901401	901136	962107	949603	840973	925493	961317	835207	872821	871190	917355	925544	890588	915304	759068	760373	740649	748418	708866	751697	795194	758529	713900	780647	739914	704044	753575	729850	680316	751150	842046	794479	810862	716687	777281	837842	741642	804933	731216	855028	800760	814209	769962	789324
A0A0G2K191;Q5FVQ9	Tbce	A0A0G2K191_RAT;TBCE_RAT	Tubulin-specific chaperone E	1015063	910869	1108967	936445	692068	899330	923967	916897	862353	879808	798606	949145	973455	870585	1118255	895814	696097	665321	838956	788064	826635	712722	570502	767234	540331	659071	801956	1009361	847789	1048153	780531	719508	807333	586589	848279	633230	561104	580819	594871	454904	644138	605219	687958	697926	805964	725876
A0A0G2JY26	Dnajc6	A0A0G2JY26_RAT	DnaJ heat shock protein family (Hsp40) member C6	545443	585923	562305	537132	537555	546371	532974	513841	530450	496786	549523	519221	538868	557411	513432	503679	796934	827753	820198	736527	806008	825237	838222	821520	869560	792267	793576	806234	804235	737136	747584	806448	853626	792727	852821	816464	795920	780869	829067	821638	854791	830362	731314	787419	830007	781898
D3ZAA9	Mpp2	MPP2_RAT	MAGUK p55 subfamily member 2	879298	912036	891292	975773	861078	950836	944386	902567	920226	858803	706559	820061	871963	677304	826599	790194	795378	765589	721831	857444	880693	790628	770179	878246	975054	903430	808258	817943	730218	781912	821018	850552	596657	568160	579802	592047	637825	554805	620773	617265	758295	563310	657738	571025	618395	539274
G3V984	Bsn	G3V984_RAT	Protein bassoon	666384	720514	720043	698102	733805	707191	732973	701323	683256	739461	665102	667454	688528	674816	666345	682357	857291	909504	837515	854107	962923	915343	832878	950116	937851	892157	845873	936653	877980	899383	875627	931038	787718	751007	799662	783439	742137	830746	758657	788323	857928	821854	746079	795191	836099	764879
P07632;Q6LDS4	Sod1;	SODC_RAT;Q6LDS4_RAT	Superoxide dismutase [Cu-Zn]	770164	819007	777054	766045	777190	686599	816706	762952	779829	717841	764487	735049	753720	710108	692948	764535	857876	758040	878639	889060	751248	851617	790483	810041	738473	764802	694605	749991	770567	847248	826145	801794	827724	846947	852063	835341	873636	823090	787892	796722	776558	901536	812435	736779	824157	746219
P54690;Q99JD5	Bcat1	BCAT1_RAT;Q99JD5_RAT	Branched-chain-amino-acid aminotransferase, cytosolic;Branched-chain-amino-acid aminotransferase	586418	621042	614772	593867	605741	568916	593713	563030	659474	564144	685358	635317	673578	653417	634162	614894	862998	887061	898518	929688	919460	922963	804990	953918	923691	927221	878059	866441	931343	925483	953999	844525	718243	809433	788855	784859	807710	786418	776225	793432	881959	804222	776155	731266	770591	775159
B3GNI6	2022-09-11	SEP11_RAT	Septin-11	689662	704813	717218	697378	634521	648264	654950	721786	636038	645425	606520	671417	641962	690725	658883	666025	1085762	945578	992113	979787	992189	921744	956187	1031741	951492	1005530	980447	1157711	1139692	1092338	991730	997008	802500	699744	861460	759751	709015	687288	913669	731082	887592	742105	889937	773818	780783	842933
Q5U2Y6	Tfip11	TFP11_RAT	Tuftelin-interacting protein 11	693171	603605	630170	677977	676518	564229	528268	653212	624639	665466	683629	642498	631054	232399	703571	566507	780709	896324	814855	802237	917857	907400	836293	1011516	792479	908810	724406	849848	851909	906874	898238	1028408	716979	769490	889352	879311	773063	715550	881177	812756	1038203	886735	716473	778495	782972	715578
A0A0G2JWA8	Macf1	A0A0G2JWA8_RAT	Microtubule-actin cross-linking factor 1	707784	644154	699600	712418	718293	664445	689981	621471	655020	733764	603742	644371	673263	670086	565398	681043	841562	697589	821722	956750	829957	692736	889825	696111	742926	945187	703312	821905	731864	802501	850660	944200	858772	699767	899214	948637	877194	833638	800658	619014	793593	795282	780344	913411	912271	916722
Q499N5	Acsf2	ACSF2_RAT	Acyl-CoA synthetase family member 2, mitochondrial	779655	719449	800729	806617	689948	713612	802785	921452	688390	809864	746104	777262	835155	886435	785137	867580	735385	822262	826770	816462	819107	877689	800724	790207	747676	824411	907573	935515	857238	1050818	802421	905387	621735	624934	642076	612351	687222	651457	727635	661625	684260	605871	675306	635690	662376	713164
Q4KM73	Cmpk1	KCY_RAT	UMP-CMP kinase	1277510	1270180	1299885	1274187	1185224	1194683	1283519	1245456	1314520	1239757	1298953	1232259	1270217	1306216	1309567	1251324	758145	799481	763226	733482	725740	798234	787604	767494	724055	762355	777044	729994	791516	813935	771430	779538	725940	738225	740475	665914	693855	725487	752259	713627	690017	672667	783572	726204	758340	764114
D3ZIT3;D4A1J7	LOC100911256;Nin	D3ZIT3_RAT;D4A1J7_RAT	Ninein-like;Ninein	567935	631453	623305	527438	663070	579316	663278	625583	660421	628300	615436	594830	620360	699456	641478	574916	827609	863382	811470	654245	701319	775651	778908	759973	734612	750014	738535	807294	793258	740630	775603	811845	957895	1018562	1150628	1051241	1001414	995505	1000488	1083190	850650	1040240	1018503	1007105	1173934	1071599
A0A0G2JX25	Gmpr2	A0A0G2JX25_RAT	GMP reductase	884879	783455	798372	834469	776506	931284	795856	866484	860108	858623	802884	853709	843000	853960	827059	804276	777929	708491	668252	772365	755081	745450	760631	763479	763926	775569	791713	763847	813633	814966	798818	722110	767237	705311	748054	743569	726227	718539	769374	784020	737534	774895	744039	786080	769233	754647
P41562	Idh1	IDHC_RAT	Isocitrate dehydrogenase [NADP] cytoplasmic	823313	808335	815556	883547	815152	807536	888066	837499	787992	712370	697851	843794	780915	813938	770709	896195	696916	745386	747157	682032	671772	844172	668189	676081	709449	689422	658628	765845	694820	654832	656992	720762	792423	764929	793489	815195	818017	809952	781916	761288	765092	676562	812507	772378	741316	808987
P19945	Rplp0	RLA0_RAT	60S acidic ribosomal protein P0	823258	893151	849881	793595	862399	775186	972703	794655	801410	776533	817146	823109	816338	852389	812201	909988	763391	806425	801777	760938	785592	841274	767832	769299	727595	753033	748074	769679	767908	760195	792642	799249	720242	759948	746542	804211	717647	741894	748919	755041	751111	737451	698894	703176	761944	752664
Q9Z1B2	Gstm5	GSTM5_RAT	Glutathione S-transferase Mu 5	713921	1033017	748740	962712	803313	951047	839756	1057227	899690	783325	881411	836779	765452	888291	933129	910392	640148	862219	659144	708584	679328	847256	568912	613929	600030	672713	694281	814352	715896	667199	615423	741321	696338	829556	666132	785573	779612	849009	710165	888427	820436	731422	875863	736720	721012	768829
G3V8C9	Ncoa6	G3V8C9_RAT	Nuclear receptor coactivator 6	515236	794421	571835	558405	745234	709157	855168	673341	722015	393549	715412	715969	838947	693111	551767	766274	863194	1117236	1165779	773450	781295	767669	853891	983049	947491	681797	842599	870271	743476	737676	782935	905252	730257	1126812	759949	641490	913573	714271	788047	888587	745193	631395	595422	561696	807347	856382
P12346	Tf	TRFE_RAT	Serotransferrin	2006241	1626313	1724168	1097490	1231388	1391140	1579388	1695837	994748	950382	1370749	1538315	1333529	1101361	1764652	1172125	686162	1061411	766471	560096	741634	595923	810891	589073	506472	692288	1145712	852232	789156	712561	608389	722735	685045	878908	691282	696242	628185	616187	664295	705798	696656	490013	641595	719760	493549	650965
Q6AXX6	Prxl2a	PXL2A_RAT	Peroxiredoxin-like 2A	857400	883217	897796	866669	818625	881634	814766	794526	802225	807193	895838	825199	867500	942238	859549	932775	591868	608449	676606	628659	605028	663270	555993	564396	586206	569716	544933	610694	598257	594064	580877	568005	819069	798274	857979	766210	764691	798036	695869	713910	653725	736732	769141	824597	801861	767965
P04775	Scn2a	SCN2A_RAT	Sodium channel protein type 2 subunit alpha	834164	863706	786635	785115	956110	893381	951100	981700	795105	881185	907949	961084	855418	818268	879848	848176	817656	762322	766184	726825	847987	780326	632543	776331	754226	706584	732551	717530	729267	669962	727720	753546	733705	787039	708076	678438	773929	744879	708255	732316	715090	712070	759394	743479	770610	753278
D4AC38	Ago1	D4AC38_RAT	Argonaute RISC component 1	886615	776790	745901	698358	645603	652934	594546	678882	689183	736630	775650	847968	775820	824178	857639	713577	651594	844288	694927	668956	750585	768467	781901	674807	748162	758832	769254	802392	819511	749989	707431	673400	670561	763746	841134	830610	806002	833379	848137	806698	683739	766083	784726	772475	734519	777100
Q6AY18	Sar1a	Q6AY18_RAT	SAR1 gene homolog A (S. cerevisiae), isoform CRA_b	730404	758966	833938	757117	745827	820878	804569	790197	762943	762511	791178	817158	743720	776348	803430	811343	743688	733711	799535	712052	809743	812579	800336	756275	792918	822948	740743	722025	696390	686991	749397	762889	760178	753921	715848	805863	803026	795908	765815	774050	773275	798086	648923	859887	723890	760799
Q6PDV6	LOC100911847	Q6PDV6_RAT	40S ribosomal protein S14	622489	696141	664357	631091	707632	665626	663216	681097	698474	659320	692311	706396	669570	713788	635545	715031	766671	788968	827020	764410	784534	785795	763561	787225	820145	769245	788823	811087	826843	810444	849811	839143	752663	763611	770255	749094	804761	744760	786860	780917	816175	775781	756547	712560	805017	836157
Q63413	Ddx39b	DX39B_RAT	Spliceosome RNA helicase Ddx39b	1934783	1890532	1902235	1945727	1846940	1950123	1832849	1901320	1830831	1906806	1628400	1830542	1888510	1808830	1745077	1709368	739600	811532	823530	752957	700089	872651	695999	714078	774934	721461	758396	822285	907007	728840	724942	759899	724152	698915	693573	716374	751879	779626	712337	710434	770609	717481	741845	741851	747262	757661
P63029	Tpt1	TCTP_RAT	Translationally-controlled tumor protein	656096	637574	696217	712092	581458	561308	736931	544074	647081	685511	683864	616975	701589	692318	597094	662896	826746	742088	829297	797860	828801	788561	774083	857195	826274	869561	792654	789449	825652	761212	732992	747940	790765	741658	780659	784898	755297	829343	756589	808190	778456	828421	739210	798667	808038	801116
Q5EB77	Rab18	RAB18_RAT	Ras-related protein Rab-18	787072	741773	753340	772870	744256	708950	713573	762562	752217	763741	738948	721371	727589	743041	748921	787642	804425	793624	878220	774839	859788	849556	759039	816561	855002	843575	820104	841993	839842	806295	777599	851288	714741	766773	710485	652463	718858	720992	716340	737351	814216	741946	730169	708507	723953	752061
Q5XIM9	Cct2	TCPB_RAT	T-complex protein 1 subunit beta	812041	871764	815666	863138	848122	811495	855009	849520	826284	822313	810486	894205	805938	817029	833245	848501	697967	695644	735123	685847	670267	692580	665312	683105	718733	669900	653739	681314	666583	628591	673351	694523	757677	757922	760906	767904	724869	779671	750095	750392	717559	788960	770334	777509	771203	707388
B1WC34	Prkcsh	B1WC34_RAT	Protein kinase C substrate 80K-H	923792	919228	905323	878818	871837	924787	915093	885389	862583	873196	869593	948500	946923	967981	963602	895576	702619	703824	683327	697729	697299	678306	710430	657301	686419	706377	767163	728280	744062	746568	772154	755581	720255	723003	741448	725497	736066	795014	757610	742854	636520	711272	787500	782650	775641	760831
Q6AXV4	Samm50	SAM50_RAT	Sorting and assembly machinery component 50 homolog	776501	785718	767751	814450	738397	747374	744777	753101	818123	805483	817175	884393	839175	856753	809770	773691	725588	709139	729911	738142	731039	720216	761125	742209	836220	763812	744322	793775	825950	841170	792209	825272	723874	724625	709037	688652	736528	719494	755402	714490	677704	714609	736244	757600	787611	787218
D4ADS4	Mgst3	D4ADS4_RAT	Microsomal glutathione S-transferase 3	335094	348737	368782	418839	341582	306885	353800	292128	442744	364963	391075	422464	426989	446683	391047	423356	914772	710774	861624	757059	628439	664687	797822	631724	758970	724590	677732	913059	948423	908762	713626	706429	1055939	999173	978619	908120	862708	967850	893571	966677	800965	1059223	1024885	903201	954109	981994
Q6GMM8	Slc27a1	Q6GMM8_RAT	Long-chain fatty acid transport protein 1	668111	696093	745817	663018	788923	660607	698786	759217	719916	763627	799261	705204	686840	828659	692562	852799	718240	811278	840323	805065	758923	705823	790922	871544	659727	795124	806615	844895	771087	1037047	775157	969651	720534	760686	756902	707496	756928	687899	755116	731222	655196	669177	756092	638159	722957	796413
P36876	Ppp2r2a	2ABA_RAT	Serine/threonine-protein phosphatase 2A 55 kDa regulatory subunit B alpha isoform	537553	563472	558389	491372	524526	527731	565975	518056	513365	494817	528796	525374	550857	543404	512127	524983	898457	766357	770443	778419	761235	670068	844381	711125	761673	720295	783375	728588	731680	679764	770331	756844	862607	794600	835900	794464	734318	824506	856745	806474	758421	771495	826713	835602	863193	849377
D4A1Q9	Ttll12	D4A1Q9_RAT	Tubulin tyrosine ligase-like 12	1143222	957181	1071568	856872	812140	1039944	846122	1031261	1243664	1193017	637071	922199	906261	839534	1164886	736334	825628	965173	889541	1019138	471977	684161	430984	617971	235019	756527	714965	705083	1000280	808110	653892	692391	786283	552213	870516	475061	595803	877904	615915	439118	533742	634507	680560	825601	579018	432814
D3Z9R8	Atp5mpl	ATP68_RAT	ATP synthase subunit ATP5MPL, mitochondrial	667832	763517	773646	773207	809662	883977	792878	754096	884970	777420	899664	846182	848404	949657	651814	891977	795520	683186	698909	725705	752128	698220	865430	755696	750454	646707	663039	816306	797822	848002	753282	750159	733731	740131	754503	739480	709608	711679	757683	785966	706387	748763	696120	732164	702450	763305
D3ZEI4	Hepacam	D3ZEI4_RAT	Uncharacterized protein	1027769	1032604	1139777	1137378	1089030	1083870	1074778	1179585	1210830	1097999	946535	913194	850042	775154	1115483	981926	610428	663049	695114	638841	609964	602200	607347	625224	563998	602750	566822	679184	585262	605884	642205	598282	773993	755364	777363	752486	780610	796826	719972	740126	691470	757625	814947	752840	701547	733455
F1LNT0;Q62951	Dpysl4	F1LNT0_RAT;DPYL4_RAT	Dihydropyrimidinase-related protein 4;Dihydropyrimidinase-related protein 4 (Fragment)	2110089	1982254	2046672	2077541	2083638	1702572	2056621	1977010	1743088	1978910	1887248	2065050	2319129	1913515	1997097	1852505	809548	1010276	838754	651258	675399	856940	812681	656651	781977	564017	624236	983974	913788	670096	690350	748068	629325	678190	488666	506249	628583	412783	696035	492678	596700	491476	620101	487555	519313	670486
Q6RJR6	Rtn3	RTN3_RAT	Reticulon-3	374832	376196	357179	368137	360761	354459	383498	348849	411305	394323	396019	400446	403130	437437	377801	373814	854041	886376	995938	856429	894403	901780	806756	919044	1050620	924626	977833	870012	1038681	960818	903773	908151	754564	787524	749857	717067	746062	779419	740752	724546	836285	770893	731515	781355	774264	735871
P32736	Opcml	OPCM_RAT	Opioid-binding protein/cell adhesion molecule	208538	234725	225321	219240	218475	204831	224151	192973	195254	203614	200774	198873	197621	192094	195795	178380	892760	956610	917040	766422	859292	889731	712242	857682	960461	832946	933482	866675	915562	843909	808847	863714	752731	831661	766577	654894	776620	686988	892008	669899	816767	689837	764414	654594	770710	751915
P63004	Pafah1b1	LIS1_RAT	Platelet-activating factor acetylhydrolase IB subunit alpha	755956	768059	761464	708556	734441	748714	719422	745519	767353	728980	769392	713725	752730	721926	780917	730993	766645	813141	766204	784224	769562	811630	720619	779027	748301	774821	784699	757839	803394	776214	764020	751058	695713	763614	709697	751120	756355	712626	759436	704627	733249	735437	720603	689690	686563	719056
Q5FVH2	Pld3	PLD3_RAT	Phospholipase D3	218229	190804	187922	194426	198359	208695	234796	246070	217322	225349	256814	196287	229657	235191	202584	200488	823855	662889	680560	705723	836886	815370	813043	1020299	943591	1051846	961638	752520	877915	875816	862400	873529	701425	639659	651238	672479	775656	782155	755771	882040	853252	938770	891920	661540	888269	812357
P41123	Rpl13	RL13_RAT	60S ribosomal protein L13	461778	457291	448536	529898	538952	527462	540772	557140	602354	612495	569385	588787	569831	650643	506762	627168	663672	597332	834100	836837	617130	735630	868285	1005422	1324833	860989	913174	674978	1172601	992848	892197	665416	814243	889611	946438	930693	751274	1003789	850474	961562	770460	1093901	616313	1025775	962393	777217
B0BNM0	Tmem222	B0BNM0_RAT	Tmem222 protein	834780	888627	873590	734132	987495	886641	827139	938910	844412	863662	993220	939653	948825	961213	863427	986848	708984	751224	802989	711961	20234	766370	676559	674468	518275	709116	833484	858970	865605	953705	768226	862178	623506	521301	664049	545472	580778	599184	598872	535488	564194	607762	617564	721689	711415	638832
B2GUY4;D4A559	Dmtn	B2GUY4_RAT;D4A559_RAT	Dematin actin-binding protein	215778	205827	224563	204476	150849	201832	196712	204246	218082	205766	172395	191633	187698	178403	223038	200273	918135	911640	956291	981338	859550	893199	947858	991486	888153	995102	986024	995807	963740	1069780	972989	1035998	703163	751223	735677	667187	646816	747417	785947	691128	856876	803789	762812	742596	758839	718499
O35077	Gpd1	GPDA_RAT	Glycerol-3-phosphate dehydrogenase [NAD(+)], cytoplasmic	986029	1114600	966802	967968	983013	942366	1040053	919016	913558	866463	962619	968130	990145	934132	889542	898393	768978	835208	848395	595887	565241	768756	698927	547029	433362	570705	608244	508452	680125	648657	601324	503055	819872	890440	674945	624420	792232	859453	638685	639209	633508	750329	744082	650445	711875	747560
Q9QYU4	Crym	CRYM_RAT	Ketimine reductase mu-crystallin	114661	96407	107700	47618	97165	94656	108378	99403	92058	105343	155795	113519	99747	175934	121454	76104	1163644	803033	811441	630195	911065	769570	676879	608067	1304494	789545	750325	688682	694483	314388	657854	756691	1781289	1940229	1911479	1956718	1426637	1306164	1709105	1363637	999108	1506756	1602322	1531422	1673752	1706562
P47875	Csrp1	CSRP1_RAT	Cysteine and glycine-rich protein 1	837490	986912	905642	836395	858130	904238	745635	749975	619825	937095	965822	748378	716821	818123	793663	773075	668943	851774	906778	830389	776024	826181	742765	587857	454044	739128	762664	704932	681030	894486	754585	616166	715704	876346	701502	741011	876552	883857	566240	617749	640002	786114	860572	617126	588301	689085
F1M7J7	Cep250	F1M7J7_RAT	Centrosomal protein 250	672235	734823	772654	737388	632582	880586	724729	835105	709536	672453	543630	737155	717819	717657	742110	625227	846856	845245	748094	855856	785527	752285	661461	712874	701975	736827	729767	866832	714482	863730	759870	807282	893465	782467	848787	768434	725606	781992	775584	916817	738149	784422	686242	767786	892563	735238
D3ZWL6	Ahcyl2	D3ZWL6_RAT	Adenosylhomocysteinase	930822	1078595	941216	996634	841673	967955	1038040	1046220	1057477	1005370	941457	733029	944568	919685	867151	853390	573914	715570	547713	778741	599561	691855	491740	623808	440037	618018	544154	668361	623576	736387	747679	633255	833138	717026	877162	860392	520151	857671	786586	722761	689260	773441	768076	717735	824755	737058
P97846	Cntnap1	CNTP1_RAT	Contactin-associated protein 1	992471	1010853	1080368	890411	1094076	1079338	1007038	991774	899543	1047260	982171	1062992	997207	967766	1042466	921043	657656	727530	816949	731023	744035	812734	639115	640632	603487	684407	623719	613402	679351	723546	700122	654320	695719	779015	765091	798618	865697	812667	639201	666711	733024	801109	633822	655694	634191	619135
A0A0G2K305;D4A877	Cwf19l2	A0A0G2K305_RAT;D4A877_RAT	CWF19-like cell cycle control factor 2	505987	645778	618170	614181	688285	584747	511844	590591	650981	509749	488781	560129	611503	571751	626423	431966	955317	871663	743928	741545	857836	742537	666015	841225	784391	787256	879730	827226	804617	741751	796931	821123	962037	950159	843900	625945	842155	877028	814589	700998	740311	787981	868801	815120	832508	772776
Q3ZAU6	Rnf14	Q3ZAU6_RAT	RBR-type E3 ubiquitin transferase	448016	471177	448527	433234	451278	429914	495839	430758	432631	452705	450176	450822	444103	436803	440325	455641	774994	760330	743735	695278	743598	724153	722269	740648	774510	733199	819674	668782	772227	670199	749282	703596	871689	820483	852129	870743	775092	795014	830515	744043	749089	823745	761951	876670	825244	812582
Q6PDV8	LOC100360057	Q6PDV8_RAT	60S ribosomal protein L22	555692	585804	649179	587364	637899	593141	618262	594528	605618	637733	643686	605031	586659	662705	602503	601765	751563	744043	764586	800120	823881	793916	751782	776162	817895	757605	792679	840610	822759	815641	821491	821504	703618	755047	716637	725695	737106	796873	710551	730292	756491	736979	742755	702142	768055	769502
G3V9T7;Q4G022	Asna1	G3V9T7_RAT;Q4G022_RAT	ATPase Asna1;Arsenical pump-driving ATPase (Fragment)	742678	807198	773676	795329	786433	763650	812053	750330	787390	711480	760524	813068	787564	798752	701926	880614	711429	760851	770247	759218	692223	780720	710430	750537	769928	743870	747491	756588	748422	723551	717373	744043	699951	737955	720540	702729	721110	733093	733933	674137	724468	708628	711246	686537	711674	703917
Q5XIN6	Letm1	LETM1_RAT	Mitochondrial proton/calcium exchanger protein	640681	706494	733368	721024	723306	738056	716556	737682	748516	746131	864759	764972	752569	786260	733346	757754	750252	684371	673861	717958	672612	678918	834976	687082	775827	691993	810576	838974	804432	815534	728495	715247	830629	749825	716420	741531	731142	821541	689670	828711	686759	715601	738379	793008	806092	799369
Q792I0	Lin7c	LIN7C_RAT	Protein lin-7 homolog C	1597591	1610817	1610872	1554770	1511211	1523836	1679942	1758346	1541094	1593128	1439274	1615604	1611762	1581655	1683878	1511689	659947	768544	752909	701076	666814	726294	692834	667877	652088	668573	647818	754325	749198	670164	638300	728286	738850	740894	802328	660874	718894	790609	786708	728664	701820	684057	720751	705890	745564	727054
Q8CFD0	Sfxn5	SFXN5_RAT	Sideroflexin-5	1092094	1058040	1074280	1249489	1192745	1246860	1206690	1249362	1270478	1211452	1168904	1240179	1266769	1305511	1366875	1245697	626723	607375	661792	715572	619276	680146	704097	698721	613722	725099	685835	785143	746615	881718	720605	707814	644302	664701	655410	694412	717103	684349	691941	747926	665575	747564	685248	775402	702154	740037
A0A0U1RRV7;Q0ZFS8	Srsf3	A0A0U1RRV7_RAT;Q0ZFS8_RAT	RCG61099, isoform CRA_b;RCG61099, isoform CRA_c	1716146	1840106	1728671	1896178	1841941	1814725	1839689	1813772	1762892	1780270	1719548	1777485	1948197	1835920	1729931	1792837	727105	829134	762535	764285	712973	739632	712892	682785	741762	649546	689723	860182	809348	727774	714318	719950	669252	630741	667293	619925	700234	658251	669489	695801	753390	706171	700592	666127	688375	681323
D3ZZR9	Fkbp2	D3ZZR9_RAT	Peptidylprolyl isomerase	873163	915944	834093	777865	805027	794368	798441	821537	841668	744208	804774	844063	843077	882279	832055	869830	737504	758519	710487	821806	772974	726544	750846	739580	684848	710297	732495	734396	740404	757568	677243	790177	607310	713795	611984	644773	653711	612609	687387	604706	768940	624323	660430	583448	621580	619250
A0A0H2UI35	Homer1	A0A0H2UI35_RAT	Homer protein homolog 1	139927	157503	164259	129685	144136	149373	134492	150875	159970	138538	161610	167847	156327	174276	146352	139775	1124948	1100201	1111259	1176806	1182013	986534	1146650	1329931	1182109	1274816	1240941	1126952	1075437	1268672	1221116	1277631	667008	720960	761267	703872	689170	660316	818644	712656	991015	735368	759602	759286	809353	734209
D3Z9J7	Ulk2	D3Z9J7_RAT	Unc-51-like autophagy-activating kinase 2	536100	692119	656217	607478	707826	697661	709035	620292	661615	532382	408754	562914	616866	662731	154859	577005	1044940	928655	1009054	791679	733132	818938	887753	890825	1018005	823414	798526	939690	961153	866909	919314	1055404	675265	795941	730490	645057	794599	614232	889528	752139	735073	735715	637877	631021	910522	792430
Q5BJU7	Wasf1	WASF1_RAT	Wiskott-Aldrich syndrome protein family member 1	278655	286731	296145	278754	278156	274244	286713	277914	276846	260083	254446	268706	280909	260684	272162	254818	752450	716425	706380	694607	732995	653996	772987	763090	781402	776720	770959	706793	687764	720676	728571	761191	861135	886270	927038	935708	838224	923008	828577	920986	759589	909239	877053	1010463	1006345	854547
A0JN17	Kras	A0JN17_RAT	V-Ki-ras2 Kirsten rat sarcoma viral oncogene homolog	732065	688740	728888	747222	717858	768145	680153	718992	686358	765546	666924	704614	695619	725664	728424	674178	848932	776883	833411	739287	833963	865128	766524	802454	907098	806744	914606	856657	938948	814920	755405	855260	634679	611446	642931	641999	713249	603806	753832	577384	744315	618225	753209	632900	658573	713202
A0A0G2K9P4	Sh3glb2	A0A0G2K9P4_RAT	Endophilin-B2	811218	723191	797600	818223	783877	792262	795399	740810	776245	813035	731359	757453	808289	684656	839712	803224	708909	674216	730788	720545	770660	768598	661921	757861	936343	829316	780538	726349	755543	626179	699869	742145	577236	580122	664806	642023	687658	629404	666150	617868	740816	618189	688755	580283	637462	559835
D3ZS58	Ndufa2	D3ZS58_RAT	NADH dehydrogenase [ubiquinone] 1 alpha subcomplex subunit 2	734598	772331	726165	714108	735172	812216	776582	758223	876309	716097	829336	815534	849552	866519	783920	859976	666240	695424	654080	670674	646430	734636	727420	700088	797703	622547	671839	778664	707292	737780	726564	825741	674437	732869	672316	612288	730722	739964	691359	736427	690400	611094	612888	633569	723935	691426
P85973	Pnp	PNPH_RAT	Purine nucleoside phosphorylase	587007	583053	522624	508891	551043	590381	568669	580724	548206	529712	555115	547532	548204	619149	577599	567002	718081	705128	688092	771065	637837	728820	780845	787210	628793	804360	681489	778716	728123	889835	730255	758781	883197	847677	873077	810167	807577	872701	831087	951342	763354	959109	773644	890474	849795	900326
G3V8D5;P85971	Pgls	G3V8D5_RAT;6PGL_RAT	6-phosphogluconolactonase	804835	805273	813476	785082	738586	781330	854770	897981	754922	780816	726000	764186	827290	729449	744824	720924	650041	645248	690096	623845	584095	595688	657619	662570	596912	626540	632806	625999	691528	614846	589584	617404	789165	811330	775606	788400	658557	844857	726522	864406	680396	798775	781229	841745	798046	770081
Q63622	Dlg2	DLG2_RAT	Disks large homolog 2	553566	612894	709625	609422	627623	625489	678407	649016	569601	626545	584752	672934	647891	675178	630194	609258	846308	831861	756506	825381	834284	802422	771252	815047	885956	810867	833509	867772	846587	740699	770053	844785	724739	689149	686119	716485	737766	659960	707536	710556	805690	778188	740036	749464	743082	679227
Q02874	H2afy	H2AY_RAT	Core histone macro-H2A.1	1826958	2192135	2139549	2037238	2142330	1916188	1903553	1904712	1893311	2003524	2020094	1969710	1937970	1766485	1819409	1980097	613283	804519	796861	701326	653750	795014	673696	643976	727432	621767	614743	762812	735423	644569	645782	672353	606811	691745	648762	658363	735974	612525	660058	699353	732587	577618	635841	575030	646838	673295
A0A0G2JSW0;P18666;Q63781	Myl12b;Myl12b;	A0A0G2JSW0_RAT;ML12B_RAT;Q63781_RAT	Myosin regulatory light chain 12B;Myosin regulatory light chain 12B;Myosin regulatory light chain	835809	843349	893219	837791	783341	808069	868878	947081	770614	848415	795811	858400	807467	810620	917819	844884	715707	680510	666282	717920	749871	676854	802169	725109	669047	790309	727783	720452	703553	856501	766881	761912	639241	620150	621079	655847	630181	676562	636428	682357	661965	630854	651632	694767	658393	611293
F2Z3Q8	Kpnb1	F2Z3Q8_RAT	Importin subunit beta-1	681212	740736	709662	680575	832389	745779	767915	697312	723252	719308	789047	743458	772183	849279	715442	744881	673301	658489	706253	657891	668684	686453	713069	794067	682198	643940	668729	642537	685089	640290	660194	764701	754073	773333	775461	724448	730430	775031	725029	775579	655047	828127	710492	747391	779025	785735
D3ZUX5	Chchd3	D3ZUX5_RAT	MICOS complex subunit	848486	922190	897520	828986	861669	894565	846220	857116	843576	870811	897099	893203	917437	999076	865888	908006	724355	670908	623580	676896	701391	660540	695519	718809	737406	707496	738635	771093	751797	838988	735450	776275	642750	638427	654494	640325	652128	654089	705953	698672	650129	668457	680173	654495	697145	707181
B2RYW3	Ndufb9	B2RYW3_RAT	NADH dehydrogenase (Ubiquinone) 1 beta subcomplex, 9	711799	762551	698983	665004	732885	690897	651638	684112	763954	662559	715880	738635	723188	741830	711016	760591	809532	720942	686522	718458	770276	746685	769883	717392	695415	699977	702605	817142	697341	762012	744999	782465	746564	736671	665836	687807	680865	741054	689518	704851	769827	667431	734072	651252	725956	737785
A0A0G2K5E7;G3V888	Acly	A0A0G2K5E7_RAT;G3V888_RAT	ATP-citrate synthase	498730	484232	497334	483312	504446	509197	498490	550429	491267	442361	520806	500926	513083	519676	487973	497202	886119	725392	754733	761845	704771	760637	736066	752916	695465	673326	695577	752076	740901	734653	711429	721454	828700	769673	775192	739112	809454	858315	748998	779104	701848	700987	836208	727124	821494	876054
Q63092	Camkv	CAMKV_RAT	CaM kinase-like vesicle-associated protein	8894	11314	16150	12622	9576	15478	15626	11815	19032	8810	24893	13642	14445	18179	13583	13020	810648	720305	652973	760013	783295	775422	696043	655633	911090	775169	707699	760262	621792	510904	680450	759932	882142	838545	890493	1006754	940673	924583	946601	881752	918748	996294	896836	858730	768447	837948
Q8R491	Ehd3	EHD3_RAT	EH domain-containing protein 3	420130	433637	436397	420217	383069	412117	403319	421027	414558	411702	415433	381378	371382	365401	390849	366875	730799	772141	750355	603252	711145	725154	719816	676303	762181	672082	717976	737318	732232	648193	631465	644516	905907	901834	911300	808169	838707	826460	832368	879796	761214	868911	854647	942940	888042	845820
B2GUZ4	Pex26	B2GUZ4_RAT	Peroxisomal biogenesis factor 26	5314	761181	731046	754476	735326	682547	763721	675171	641072	693411	805732	705884	692823	685201	680997	697175	722304	795226	802939	767098	704227	210450	745875	773513	670939	658200	718606	764018	826122	775521	746986	799725	729843	775514	796967	705892	688927	689710	719512	726888	651178	672940	748406	662334	688346	747606
A0A0G2JUI5	Clasp1	A0A0G2JUI5_RAT	Cytoplasmic linker-associated protein 1	363036	397623	382290	382190	398274	382626	370075	345540	401831	364259	384333	361646	361589	367819	339370	342682	672754	752955	805045	630540	719299	730872	726845	801208	788513	721424	757035	600777	724971	656670	759401	676842	755420	795158	833004	747810	793883	722054	813590	761039	778215	760907	590955	714883	624209	768641
D3ZZ54;M0RAX4;P62882	Gnb5	D3ZZ54_RAT;M0RAX4_RAT;GNB5_RAT	Guanine nucleotide-binding protein subunit beta-5	694763	746122	737701	674139	718402	670240	700860	687821	610307	656953	733333	669422	693456	729706	707451	615179	1100137	1053445	1181644	1064290	984491	958128	1147435	1243275	973202	1093173	1118552	1167563	1137002	1283203	1067937	1105946	646692	667668	714891	638758	673757	564399	814847	645186	889041	629066	707455	652931	681774	720511
Q63041	A1m	A1M_RAT	Alpha-1-macroglobulin	1430252	1471187	1555335	1045846	1334260	1336962	1549918	1820295	1227096	1135299	1509656	1860931	1318969	1381495	1820280	1549955	366078	852239	492224	424805	717803	519201	763309	539839	468122	700013	1175443	808209	597507	740682	467642	732682	431397	657811	454958	548516	576023	415048	480502	669815	702294	319405	447046	591968	336802	692134
A0A0G2JTR4	Abr	A0A0G2JTR4_RAT	ABR activator of RhoGEF and GTPase	229383	215598	223554	210589	224055	220585	229259	206558	215067	190520	229115	211634	231962	226003	217062	217087	753542	716709	738703	727945	682565	696792	740634	722826	712575	716441	769501	729720	711745	783423	754720	727781	775303	744842	780415	666644	740124	747934	712622	725437	717265	701938	756051	805075	732809	755669
A0A0G2JSZ5;Q63081	Pdia6	A0A0G2JSZ5_RAT;PDIA6_RAT	Protein disulfide-isomerase A6	695305	721728	781702	714072	718602	682170	814464	754658	731306	806536	751342	764939	764165	831941	788836	813827	678173	641046	689094	693010	720066	674398	725950	716636	726770	693753	780145	715565	688307	755800	756298	760435	659693	648454	681885	692267	665550	630728	743292	661743	660653	643488	673505	714716	658450	760506
A0A0G2K542;Q4V8I9	Ugp2	A0A0G2K542_RAT;Q4V8I9_RAT	UTP--glucose-1-phosphate uridylyltransferase	1157839	1186592	1111127	1014111	1032634	1063348	1081733	1040522	1045698	1058663	1104208	1105236	1106888	1109436	1074476	1083021	650639	698671	727385	713599	670040	681107	703966	714485	630390	691832	687932	714963	699002	714553	686113	687624	729103	727289	712066	701138	701274	665162	725986	678700	691537	697310	750548	719181	695900	716181
A0A0G2JUG4;F1LS67	Rgs6	A0A0G2JUG4_RAT;F1LS67_RAT	Regulator of G-protein-signaling 6	730390	707364	711611	650336	665563	717265	681356	643701	643750	669989	748401	672525	660086	718145	729835	597859	950064	1076433	1051016	1053760	1055684	988210	1049313	1183537	1016434	1019327	1133320	1153731	1063664	1242534	1020019	1094596	598545	626125	639584	544158	623863	567633	724554	648152	845548	540476	617446	600300	661224	675603
P29266	Hibadh	3HIDH_RAT	3-hydroxyisobutyrate dehydrogenase, mitochondrial	868957	875915	894143	927764	887339	885566	893981	925792	878135	919191	981609	915385	932539	963449	884791	885702	640937	677844	742969	672792	668985	656836	726267	726156	627212	673332	689186	692513	696962	782488	697988	711467	699120	662735	700934	660031	710657	614849	681520	734213	656608	633745	627026	671178	696136	720166
M0R7G4;M0R7V3	Apoo	M0R7G4_RAT;M0R7V3_RAT	MICOS complex subunit	772142	733257	696060	721354	708466	726832	664303	693277	803178	730213	746535	764604	768462	830336	787188	736233	734107	651504	637434	688359	698481	643044	732441	690606	736466	721870	791431	696403	775994	857386	772746	748827	664355	655097	685206	653091	663025	684984	680119	681194	618129	696592	703185	710208	708247	749895
G3V8T4	Ddb1	G3V8T4_RAT	DNA damage-binding protein 1	945164	1061673	1066529	920318	982990	946023	846554	926968	945526	994271	920524	737762	809242	923866	937690	952708	549308	661422	627559	623768	633697	658038	680936	685568	688364	645275	683615	646625	664847	651564	551668	601524	732852	569131	605115	711969	714693	619061	665731	717961	710112	744599	784001	644223	653137	576114
Q9JHY2	Sfxn3	SFXN3_RAT	Sideroflexin-3	862349	812127	833649	844049	784719	847712	780579	775168	856262	857670	773172	830976	837046	880832	865631	824701	706493	695992	681832	674593	689604	668353	716414	668988	769180	680903	737917	759617	772968	794748	720554	675525	589366	564627	621742	554709	564832	584055	619556	568798	647721	575097	595117	553709	603009	684144
F1M8M0	Rab44	F1M8M0_RAT	RAB44, member RAS oncogene family	386910	746988	518910	547215	580848	612740	589222	389116	635731	313656	557951	647522	638113	646058	424294	583616	830342	1120623	1170044	639688	527271	719237	1412994	1219571	872002	1353834	664977	784552	29804	588823	704346	1477387	905155	1176107	890832	277047	940697	705119	788913	1294685	650701	1246977	627143	695194	910518	1071844
G3V6H9	Nap1l1	G3V6H9_RAT	Nucleosome assembly protein 1-like 1	651123	676768	687735	691949	703747	656118	665043	681673	653597	653609	643468	638253	641069	650879	697343	649555	838706	771643	791376	773423	834323	825524	838063	733895	752577	771242	773450	783583	794356	789715	793845	837187	638863	693168	722483	696331	684486	714830	718420	657251	705373	726662	727456	689793	685265	652526
B2RZ27	Sh3bgrl3	B2RZ27_RAT	SH3 domain binding glutamic acid-rich protein-like 3	321131	206847	218405	205069	194179	197044	247726	245002	219225	193283	217912	209980	305014	213379	209024	222480	782477	658403	703196	648621	650599	696666	805201	750086	766396	729685	603004	961880	521322	564325	729934	728432	959312	942364	993817	936485	886799	1552541	837660	1053313	809566	931501	1271702	975558	972981	962133
M0RCJ9;Q7TPB7	LOC100911027;Mal2	M0RCJ9_RAT;Q7TPB7_RAT	Protein MAL2-like;MAL2A	224848	190744	202729	208526	181372	181985	189937	181098	199253	198166	198374	198574	217091	228767	160814	189690	586936	608068	669645	613085	644348	594588	699947	854301	1372878	829062	941380	662959	982895	789097	728825	788847	725475	783954	864789	794540	767544	807562	803538	895514	730315	923505	659872	812766	905497	847855
Q8CFN2	Cdc42	CDC42_RAT	Cell division control protein 42 homolog	699857	747210	729469	697737	685150	663200	778541	739135	726607	773930	726057	752436	747126	705106	797954	682817	706962	734899	747931	672403	682322	708630	640973	611345	639853	636484	645984	714006	693293	709444	693348	702319	683543	695422	709735	663941	702971	752536	701477	661980	671744	606933	725270	589844	658318	670421
Q4V7D2	Rogdi	ROGDI_RAT	Protein rogdi homolog	551312	581831	617768	540369	619770	690876	612750	638712	530890	571815	546321	481181	537491	568326	633609	547253	716332	699707	684590	707269	719099	711555	703939	685616	691986	692017	771194	691039	688348	706445	686784	743163	795388	791907	845377	823980	759235	840500	757258	873810	803931	848191	756691	769099	778782	766384
B5DFE0	Mpp6	B5DFE0_RAT	Membrane palmitoylated protein 6	1311417	1463916	1494546	1507972	1390147	1428828	1566546	1572249	1477566	1458840	1306927	1576027	1518978	1441375	1557521	1573378	618755	733105	734697	636090	686140	716609	613002	663830	752693	670857	644548	716491	697949	609034	613534	698698	645379	635746	683312	627054	724938	580806	714241	659420	695366	589931	671362	623571	619581	658395
B2GV55	Ube2q1	B2GV55_RAT	Ubiquitin-conjugating enzyme E2 Q1	1191688	1075127	1523381	1126381	732049	1394006	895932	1333270	1065204	811459	425674	822477	992903	697689	1245677	472817	374259	475076	354856	418835	366458	496059	284270	245428	284397	355651	291239	594879	508653	240282	282146	417265	1077115	597241	1013263	934056	629665	990627	795451	870013	688227	999150	947953	1236643	1029314	641517
A0A0H2UHS7;P12001	Rpl18	A0A0H2UHS7_RAT;RL18_RAT	60S ribosomal protein L18	581914	535758	534129	600480	588694	587054	632469	602023	670377	659491	702836	703921	719987	760863	610341	688499	689818	644833	648001	639768	721930	630489	849464	639088	922593	673763	712867	755702	869459	721573	730596	799998	633203	683658	697624	703771	678658	741351	614345	806639	686642	744251	760563	774005	719812	743614
A0A0G2JZI2	Eprs	A0A0G2JZI2_RAT	Glutamyl-prolyl-tRNA synthetase	803141	784326	801951	911253	761624	767247	767317	801930	763031	831963	578067	707408	740425	662619	791473	640583	766892	768015	692497	827467	826839	817880	615023	689450	631994	810833	751711	679163	719592	711839	819164	715121	571031	536663	569278	535005	525165	572852	634755	529894	677779	590242	502117	554214	549623	513586
Q6PST4	Atl1	ATLA1_RAT	Atlastin-1	230521	256083	243971	261512	271847	255780	255639	242682	249404	234299	253222	246249	248040	257027	239996	242484	869899	832503	864345	824863	920532	823858	807440	946900	955355	905487	877589	806858	801621	800632	890195	969064	645235	740230	683704	694803	707050	660292	747928	690101	801148	688665	696320	667572	667828	703497
Q8CGS4	Chmp3	CHMP3_RAT	Charged multivesicular body protein 3	684940	687749	642408	688879	744421	788095	749288	693763	695178	666306	676616	622730	679554	684645	640728	723829	753022	729215	721547	761428	691253	814578	727695	671249	771005	762565	750597	655296	703256	667329	767453	668112	724650	733231	738013	692334	664970	703666	723338	642857	754316	706302	703549	654332	675763	678704
A0A0G2JZH8	Pdhx	A0A0G2JZH8_RAT	Dihydrolipoamide acetyltransferase component of pyruvate dehydrogenase complex	563418	600251	576842	560592	594610	574892	476836	565667	674044	545334	686307	652710	661963	693538	606490	571805	670765	643633	628893	613913	645161	646041	738110	708409	749556	685674	779674	749683	764337	745330	646320	742550	736218	714578	743664	620087	728711	722080	700625	796207	707627	731730	797540	719720	822572	806370
Q6IRJ7	Anxa7	Q6IRJ7_RAT	Annexin	537318	471020	478010	503506	464380	461785	450344	481462	458475	480530	435287	455578	441568	448338	450291	478210	696729	675623	739410	683030	673710	692435	704767	674821	738366	695056	697571	630871	701597	587987	623558	745357	807470	814194	837939	857924	778854	839893	792904	790569	726235	868608	784534	855931	846751	834573
Q68FX1	Mpi	MPI_RAT	Mannose-6-phosphate isomerase	706060	731578	690092	663704	645247	717126	697173	691143	710933	634689	724614	695258	680666	686259	639377	707562	711723	742541	706759	609169	695792	657896	641544	748020	626628	643945	604640	684974	640064	650414	681398	658107	775474	753241	784098	691715	697853	755889	687096	725388	721337	750870	702480	661172	712747	681958
Q6AY30	Sccpdh	SCPDL_RAT	Saccharopine dehydrogenase-like oxidoreductase	618406	674894	659000	656689	692830	673246	672184	685333	690619	571352	724102	727464	720152	750759	719342	692574	1127489	781067	811457	963215	991504	842781	938872	840964	1012022	866614	944880	878743	850683	820978	1003050	935009	554461	540086	506718	538094	552947	534570	567939	508195	630380	508397	612252	479128	511257	528424
D3ZKP9;Q9ERS3	Cacna2d1	D3ZKP9_RAT;Q9ERS3_RAT	Voltage-dependent calcium channel subunit alpha-2/delta-1	252107	271591	258710	237250	278101	259010	268139	247897	242443	267440	289652	244244	255463	262664	256042	237027	868132	820010	777002	945597	843194	727655	907701	874047	851060	904621	892519	905748	748291	977466	862402	1035194	696604	735125	689007	613659	645095	591948	799589	659930	705595	621020	714161	657094	697412	712257
Q5QJC9	Bag5	BAG5_RAT	BAG family molecular chaperone regulator 5	898153	538262	911000	849202	525689	810750	683966	642795	623593	523255	626444	773302	688512	818327	854460	728837	747339	681651	543555	785849	696940	631131	467591	598620	461768	693943	672677	549246	743813	880204	698599	791190	546175	319364	629969	675542	677700	786973	740142	697054	791089	776872	409492	538535	819196	793661
A0A0G2JSI1	Aldh9a1	A0A0G2JSI1_RAT	4-trimethylaminobutyraldehyde dehydrogenase	1114252	943161	1133427	1093979	1052935	1062869	957305	989481	918552	1013124	891329	897390	898235	1085362	899033	930656	610860	592657	697860	660536	617061	707325	562155	526346	545560	609586	522364	613988	569750	671315	521600	590929	784991	633181	735727	700326	688451	734276	647093	652945	615664	721150	626237	647601	636224	718743
F1LMM8;Q64536	Pdk2	F1LMM8_RAT;PDK2_RAT	[Pyruvate dehydrogenase (acetyl-transferring)] kinase isozyme 2, mitochondrial;[Pyruvate dehydrogenase (acetyl-transferring)] kinase isozyme 2, mitochondrial	850552	1046792	1244916	1164818	1137194	1164896	1160574	1186598	1093613	1044745	1096978	1172585	1141217	1183261	1079746	1168078	440543	543660	535004	451257	456525	519831	543870	436171	474833	497916	433562	600345	538762	471945	411574	571885	710914	696935	700056	720410	629433	752875	656840	688429	593782	661098	713875	743700	693485	647620
F1M5N4	Me3	F1M5N4_RAT	Malic enzyme	470497	517225	497647	525430	454732	457082	501778	401249	551190	453488	538743	472074	509747	500505	494745	494191	827211	739027	669778	647913	663632	687591	833148	649380	837491	713396	687575	788792	788112	570056	608836	598396	995963	1047009	1011963	981894	894449	1083215	974936	1019614	869458	964820	973486	1031917	1129815	1030029
B2GUZ3	Mthfd1l	B2GUZ3_RAT	Methylenetetrahydrofolate dehydrogenase (NADP+-dependent) 1-like	1433584	1487944	1415278	1432962	1451601	1494059	1382623	1439689	1451211	1477838	1457718	1458926	1544000	1499066	1494849	1416605	584501	595653	642839	657566	686731	684190	601295	677261	757931	681190	696152	679764	720985	834351	719035	737943	590180	594946	567266	655999	649045	650922	587896	679157	687501	633057	636662	611768	639306	670238
P62483	Kcnab2	KCAB2_RAT	Voltage-gated potassium channel subunit beta-2	366549	365496	347029	262898	343377	279754	334944	366797	334342	400561	225545	277994	249938	345202	389191	241359	576051	605238	685936	748624	703689	597136	589472	799946	507477	746076	776955	614587	707471	927063	796802	724438	712407	758013	800894	782466	782688	896943	677449	887968	703218	935851	696158	802614	762800	750888
Q9QXU9	Pcsk1n	PCSK1_RAT	ProSAAS	560510	556075	589694	596719	507492	635550	597699	606484	566755	562346	624421	499593	595281	477225	485644	570263	697776	787722	683441	745391	716358	820116	714669	658045	888806	696469	609054	587749	615280	439404	609210	679440	1035780	917740	1087619	1106235	931258	1138239	1017192	935028	884484	985196	930853	799475	930629	839601
P62628	Dynlrb1	DLRB1_RAT	Dynein light chain roadblock-type 1	660646	674574	691228	670020	674823	671950	662927	671884	669601	628417	732632	645228	670088	657152	672941	679591	729494	768163	776174	785609	700887	728606	705991	773436	764521	747836	721041	665408	732698	690101	740924	735313	670078	702443	656767	670564	686093	642907	682681	666674	690089	646481	695262	685891	675500	633836
D4A3C2	RGD1304884	D4A3C2_RAT	Similar to RIKEN cDNA 6430548M08	767309	784453	856946	810500	810539	725626	864033	826682	803321	843473	804597	822206	857452	849905	794385	819691	645476	731983	666310	678380	651948	757151	724885	682614	649156	638525	637685	711344	727600	716506	700894	705333	494694	519564	536257	455166	532017	491576	541366	491507	618375	499516	505598	466413	534234	517049
Q99MZ8	Lasp1	LASP1_RAT	LIM and SH3 domain protein 1	671650	697120	696734	682007	681954	687056	711324	704271	682307	671303	621208	692669	680873	661022	692458	687401	683717	725307	702639	695787	712747	735242	638428	709934	784526	720716	761408	771138	724821	720049	762834	746201	526830	538856	565807	529885	558171	532229	642929	522400	659151	518881	586553	519205	546694	570593
O08557	Ddah1	DDAH1_RAT	N(G),N(G)-dimethylarginine dimethylaminohydrolase 1	166039	165775	151555	89798	121413	135939	100631	135313	138385	89029	161640	130649	132140	121352	100095	106087	1052314	978350	970395	915098	935403	1005526	880696	955197	1031184	946808	942472	935904	1031983	896206	964237	961104	666463	699065	655324	571112	682304	568889	804629	549804	736164	515226	768391	613339	745457	741399
P70566	Tmod2	TMOD2_RAT	Tropomodulin-2	647325	666271	681344	681689	694518	670924	712124	690023	664908	713797	668792	638576	638084	629844	659214	680672	676274	667018	704701	644529	646754	702276	664157	629141	711722	645198	668749	687590	658703	651318	630891	631349	747145	757911	766773	743563	734974	698647	739620	714284	740323	700628	736792	746842	751878	699486
A0A1W2Q678	FAM120C	A0A1W2Q678_RAT	Uncharacterized protein	818340	974845	969036	963260	979291	1070881	837703	982372	829258	810145	834016	884686	913374	903191	840706	815827	618565	607062	683205	647349	769781	699789	577784	680973	594684	639574	700529	641676	631309	779177	691291	702276	379329	409313	371019	401514	414558	379896	406825	398386	532900	413106	429412	422788	400932	404614
G3V9B3	Mag	G3V9B3_RAT	Myelin-associated glycoprotein	615776	581608	567314	595946	503329	482543	680246	516641	807366	513297	567764	637314	698726	648958	532589	607119	831315	918464	1092734	975931	565562	794275	712354	588433	423752	557271	567516	517382	867949	751994	720701	616155	985210	1098037	846100	801240	913123	1056029	616292	729707	584522	731693	674449	854485	704307	709393
P31422	Grm3	GRM3_RAT	Metabotropic glutamate receptor 3	337271	366602	382192	358031	365341	367674	378533	381688	328806	344635	348386	316250	352545	307077	313252	365284	1161810	1189150	1220708	1145605	1269460	1115050	1220397	1341856	1164862	1291592	1405101	1225971	1196250	1409649	1211474	1340408	611387	680033	677184	546869	710196	569784	875020	671511	940083	540167	720935	569948	684728	726126
A0A0G2JUD2	Sar1a	A0A0G2JUD2_RAT	Secretion-associated, Ras-related GTPase 1A	769919	661737	785008	726453	716384	696470	750716	753312	681440	722328	657940	744948	737136	724004	736456	708651	673577	652217	612394	679832	586590	671016	572773	627481	589972	617244	592051	655638	638225	598589	624904	613043	730016	687728	660028	722109	622493	666242	683014	690841	622983	693037	694828	676920	688874	660844
A0A0G2K261	Iars2	A0A0G2K261_RAT	Isoleucyl-tRNA synthetase 2, mitochondrial	654899	635467	670849	687072	670521	671302	631313	694431	731316	685154	698143	690865	698717	747686	673507	710171	724945	646366	643703	670262	652157	715669	690642	679069	752788	703998	748874	797332	729124	787274	710287	737692	657534	645297	633447	627340	657103	697112	670005	660967	676540	690930	698356	679411	660355	675414
D3ZY93	LOC691670	D3ZY93_RAT	RCG23461	738543	1184535	583620	137510	989561	970593	932135	578392	511031	1094919	1073491	1149342	1182244	1247378	784114	651592	584875	658686	145627	610818	678224	675157	150602	640563	679099	1209730	655490	1273465	1223214	1274553	605491	570367	634164	1160663	738177	741717	747985	1285669	652731	659231	1181868	177972	591370	664160	550974	1173929
D3ZCD4	Pitpnb	D3ZCD4_RAT	Phosphatidylinositol transfer protein beta isoform	709192	739653	695974	676230	729531	615191	671748	621774	712115	666116	709131	669035	715404	688536	699771	695925	761143	693050	717576	683622	649712	666403	682926	704591	628694	654598	703336	653347	690961	694545	709389	648568	687827	701491	658137	636303	627972	636665	678648	571269	635170	617037	667791	567546	671707	688413
P00787	Ctsb	CATB_RAT	Cathepsin B	777567	795428	763237	780584	722772	798678	725738	833882	791009	798943	720001	716021	716047	786856	828257	710052	673112	717874	702276	666303	670932	714531	605069	714186	632377	675197	652264	638081	736333	715552	712344	681569	569265	552382	577899	589737	563212	637441	579694	548111	664060	619508	573697	517581	591534	578327
P11730	Camk2g	KCC2G_RAT	Calcium/calmodulin-dependent protein kinase type II subunit gamma	412131	440471	422850	454430	435190	413138	422893	427465	469718	454990	448567	435692	436395	401306	455495	478987	971135	1048905	1164678	1134615	1153593	1046257	1007352	1359285	1074908	1301389	1346757	1101913	1174450	1348610	1237677	1210601	655245	673915	667796	641231	736154	688103	713867	687412	877336	650343	638772	574654	664564	671546
B5DF65	Blvrb	B5DF65_RAT	Biliverdin reductase B	641590	542761	623025	552143	545140	687364	576139	741081	528373	661652	601073	585715	555301	570602	621666	563464	667920	670109	632343	607282	664495	754521	595514	629680	678139	696140	698968	685869	682856	558837	578809	672247	812910	728077	729568	840308	724751	826462	776220	844662	736535	801516	812710	820095	748910	793878
A0A0G2JUX5	Purb	A0A0G2JUX5_RAT	Transcriptional activator protein Pur-beta	786027	827224	826835	817620	830861	836688	847586	829179	810810	826867	794049	822894	822620	836470	813680	820359	609801	682440	689949	652115	647005	662661	650456	699547	624075	614313	629231	704176	632151	695427	681772	675100	617399	591665	643518	625155	661114	647323	624456	641693	654739	631941	637020	638511	635910	671940
G3V8G6	Hapln2	G3V8G6_RAT	Hyaluronan and proteoglycan link protein 2	862829	832349	926239	792926	884992	782212	743290	722789	902864	625587	788468	773413	773612	678901	644515	679932	700369	725479	1042245	846911	532457	702960	628994	547182	340833	442339	415600	421076	496128	465579	551321	419119	816651	844059	787718	671918	754212	811412	547630	650373	554259	598159	567652	606604	525054	593361
P01026	C3	CO3_RAT	Complement C3	607302	503772	855571	680552	463705	917747	593988	694948	699813	931489	1053930	992260	833872	602987	848218	668939	541799	835870	565200	335201	848090	724059	696757	1047185	653456	113153	681782	667373	604080	345539	767465	403010	642203	482069	525991	358880	769276	294669	665601	299311	726867	712687	600318	937870	617070	693644
A0A096XKT9;P11661;Q06QA1;Q06QK5;Q8SEZ0	ND5;Mtnd5;ND5;ND5;Mt-nd5	A0A096XKT9_RAT;NU5M_RAT;Q06QA1_RAT;Q06QK5_RAT;Q8SEZ0_RAT	NADH-ubiquinone oxidoreductase chain 5	672201	648790	612612	618912	662394	707946	623443	630944	743107	675915	708550	726184	716918	783501	677695	726355	684986	592743	573685	662950	665802	654033	703442	636905	725623	642069	683703	728878	720895	705302	709145	738128	627358	596504	602700	632321	605202	640935	618848	669755	670252	656616	595442	648434	671349	664604
F1LMV9	Coro2b	F1LMV9_RAT	Coronin	922381	882130	837365	921105	905489	836317	881190	857989	848946	891245	830818	906071	936759	919490	860823	989561	472918	514675	525550	529684	501290	510638	529105	558266	490988	465533	461889	451498	480781	546059	499874	496487	669368	673370	658624	712355	718261	733805	587774	720228	599288	681926	539476	673799	601883	591018
Q6P9V6	Psma5	Q6P9V6_RAT	Proteasome subunit alpha type	674099	678484	679314	715005	707509	759490	700746	728835	707223	661825	720593	633840	702667	665552	729758	779828	611999	673785	652599	619442	601725	654915	623468	629682	655762	580209	640150	642975	638264	626159	670778	671709	669127	670167	631219	633909	671894	727147	666867	708212	634164	657955	704660	637961	690627	666447
A0A0G2JZX5	Iqsec2	A0A0G2JZX5_RAT	IQ motif and Sec7 domain 2	554594	590609	575250	546394	537621	526478	561854	538365	537946	498054	513496	537535	519913	513957	538095	519092	723487	829229	813946	690814	744648	782685	685687	767935	798125	786848	750774	806872	751320	748577	718989	820227	638883	707867	700412	628162	690974	667717	693621	664109	710380	641868	659988	647250	639194	681502
P04182	Oat	OAT_RAT	Ornithine aminotransferase, mitochondrial	493969	495563	525022	507790	537558	547048	529433	560814	540489	541296	538062	566717	543998	575183	540200	532222	639495	634813	657796	686962	663493	701074	635636	683935	702011	669104	679573	726760	707376	738629	717939	705295	627122	660853	666719	691264	696512	708217	699308	743893	660647	705020	700173	722260	705980	728657
A1A5L1;P70645	Blmh	A1A5L1_RAT;BLMH_RAT	Bleomycin hydrolase	844852	931343	885143	873162	971009	901440	899386	895964	873051	828069	945478	889445	842177	815480	852551	863903	600965	779841	750518	691011	645892	713096	703374	703678	576518	629595	644173	670379	654477	683845	628025	631239	618963	665089	614887	590693	644823	623170	603796	635515	635400	580355	588008	577235	589627	589099
B0BNJ1	Sri	B0BNJ1_RAT	LOC683667 protein	804658	955655	819109	841255	883125	875471	895218	811501	835581	819904	927001	839608	908442	919313	801068	891126	562021	745622	720892	533286	493592	538909	623501	609835	635721	494439	484907	547157	542088	488197	470506	531553	733665	760278	724299	664430	664560	601752	616549	723802	657825	629728	558701	634700	668946	648813
P08050	Gja1	CXA1_RAT	Gap junction alpha-1 protein	407115	433330	433981	462786	353973	411970	412821	398091	522482	395497	414594	426738	380444	366091	403345	400038	668996	731510	770111	593125	598138	727604	569116	547430	674038	599120	612372	863124	727345	486406	469981	688166	1187062	1054185	1093172	1166865	1040915	1125600	1029060	1175951	1059482	1105463	1237429	1247143	1021295	976957
A0A0G2K9L2	Tom1l2	A0A0G2K9L2_RAT	Target of myb1-like 2 membrane-trafficking protein	705169	755083	687840	676964	684777	674213	703981	663404	708227	663950	701510	692682	705698	665124	647904	637489	635478	748755	724479	620101	623485	672491	603814	646242	661357	628607	651258	733194	688662	650885	657627	662528	658981	696755	720731	608957	621854	624563	702297	643346	618485	596907	669723	616069	661399	647342
A0A0G2JVB6;G3V7P1	Stx12	A0A0G2JVB6_RAT;STX12_RAT	Syntaxin-12	570242	581900	584562	538908	597472	599264	591273	590228	546811	557053	568381	551496	592992	572962	564390	554328	703487	742899	707727	647184	670791	734246	717511	632247	795563	586328	665604	663740	671537	547839	624800	672329	708724	675486	672275	708824	723124	684165	711934	692131	726712	662576	659583	590571	656912	693382
B2GV37	Zfp593	B2GV37_RAT	Zinc finger protein 593	961905	850462	867023	944747	440495	869885	793591	853245	700889	930328	772421	857038	879769	839611	891707	774280	588913	542833	659907	599866	742800	606297	590830	680203	572499	767519	746567	622097	713679	937854	715880	690403	268528	238392	251806	253826	265069	265312	261118	241359	443191	262511	283983	335036	287370	271248
D4ADE8	Ddx3x	D4ADE8_RAT	DEAD-box helicase 3, X-linked	725699	705530	667362	669244	681826	653359	684183	658564	685808	646350	616370	638465	668885	655703	690600	655415	639541	611554	641867	643334	621060	631258	603714	665185	650776	645937	697152	634765	672532	683863	632035	608791	670762	647096	739006	709255	659132	669175	656675	635254	676951	700716	660449	727038	659893	623270
G3V6S5	Mthfd1	G3V6S5_RAT	C-1-tetrahydrofolate synthase, cytoplasmic	936365	1005136	1015523	918681	971275	927387	1031063	931431	1019204	858592	917144	925322	988104	952597	875337	977433	558760	628527	653275	584409	575063	601725	609733	550235	538107	545831	532186	595406	660885	568636	586581	621041	685391	670360	636022	663275	649097	645900	640895	671661	624990	582863	603392	657147	684546	657427
B5DFJ1	Nkiras1	B5DFJ1_RAT	NFKB inhibitor interacting Ras-like protein 1 (Predicted), isoform CRA_a	638904	600410	722297	637822	541068	665665	679697	699420	630812	698309	411309	681841	676388	776334	743303	667018	656357	546337	603746	700401	698970	656777	685894	695293	670267	647066	747988	683374	675623	744864	706154	703454	630164	557415	622944	657998	587432	583427	648139	608369	623652	590135	674943	692764	580515	655778
G3V6W1	Gria4	G3V6W1_RAT	Glutamate receptor 4	538217	534556	529850	549353	557517	547714	567184	562683	547184	547759	496202	527601	525361	498493	577317	516759	624787	591514	625457	656256	680493	584069	583357	677742	688529	677210	688599	649965	621709	663555	611195	673637	756483	743249	765355	809670	766057	834296	689194	820562	745925	874357	753077	843635	827917	748190
A0A0G2K0W9	Psma7	A0A0G2K0W9_RAT	Proteasome subunit alpha type	686507	706093	643966	675875	689443	671401	652821	702237	655236	681764	664050	644499	637255	658632	705957	673622	616424	640618	622299	624808	626682	662507	608811	651377	673280	633767	638039	611211	635384	575649	622798	617032	636205	648003	665084	660509	664383	698965	705054	690733	648345	692244	659670	664489	647996	659252
D3ZVR0	Tubgcp4	D3ZVR0_RAT	Gamma-tubulin complex component	401339	556668	454081	352074	486031	408853	456810	428671	459915	358532	507572	476169	499698	564737	433701	462097	602317	785958	752436	603419	621360	728306	720772	672517	691007	545614	710824	188186	586344	618801	703657	824970	906508	823802	751189	659499	782428	729932	711568	751686	60324	799072	685416	654539	775659	869529
Q9Z272	Git1	GIT1_RAT	ARF GTPase-activating protein GIT1	309769	340434	325996	317604	336662	309877	320534	305731	325903	302005	310512	305279	307836	303316	305505	320282	654570	647916	617551	630980	672111	628969	617381	663831	690531	669065	661525	599193	610794	608387	662696	728941	654482	663180	670688	666469	706322	676027	692858	735745	701330	734851	686298	665718	692167	696976
Q6AYN4	Phyhipl	PHIPL_RAT	Phytanoyl-CoA hydroxylase-interacting protein-like	639491	669231	666780	620875	674473	654816	677885	663463	633922	654861	643834	649671	676959	672636	632603	643738	679707	708533	699885	634064	672784	694245	663027	654092	695183	692836	648488	717509	697249	675460	663686	673335	596461	623620	660615	567426	640185	591955	697983	578334	641120	599175	651842	602996	623363	635776
Q64057	Aldh7a1	AL7A1_RAT	Alpha-aminoadipic semialdehyde dehydrogenase	735546	699857	712853	618328	686323	627597	703050	788616	644596	601755	668302	661064	689370	685901	696674	643025	715802	682544	621187	593295	567401	567563	740686	626152	523732	506061	598168	724349	669224	710326	615118	660230	711007	661145	644453	551158	618001	524404	706379	699222	634203	520828	682869	599402	653539	669887
B2RYR8;P62243	Rps8	B2RYR8_RAT;RS8_RAT	40S ribosomal protein S8	456822	423071	475907	554840	559145	569449	580144	573247	598706	597945	617250	551183	604801	652121	527938	623112	613573	561214	742037	815004	506237	639234	813173	895919	1089366	799422	749959	569691	1036177	882895	809719	609882	749162	792315	883487	840028	653942	868447	758262	856919	635491	857141	517854	859808	941173	712908
P14604	Echs1	ECHM_RAT	Enoyl-CoA hydratase, mitochondrial	739220	697607	717726	668506	673107	683130	718665	715358	697562	716942	784283	723422	712717	775212	723450	731214	632021	562949	617800	582506	575633	557637	693862	591868	554470	602139	621681	678025	653753	700805	576859	595345	671046	611969	623620	571398	611872	580065	636020	650433	529727	603518	615790	695383	620071	664367
O70593	Sgta	SGTA_RAT	Small glutamine-rich tetratricopeptide repeat-containing protein alpha	650021	667196	688867	629601	632272	648570	653660	658983	628025	633203	606805	651904	631631	650731	666205	632072	650631	696778	639096	615183	619748	621037	639596	582516	577855	568071	605120	640325	628710	547380	575357	586137	726085	720547	721520	673967	658425	681999	713873	677429	598427	661050	729167	694113	725735	697732
P47971	Nptx1	NPTX1_RAT	Neuronal pentraxin-1	447114	445778	481667	496321	496391	507306	526546	515240	533636	499245	457977	480240	488098	456145	490303	480114	626817	657940	608462	631640	681257	645032	655696	723471	719357	774055	603801	646604	604087	631254	649601	727677	997318	935979	991925	994117	822419	1022476	753501	966376	892875	1089840	827105	1059121	946509	863574
Q8VI04	Asrgl1	ASGL1_RAT	Isoaspartyl peptidase/L-asparaginase	522570	501061	532166	517429	511816	540701	533791	565598	533369	519927	511056	498082	520085	447403	487922	470615	609461	649500	683262	671315	635863	695557	655664	646014	595578	712863	596586	699668	693660	642416	602672	668182	705200	686721	718394	708233	691300	735286	747858	724788	697743	746604	721158	747686	789661	694055
B0BNL2	Pin1	B0BNL2_RAT	Peptidyl-prolyl cis-trans isomerase	374736	407232	398884	383237	365263	374952	401424	371026	386840	354372	414261	377544	392198	378368	359215	359531	765951	706772	784787	708065	735742	663181	781255	808159	782701	789716	827659	742894	770115	800761	753073	716975	656887	669795	671632	649331	625371	585003	718685	635966	690292	646415	640067	674824	648940	650505
P50408	Atp6v1f	VATF_RAT	V-type proton ATPase subunit F	487294	510749	502259	498663	507482	528879	470199	465671	525186	481136	472900	471267	459925	480153	468433	483262	636851	675699	645815	632231	654771	693440	633703	663862	681943	652801	658047	651345	693029	587201	604887	624096	714070	681921	701336	648375	676525	732426	663186	678995	694786	673691	684707	656541	698280	666864
G3V7G0;Q9QXU8	Dync1li1	G3V7G0_RAT;DC1L1_RAT	Cytoplasmic dynein 1 light intermediate chain 1	377549	1096344	710996	1078763	933187	616881	429089	913731	1148769	290169	994234	1129611	1064399	1085411	1580642	1212853	626998	712223	548533	654542	694642	662760	481472	671535	592944	903484	491161	514839	778549	730148	533935	308399	477888	247358	478264	695953	482504	582894	439873	648348	726538	565659	583279	455405	442528	713065
G3V8L3	Lmna	G3V8L3_RAT	Lamin A, isoform CRA_b	1714281	1856451	1737496	1786522	1715061	1760882	1713177	1818779	1639722	1742941	1559069	1680040	1644679	1671860	1688700	1823042	595115	837266	750205	647590	648267	766435	592057	569057	606854	594906	590635	766591	750428	667843	606432	709165	513786	582753	504440	512114	603126	552828	536064	562090	626537	507142	565211	501334	536833	553808
A0A0G2JU07;Q7M767	Ube2v2	A0A0G2JU07_RAT;UB2V2_RAT	Ubiquitin-conjugating enzyme E2 variant 2	1734148	1708541	1771216	1666957	1682916	1694888	1763381	1706148	1671811	1577258	1682123	1545747	1671273	1666754	1642069	1634365	529437	700008	684322	594132	600655	647034	635577	637557	536135	600564	609422	681328	689498	828301	637532	636124	573587	638567	646642	547833	552401	587537	635129	582167	603338	589174	677858	558205	607497	586488
Q5BK81	Ptgr2	PTGR2_RAT	Prostaglandin reductase 2	898202	1002964	1000891	860556	849248	878010	1032824	910522	895830	818785	908721	820899	909401	863864	888502	982270	594847	649107	691565	598065	536682	592965	614420	617821	548474	566986	529437	519850	595895	578085	572297	616640	709134	664901	669611	624777	671677	685099	607453	635354	593818	629874	595169	606675	646292	581326
Q63150	Dpys	DPYS_RAT	Dihydropyrimidinase	498372	569373	538222	496146	489079	478841	502538	472635	501641	520958	478087	437638	493502	516048	495545	460131	883423	693546	727398	719596	700659	736922	694331	662731	673814	620438	607049	721579	220152	641887	635199	724601	654618	711738	695855	670245	650410	696600	663179	623626	627031	644671	740042	704413	794923	738418
P62824	Rab3c	RAB3C_RAT	Ras-related protein Rab-3C	359022	398504	369394	307559	342689	394050	358671	356833	366869	372987	389688	419244	378580	488786	382271	279734	920691	698419	565765	561004	644332	627169	694372	550583	764749	614254	666463	814665	651241	485630	589788	725832	874561	789321	806474	725696	691906	763570	884983	770323	640126	779022	934445	1031214	737032	885476
D4A1G1;P35745	Acyp2	D4A1G1_RAT;ACYP2_RAT	Acylphosphatase;Acylphosphatase-2	686991	721533	660254	658320	686261	642552	732855	708836	774187	703673	664314	646317	710364	704048	713298	665200	460396	478033	475336	505046	465808	487455	488843	523447	443184	478416	462763	488599	524200	582746	504232	514880	642969	673138	657186	650420	619731	691736	624617	686711	572368	667309	629716	712272	671413	633302
A0A0G2K7X0;Q5PPH9	Anp32a	A0A0G2K7X0_RAT;Q5PPH9_RAT	Acidic leucine-rich nuclear phosphoprotein 32 family member A;Acidic (Leucine-rich) nuclear phosphoprotein 32 family, member A	1584847	1509469	1534059	1530571	1462469	1448983	1497270	1430226	1442540	1583655	1475768	1488046	1558466	1540531	1494421	1403436	627357	762519	678253	626804	616214	709967	623309	551750	638174	584511	562634	722703	704635	579180	605610	604387	620016	549956	560466	568881	649734	585936	560507	589464	639893	578869	666767	678968	628241	598110
Q3B8Q0	Mapre2	MARE2_RAT	Microtubule-associated protein RP/EB family member 2	763669	728896	759114	743510	741310	747096	743933	741585	769730	779603	762362	809189	781919	742673	759997	724878	674756	678278	678461	640961	635055	639747	596599	637768	678380	635582	615958	627902	649710	572103	592210	589793	612548	591684	638997	578252	634059	579813	639936	546329	618616	546698	642309	611058	593075	601880
B0BMW4;B4F771;P63095	Gnas	B0BMW4_RAT;B4F771_RAT;GNAS2_RAT	GNAS complex locus;Uncharacterized protein (Fragment);Guanine nucleotide-binding protein G(s) subunit alpha isoforms short	666071	684781	637954	624897	632894	644695	599214	678914	618682	617043	593741	624348	591377	563134	627032	566222	727010	792945	748452	734427	749333	742200	671194	783958	717197	719603	697619	732242	726862	679205	676285	774588	584422	618757	613474	596021	632663	581579	706262	595566	651310	585051	642058	545566	576969	596138
O35987	Nsfl1c	NSF1C_RAT	NSFL1 cofactor p47	719124	704897	775214	720365	672472	683164	716935	716426	689589	681938	661803	668303	663948	699974	662048	675646	654567	677804	658518	640144	644656	674771	714182	627338	653382	637647	617874	628666	617010	567875	595353	633837	586711	609459	593200	589032	584717	546361	628388	543318	614080	561370	605097	559193	552616	589591
Q62648	Grin1	Q62648_RAT	Glutamate receptor ionotropic, NMDA 1	181683	191636	192933	197935	182148	192041	178892	170885	197751	191436	188022	193538	201919	202659	183858	182253	587562	579551	576491	601575	637477	604187	617944	694996	741378	666932	651644	666352	608343	656141	634980	714958	778816	737848	757010	807752	792061	828636	689538	860737	700315	858205	726787	888425	817594	791361
A0A0G2JSL0;P28073	LOC100360846;Psmb6	A0A0G2JSL0_RAT;PSB6_RAT	Proteasome subunit beta;Proteasome subunit beta type-6	595391	647617	641012	660352	670805	689934	679230	678747	673458	660546	678366	632877	665922	653303	695820	691828	589929	627086	616969	600703	606150	634582	589702	618003	660658	594248	583652	623318	610350	576763	609951	650745	594593	647577	613348	637386	657291	679343	635300	625417	648373	640599	615042	601332	646687	631504
Q08877	Dnm3	DYN3_RAT	Dynamin-3	855240	903742	894443	850575	886671	848988	858897	826448	869752	824934	824563	860393	929343	851065	825202	830333	571105	680434	707456	647306	567766	677396	659267	667407	689248	589060	605071	616360	662129	626931	569083	625404	378169	430655	412462	366134	408858	332844	483816	379584	545065	335151	390519	342321	415026	405052
P60905	Dnajc5	DNJC5_RAT	DnaJ homolog subfamily C member 5	613275	662091	643371	601664	634933	603340	613690	588255	562581	582222	611574	561667	547565	526826	600935	542295	746728	743383	674376	654859	811374	714728	721677	653272	636438	711065	699029	772532	647608	639773	656140	789606	623011	620981	625840	583634	645848	595266	678905	591714	704725	594506	713349	565577	646203	664455
F1LXT8	Dnah6	F1LXT8_RAT	Dynein, axonemal, heavy chain 6	1123840	934412	1223951	575581	529765	929870	312814	1201605	968878	1015009	382572	551051	672082	530254	1285004	172596	636647	653327	422533	759892	802870	690981	180097	308420	587406	726901	689104	744928	774627	813168	626533	455048	555010	161590	537861	533551	142174	615989	595150	364929	604640	680897	739857	723350	800342	98873
B5DFD8	Sh3bgrl	B5DFD8_RAT	SH3 domain-binding glutamic acid-rich-like protein	595100	666401	638572	574510	536609	606298	573526	647976	518603	564898	529048	564480	519847	552212	604049	542376	600947	666394	636520	589512	588603	652342	523997	524032	561807	439421	617710	704370	770968	741671	587218	630900	864002	764897	835877	833632	780456	875840	718286	806812	694163	838097	807475	918562	786745	850231
P36972	Aprt	APT_RAT	Adenine phosphoribosyltransferase	723223	714933	757978	734560	681656	700249	721164	782495	676146	677433	666323	652332	692907	601387	714334	705347	540463	571406	557692	533107	551991	579348	547656	492460	544976	539715	553452	558606	544572	530825	510272	547623	637243	635100	663009	680092	683920	659487	599796	661381	617283	615537	639577	622957	645377	626304
D4A3J3	Cep120	D4A3J3_RAT	Centrosomal protein 120	574336	604195	650354	570257	700623	674312	603669	530938	532177	537503	345308	702174	719007	672050	688349	656731	678688	647479	706668	710464	665687	606223	700955	801521	557273	637900	703581	703575	639172	1053317	777663	809709	599007	634647	585271	499734	584334	566383	535213	572413	583025	514274	530239	515939	610197	336000
A0A0G2K6E7;B5DEJ4;G3V9I7	Adck5	A0A0G2K6E7_RAT;B5DEJ4_RAT;G3V9I7_RAT	AarF domain-containing kinase 5;Adck5 protein;AarF domain-containing kinase 5	662888	650064	668349	658335	618065	637770	673799	677687	669996	654775	620007	634524	657688	646341	607617	623956	478745	537596	508052	450676	475298	491120	463086	463106	515272	428949	470406	472387	465769	439517	432619	455388	686920	699964	732088	643810	679871	695399	630025	678394	544974	668528	600307	662725	697193	688054
Q5HZV9	Ppp1r7	PP1R7_RAT	Protein phosphatase 1 regulatory subunit 7	468343	495049	492064	463266	471411	453564	481456	467221	517278	454324	490002	440293	464537	471312	461734	433423	632083	728135	663575	643471	578135	624735	640733	634422	692786	623584	660866	603153	628045	573968	607639	643301	729594	795678	755699	707280	742493	713942	700683	747151	707624	738110	729796	731506	789096	742542
Q9WVA1	Timm8a	TIM8A_RAT	Mitochondrial import inner membrane translocase subunit Tim8 A	735253	664583	648958	664892	652238	679615	662280	669697	677418	669312	637189	599070	620489	615612	608235	649391	610878	578025	620442	629034	584792	616010	692019	641417	598148	600809	635103	567950	613369	666257	557646	573185	639111	612119	676107	666895	634139	607134	682414	679711	622641	679845	576216	646222	601141	637830
A0A0G2JV31	Xpnpep1	A0A0G2JV31_RAT	X-prolyl aminopeptidase (Aminopeptidase P) 1, soluble, isoform CRA_a	601837	644031	634971	585762	672668	638128	668178	633207	654653	560110	555455	619107	701995	618936	613585	629910	600512	636405	605505	597523	594684	590415	550547	602485	626074	555774	605267	650399	640482	637627	610700	629782	710813	712474	672369	650823	641366	664608	659266	646490	609077	661237	581244	651864	708845	660086
P01041	Cstb	CYTB_RAT	Cystatin-B	752360	679070	754916	745577	664125	724412	739693	781652	701791	735605	709261	716118	722879	691077	723072	723953	645651	682520	703090	684338	628505	651523	620004	618021	558769	655291	620373	639620	674552	612158	598715	585177	611060	607139	605662	579191	592708	608953	630951	580277	600541	559036	633308	617374	584042	569158
A0A0G2K0M8	Ncam1	A0A0G2K0M8_RAT	Neural cell adhesion molecule 1	680146	720415	659861	713977	514705	632381	664227	483999	495528	608008	653376	526717	590795	588781	640097	495254	694100	784908	692189	625949	666261	729051	596203	610993	790366	624278	657378	811939	712799	537374	582775	657174	589177	640062	592656	622422	625285	546321	709173	579473	683993	534325	753799	491462	518622	640438
Q4V8H5	Dnpep	Q4V8H5_RAT	Aspartyl aminopeptidase	765229	747813	773611	718951	745489	784558	759606	721936	713602	724900	700614	663678	736236	736906	734277	719342	672075	619741	685097	684491	619743	639652	614582	596807	601574	591033	606572	629738	664323	608069	633485	646137	613697	580695	613280	592816	626447	623906	594435	581921	620226	572702	612670	615537	607849	643613
Q63228	Gmfb	GMFB_RAT	Glia maturation factor beta	612101	555544	619395	580066	574843	600022	605819	629206	600952	622486	555885	578779	559876	553155	609702	579979	762426	620883	662454	629613	677552	633765	607978	629541	696608	609816	659279	653898	595113	602371	649374	623814	891454	846232	974654	847296	825663	931130	825767	802081	728542	859702	883930	855963	934799	862400
A0A0G2JSJ3;A0A0G2JVB0	Slc2a3	A0A0G2JSJ3_RAT;A0A0G2JVB0_RAT	Solute carrier family 2 (Facilitated glucose transporter), member 3;Solute carrier family 2, facilitated glucose transporter member 3	438475	466943	449765	434406	387543	439001	381109	384965	349720	395852	381823	387691	367519	365604	390317	380624	868189	862678	766494	752154	858276	788176	857508	798796	851013	822728	798981	786287	744168	654910	777368	769068	615977	661347	629179	601644	661121	587153	718846	615627	670810	620259	685667	537725	587591	628791
F2Z3S9;Q62681	Nr2f1	F2Z3S9_RAT;Q62681_RAT	Nuclear receptor subfamily 2, group F, member 1;Orphan receptor COUP-TFI	168198	655194	564001	647911	672051	583872	496570	108615	538723	561412	671845	669259	124881	662602	641290	657502	563243	154491	663114	588932	699794	627965	662837	640944	779104	658009	628316	567260	557945	138009	553236	159052	650505	676699	569401	711470	672780	152050	637259	696969	121611	658493	564995	634429	135703	617124
Q68FS2	Cops4	CSN4_RAT	COP9 signalosome complex subunit 4	639318	623020	626201	613776	614723	617267	624283	616453	653402	608474	625571	577024	581042	600930	613552	608689	630671	619641	632789	629015	609073	646682	621206	659375	662449	648473	615172	578908	614259	612847	637122	613807	639711	674624	660974	693316	657781	674105	658060	682212	610055	684849	656638	633870	648145	613083
P40329	Rars	SYRC_RAT	Arginine--tRNA ligase, cytoplasmic	655310	694495	680937	720623	705634	715741	690484	709564	687505	700814	661231	672943	699027	681134	679178	715798	599836	588263	579144	586247	638164	623679	630680	673532	599780	641646	581107	580910	552024	575236	640915	681368	554649	583076	576000	630063	643079	617147	582636	613533	621971	589129	575922	560955	602545	600591
O35112	Alcam	CD166_RAT	CD166 antigen	583787	520652	582484	558597	494103	600252	545617	615365	430523	580823	476921	589425	521921	589861	568012	553893	930255	710672	696399	774701	994793	894980	711544	751302	932313	926903	873244	811552	755102	734783	779087	869661	546843	561629	562963	617381	598936	622914	679267	654950	757800	629004	749593	574497	611050	624517
F1LPG3;O88588	Pacs1	F1LPG3_RAT;PACS1_RAT	Phosphofurin acidic cluster sorting protein 1	416960	400027	424350	433181	403620	395097	376741	413614	355951	399049	345691	344066	365593	360471	403759	384446	697230	740677	713363	703036	714889	705843	685983	669131	714889	731096	650445	724162	683219	610391	672127	691807	611164	616752	628198	633104	611026	596654	641911	574533	687401	591206	673361	558876	621136	649953
G3V914	Gria2	G3V914_RAT	Glutamate receptor 2	291134	304490	313921	299448	307537	316844	339925	326661	324071	317677	307953	296424	308245	297664	316639	301571	620442	609100	579426	591761	656113	583915	599997	652033	704140	667603	663958	616869	576977	598854	630148	681932	987796	948780	1008264	1035720	951184	1107884	826337	1109310	813058	1140673	894568	1188878	1117715	969708
P0C6S7	Anks1b	ANS1B_RAT	Ankyrin repeat and sterile alpha motif domain-containing protein 1B	105261	100398	98816	107874	105578	107488	116244	97004	114238	111180	109767	110068	115282	121521	98162	108164	635804	585829	612205	620146	659018	561721	617329	737399	810839	704283	693229	619968	657610	691473	674319	677468	634783	631691	682956	671304	609460	657810	619159	670012	686456	762408	608039	758100	754460	666761
B4F758;D3ZCR3;P63159	Hmgb1;LOC108349189;Hmgb1	B4F758_RAT;D3ZCR3_RAT;HMGB1_RAT	High mobility group box 1;High mobility group protein B1 pseudogene;High mobility group protein B1	1882246	1541083	1732073	1945210	1843833	1887306	1750516	1860226	1591465	1993064	1714627	1661870	1928832	1575187	1638425	1693794	585131	803820	684743	609792	650531	719961	607151	585290	535330	595289	509206	659514	686857	616961	597295	545014	611571	589155	557763	619876	634555	512313	580459	592026	613553	578494	615900	612673	586561	619545
D3ZN37;D4A5S0;Q63644	Rock1	D3ZN37_RAT;D4A5S0_RAT;ROCK1_RAT	Rho-associated protein kinase;Rho-associated protein kinase;Rho-associated protein kinase 1	722054	723953	728810	637359	625652	629989	669812	626645	500154	682944	466955	314457	599538	537443	645784	293445	582894	616231	594506	695005	613040	624206	246823	521095	470017	599114	634341	627403	643373	630254	613787	627544	570061	730064	656962	435218	409123	626249	638322	343292	619156	664064	479035	748026	640311	417290
P12007	Ivd	IVD_RAT	Isovaleryl-CoA dehydrogenase, mitochondrial	659026	552002	593147	563041	645640	639252	541429	704968	467516	492030	711031	673996	759040	799554	707029	732482	497490	503764	518602	462078	479394	534325	411452	487855	350567	375173	530841	634481	613292	642558	495212	578991	704025	619129	657529	622171	688673	727029	564501	776308	446625	522440	768170	796700	812284	875671
B5DEL9;P62083	Rps7	B5DEL9_RAT;RS7_RAT	40S ribosomal protein S7	633147	591605	628023	564418	596469	588844	593002	588222	575021	622563	626055	600680	602791	600668	574862	624426	635295	607982	679816	614055	605186	648593	609974	646858	633876	602169	640219	634598	674570	687001	695243	622239	599114	637057	611094	604840	625798	633463	617552	625265	643061	580731	608927	578458	647136	644933
Q9QZA2	Pdcd6ip	PDC6I_RAT	Programmed cell death 6-interacting protein	731143	757037	730852	699104	731150	745598	730102	742799	728098	656288	729852	668216	724543	744319	707125	616988	627659	630909	610615	585389	534404	581140	610860	604699	566301	559397	606970	567126	622323	616964	580077	583254	658843	646333	640849	512021	579397	585892	649924	594084	570081	578470	637840	600854	602170	624288
B3GS92	NA	B3GS92_RAT	Molybdopterin molybdenumtransferase	508202	533812	522033	509414	561039	546762	545448	548535	552809	519149	544451	537080	540359	529027	529849	519619	640508	607575	604451	637902	599766	590142	642241	660524	586889	591504	616015	569158	572558	669121	672391	635850	696072	668557	704134	677078	671512	704290	672982	716932	658026	690030	633931	717816	744615	672355
Q6Q7Y5	Gna13	GNA13_RAT	Guanine nucleotide-binding protein subunit alpha-13	514739	488138	521973	533706	500464	519828	497635	492809	494736	526689	472414	482510	548686	516503	495007	490608	606851	694905	781338	708600	674554	669717	639465	668339	555082	694485	680790	687103	748232	799988	662872	682360	653103	642517	656363	576177	614737	574145	630242	588577	635187	593097	567891	610928	616454	640525
Q1RP74	LOC103690005	Q1RP74_RAT	RCG53953, isoform CRA_a	455445	467772	483823	481626	466780	437283	465542	484390	513799	441474	450710	465462	503069	489696	480452	473088	676002	686140	728441	677543	641624	623894	648002	612730	699469	644337	637515	672530	670924	628406	646375	670396	614392	629294	658802	586049	587397	603280	638717	590276	654497	565280	634354	572165	621319	657037
B0BND0	Enpp6	ENPP6_RAT	Ectonucleotide pyrophosphatase/phosphodiesterase family member 6	705016	642668	740468	560728	612493	592181	728738	611572	782863	535434	609379	921666	937351	621494	687316	645428	621543	745297	1033542	602408	474582	711691	570705	416612	406918	416543	354546	583474	693305	380379	500273	455425	763266	786091	759639	556547	713352	770857	579180	586891	746921	619194	606149	928954	685780	610064
A0A0G2JWX9	Clca1	A0A0G2JWX9_RAT	Chloride channel accessory 1	671666	666318	655188	633081	690294	621692	601756	619570	687143	678728	712490	708553	723505	717744	645113	716942	563681	570698	553488	593123	547971	538470	647114	629356	623379	612190	644408	614398	596924	612045	596077	606126	557898	600813	533480	538113	571746	512939	528432	626454	516595	513868	571867	563668	615227	603945
Q62888	Nlgn2	NLGN2_RAT	Neuroligin-2	581994	595046	561635	614383	542482	611205	559820	563796	528060	595854	551830	517490	564559	543653	565735	519709	626286	606650	611850	714135	626566	665787	625226	656678	671070	679993	652480	679058	647261	721358	620290	702350	535443	581635	600412	582849	584159	613057	615557	591519	655845	571914	614973	598272	621830	618742
P36860	Ralb	RALB_RAT	Ras-related protein Ral-B	582238	586586	599138	594545	572263	562464	601391	587852	558330	576853	540120	585707	602865	604598	620925	575203	683477	687052	648179	646469	641256	609249	630357	657071	648413	647180	635822	686676	629159	642024	629178	664448	573811	636788	646394	592046	623331	606664	624995	611154	618320	574129	622245	575749	597685	593780
D4A1B8	Dctn3	D4A1B8_RAT	Dynactin subunit 3	525017	551544	529345	533322	549580	525534	551983	533445	562289	536297	510123	520562	528895	524972	537700	516641	613786	646984	642612	610896	610240	616607	589427	593799	629004	597945	613219	592996	610220	597341	634326	627220	638162	635854	656067	616836	654392	642242	653326	639890	601228	614077	644823	589590	638857	635734
Q6PDU1	Srsf2	SRSF2_RAT	Serine/arginine-rich splicing factor 2	1237815	1317439	1249716	1134790	1213414	1228522	1291630	1209883	1179525	1179829	1149679	1173353	1316390	1284820	1153686	1288968	582773	663134	651184	600886	515119	650312	477299	493499	535540	466010	580644	622225	666152	505906	593323	644978	586133	609182	545884	481461	522844	621531	551007	541259	511337	545512	563201	477711	572660	548272
P62890	Rpl30	RL30_RAT	60S ribosomal protein L30	514689	663354	605859	535519	634417	531011	610797	592330	596957	554518	644824	626331	590923	664336	594514	678396	622595	643742	645002	634169	635883	610387	641613	623819	563461	630411	581798	568841	560831	608875	634085	616755	607928	623503	567712	581382	706800	562291	549355	600171	572375	539864	528074	524632	574150	610283
Q5XI72	Eif4h	IF4H_RAT	Eukaryotic translation initiation factor 4H	641956	621275	614374	647695	598405	622079	671890	616510	631656	548328	605248	628787	611330	635884	608337	585495	612335	617190	665834	607387	587548	602034	566075	597686	608062	634621	624911	626171	692631	686134	595004	596748	581205	626718	586040	542008	550895	598054	614944	561288	596492	584055	615342	605336	605514	589106
P32232	Cbs	CBS_RAT	Cystathionine beta-synthase	455066	453786	485716	446563	465881	478055	458931	447237	440451	440412	428373	450174	470132	403717	406663	487291	610189	719240	707990	608037	583832	696553	556041	642599	594869	625410	499176	693816	675279	606839	537962	671905	688140	680513	722364	685174	689575	627999	744169	669888	659338	663549	663618	604954	675432	697733
P53042	Ppp5c	PPP5_RAT	Serine/threonine-protein phosphatase 5	612191	607658	600053	596761	595122	580762	617233	596000	612729	608697	619341	604543	573217	600246	604210	582478	637039	620993	622082	644557	644859	640518	607207	612762	598177	634573	636693	645869	618212	637824	613185	625883	604395	588923	612173	566897	574366	585018	617584	571682	605761	591788	622891	589438	582996	598557
A0A140TAG1;Q9JM47	Kcnip3	A0A140TAG1_RAT;CSEN_RAT	Calsenilin	489480	524549	505457	523037	522257	527204	540381	569116	481653	474623	516421	435649	491804	485961	551371	554322	626848	663053	639289	628879	607144	613307	571821	604927	609395	532630	553235	607426	604942	615369	585794	579910	680838	715051	725065	679355	655269	692848	657829	674273	611340	669374	712277	629379	729698	645701
G3V8Y5	Polr2b	G3V8Y5_RAT	DNA-directed RNA polymerase subunit beta	582613	627985	747135	663802	673333	669118	705251	664414	640305	734171	563850	561303	597063	620241	619928	571650	587340	545676	503569	455690	493940	534615	474049	456633	513003	437906	488331	500632	528527	479670	464364	479562	762188	686108	627011	605588	643164	782642	628721	621770	499187	645754	649191	775154	698753	639740
P85968	Pgd	6PGD_RAT	6-phosphogluconate dehydrogenase, decarboxylating	785034	739817	746829	725604	674258	703951	728762	782024	646311	699418	667523	723502	682059	736391	715812	713120	587326	603642	625135	573478	583244	598522	616638	550926	544559	565903	559945	612217	591114	573149	531099	537264	603440	622844	574735	645144	599648	555188	600106	605234	602185	574365	638521	554715	559142	601225
P62832	Rpl23	RL23_RAT	60S ribosomal protein L23	349169	396720	410542	333404	400558	367558	341914	367072	364758	376345	424312	339719	320998	359241	345443	348252	635507	605299	613601	617808	665062	612043	643427	623517	663720	620917	669695	624466	637268	655631	650268	621792	584319	606341	607307	610370	592244	603421	596030	576717	612954	622213	581116	599777	590655	618781
Q2TA68	Opa1	OPA1_RAT	Dynamin-like 120 kDa protein, mitochondrial	574821	554204	585119	539710	514137	556820	528527	526921	540953	570112	610450	604734	527024	570700	596996	564854	687052	597052	571194	645024	610343	616385	603842	549162	633605	611591	660043	693546	602842	686132	614440	608212	636270	593626	604253	582591	586149	600761	626540	601725	604483	595079	673444	641682	622131	631707
Q0GLB6	Dpp10	Q0GLB6_RAT	DPPY splice variant c	423527	488198	437668	459331	549431	606875	534378	561702	574490	482603	592048	617838	565844	532129	473024	595078	676581	831413	764700	676848	782976	781758	716996	731328	843466	873485	798976	848374	699592	723425	787972	852409	516872	542626	502076	505153	626494	390344	670208	605023	599477	536985	470873	464441	493221	608503
G3V7J7	Eif5a2	G3V7J7_RAT	Eukaryotic translation initiation factor 5A	623031	587988	643491	586032	594520	591739	626826	610553	597979	622422	606992	631887	590174	602082	579278	610187	580205	620993	613032	499253	544162	530322	597303	580628	560393	569260	587752	532987	548775	577440	559107	526889	651370	673670	655629	596430	577549	593431	638169	640859	552360	599291	629585	701445	663625	617497
Q566E4	Hnrnpr	Q566E4_RAT	Heterogeneous nuclear ribonucleoprotein R	989697	1000875	1021764	1038460	1030166	1007341	973135	1011023	928627	1018992	955467	914725	995405	928747	957840	929008	577427	643850	623010	583320	584932	619476	560983	588942	590535	567890	566609	647066	620879	574142	594784	598153	558607	553398	565329	561799	542943	610718	558143	595428	593463	576078	628721	580229	572050	590434
B2RZ78	Vps29	VPS29_RAT	Vacuolar protein sorting-associated protein 29	589659	659723	576591	593759	577112	578701	594222	583724	581580	546477	583481	550325	559335	590849	587329	551358	625425	613916	641866	594962	566069	593633	613765	615477	624737	581155	653354	605250	635556	575676	585673	579696	646520	647458	700260	623303	602276	604515	717523	632561	578709	632523	623900	647517	638626	643865
Q4FZT2	Ppme1	PPME1_RAT	Protein phosphatase methylesterase 1	538933	600655	572701	560105	568814	551928	551998	550889	521011	478726	512803	504526	484780	493524	495545	480403	830137	875944	887690	693256	747004	744720	783063	837709	702253	695478	786466	690816	799085	798708	703160	675974	585001	639702	602647	552924	597150	612517	603142	590182	600982	552390	538984	525549	593970	576746
G3V7J0;Q02253	Aldh6a1	G3V7J0_RAT;MMSA_RAT	Aldehyde dehydrogenase family 6, subfamily A1, isoform CRA_b;Methylmalonate-semialdehyde dehydrogenase [acylating], mitochondrial	597601	545950	575950	623284	588318	604655	594671	645554	596483	600464	592871	554589	537447	579884	610721	589987	571007	576441	598123	621022	558751	642150	572714	554342	579441	629910	570801	669672	599614	624021	546326	593797	606759	557702	587495	584271	579590	589146	621623	644879	628471	613873	640277	600079	552421	612353
P12369	Prkar2b	KAP3_RAT	cAMP-dependent protein kinase type II-beta regulatory subunit	235320	236350	194054	202403	197541	242990	243679	238485	244190	213500	235784	200475	188165	206305	236656	201440	918808	1041743	823516	1190426	893130	1099513	923086	777260	1174637	1200236	900247	1081798	1051837	1136795	1086684	1119932	636474	592301	591413	417221	673878	441333	705342	558077	892520	547608	606856	449828	462121	621905
Q6AYF1	Mapkap1	SIN1_RAT	Target of rapamycin complex 2 subunit MAPKAP1	681845	731250	577449	729704	736182	712145	781490	706948	747701	641635	749548	731125	751917	745532	726482	762600	423757	605340	620022	597680	474944	561717	533641	592727	524139	508129	538605	605682	581165	578777	555751	633848	551164	607302	589038	568913	548879	211776	566085	590747	575498	554447	305802	555829	638522	557347
D3Z955	Pgm2l1	D3Z955_RAT	Phosphoglucomutase 2-like 1	246373	232781	249603	251327	371678	373674	369404	368587	362131	345658	304129	336569	337117	340213	344371	307917	505025	443805	464621	350049	677191	671339	679102	590806	776947	640791	672704	632949	675061	488057	625645	592293	563374	578364	628596	545434	861690	952204	917963	904307	712057	833490	869235	913526	897589	917812
A0A0H2UHX3;P62703;X1WI37	Rps4x	A0A0H2UHX3_RAT;RS4X_RAT;X1WI37_RAT	40S ribosomal protein S4;40S ribosomal protein S4, X isoform;40S ribosomal protein S4	490462	574503	545211	467878	558265	524179	492098	511152	515163	484421	565667	532891	506051	514415	503175	519936	618909	651667	602099	638101	611111	642710	619257	568828	614884	628388	680616	668021	637546	648692	704154	688903	566928	585501	598206	572291	582873	610063	615221	627729	627065	590149	606187	553694	616361	656819
A0A0G2JUG7	Iqsec1	A0A0G2JUG7_RAT	IQ motif and Sec7 domain 1	564631	658015	625997	590836	628484	588226	647510	596832	604045	582068	602376	592680	597420	586627	575419	600480	563848	656318	630737	581214	594333	579305	565290	607805	627321	594412	619765	613040	594590	591539	589815	626209	572413	583265	585859	529942	584053	532157	562058	555934	566518	509864	502643	576825	558024	566367
P84817	Fis1	FIS1_RAT	Mitochondrial fission 1 protein	726322	732173	755708	732176	720092	735662	716794	723378	706309	737041	697479	702947	699169	674529	785113	700488	562597	542089	552337	626737	612019	584413	540741	560018	551977	537121	548192	614408	550859	627848	608747	641791	558642	556571	525103	520578	588403	559635	564779	541210	588551	537248	628790	527379	563592	568671
Q64548	Rtn1	RTN1_RAT	Reticulon-1	758075	822061	849668	780630	768538	772814	833853	779084	758455	804605	760746	785462	797213	880954	824933	798958	629816	557704	572399	569642	607113	584303	564763	540748	566862	577334	609368	574735	596961	585715	590737	617116	570926	558897	523706	527758	571056	558819	570524	534273	525597	500192	586336	540571	551316	559421
Q5BJP3	Ufm1	UFM1_RAT	Ubiquitin-fold modifier 1	417226	453075	447600	418229	481631	408878	441816	443187	413162	398263	456703	442352	443916	473144	411442	455280	592696	584702	620971	554065	571580	543388	622550	643163	553309	582038	615462	520956	546313	600247	611345	582904	787175	765653	751365	745487	725766	740409	705797	782051	591275	750326	683826	744897	757042	726038
Q9R0C5	Galnt7	GALT7_RAT	N-acetylgalactosaminyltransferase 7	515844	310887	784164	573002	434621	740004	712748	313967	751566	785362	481162	638707	792445	388389	780602	67691	541610	249407	674457	514380	273027	390530	200994	612267	749912	142294	361799	605598	586853	384604	299070	735520	693238	426167	574578	582766	736725	657448	330971	681376	743533	742454	210956	630223	763639	806548
D3ZDC0;F1LPZ8;Q62889	Nlgn3	D3ZDC0_RAT;F1LPZ8_RAT;NLGN3_RAT	Neuroligin-3;Neuroligin 3, isoform CRA_a;Neuroligin-3	343065	338184	352624	371528	350469	344113	309119	338855	337110	365459	286841	323998	329627	320750	373139	329114	569133	536000	533392	563998	617336	620521	563495	611434	657359	632966	599233	574722	542207	601430	578359	621279	638209	582085	607095	591442	620216	617507	586467	606059	628015	739275	585263	627985	624981	594192
A0JPJ7	Ola1	OLA1_RAT	Obg-like ATPase 1	651524	570053	609115	518307	531922	533312	595334	530745	529928	536924	578781	581131	550070	575622	569144	498420	652652	588759	569057	555098	553324	549591	642002	538930	519371	564703	626123	577042	575523	623596	599407	554197	755493	740997	757572	667213	617168	707922	678227	651700	573620	694715	730308	784013	752233	731451
P17220	Psma2	PSA2_RAT	Proteasome subunit alpha type-2	574718	560462	553622	590776	586174	590773	574196	580365	586912	605437	568859	556903	577252	593308	605765	635728	557716	549789	542578	541907	568117	611984	501009	540007	609455	539673	604875	559768	596016	539798	600917	601586	575657	533513	582174	587436	605545	560605	577565	564399	600232	607309	570780	602584	587019	606857
Q6AZ33	Blvra	Q6AZ33_RAT	Biliverdin reductase A	579329	561183	581676	628505	599664	551880	598323	612049	523852	540350	580915	555833	590609	561220	551136	536731	530790	607899	626476	511022	481404	560261	577790	527804	567580	513753	516492	562147	514916	529003	489512	526748	616589	645890	647548	600186	576958	612610	654994	618219	596683	590188	596817	583564	585476	645289
G3V940	Coro1b	G3V940_RAT	Coronin	603951	577210	581009	591007	582419	575107	566171	609739	554666	586874	522033	599227	555823	561816	629513	561897	582531	577796	567079	538266	509775	535890	531411	507857	498972	526630	527995	551893	548195	577673	526052	518256	633165	622333	631984	609343	556073	618324	627276	604818	565647	647002	609795	630577	637408	612270
Q6S3A3	Plec	Q6S3A3_RAT	Plectin	472208	504479	531255	521573	444134	477593	521613	504695	474756	490519	482165	450399	447994	443040	458793	478847	622370	646435	711488	657702	675835	605954	738568	702998	641320	702323	718559	682055	663468	781744	644347	742987	604223	574762	577628	556820	548238	545874	603227	579227	602155	530001	583771	605339	530218	548216
G3V624	Coro1c	G3V624_RAT	Coronin	627294	560319	576396	516387	521628	539015	564648	577531	522521	572469	559735	563748	554011	610506	549377	522032	588429	578171	575745	511291	531849	524708	566816	572865	600772	545257	562831	573522	573374	551739	512019	557551	644071	660765	671931	679189	595027	643574	675225	670357	613937	660252	645061	757416	725879	664450
D3ZDR5	Prmt9	D3ZDR5_RAT	Protein arginine methyltransferase 9	70644	588526	15551	651738	18564	51888	670206	41397	632227	33872	607895	468457	36933	585638	127710	165576	738007	61024	749585	10775	726080	23614	572161	435828	701907	637872	156811	27710	38876	16491	631061	708884	10724	764081	26715	466466	692311	631070	178566	737308	717100	32584	17625	689462	646588	689313
Q2TBJ5	Atg12	ATG12_RAT	Ubiquitin-like protein ATG12	17213	465776	695283	628149	634421	162636	444897	17255	588246	614899	338723	616231	636830	615650	70358	381156	507496	606951	581386	567080	519293	598425	614874	415027	571787	554379	588334	227353	21297	26138	603304	683941	585481	655590	502490	599300	612340	524738	510634	560190	550212	565463	576006	597174	626726	605841
P15791	Camk2d	KCC2D_RAT	Calcium/calmodulin-dependent protein kinase type II subunit delta	1261324	1281005	1319225	1294178	1289447	1274298	1246518	1209629	1176758	1275703	1239674	1210494	1246862	1121034	1285831	1214235	624888	645677	538764	517490	554905	559050	769914	525335	664710	595146	554682	644896	521739	490862	534441	571500	358333	412643	463787	340967	519607	278602	707782	340450	460266	274334	633367	307855	384518	500400
G3V816	Nme3	G3V816_RAT	Nucleoside diphosphate kinase	645078	633894	678447	632127	642638	659426	627248	653793	619899	627118	595199	646821	622815	632984	645501	623704	561296	577165	568896	526035	578843	553762	524790	576369	476457	504585	566949	578900	552070	580100	571195	573127	538496	549570	564551	547879	533003	575792	501870	563886	529126	543420	547542	504789	530721	548795
M0R415;Q5RKG8	LOC103690102;Zfp655	M0R415_RAT;Q5RKG8_RAT	Uncharacterized protein;Zinc finger protein 655	453395	518755	550654	474484	463609	535379	435344	458080	451442	512219	415689	473005	568037	524381	536884	428379	776620	761876	840813	762428	715106	756618	689552	737905	588597	718569	668471	720384	863457	967669	705335	710435	570052	646174	571948	615379	538951	525000	588342	59642	534134	558990	579127	539780	624761	580197
Q6PDW1	Rps12	Q6PDW1_RAT	40S ribosomal protein S12	598527	629073	613292	590722	621721	599496	623597	620560	620907	601990	612381	635002	620790	636822	598378	671679	550054	564558	565877	540578	534381	570547	539212	568415	578997	551466	586640	587797	570070	610398	602075	558954	535134	555497	554146	533036	562033	559864	547233	539498	553237	541398	530870	510012	552977	559214
P62138	Ppp1ca	PP1A_RAT	Serine/threonine-protein phosphatase PP1-alpha catalytic subunit	449524	435120	431333	444444	394351	417066	445610	456774	426796	423916	409297	413139	425248	417465	442153	413802	641637	589132	587038	663882	612574	592291	631568	582280	619763	614810	606652	610058	613966	592644	594625	596720	546239	560650	567884	522243	526570	561851	590057	545453	567813	516980	579011	573619	585267	574401
Q566C7	Nudt3	NUDT3_RAT	Diphosphoinositol polyphosphate phosphohydrolase 1	518682	570060	494848	526251	496159	458461	524448	544393	511355	547586	503713	570077	514722	502219	501086	496031	565296	573310	572629	572686	561382	510344	593410	653457	594710	573509	509485	551402	542753	589967	547261	573186	589431	627655	613187	570124	570547	592165	565877	611167	543796	631590	571246	637184	614687	558018
A0A0G2K398;F8WFK6;P36970	Gpx4	A0A0G2K398_RAT;F8WFK6_RAT;GPX4_RAT	Glutathione peroxidase;Glutathione peroxidase;Phospholipid hydroperoxide glutathione peroxidase	714969	766476	702761	636845	668607	651412	640943	643176	651960	621717	672402	680269	670865	667023	653371	637047	551373	587584	590889	561459	507309	512093	498779	500342	439768	446221	486996	505923	537431	545404	472327	502025	597662	669290	588134	537960	528694	542064	588582	528483	548229	548071	582298	563430	558601	562884
P12785	Fasn	FAS_RAT	Fatty acid synthase	526963	523097	516468	571003	579699	562434	555722	515669	537685	514802	488507	527370	541501	551072	546202	546988	561328	514877	570199	581274	578533	575756	508107	547016	533874	549026	542944	532583	517953	536645	603215	574974	653326	645238	673397	648478	727296	695872	593449	672570	599453	657127	623285	639592	629471	697863
Q6P6U2	Psmc3	Q6P6U2_RAT	26S proteasome regulatory subunit 6A	548576	521855	584469	521916	621582	610661	518441	626816	600748	605278	543640	553839	552222	542231	562200	625730	554726	565707	585807	544058	599370	597816	503585	613050	625230	618518	543596	542800	545395	480442	624067	601354	537450	522625	557452	567608	606141	620827	547480	565081	568817	578191	549918	523129	557095	492880
M0R776	Mrps36	M0R776_RAT	Mitochondrial ribosomal protein S36	642819	652749	596438	597507	602931	636543	580957	581309	623047	582744	664872	655306	656564	714483	601831	607267	553846	561358	527836	558895	530296	526382	576786	562098	550806	555237	617837	636238	597268	709909	616751	611776	490285	489378	516936	479243	478062	481464	525106	503001	503682	485474	507957	502084	537952	554492
P84083	Arf5	ARF5_RAT	ADP-ribosylation factor 5	546871	521370	541303	509726	507468	481271	513937	508541	497474	506060	513616	497320	528772	490128	530680	506332	600502	600651	607394	593035	586224	573422	578857	579596	563793	574414	593296	566115	584344	600254	582015	556023	561767	580849	551625	542258	556054	547922	543800	572031	634028	590874	589647	564199	577815	570693
B2GV06	Oxct1	SCOT1_RAT	Succinyl-CoA:3-ketoacid coenzyme A transferase 1, mitochondrial	521051	496444	467707	542201	487491	481998	533314	513636	546025	529229	515916	526573	521624	569317	491077	479233	652627	651340	624823	650223	564875	648479	575441	559941	601093	563808	642868	741979	728037	653858	576129	618548	495374	519161	521626	507853	563201	513982	597149	526357	600185	497742	608152	523339	579988	623861
B1WBS4	Vps26b	B1WBS4_RAT	Similar to Vacuolar protein sorting 26 homolog (VPS26 protein homolog), isoform CRA_a	616464	605047	626294	594687	554566	590686	606316	592721	584440	605919	574751	544509	554333	557771	577461	556667	569441	616714	585636	521690	546201	571312	549948	532555	521551	537333	542233	588578	612191	584200	522233	550206	558222	558931	589167	517686	512568	498579	578234	499317	572732	518495	616124	540233	523014	552955
P23978	Slc6a1	SC6A1_RAT	Sodium- and chloride-dependent GABA transporter 1	487090	518584	533671	515036	534855	568201	505065	565904	485939	554795	461708	467773	458897	484722	544499	467354	536291	499552	518520	587377	564660	510820	557474	552872	535991	544402	591578	643001	574275	665781	637965	589581	612525	545929	616419	606670	519359	518165	618116	597495	575187	568983	620565	621267	610979	630901
Q71TY3	Rps27	RS27_RAT	40S ribosomal protein S27	538758	610635	578931	539314	563506	511481	574503	599126	538116	531652	558879	587560	545835	594308	550847	585902	590585	585144	583267	561924	582154	570205	552832	549300	543015	534691	544023	568696	551995	568233	592214	578993	536378	559019	549580	512258	565394	575924	539097	557151	548631	533917	554642	505239	564596	564622
G3V9D7	Add3	G3V9D7_RAT	Adducin 3 (Gamma), isoform CRA_a	815571	791044	821523	803238	763881	743607	832592	845661	738083	772036	690175	721976	711606	713771	723366	723536	412755	407571	439102	378614	394688	401316	390412	366746	389785	402329	402542	421423	432346	380792	361399	404309	577193	547797	577777	559969	549622	571990	529787	554378	501098	556645	574904	599797	531505	547494
A0A0H2UHF6;Q9ES40	Arl6ip5	A0A0H2UHF6_RAT;PRAF3_RAT	PRA1 family protein;PRA1 family protein 3	629324	684935	629165	682945	669491	681059	595973	629388	634869	696600	640384	630676	629692	694973	720033	638068	500428	539087	516882	513822	542786	547191	476448	530754	499232	525637	554149	583725	548029	560317	520454	537866	544662	572930	600571	481819	522419	578931	513775	513932	501740	531026	552200	526750	582747	576008
P41542	Uso1	USO1_RAT	General vesicular transport factor p115	568460	554727	593435	543688	583223	572934	575712	578271	581161	535133	551951	568886	553896	565103	544546	587641	537693	493026	531029	503441	546071	495003	506694	524073	491217	501974	498312	516150	525880	525877	521198	512667	614834	562937	599507	560511	565297	599820	557390	596353	516834	597343	531722	594923	591342	587567
G3V7S0;P70627	Folh1	G3V7S0_RAT;FOLH1_RAT	Folate hydrolase;Glutamate carboxypeptidase 2	611091	622727	712755	690302	688399	632527	699486	606731	676240	550422	657258	711815	733558	604413	626900	671151	498175	547055	615078	568483	479812	567496	505718	409571	376476	402811	441745	511007	553696	464574	481917	488351	548300	559684	573827	547892	587892	606660	531382	495064	463434	491126	626641	507126	520559	564727
I6L9G6	Tardbp	I6L9G6_RAT	RCG31562, isoform CRA_c	1269952	1340447	1299306	1340120	1374406	1289715	1292993	1347810	1214402	1196388	1242596	1263658	1323674	1375893	1175348	1241716	485743	651419	562188	514559	508341	575676	577758	544689	500001	538531	593607	623476	630584	525222	553359	555335	482307	470834	474633	497138	525644	476195	491886	524429	526003	525356	493114	521832	460672	503983
[truncated: 6,580 more rows]
[truncated: 2 more columns]
