# Supplementary material for: A cross-species spatiotemporal proteomic analysis identifies UBE3A-dependent signaling pathways and targets
Source: Mol Psychiatry. 2022 Mar 9;27(5):2590–601. doi: 10.1038/s41380-022-01484-z (PMC9135630; doi:10.1038/s41380-022-01484-z)
Supplement: Supplementary file 5 — Supplementary Table 5 [file 41380_2022_1484_MOESM5_ESM.xls]

## Sheet: SupplementaryTable5
Supplementary Table 5: Summary statistics table of the differential expression analysis of proteins detected in the rat brain regions experiment. The table contains test statistic, fold change and q-value information. Proteins, which are statistically significantly differentially expressed (i.e. q-value <= 0.05) in at least one brain region, are marked.
UniprotID	GeneName	TestStatistic_CB	FoldChange_CB	q-value(%)_CB	Signif_CB	TestStatistic_CX	FoldChange_CX	q-value(%)_CX	Signif_CX	TestStatistic_HC	FoldChange_HC	q-value(%)_HC	Signif_HC
A0A023IKI3	Psmb8	-0.348334	0.90483	71.9526	FALSE	0.825305	1.19905	76.3791	FALSE	0.226248	1.03576	82.6328	FALSE
A0A023ILN9;Q6MGA6	Psmb9	-1.14248	0.884113	47.0443	FALSE	-2.05788	0.786211	33.9439	FALSE	-1.14868	0.890438	61.5108	FALSE
A0A023IM45;A0A023IMI6;P28064	Psmb8	0.339127	1.00883	81.708	FALSE	-0.232578	0.990688	73.6097	FALSE	-0.0996693	0.996752	82.6328	FALSE
A0A023IM54;Q99JC6	Tapbp	-1.34507	0.778029	47.0443	FALSE	-1.49407	0.765635	46.1253	FALSE	-1.08224	0.834239	61.5108	FALSE
A0A059NZR0;Q6AXU6	Jpt1;JPT1	-1.26682	0.925681	47.0443	FALSE	-0.109331	0.993618	73.6097	FALSE	-0.65323	0.96734	76.0472	FALSE
A0A059NZV6;Q5BK20	Jpt2	-0.636055	0.966011	60.6315	FALSE	-0.691209	0.905715	66.369	FALSE	-0.0989267	0.991966	82.6328	FALSE
A0A068FP44;Q4AE70	CARM1;Carm1	-0.443616	0.986539	71.9526	FALSE	0.478114	1.01624	78.3652	FALSE	1.04599	1.01454	61.5108	FALSE
A0A090BZQ0;A0A1B0GWR8;B0BNF3;P01283	Vip	1.31297	1.56607	71.9526	FALSE	1.79197	1.14435	46.1253	FALSE	0.0694665	1.01203	83.5377	FALSE
A0A096MIS7;Q66HC1	Tdrd3	0.583953	1.11551	81.708	FALSE	-1.32485	0.89666	46.1253	FALSE	0.210351	1.02972	82.6328	FALSE
A0A096MIT4;Q66H70	Il33	0.886526	1.13179	80.0252	FALSE	1.53425	3.13289	56.4352	FALSE	0.811372	1.80334	76.0472	FALSE
A0A096MIV5	Abcf2	0.559816	1.01353	81.708	FALSE	1.67086	1.04121	46.1253	FALSE	1.7784	1.04643	42.5704	FALSE
A0A096MIX0	Morc3	0.563776	1.21024	81.708	FALSE	0.0300226	1.00565	78.3652	FALSE	-2.44402	0.540316	12.9359	FALSE
A0A096MIX2;E9PT29	Ddx17	-3.0767	0.954881	16.7619	FALSE	-0.578754	0.983386	66.369	FALSE	0.835938	1.02094	76.0472	FALSE
A0A096MIX8;A0A096MJG1;A0A096MJP0;A0A0G2JV70;A0A0G2JXE2;A0A0G2K6Z1;Q5BKE0;Q62880	Taf9;Taf9;Taf9;Taf9b;Taf9b;Taf9b;Taf9;Taf9b	0.364422	1.0279	81.708	FALSE	0.0703715	1.00867	78.3652	FALSE	-0.137634	0.980092	82.6328	FALSE
A0A096MIZ1	Palm2	1.06941	1.0254	77.9169	FALSE	0.187404	1.00233	78.3652	FALSE	-0.604863	0.981668	76.0472	FALSE
A0A096MIZ6;A0A0G2K742	Col4a4	1.91659	1.46938	60.6315	FALSE	1.27352	1.40646	66.369	FALSE	-2.07555	0.906219	24.5795	FALSE
A0A096MJ11	Gsdmd	-1.20814	0.933843	47.0443	FALSE	-1.53187	0.916265	46.1253	FALSE	0.149737	1.00806	83.5377	FALSE
A0A096MJ23;A0A096MJY4	Mef2c	-0.430288	0.985805	71.9526	FALSE	-1.74578	0.905361	33.9439	FALSE	0.293531	1.02833	82.6328	FALSE
A0A096MJ37;F1M5F4	Urgcp	-0.514954	0.940759	71.9526	FALSE	-0.157481	0.981697	73.6097	FALSE	-0.280534	0.956327	76.0472	FALSE
A0A096MJ42	Dlg3	0.265499	1.03816	81.708	FALSE	-0.723475	0.947766	66.369	FALSE	0.340433	1.01172	82.6328	FALSE
A0A096MJ67;B0BNL7	Rell1	0.457872	1.20562	81.708	FALSE	-0.121222	0.991894	73.6097	FALSE	1.87461	1.59468	42.5704	FALSE
A0A096MJ70;A0A096MKA6;M0R6B0;M0RDL0	Prdm16	0.0829348	1.00394	81.708	FALSE	2.09718	1.14088	33.9439	FALSE	1.89435	1.13108	42.5704	FALSE
A0A096MJ78	Spred3	0.186865	1.06322	81.708	FALSE	0.0352936	1.00303	78.3652	FALSE	0.150614	1.02121	83.5377	FALSE
A0A096MJ87	2022-09-04	3.2076	1.16124	16.7619	FALSE	0.775929	1.16892	77.481	FALSE	-0.605864	0.915183	76.0472	FALSE
A0A096MJ90;B5DFM3;F1LNW6	Ly6h	-0.849341	0.928698	60.6315	FALSE	0.681279	1.06033	78.0958	FALSE	0.23286	1.01403	82.6328	FALSE
A0A096MJ91;A0A096MJW5;A0A096MJW8	Plch1	-1.19614	0.482434	47.0443	FALSE	0.241879	1.039	78.3652	FALSE	-0.646392	0.958601	76.0472	FALSE
A0A096MJ99;D4A560	Vamp4	1.04395	1.16057	77.9169	FALSE	-0.279773	0.961598	73.6097	FALSE	0.800643	1.12363	76.0472	FALSE
A0A096MJB3;M0R565	Wdr82	-0.0926056	0.997758	77.9169	FALSE	-1.10987	0.951614	56.4352	FALSE	-1.50924	0.928917	42.5704	FALSE
A0A096MJE3	Gspt2	-0.885961	0.95228	60.6315	FALSE	-0.273364	0.98479	73.6097	FALSE	1.0715	1.05527	61.5108	FALSE
A0A096MJE6	Tnr	-1.39152	0.970626	47.0443	FALSE	-0.608091	0.982819	66.369	FALSE	-0.695596	0.984345	76.0472	FALSE
A0A096MJF7;F1LLZ7	Phka1	-0.780459	0.944774	60.6315	FALSE	-1.34261	0.924013	46.1253	FALSE	-0.159332	0.991245	82.6328	FALSE
A0A096MJF9;D4A2A3	Tmem132e	-0.081921	0.99331	77.9169	FALSE	-1.90231	0.832618	33.9439	FALSE	-4.72146	0.754922	1.43811	TRUE
A0A096MJG4;F1LQP7	Crtac1	-2.56083	0.831517	24.5591	FALSE	-2.99377	0.816027	13.4418	FALSE	-2.36889	0.871679	12.9359	FALSE
A0A096MJH0	Ube2j1	-2.3653	0.857969	24.5591	FALSE	1.42494	1.21577	66.369	FALSE	2.13771	1.21722	24.5795	FALSE
A0A096MJI4	Gigyf2	0.18067	1.07585	81.708	FALSE	-0.736404	0.937225	66.369	FALSE	-1.13411	0.862096	61.5108	FALSE
A0A096MJJ6;A0FKI7;B1H213	Acbd5	-0.597402	0.982565	71.9526	FALSE	-1.35816	0.924914	46.1253	FALSE	-1.72322	0.947082	42.5704	FALSE
A0A096MJL9;A0A0G2K992;D3ZTH7;Q99N02	Slco3a1	0.101238	1.00693	81.708	FALSE	-2.28896	0.690482	25.9636	FALSE	-1.07312	0.900441	61.5108	FALSE
A0A096MJM1;Q32PX6	Rhog	-1.77346	0.933011	34.0722	FALSE	-1.41331	0.873347	46.1253	FALSE	0.0432799	1.0027	83.5377	FALSE
A0A096MJN4	2022-09-04	1.62155	1.1115	60.6315	FALSE	0.702117	1.07173	77.481	FALSE	0.891847	1.05148	76.0472	FALSE
A0A096MJN8;D3ZQ46	Cmtm5	0.957885	1.03982	77.9169	FALSE	-2.87779	0.919704	13.4418	FALSE	0.569037	1.02675	76.0472	FALSE
A0A096MJP3;Q5FVR7	Cpsf4	-0.264943	0.98157	71.9526	FALSE	-0.20129	0.968529	73.6097	FALSE	-2.16838	0.839767	24.5795	FALSE
A0A096MJP4	Cep41	1.21768	1.28597	71.9526	FALSE	0.266207	1.04099	78.3652	FALSE	-0.133004	0.981011	82.6328	FALSE
A0A096MJP9	Ddi2	9.20034	1.1641	0	TRUE	7.01614	1.18746	0	TRUE	13.62	1.27321	0	TRUE
A0A096MJS3;A0A096MK47	Mlip	-1.19974	0.733651	47.0443	FALSE	-0.670185	0.967785	66.369	FALSE	0.070818	1.00461	83.5377	FALSE
A0A096MJS4;A0A0G2K4G6;B1WC78;D3Z9D3	Brms1l	-0.820225	0.82472	60.6315	FALSE	-1.97477	0.376073	33.9439	FALSE	-0.411761	0.792814	76.0472	FALSE
A0A096MJT2;F1LQQ5	Ptpn3	-1.29681	0.808418	47.0443	FALSE	-0.743459	0.918475	66.369	FALSE	0.697097	1.07474	76.0472	FALSE
A0A096MJT6	RGD1307100	-0.0298318	0.998445	77.9169	FALSE	1.12897	1.04108	73.6097	FALSE	-1.98938	0.945561	24.5795	FALSE
A0A096MJW0	2022-09-04	1.51603	1.13369	60.6315	FALSE	-1.07054	0.773053	56.4352	FALSE	-0.875385	0.780202	61.5108	FALSE
A0A096MJW2	Far1	-0.219768	0.993799	77.9169	FALSE	-0.884125	0.96926	56.4352	FALSE	0.977596	1.03999	76.0472	FALSE
A0A096MJW6;P59824	Il1rapl1	-1.94909	0.859586	34.0722	FALSE	1.02276	1.04154	75.4092	FALSE	-0.744311	0.935023	61.5108	FALSE
A0A096MJX5	RGD1305178	-1.81003	0.856673	34.0722	FALSE	-3.00456	0.509184	13.4418	FALSE	0.945977	1.23605	76.0472	FALSE
A0A096MJY0;A0A0G2KA92;D4AD08	Chd2	0.890549	1.24846	80.0252	FALSE	-0.537117	0.652572	66.369	FALSE	1.15379	2.29492	61.5108	FALSE
A0A096MJY1	Gpc6	0.597213	1.26094	81.708	FALSE	-0.257962	0.940621	73.6097	FALSE	-0.012065	0.995746	82.6328	FALSE
A0A096MJY6	Gbe1	-5.09505	0.908334	2.26853	TRUE	-1.60862	0.941719	46.1253	FALSE	-2.80067	0.917382	12.9359	FALSE
A0A096MJZ0	Dnal1	-1.64377	0.939987	34.0722	FALSE	-1.6284	0.902955	46.1253	FALSE	-1.0849	0.911148	61.5108	FALSE
A0A096MJZ2	Tbl2	-0.450793	0.983701	71.9526	FALSE	0.769489	1.0686	77.481	FALSE	1.28706	1.0881	61.5108	FALSE
A0A096MJZ8;A0A0G2JTU9;Q499M6	Kdm5a;Kdm5a;Jarid1a	-0.655471	0.960125	60.6315	FALSE	-0.418695	0.976638	66.369	FALSE	-1.46478	0.92254	42.5704	FALSE
A0A096MK14;A0A0G2K933;A0A0U1RRU1;B0BNH0;F1M470	Eif4e2	-1.28499	0.899917	47.0443	FALSE	0.882083	1.18987	76.3791	FALSE	2.23138	1.14288	24.5795	FALSE
A0A096MK30;A0A1W2Q6E9	Msn	-1.34988	0.942541	47.0443	FALSE	-0.909246	0.959765	56.4352	FALSE	0.189169	1.00749	83.5377	FALSE
A0A096MK48;D3ZDW2	Serf1	1.60124	1.06859	60.6315	FALSE	-0.928956	0.937242	56.4352	FALSE	-1.22521	0.930515	61.5108	FALSE
A0A096MK54;G3V9G5;Q810D0	Synm;Synm;DMN	-1.26626	0.856943	47.0443	FALSE	-3.69846	0.794643	7.24434	FALSE	-0.429031	0.965627	76.0472	FALSE
A0A096MK67	Fstl5	2.20201	1.07762	47.0443	FALSE	0.514333	1.18004	78.3652	FALSE	-0.469571	0.942439	76.0472	FALSE
A0A096MKB0	Rab24	-1.62244	0.958236	47.0443	FALSE	-2.08489	0.926111	33.9439	FALSE	-0.920818	0.961365	61.5108	FALSE
A0A096MKB2;Q63472	Kcnh1	-0.723631	0.915758	60.6315	FALSE	-1.55799	0.924373	46.1253	FALSE	-0.361615	0.970887	76.0472	FALSE
A0A096MKC0	Gigyf2	0.292146	1.027	81.708	FALSE	1.35989	1.16443	66.369	FALSE	-1.31674	0.828304	42.5704	FALSE
A0A096MKE0	Asph	1.04772	1.03729	77.9169	FALSE	-0.603919	0.968027	66.369	FALSE	1.76999	1.12011	42.5704	FALSE
A0A096MKE2;D4A719	Snx12	-1.76256	0.9691	34.0722	FALSE	-1.52125	0.96192	46.1253	FALSE	-2.99684	0.946943	6.66484	FALSE
A0A096MKE9	Lig3	-0.326023	0.894552	71.9526	FALSE	0.578598	1.26191	78.3652	FALSE	0.633921	1.05757	76.0472	FALSE
A0A096MKG2;A0A0G2QC27;B0BNB6	Nol6	0.11641	1.00685	81.708	FALSE	1.78782	1.21748	46.1253	FALSE	0.410558	1.04545	82.6328	FALSE
A0A096MKG5	Nadk2	1.43067	1.03815	71.9526	FALSE	-0.373534	0.987833	66.369	FALSE	0.129426	1.00514	83.5377	FALSE
A0A096MKH2	Vta1	0.144345	1.00289	81.708	FALSE	-1.81763	0.968976	33.9439	FALSE	-3.00545	0.94933	6.66484	FALSE
A0A096MKH4;D4ABY4	Ube2j1	-1.52265	0.930102	47.0443	FALSE	0.583283	1.02487	78.3652	FALSE	-0.606449	0.965065	76.0472	FALSE
A0A096P6L8;F1LST1	Fn1	-1.53598	0.853569	47.0443	FALSE	-2.59795	0.672192	19.1654	FALSE	-0.312545	0.967762	76.0472	FALSE
A0A096P6L9	C5	0.383008	1.06673	81.708	FALSE	-0.655774	0.771038	66.369	FALSE	1.239	1.37671	61.5108	FALSE
A0A096P6M7;D3ZQV0	LOC102554637;Prss3	-1.04719	0.936896	60.6315	FALSE	0.729747	1.48435	77.481	FALSE	2.20596	1.21496	24.5795	FALSE
A0A096UWG9	Dgke	-0.134067	0.993783	77.9169	FALSE	1.38796	1.07024	66.369	FALSE	0.666445	1.03191	76.0472	FALSE
A0A096XKT2;I6V4L9;P05505;Q7H115;Q8M7G4;Q8SEZ2	COX3;COX3;Mtco3;Mt-co3;;COIII	1.71591	1.17389	60.6315	FALSE	-0.271641	0.959781	73.6097	FALSE	-0.0256422	0.996179	82.6328	FALSE
A0A096XKT9;P11661;Q06QA1;Q06QK5;Q8SEZ0	ND5;Mtnd5;ND5;ND5;Mt-nd5	-0.205054	0.992359	77.9169	FALSE	0.254262	1.00967	78.3652	FALSE	1.986	1.05061	42.5704	FALSE
A0A096XNM4;A0A097PE40;A0A0A1FZ42;A0A0K1W396;A0A0S1Z1V4;A0A0S1Z1V9;A0A0U2IDR8;A0A0U2M179;A0A0U2UDS4;A0A0U3BXX1;A0A140GE08;A0A140GE09;A0A140GE10;A0A140GE11;A0A220D9W5;A0A220D9Z3;A0A220D9Z6;A0A220DA02;A0A220DA20;A0A220DA28;A0A220DA44;A0A385HC91;A0A385HC93;A0A385HCC9;A0A385HCK1;A0A3Q8AC68;A0A3Q8AGE8;A0A3Q8AZT4;A0A3S6FK10;A0A3S6FK13;A0A3S6FM15;A0A411P2I9;A0A411P2K0;A0A411P2L0;A4UHZ2;A4UHZ3;B0M1Q8;B3Y9…	;CYTB;CYTB;cytb;CYTB;CYTB;;;;Cytb;;;;;cyt-b;;;;;;;;;;;Cytb;Cytb;Cytb;Cytb;Cytb;Cytb;Cytb;Cytb;Cytb;cytb;cytb;cytb;cytb;;;cytb;cytb;cytb;cytb;cytb;cytb;cytb;cytb;cytb;cytb;cytb;cytb;cytb;cytb;cytb;cytb;cytb;cytb;cytb;cytb;cytb;cytb;cytb;cytb;cytb;cytb;cytb;cytb;cytb;cytb;cytb;cytb;cytb;cytb;cytb;cytb;cytb;cytb;Mt-Cyb;CYB;CYTB;Mt-cyb;cytb;;CYTB;CYTB;CYTB;cyt b	-0.393659	0.955556	71.9526	FALSE	-1.23078	0.90101	46.1253	FALSE	0.494675	1.03801	82.6328	FALSE
A0A097PE04;P00406;Q8SEZ5;S5RZM8	COX2;Mtco2;Mt-co2;COX2	0.189721	1.01402	81.708	FALSE	0.728894	1.06359	77.481	FALSE	-0.162507	0.981429	82.6328	FALSE
A0A097PID6	Slc4a10	1.48713	1.10755	71.9526	FALSE	-0.18069	0.992962	73.6097	FALSE	0.859859	1.06918	76.0472	FALSE
A0A0A0MXT5;Q8CFC1	Riox2	-0.906525	0.8285	60.6315	FALSE	-0.292722	0.963936	73.6097	FALSE	1.59645	1.16813	42.5704	FALSE
A0A0A0MXU8;Q2IBC5	Cav2	0.532468	1.05489	81.708	FALSE	-0.385164	0.93247	66.369	FALSE	-0.36977	0.936126	76.0472	FALSE
A0A0A0MXV3;P97586	Cgref1	0.228519	1.02505	81.708	FALSE	-0.0344939	0.997871	73.6097	FALSE	-0.147442	0.989	82.6328	FALSE
A0A0A0MXW1;B0BNK6;P35738	Bckdhb	0.991344	1.02483	77.9169	FALSE	-2.59831	0.918497	19.1654	FALSE	0.00944876	1.00018	83.5377	FALSE
A0A0A0MXW3;D4AEC0;P0C0S7	H2afz;H2afv;H2afz	0.729199	1.04341	81.1391	FALSE	0.334921	1.01652	78.3652	FALSE	-0.868319	0.942246	61.5108	FALSE
A0A0A0MXW5;Q5M831	Dbndd1	-0.612414	0.948716	71.9526	FALSE	-0.0444913	0.996429	73.6097	FALSE	0.671538	1.15849	76.0472	FALSE
A0A0A0MXX1;Q6JP77	Akap7	1.77599	1.07746	60.6315	FALSE	0.389833	1.01425	78.3652	FALSE	0.696804	1.04401	76.0472	FALSE
A0A0A0MXX5;D4A1J4	Bdh2	-0.606823	0.961333	71.9526	FALSE	1.59891	2.59348	56.4352	FALSE	0.0118842	1.0011	83.5377	FALSE
A0A0A0MXY3;Q62763	Csnk1g3	0.143222	1.02022	81.708	FALSE	1.45141	1.17161	56.4352	FALSE	0.150898	1.01325	83.5377	FALSE
A0A0A0MXY7;O35748;Q62997	;Gfra1;Gfra1	1.25373	1.22248	71.9526	FALSE	0.305467	1.02725	78.3652	FALSE	-0.996847	0.918354	61.5108	FALSE
A0A0A0MXZ0;Q80W96	Isca1	-1.1484	0.941974	47.0443	FALSE	-2.1002	0.915645	33.9439	FALSE	-1.32326	0.960511	42.5704	FALSE
A0A0A0MY00;P70584	Acadsb	-0.0486661	0.99728	77.9169	FALSE	-0.223126	0.979907	73.6097	FALSE	0.486491	1.05947	82.6328	FALSE
A0A0A0MY07;Q9R085	Usp15	0.0677363	1.00192	81.708	FALSE	0.129177	1.00357	78.3652	FALSE	0.289337	1.0118	82.6328	FALSE
A0A0A0MY08;Q69FB3	Jph4	1.78345	1.18979	60.6315	FALSE	4.30808	1.18344	1.04193	TRUE	0.92931	1.04336	76.0472	FALSE
A0A0A0MY09;Q66HD0	Hsp90b1	-0.774465	0.979146	60.6315	FALSE	0.334728	1.00751	78.3652	FALSE	0.623111	1.01523	76.0472	FALSE
A0A0A0MY13	Gpr158	-1.04997	0.935542	60.6315	FALSE	0.0860582	1.00672	78.3652	FALSE	-0.270354	0.99191	76.0472	FALSE
A0A0A0MY16;Q1WIM2	Cadm2	0.339676	1.01033	81.708	FALSE	1.64419	1.05166	56.4352	FALSE	2.08319	1.06248	24.5795	FALSE
A0A0A0MY22;P82450	Siae	-0.685728	0.957177	60.6315	FALSE	-0.647385	0.942114	66.369	FALSE	0.26774	1.01367	82.6328	FALSE
A0A0A0MY39;Q9QYJ4	Abcb9	-0.0967168	0.99668	77.9169	FALSE	-0.498558	0.954903	66.369	FALSE	-0.8044	0.881591	61.5108	FALSE
A0A0A0MY43;F1LPQ2	Ascc3	0.128907	1.00717	81.708	FALSE	1.99827	1.08886	33.9439	FALSE	3.89609	1.14434	3.62988	TRUE
A0A0A0MY49;P39052	Dnm2	-0.526365	0.986909	71.9526	FALSE	0.740412	1.02071	77.481	FALSE	1.24566	1.02602	61.5108	FALSE
A0A0A1FZ34;P05503;Q06QA9;Q06QK0;Q8HIC9;Q8SEZ6	COX1;Mtco1;CO1;CO1;Mt-co1;COI	-2.19998	0.818983	24.5591	FALSE	-0.965554	0.945415	56.4352	FALSE	-1.01946	0.926307	61.5108	FALSE
A0A0A1FZ38;P05506;Q06QG9;Q8SEZ1	ND3;Mtnd3;ND3;Mt-nd3	-0.273792	0.987197	71.9526	FALSE	-1.07662	0.922366	56.4352	FALSE	1.30952	1.06333	61.5108	FALSE
A0A0A1G491;Q06Q97;Q5UAJ8	ND2	0.956465	2.64833	77.9169	FALSE	0.437126	1.50764	78.3652	FALSE	-0.386475	0.641171	76.0472	FALSE
A0A0A6YYM0	Acsl6	-1.40181	0.965376	47.0443	FALSE	0.0177664	1.00083	78.3652	FALSE	1.13908	1.04126	61.5108	FALSE
A0A0C5AMK0;F1LYL9	SRY;Sox9	1.53986	1.2889	60.6315	FALSE	0.46126	1.02054	78.3652	FALSE	-0.27464	0.966667	76.0472	FALSE
A0A0F7R5I4;Q76GL9	ratASCT1;Slc1a4	-1.69077	0.947184	34.0722	FALSE	-0.242982	0.987177	73.6097	FALSE	-0.335996	0.986422	76.0472	FALSE
A0A0F7RQJ6;P80254	Ddt	-1.43348	0.902611	47.0443	FALSE	-1.1442	0.898079	56.4352	FALSE	-1.90572	0.878662	24.5795	FALSE
A0A0F7RQL3;P30904	Mif	0.170672	1.00374	81.708	FALSE	0.0804334	1.00177	78.3652	FALSE	0.0705622	1.00209	83.5377	FALSE
A0A0G2JSG6	Ak2	-2.01874	0.958333	34.0722	FALSE	-1.51363	0.914734	46.1253	FALSE	-3.08926	0.931184	6.66484	FALSE
A0A0G2JSH2;P29147	Bdh1	-2.1499	0.921935	24.5591	FALSE	-2.29721	0.898272	25.9636	FALSE	-1.8076	0.9379	24.5795	FALSE
A0A0G2JSH4;P18266	Gsk3b	-1.06397	0.982008	60.6315	FALSE	0.0355391	1.0007	78.3652	FALSE	-2.5933	0.964801	12.9359	FALSE
A0A0G2JSH5	Alb	-0.900998	0.924362	60.6315	FALSE	-1.48665	0.810465	46.1253	FALSE	0.584615	1.06487	76.0472	FALSE
A0A0G2JSH8;Q00961	Grin2c	-1.83657	0.908494	34.0722	FALSE	1.78874	1.49867	46.1253	FALSE	1.85013	2.45791	42.5704	FALSE
A0A0G2JSH9	Prdx2	-0.976984	0.983422	60.6315	FALSE	-3.29316	0.941094	10.1508	FALSE	-2.4723	0.95611	12.9359	FALSE
A0A0G2JSI1	Aldh9a1	0.164825	1.0074	81.708	FALSE	-0.278506	0.985925	73.6097	FALSE	-0.0157704	0.999404	82.6328	FALSE
A0A0G2JSJ3;A0A0G2JVB0	Slc2a3	-0.51189	0.97819	71.9526	FALSE	0.402785	1.01525	78.3652	FALSE	0.33543	1.01306	82.6328	FALSE
A0A0G2JSJ4;Q925B5	Syt13	1.72462	1.21914	60.6315	FALSE	3.88335	1.16141	3.38818	TRUE	1.27369	1.03667	61.5108	FALSE
A0A0G2JSJ6;Q01827	Slc18a2	0.707676	1.1869	81.1391	FALSE	-0.289259	0.909362	73.6097	FALSE	-2.33915	0.739853	12.9359	FALSE
A0A0G2JSJ8;P17164	Fuca1	-1.13373	0.967804	47.0443	FALSE	-3.05869	0.904433	13.4418	FALSE	-0.696943	0.980398	76.0472	FALSE
A0A0G2JSK1	Serpina3c	-0.653177	0.923752	60.6315	FALSE	-0.562728	0.903399	66.369	FALSE	-0.194945	0.974113	82.6328	FALSE
A0A0G2JSK3;Q8CH27	Rcan2	0.789999	1.40086	80.0252	FALSE	0.105487	1.00697	78.3652	FALSE	-0.00655996	0.998982	82.6328	FALSE
A0A0G2JSK5	Itgb1	-0.19781	0.987861	77.9169	FALSE	-0.533434	0.969328	66.369	FALSE	1.44873	1.03467	61.5108	FALSE
A0A0G2JSL0;P28073	LOC100360846;Psmb6	2.58576	1.0445	34.0722	FALSE	1.79254	1.03244	46.1253	FALSE	3.05883	1.04629	12.9359	FALSE
A0A0G2JSL2	Trappc4	-0.811707	0.990248	60.6315	FALSE	-0.375123	0.993756	66.369	FALSE	-1.36136	0.971669	42.5704	FALSE
A0A0G2JSL4	Tsc2	-0.4745	0.984534	71.9526	FALSE	0.392614	1.00798	78.3652	FALSE	0.970334	1.03842	76.0472	FALSE
A0A0G2JSL8;A0A0G2K6X9	Adk	-0.80269	0.966738	60.6315	FALSE	-1.66358	0.929656	46.1253	FALSE	-0.888644	0.953272	61.5108	FALSE
A0A0G2JSM0;Q7TQ20	Dnajc2	-1.1879	0.806074	47.0443	FALSE	0.159601	1.01712	78.3652	FALSE	1.33701	1.34078	61.5108	FALSE
A0A0G2JSM1;A0A0G2K953;Q8VHV8	Selenos	-1.68242	0.91049	34.0722	FALSE	-0.663016	0.974762	66.369	FALSE	-0.148578	0.992546	82.6328	FALSE
A0A0G2JSM2;O88202	Aspg	1.44358	1.14887	71.9526	FALSE	-1.67698	0.442659	46.1253	FALSE	-1.44109	0.690461	42.5704	FALSE
A0A0G2JSM3;A0A0G2K9W2;D3ZFR7;Q66HS7	Pdlim3	-0.465041	0.919808	71.9526	FALSE	0.79159	1.26174	76.3791	FALSE	1.01023	1.24047	61.5108	FALSE
A0A0G2JSM4;O35152	Bet1l	1.32776	1.69885	71.9526	FALSE	-0.868905	0.819622	56.4352	FALSE	-1.03753	0.682053	61.5108	FALSE
A0A0G2JSM7	Add1	-0.87076	0.986705	60.6315	FALSE	-1.3635	0.979626	46.1253	FALSE	-2.1967	0.958657	24.5795	FALSE
A0A0G2JSM8	Cdc42	-0.881651	0.980919	60.6315	FALSE	-1.23092	0.882369	46.1253	FALSE	-2.65916	0.939255	12.9359	FALSE
A0A0G2JSN5;A0A0G2JSW5;Q62897	Kcnd3	-0.176003	0.985976	77.9169	FALSE	-0.12221	0.989524	73.6097	FALSE	-0.990356	0.94131	61.5108	FALSE
A0A0G2JSP8	Ckm	-0.72518	0.902696	60.6315	FALSE	-0.0906667	0.985365	73.6097	FALSE	0.94558	1.13918	76.0472	FALSE
A0A0G2JSQ0	Ppp2r2d	-1.02728	0.9756	60.6315	FALSE	-0.393769	0.989308	66.369	FALSE	-2.99669	0.942217	6.66484	FALSE
A0A0G2JSQ1	Sncb	0.900925	1.00867	80.0252	FALSE	1.52622	1.03413	56.4352	FALSE	2.17273	1.05277	24.5795	FALSE
A0A0G2JSQ6;P97588;Q6P7A6	Smad1	1.47971	1.15293	71.9526	FALSE	-0.976335	0.840427	56.4352	FALSE	-1.82808	0.807015	24.5795	FALSE
A0A0G2JSQ9	Pelp1	0.337732	1.01804	81.708	FALSE	-0.482731	0.980735	66.369	FALSE	0.195401	1.00867	83.5377	FALSE
A0A0G2JSR0;Q9R1Z0	Vdac3	0.540329	1.01516	81.708	FALSE	0.585836	1.02491	78.3652	FALSE	0.745587	1.02121	76.0472	FALSE
A0A0G2JSR2;B1AC44	Syt3;	-0.185375	0.993182	77.9169	FALSE	3.99477	1.07397	2.30173	TRUE	2.25171	1.07843	24.5795	FALSE
A0A0G2JSR4	Stat5b	-4.61325	0.944548	2.78078	TRUE	-0.403167	0.977229	66.369	FALSE	-0.458228	0.974863	76.0472	FALSE
A0A0G2JSR6;P43425	Gng7	-2.24985	0.827611	24.5591	FALSE	-1.00466	0.828627	56.4352	FALSE	1.40258	1.11717	61.5108	FALSE
A0A0G2JSR7	Matr3	-1.04603	0.978621	60.6315	FALSE	-1.21278	0.959617	56.4352	FALSE	0.133518	1.00427	83.5377	FALSE
A0A0G2JSR9;Q91ZS3	Sdf4	-0.526593	0.867707	71.9526	FALSE	1.28029	1.55422	66.369	FALSE	-1.47879	0.59419	42.5704	FALSE
A0A0G2JSS1;Q9Z1Z6	Ilkap	-2.53519	0.951212	24.5591	FALSE	-1.90618	0.93372	33.9439	FALSE	-0.698358	0.978909	76.0472	FALSE
A0A0G2JSS8	Prdx5	-1.03093	0.968866	60.6315	FALSE	0.576738	1.01941	78.3652	FALSE	0.261537	1.00824	82.6328	FALSE
A0A0G2JSS9	Atl3	-2.67558	0.820765	16.7619	FALSE	0.625956	1.02406	78.3652	FALSE	-0.912107	0.970328	61.5108	FALSE
A0A0G2JST3;Q6IMF3	Krt1	-1.35569	0.410654	47.0443	FALSE	0.185684	1.15027	78.3652	FALSE	-0.318164	0.798578	76.0472	FALSE
A0A0G2JSU3;B0BMV1;Q63945	Set	0.118388	1.00327	81.708	FALSE	-0.929659	0.971007	56.4352	FALSE	0.622224	1.02114	76.0472	FALSE
A0A0G2JSU4	Ndrg2	1.45732	1.04984	71.9526	FALSE	0.000598103	1.00003	78.3652	FALSE	0.33554	1.00843	82.6328	FALSE
A0A0G2JSU7;O89038	Mef2d	1.85142	1.11177	60.6315	FALSE	0.037454	1.00357	78.3652	FALSE	0.319704	1.03363	82.6328	FALSE
A0A0G2JSV0;Q8VBU2	Ndrg2	0.676381	1.19553	81.1391	FALSE	0.445636	1.14716	78.3652	FALSE	-0.461998	0.849717	76.0472	FALSE
A0A0G2JSV2	Cbr1	-2.38121	0.939419	24.5591	FALSE	-1.47944	0.903786	46.1253	FALSE	-1.73167	0.938657	42.5704	FALSE
A0A0G2JSV6	Hba-a2	0.699783	1.08687	81.1391	FALSE	-0.950405	0.893413	56.4352	FALSE	1.33102	1.16207	61.5108	FALSE
A0A0G2JSW0;P18666;Q63781	Myl12b;Myl12b;	0.172877	1.00503	81.708	FALSE	-0.0258705	0.999057	73.6097	FALSE	0.762055	1.01432	76.0472	FALSE
A0A0G2JSW1;Q6QI25	Ormdl3	0.00802535	1.00041	81.708	FALSE	0.681848	1.02929	78.0958	FALSE	-0.443353	0.983285	76.0472	FALSE
A0A0G2JSW3	Hbb	0.83122	1.09397	80.0252	FALSE	-1.12661	0.874357	56.4352	FALSE	1.29705	1.15364	61.5108	FALSE
A0A0G2JSY3;A0A0G2JVK4;P42676	Nln	0.933927	1.02033	77.9169	FALSE	0.41407	1.01059	78.3652	FALSE	0.141543	1.00265	83.5377	FALSE
A0A0G2JSZ1;Q6GQP4	Rab31	0.245562	1.00932	81.708	FALSE	-1.09242	0.960876	56.4352	FALSE	-0.596629	0.968567	76.0472	FALSE
A0A0G2JSZ4;A0A0G2JT35;A0A0G2JTF4;D8X2M2;Q2MJT0	Mef2a	-1.15584	0.960423	47.0443	FALSE	-1.28679	0.932565	46.1253	FALSE	0.673164	1.03658	76.0472	FALSE
A0A0G2JSZ5;Q63081	Pdia6	-0.629666	0.980875	60.6315	FALSE	0.47554	1.01282	78.3652	FALSE	-1.79195	0.958408	24.5795	FALSE
A0A0G2JSZ9;Q9JK72	Ccs	-2.22067	0.952555	24.5591	FALSE	-2.26439	0.927366	25.9636	FALSE	-3.86678	0.901902	3.62988	TRUE
A0A0G2JT00;G3V616;Q6MGD0	Cuta	-0.0347237	0.995505	77.9169	FALSE	0.0425527	1.00621	78.3652	FALSE	0.396951	1.08778	82.6328	FALSE
A0A0G2JT06	Gps1	-2.46629	0.961868	24.5591	FALSE	0.768068	1.02013	77.481	FALSE	1.32219	1.02149	61.5108	FALSE
A0A0G2JT23	Nrbp2	0.471862	1.0126	81.708	FALSE	-1.36317	0.941492	46.1253	FALSE	-3.38712	0.920625	6.66484	FALSE
A0A0G2JT26	Strip2	1.68545	1.05726	60.6315	FALSE	-0.946517	0.870919	56.4352	FALSE	1.20849	1.12505	61.5108	FALSE
A0A0G2JT30	Mat2b	0.220596	1.00602	81.708	FALSE	-3.04749	0.937756	13.4418	FALSE	-0.387479	0.988685	76.0472	FALSE
A0A0G2JT43;B1WBQ4;P43427	Slc2a5	-1.61829	0.684028	47.0443	FALSE	-1.07387	0.870587	56.4352	FALSE	0.823227	1.08962	76.0472	FALSE
A0A0G2JT47;P57769	Snx16	-0.787752	0.903055	60.6315	FALSE	0.403555	1.0232	78.3652	FALSE	0.739348	1.04223	76.0472	FALSE
A0A0G2JT50;M0R4R4;M0RD55	Gas7	-0.865642	0.977151	60.6315	FALSE	-0.00298518	0.999792	73.6097	FALSE	-0.335634	0.966901	76.0472	FALSE
A0A0G2JT51;P83006	Pafah2	-0.175212	0.9881	77.9169	FALSE	-1.3803	0.865552	46.1253	FALSE	0.676692	1.05796	76.0472	FALSE
A0A0G2JT53;D3ZQM2	Zfp521	1.49929	1.13278	71.9526	FALSE	0.678289	1.52798	78.0958	FALSE	-0.32938	0.834097	76.0472	FALSE
A0A0G2JT63	Cyfip2	-0.634708	0.978041	60.6315	FALSE	0.0436495	1.00147	78.3652	FALSE	-3.04587	0.958405	6.66484	FALSE
A0A0G2JT77	Rims1	-2.81804	0.909486	16.7619	FALSE	0.53211	1.01563	78.3652	FALSE	-0.731977	0.982902	76.0472	FALSE
A0A0G2JT86;A0A0G2JVT8	NA	-0.365981	0.97334	71.9526	FALSE	-1.27821	0.657327	46.1253	FALSE	0.544503	1.19825	76.0472	FALSE
A0A0G2JT88;Q4V884	Cdc16	-0.714602	0.988374	60.6315	FALSE	-0.377272	0.984416	66.369	FALSE	-0.691695	0.965296	76.0472	FALSE
A0A0G2JT90;D3ZTV7	Ash2l	1.0846	1.09068	77.9169	FALSE	-0.573527	0.920826	66.369	FALSE	2.50646	1.4366	24.5795	FALSE
A0A0G2JT93	Ctnnb1	0.455438	1.0072	81.708	FALSE	1.78157	1.0419	46.1253	FALSE	-1.55911	0.963581	42.5704	FALSE
A0A0G2JTA0	Faf2	0.775276	1.01547	80.0252	FALSE	1.07543	1.01808	73.6097	FALSE	0.23048	1.00451	82.6328	FALSE
A0A0G2JTA1	Ppp2r5e	-0.336398	0.993583	71.9526	FALSE	-3.53797	0.956566	7.24434	FALSE	-3.52219	0.945251	6.66484	FALSE
A0A0G2JTA4	Gvin1	-0.633492	0.971711	60.6315	FALSE	-1.75946	0.92406	33.9439	FALSE	1.2148	1.05313	61.5108	FALSE
A0A0G2JTA7	Rasal2	-0.100277	0.992756	77.9169	FALSE	-2.11363	0.932612	33.9439	FALSE	-1.76141	0.891514	24.5795	FALSE
A0A0G2JTB5	Ablim2	0.615632	1.02153	81.708	FALSE	1.70828	1.1455	46.1253	FALSE	1.42742	1.13267	61.5108	FALSE
A0A0G2JTB6;F1M9X4;Q811Q2	Clic6	-2.13245	0.869132	24.5591	FALSE	-2.23492	0.834095	25.9636	FALSE	1.31079	1.06797	61.5108	FALSE
A0A0G2JTD1	Rprd2	0.989972	1.03551	77.9169	FALSE	-1.93677	0.870353	33.9439	FALSE	2.27593	1.15031	24.5795	FALSE
A0A0G2JTD8	Mark4	-0.771682	0.970521	60.6315	FALSE	0.697021	1.02942	78.0958	FALSE	-0.570342	0.984524	76.0472	FALSE
A0A0G2JTF2	Dab2ip	-4.1062	0.881692	4.56375	TRUE	0.436665	1.0125	78.3652	FALSE	0.0892406	1.0032	83.5377	FALSE
A0A0G2JTF6;Q8CGV7	Thtpa	-1.65541	0.969538	34.0722	FALSE	-1.08111	0.960405	56.4352	FALSE	0.273889	1.01249	82.6328	FALSE
A0A0G2JTG7	Hnrnph1	-1.49919	0.964398	47.0443	FALSE	-1.12528	0.96834	56.4352	FALSE	1.34021	1.02785	61.5108	FALSE
A0A0G2JTH1	Nkrfl	1.63828	2.60801	60.6315	FALSE	0.296795	1.1965	78.3652	FALSE	-0.384409	0.804229	76.0472	FALSE
A0A0G2JTH4	Cd47	-0.696816	0.964072	60.6315	FALSE	1.47808	1.04333	56.4352	FALSE	0.813764	1.03508	76.0472	FALSE
A0A0G2JTI5;Q0VGK1	Ralgps2	-0.276255	0.986909	71.9526	FALSE	0.50463	1.01959	78.3652	FALSE	-1.22797	0.961243	61.5108	FALSE
A0A0G2JTI7;D3ZI99	Prpf3	0.612469	1.03782	81.708	FALSE	0.466702	1.02115	78.3652	FALSE	0.981629	1.0547	76.0472	FALSE
A0A0G2JTJ9;G3V969	Tfcp2	-0.20163	0.976074	77.9169	FALSE	-0.380925	0.963377	66.369	FALSE	-0.128185	0.985366	82.6328	FALSE
A0A0G2JTK0;Q761X5	Unc5c	-0.846636	0.901586	60.6315	FALSE	-0.19558	0.979983	73.6097	FALSE	-0.911046	0.905407	61.5108	FALSE
A0A0G2JTK1;D3ZAU7	Ttbk1	1.73923	1.0844	60.6315	FALSE	1.18027	1.07389	73.6097	FALSE	-0.278496	0.988513	76.0472	FALSE
A0A0G2JTK4;D3ZG37	Ppp6r1	-2.3045	0.943971	24.5591	FALSE	-2.44958	0.903514	25.9636	FALSE	-4.52405	0.892755	1.43811	TRUE
A0A0G2JTK6	Mta3	1.63385	1.08413	60.6315	FALSE	0.000979459	1.0001	78.3652	FALSE	2.27477	1.19676	24.5795	FALSE
A0A0G2JTL4;Q63116	Kit	-0.111187	0.995147	77.9169	FALSE	-2.45853	0.637153	25.9636	FALSE	-0.568217	0.945703	76.0472	FALSE
A0A0G2JTL5;P52873	Pc	-2.34933	0.926919	24.5591	FALSE	-1.47624	0.926276	46.1253	FALSE	-4.99281	0.924599	1.43811	TRUE
A0A0G2JTL7;B0BNH5;D4A731	Ankib1	1.28668	1.2803	71.9526	FALSE	-0.813782	0.768475	56.4352	FALSE	-0.627357	0.930245	76.0472	FALSE
A0A0G2JTM0	Asic2	-0.346366	0.955201	71.9526	FALSE	1.29626	1.15066	66.369	FALSE	-1.49081	0.871661	42.5704	FALSE
A0A0G2JTM1	NA	-0.174787	0.981669	77.9169	FALSE	0.498843	1.04613	78.3652	FALSE	-0.689464	0.954871	76.0472	FALSE
A0A0G2JTM9	Dnajb14	-0.51865	0.968562	71.9526	FALSE	-0.0735452	0.996693	73.6097	FALSE	0.526225	1.01937	76.0472	FALSE
A0A0G2JTN3	Usp54	-2.07643	0.894181	34.0722	FALSE	-1.60731	0.844777	46.1253	FALSE	-1.00243	0.918297	61.5108	FALSE
A0A0G2JTN4	Pfas	0.683443	1.01859	81.1391	FALSE	0.0731007	1.00368	78.3652	FALSE	1.46504	1.04044	61.5108	FALSE
A0A0G2JTP7	Rnf2	-0.169247	0.993562	77.9169	FALSE	-0.103021	0.990936	73.6097	FALSE	1.1856	1.08071	61.5108	FALSE
A0A0G2JTQ5;Q5XIG6	Galk2	-0.614804	0.931879	71.9526	FALSE	0.438444	1.04484	78.3652	FALSE	-1.51819	0.853675	42.5704	FALSE
A0A0G2JTR4	Abr	-2.5692	0.946525	24.5591	FALSE	-2.17205	0.966042	25.9636	FALSE	-2.88002	0.948162	12.9359	FALSE
A0A0G2JTS9	Fbxo42	-0.454635	0.938295	71.9526	FALSE	0.87298	1.10707	76.3791	FALSE	-0.232708	0.972629	82.6328	FALSE
A0A0G2JTT2;A0A0G2JUQ5;Q498N4	Picalm	-1.06963	0.970025	60.6315	FALSE	-0.237861	0.994121	73.6097	FALSE	-1.29896	0.969333	42.5704	FALSE
A0A0G2JTT4	Rab30	0.67754	1.01443	81.1391	FALSE	-1.35676	0.96566	46.1253	FALSE	-0.342004	0.989106	76.0472	FALSE
A0A0G2JTT6	Herc1	1.08422	1.0216	77.9169	FALSE	2.9479	1.07831	10.1508	FALSE	3.02282	1.06662	12.9359	FALSE
A0A0G2JTV1;D3ZB30;Q00438;Q6P736	Ptbp1	-0.59818	0.95949	71.9526	FALSE	-0.564373	0.964607	66.369	FALSE	-0.181461	0.991094	82.6328	FALSE
A0A0G2JTW1	Rap2a	-0.512698	0.985356	71.9526	FALSE	-1.6457	0.950697	46.1253	FALSE	-1.72678	0.96286	42.5704	FALSE
A0A0G2JTW9	Hbb-b1	0.375075	1.05287	81.708	FALSE	-1.11459	0.867649	56.4352	FALSE	0.741671	1.09713	76.0472	FALSE
A0A0G2JTX2	Praf2	-0.716343	0.982236	60.6315	FALSE	0.806296	1.0323	76.3791	FALSE	-0.260475	0.992353	76.0472	FALSE
A0A0G2JTY6;F1LRK4	Grsf1	-0.435325	0.987002	71.9526	FALSE	-1.84451	0.920362	33.9439	FALSE	-0.343	0.987771	76.0472	FALSE
A0A0G2JU01;A0A0G2K446;A0A0G2K4L2;E9PTJ8;Q5BK37;Q9Z1I6	Arhgef1	-1.14619	0.965399	47.0443	FALSE	-0.384172	0.98555	66.369	FALSE	-1.1371	0.965298	61.5108	FALSE
A0A0G2JU07;Q7M767	Ube2v2	-1.09533	0.980825	60.6315	FALSE	-1.70517	0.917669	33.9439	FALSE	-2.11887	0.943394	24.5795	FALSE
A0A0G2JU09;D3ZQ89	Ep400	0.132045	1.00537	81.708	FALSE	1.09088	1.10851	73.6097	FALSE	4.22078	1.19797	1.43811	TRUE
A0A0G2JU11	Rapgef2	0.744431	1.02942	81.1391	FALSE	1.6255	1.07021	56.4352	FALSE	1.03825	1.03194	61.5108	FALSE
A0A0G2JU14;Q6AXM9	RGD1307947;	0.334402	1.02478	81.708	FALSE	-0.359515	0.979609	66.369	FALSE	-1.04414	0.957741	61.5108	FALSE
A0A0G2JU15;D3ZGM1	Ptcd3	0.169136	1.00982	81.708	FALSE	-0.0334308	0.99806	73.6097	FALSE	0.382824	1.02323	82.6328	FALSE
A0A0G2JU25;B5DF50	Galnt2	0.38338	1.01775	81.708	FALSE	2.1148	1.08333	33.9439	FALSE	-0.288455	0.986512	76.0472	FALSE
A0A0G2JU28	Gria4	-2.21327	0.933659	24.5591	FALSE	1.18762	1.47147	73.6097	FALSE	0.208895	1.09237	82.6328	FALSE
A0A0G2JU40;Q6P691	C2cd2	1.65038	1.94902	60.6315	FALSE	-0.647951	0.844589	66.369	FALSE	-0.163614	0.923728	82.6328	FALSE
A0A0G2JU49;Q4KLN2	Mtx1	1.45934	1.03609	71.9526	FALSE	-0.621282	0.970692	66.369	FALSE	-0.12005	0.995331	82.6328	FALSE
A0A0G2JU66;F1LQX9;Q9ES54	Nploc4	-0.311333	0.986114	71.9526	FALSE	0.358277	1.01448	78.3652	FALSE	0.523373	1.018	76.0472	FALSE
A0A0G2JU73;F1LP64	Trip12	-1.50594	0.762809	47.0443	FALSE	2.02542	1.11579	33.9439	FALSE	-0.432235	0.956733	76.0472	FALSE
A0A0G2JU77	Eif3k	0.702017	1.0076	81.1391	FALSE	0.555712	1.0088	78.3652	FALSE	1.39982	1.02177	61.5108	FALSE
A0A0G2JU84;Q2VJ17;Q2VJ18;Q541U0;Q5PPG3;Q9QYN8	Hrh3	0.993442	2.67413	77.9169	FALSE	1.2333	1.08533	73.6097	FALSE	0.528313	1.10197	76.0472	FALSE
A0A0G2JU85;P50617	Ddn	-1.58091	0.689001	47.0443	FALSE	2.00376	1.17495	33.9439	FALSE	0.738614	1.04015	76.0472	FALSE
A0A0G2JU89;F1LQI5	Ubr4	-0.23215	0.99121	77.9169	FALSE	0.455685	1.03528	78.3652	FALSE	0.915798	1.03699	76.0472	FALSE
A0A0G2JU91	Ncor2	-1.40162	0.816134	47.0443	FALSE	-1.74268	0.791927	33.9439	FALSE	1.29133	1.23284	61.5108	FALSE
A0A0G2JU92;A0A0G2JWP4;O88775	Emb	-1.90373	0.935493	34.0722	FALSE	-1.36691	0.952258	46.1253	FALSE	-0.396505	0.987407	76.0472	FALSE
A0A0G2JUA5	Ahnak	0.020866	1.00237	81.708	FALSE	-1.05817	0.932875	56.4352	FALSE	1.63911	1.10732	42.5704	FALSE
A0A0G2JUB0;Q810F4	Fam3c	-0.925565	0.981162	60.6315	FALSE	0.117908	1.00518	78.3652	FALSE	-1.3817	0.952082	42.5704	FALSE
A0A0G2JUC3;Q6B4M5	Pard6a	-1.9151	0.923192	34.0722	FALSE	0.356799	1.05114	78.3652	FALSE	-0.33402	0.95276	76.0472	FALSE
A0A0G2JUC7;Q6AYH5	Dctn2	0.639463	1.00917	81.708	FALSE	1.97941	1.04173	33.9439	FALSE	1.50583	1.02496	61.5108	FALSE
A0A0G2JUC9	Herc2	1.80145	1.08881	60.6315	FALSE	2.80054	1.23406	13.4418	FALSE	3.58943	1.26174	6.66484	FALSE
A0A0G2JUD2	Sar1a	-0.551593	0.985965	71.9526	FALSE	0.111671	1.0031	78.3652	FALSE	-0.489909	0.988671	76.0472	FALSE
A0A0G2JUE4	Golga4	0.597695	1.09615	81.708	FALSE	-2.37179	0.712964	25.9636	FALSE	0.0101684	1.00193	83.5377	FALSE
A0A0G2JUF9;D3Z8V4	Nckap1l	-1.11036	0.764964	47.0443	FALSE	0.448517	1.02613	78.3652	FALSE	0.170195	1.01617	83.5377	FALSE
A0A0G2JUG4;F1LS67	Rgs6	-2.13296	0.943743	24.5591	FALSE	-0.935805	0.968205	56.4352	FALSE	-0.381589	0.977877	76.0472	FALSE
A0A0G2JUG7	Iqsec1	-1.05031	0.978513	60.6315	FALSE	-0.296522	0.993613	73.6097	FALSE	-0.485162	0.987538	76.0472	FALSE
A0A0G2JUH2;A0A0G2JY21;A0A0G2JZQ1;A0A0G2K7X6;Q5XLP8	Ddx19a;Ddx19b;Ddx19b;Ddx19b;Ddx19b	-0.847752	0.653832	60.6315	FALSE	-0.0492765	0.990635	73.6097	FALSE	-0.329714	0.873843	76.0472	FALSE
A0A0G2JUH8;D3ZCH3	Snx13	-0.859421	0.899084	60.6315	FALSE	-0.261595	0.985161	73.6097	FALSE	-0.719764	0.928007	76.0472	FALSE
A0A0G2JUI5	Clasp1	-0.448279	0.98793	71.9526	FALSE	0.55091	1.02411	78.3652	FALSE	0.851778	1.03942	76.0472	FALSE
A0A0G2JUJ9	Sec63	-0.598607	0.947207	71.9526	FALSE	-0.808521	0.873251	56.4352	FALSE	0.290292	1.07686	82.6328	FALSE
A0A0G2JUK2;B2GV58	Lsm14a	0.4815	1.01674	81.708	FALSE	-0.112131	0.992952	73.6097	FALSE	2.16375	1.07838	24.5795	FALSE
A0A0G2JUM2;Q5XI83	Vps35l	-1.09961	0.967229	60.6315	FALSE	-0.818105	0.972121	56.4352	FALSE	-0.121492	0.996739	82.6328	FALSE
A0A0G2JUM3;D3ZTJ0	Rp2	0.1687	1.00629	81.708	FALSE	0.164979	1.0126	78.3652	FALSE	0.608905	1.02808	76.0472	FALSE
A0A0G2JUM8	Coa6	1.387	1.05747	71.9526	FALSE	0.243178	1.01123	78.3652	FALSE	-0.774192	0.966086	61.5108	FALSE
A0A0G2JUN6;F1LXL6	Fer1l6	-1.76483	0.889566	34.0722	FALSE	-2.052	0.83349	33.9439	FALSE	0.863455	1.11591	76.0472	FALSE
A0A0G2JUP9	LOC691143	-1.09952	0.883385	60.6315	FALSE	-0.688174	0.949181	66.369	FALSE	-1.83318	0.929126	24.5795	FALSE
A0A0G2JUR5	Mprip	0.58613	1.02731	81.708	FALSE	-1.15451	0.852861	56.4352	FALSE	1.22584	1.09263	61.5108	FALSE
A0A0G2JUT1;Q6AYP5	Cadm1	-0.601251	0.978592	71.9526	FALSE	0.142716	1.00992	78.3652	FALSE	2.48131	1.06317	24.5795	FALSE
A0A0G2JUT7	B3glct	-1.09204	0.916046	60.6315	FALSE	-0.114878	0.994206	73.6097	FALSE	3.08895	1.36386	12.9359	FALSE
A0A0G2JUT8;Q3B7U4	Ctu2	1.51894	1.10114	60.6315	FALSE	0.726893	1.04944	77.481	FALSE	-0.0344006	0.998292	82.6328	FALSE
A0A0G2JUU1;A0A0G2K665;E9PTA9;G3V905;Q5Y9B7;Q5Y9B8	tGap1;tGap1;tGap1;tGap1;;tGap1	0.56788	1.04945	81.708	FALSE	0.27008	1.02291	78.3652	FALSE	0.740476	1.03326	76.0472	FALSE
A0A0G2JUU6;Q4QR75	Exosc9	0.857596	1.0437	80.0252	FALSE	-0.339327	0.98309	73.6097	FALSE	1.59747	1.08582	42.5704	FALSE
A0A0G2JUU7	Tubgcp3	1.22514	1.04602	71.9526	FALSE	1.92737	1.07773	33.9439	FALSE	3.2951	1.11513	6.66484	FALSE
A0A0G2JUW8;P97629	LOC108348118;Lnpep	-0.0345603	0.998289	77.9169	FALSE	0.364528	1.00863	78.3652	FALSE	-0.742991	0.986075	61.5108	FALSE
A0A0G2JUW9;D3Z8I3	Fnip2	0.927007	1.28297	80.0252	FALSE	-0.186486	0.964997	73.6097	FALSE	-1.50316	0.684056	42.5704	FALSE
A0A0G2JUX0;G3V649;P51400	Adarb1	-2.01305	0.947759	34.0722	FALSE	-1.19092	0.884514	56.4352	FALSE	2.05266	1.11198	42.5704	FALSE
A0A0G2JUX5	Purb	0.371791	1.00363	81.708	FALSE	-0.266543	0.993437	73.6097	FALSE	1.33239	1.02011	61.5108	FALSE
A0A0G2JUX7;F1M7S0;Q9JK71	Magi3	0.0728215	1.0045	81.708	FALSE	-0.654705	0.961882	66.369	FALSE	-1.29674	0.92031	42.5704	FALSE
A0A0G2JUY4	NA	-0.737356	0.804277	60.6315	FALSE	0.804058	1.30309	76.3791	FALSE	-0.159346	0.931999	82.6328	FALSE
A0A0G2JUY5;D3ZAB5	Ccdc120	-2.65769	0.631918	16.7619	FALSE	0.858587	1.38967	76.3791	FALSE	-0.563206	0.843401	76.0472	FALSE
A0A0G2JUZ0;D3ZKK5	Mtmr1	1.80123	1.18357	60.6315	FALSE	0.393906	1.04561	78.3652	FALSE	0.366901	1.03724	82.6328	FALSE
A0A0G2JUZ4;D4A0F7	Dcun1d4	-0.355329	0.969238	71.9526	FALSE	-0.764752	0.808337	66.369	FALSE	-1.77769	0.433075	24.5795	FALSE
A0A0G2JUZ5	Gldc	0.506394	1.05625	81.708	FALSE	0.328695	1.01298	78.3652	FALSE	-1.48272	0.951052	42.5704	FALSE
A0A0G2JV04	Gga3	1.14658	1.02064	77.9169	FALSE	2.41416	1.06616	19.1654	FALSE	4.64661	1.08307	1.43811	TRUE
A0A0G2JV05	Mroh1	0.840575	1.05635	80.0252	FALSE	0.13071	1.00921	78.3652	FALSE	0.266598	1.01778	82.6328	FALSE
A0A0G2JV09;Q80ZG0	Ric8b	-0.740371	0.7323	60.6315	FALSE	0.659022	1.34761	78.3652	FALSE	1.08908	1.79016	61.5108	FALSE
A0A0G2JV14;A0A0G2JWT6;D3ZGV2;Q5FVJ9	Pex16	0.696487	1.05343	81.1391	FALSE	0.414215	1.03063	78.3652	FALSE	0.779795	1.05373	76.0472	FALSE
A0A0G2JV16;F1LQ91	Dock11	-0.0628403	0.978942	77.9169	FALSE	-0.572703	0.804778	66.369	FALSE	-1.0825	0.878288	61.5108	FALSE
A0A0G2JV19	Tgfbrap1	0.403253	1.02337	81.708	FALSE	2.37117	1.08716	25.9636	FALSE	2.12186	1.11466	24.5795	FALSE
A0A0G2JV25	NA	1.55643	1.07619	60.6315	FALSE	1.87695	1.04573	46.1253	FALSE	-0.812086	0.976296	61.5108	FALSE
A0A0G2JV26	Ppp4r4	-1.64897	0.928257	34.0722	FALSE	1.64436	1.1375	56.4352	FALSE	0.155752	1.01094	83.5377	FALSE
A0A0G2JV31	Xpnpep1	-0.328415	0.989403	71.9526	FALSE	-1.01186	0.976371	56.4352	FALSE	-0.993001	0.972912	61.5108	FALSE
A0A0G2JV32;D3ZNS1	Phldb1	2.75814	1.07097	24.5591	FALSE	-1.16891	0.947367	56.4352	FALSE	1.54323	1.06653	42.5704	FALSE
A0A0G2JV35;Q3KR83	Naa80;Hyal3	-0.273523	0.984572	71.9526	FALSE	-0.833388	0.955132	56.4352	FALSE	-1.47679	0.905996	42.5704	FALSE
A0A0G2JV46;Q5U4F3	Fam107b	-0.656241	0.850974	60.6315	FALSE	0.535045	1.15045	78.3652	FALSE	-0.234311	0.944181	82.6328	FALSE
A0A0G2JV51;G3V752	Nat10	1.07415	1.05678	77.9169	FALSE	1.85736	1.1309	46.1253	FALSE	-1.00543	0.925596	61.5108	FALSE
A0A0G2JV54;Q9Z118	Ptbp3	-1.06948	0.961139	60.6315	FALSE	-0.129553	0.994001	73.6097	FALSE	1.03295	1.03265	61.5108	FALSE
A0A0G2JV57;A0A0U1RRY3;A0A1L1WKF1;Q64270	Eif2b1;Eif2b1;;Eif2b1	1.73819	1.14176	60.6315	FALSE	-0.464422	0.872235	66.369	FALSE	0.0647254	1.02114	83.5377	FALSE
A0A0G2JV77;F1LN69	Mink1	-1.06362	0.964515	60.6315	FALSE	1.33581	1.04484	66.369	FALSE	-1.44904	0.961673	42.5704	FALSE
A0A0G2JV81;A0A0G2K9H8;P61206	Arf3	-1.13298	0.984685	47.0443	FALSE	0.166126	1.00447	78.3652	FALSE	1.9709	1.05444	42.5704	FALSE
A0A0G2JV84	Gpt2	-0.841379	0.89917	60.6315	FALSE	-0.421918	0.969942	66.369	FALSE	-1.76721	0.927062	24.5795	FALSE
A0A0G2JV91;D3ZS31	Rgl1	0.588844	1.02035	81.708	FALSE	-0.183115	0.994539	73.6097	FALSE	-0.0107039	0.999771	82.6328	FALSE
A0A0G2JV99;D3ZTA3	Mcm3ap	0.266715	1.04387	81.708	FALSE	-1.4615	0.814093	46.1253	FALSE	-0.413958	0.941948	76.0472	FALSE
A0A0G2JVA7;Q566D5;Q6VV72	Eif1a	-2.49074	0.935809	24.5591	FALSE	-0.220111	0.989458	73.6097	FALSE	0.0119233	1.00082	83.5377	FALSE
A0A0G2JVB6;G3V7P1	Stx12	-0.8696	0.985334	60.6315	FALSE	-0.232627	0.989027	73.6097	FALSE	1.80435	1.04369	42.5704	FALSE
A0A0G2JVC2;D4A1Y0	Scyl2	-1.78968	0.957806	34.0722	FALSE	-3.23296	0.94143	10.1508	FALSE	-1.54309	0.955435	42.5704	FALSE
A0A0G2JVC8;P48450	Lss	-1.2081	0.87169	47.0443	FALSE	-1.89395	0.725983	33.9439	FALSE	0.40775	1.06057	82.6328	FALSE
A0A0G2JVD6	Kmt2d	0.373691	1.00974	81.708	FALSE	-0.540943	0.982981	66.369	FALSE	0.274334	1.00807	82.6328	FALSE
A0A0G2JVE6;G3V7W7;P15684	Anpep	-0.304735	0.964173	71.9526	FALSE	0.0566292	1.0088	78.3652	FALSE	0.949438	1.14753	76.0472	FALSE
A0A0G2JVE8;Q80WA4	Nova1	-1.96789	0.97174	34.0722	FALSE	0.176287	1.00785	78.3652	FALSE	0.688405	1.03557	76.0472	FALSE
A0A0G2JVF1;Q3B7K9	Rundc3b	0.254668	1.03282	81.708	FALSE	0.370919	1.02876	78.3652	FALSE	-1.8157	0.910653	24.5795	FALSE
A0A0G2JVF4;A0JPQ7	RGD1307554;	-0.583101	0.973756	71.9526	FALSE	-1.07365	0.945987	56.4352	FALSE	-0.399401	0.96673	76.0472	FALSE
A0A0G2JVG4;Q9WVK3	Pecr	0.647977	1.02077	81.1391	FALSE	1.03165	1.0534	75.4092	FALSE	1.2619	1.0271	61.5108	FALSE
A0A0G2JVH4	Immt	-0.290561	0.990289	71.9526	FALSE	-0.324246	0.985603	73.6097	FALSE	1.38696	1.02417	61.5108	FALSE
A0A0G2JVI4	Fcsk	-2.30895	0.914758	24.5591	FALSE	-0.465843	0.977727	66.369	FALSE	-0.640477	0.970312	76.0472	FALSE
A0A0G2JVI6	Cask	0.717448	1.167	81.1391	FALSE	-0.699922	0.904255	66.369	FALSE	-1.02028	0.874386	61.5108	FALSE
A0A0G2JVI9;Q62845	Cntn4	-0.0305906	0.996043	77.9169	FALSE	1.21129	1.04186	73.6097	FALSE	-0.213444	0.976047	82.6328	FALSE
A0A0G2JVK3	Prkab2	-0.54729	0.967421	71.9526	FALSE	-1.1902	0.951319	56.4352	FALSE	-0.143371	0.994436	82.6328	FALSE
A0A0G2JVL3;D3ZL30	Mast3	-0.995825	0.844165	60.6315	FALSE	0.875342	1.04935	76.3791	FALSE	-1.10819	0.937555	61.5108	FALSE
A0A0G2JVL5	RGD1305938	1.02607	1.07564	77.9169	FALSE	-0.762428	0.918952	66.369	FALSE	-0.568223	0.947999	76.0472	FALSE
A0A0G2JVL6	Ndufa8	0.557885	1.01275	81.708	FALSE	0.740836	1.01539	77.481	FALSE	1.23309	1.02212	61.5108	FALSE
A0A0G2JVM2	Mia3	1.72327	1.06468	60.6315	FALSE	0.610644	1.02802	78.3652	FALSE	-0.930008	0.957524	61.5108	FALSE
A0A0G2JVM6;P84060	Dtnb	-0.822554	0.983039	60.6315	FALSE	-1.70461	0.971461	33.9439	FALSE	-1.47132	0.985626	42.5704	FALSE
A0A0G2JVN4	Usp19	0.352991	1.01206	81.708	FALSE	0.16598	1.0038	78.3652	FALSE	0.255415	1.00658	82.6328	FALSE
A0A0G2JVP4;F1LM30;F1LPW0;Q3B8R4;Q4QQW0;Q569B3;Q569B8	Ighm;Ighm;Ighm;Igh-6;Igh-6;Igh-6;Igh-6	-2.01363	0.75626	34.0722	FALSE	-2.69319	0.596401	19.1654	FALSE	-0.99995	0.838063	61.5108	FALSE
A0A0G2JVP5;B2RZ22	Paip1	-1.54672	0.942826	47.0443	FALSE	-1.50338	0.952301	46.1253	FALSE	-4.28454	0.892376	3.62988	TRUE
A0A0G2JVQ2;B2RYF3;D3ZT89	Ldb1	1.59872	1.3934	60.6315	FALSE	-0.307721	0.946326	73.6097	FALSE	1.18385	1.39029	61.5108	FALSE
A0A0G2JVQ8;A0A0G2KA01;P55108	Gdf10	0.136192	1.02118	81.708	FALSE	0.752281	1.04475	77.481	FALSE	-0.991255	0.705357	61.5108	FALSE
A0A0G2JVR9;Q4FZU8	Ripor1	0.81952	1.05763	80.0252	FALSE	-0.891167	0.966231	56.4352	FALSE	-2.83451	0.93083	12.9359	FALSE
A0A0G2JVT3;Q5U2P6	Pianp	0.80292	1.46308	80.0252	FALSE	1.66979	1.21368	46.1253	FALSE	0.612574	1.05937	76.0472	FALSE
A0A0G2JVT4;Q5U2T3	Spats2l	0.381202	1.06366	81.708	FALSE	-1.34255	0.871466	46.1253	FALSE	-1.71096	0.915498	42.5704	FALSE
A0A0G2JVU0;D3ZAL8	Lrrtm3	0.304712	1.05265	81.708	FALSE	-0.34552	0.984316	66.369	FALSE	-0.160707	0.979083	82.6328	FALSE
A0A0G2JVU1	Itgb8	-1.46595	0.931875	47.0443	FALSE	-1.61022	0.911629	46.1253	FALSE	-1.89361	0.907095	24.5795	FALSE
A0A0G2JVW1;P24594	Igfbp5	-1.03964	0.926656	60.6315	FALSE	1.60087	2.34469	56.4352	FALSE	1.98753	1.24074	42.5704	FALSE
A0A0G2JVW3	Ankrd17	-0.510982	0.977256	71.9526	FALSE	-1.67949	0.940005	46.1253	FALSE	-0.0446911	0.99768	82.6328	FALSE
A0A0G2JVW5	Huwe1	0.393366	1.02217	81.708	FALSE	1.01584	1.03812	75.4092	FALSE	-0.498054	0.973695	76.0472	FALSE
A0A0G2JVW6	Samd9	0.663491	1.36017	81.1391	FALSE	-0.105344	0.984858	73.6097	FALSE	0.188315	1.04402	83.5377	FALSE
A0A0G2JVZ6;F1LZX9	Itgav	-1.7909	0.944043	34.0722	FALSE	-0.864424	0.963763	56.4352	FALSE	-0.563239	0.980582	76.0472	FALSE
A0A0G2JW03;Q5XIM8	Lpin1	0.725201	1.16753	81.1391	FALSE	0.777318	1.20258	77.481	FALSE	-1.15769	0.766814	61.5108	FALSE
A0A0G2JW11;F1LY63	Trim36	-0.100822	0.990021	77.9169	FALSE	-1.00482	0.903014	56.4352	FALSE	-0.146336	0.990417	82.6328	FALSE
A0A0G2JW12;M0RB00;P08649;Q6MG79	LOC103689965;C4a;C4;C4a	-0.270512	0.961442	71.9526	FALSE	-0.503123	0.9147	66.369	FALSE	0.980753	1.15092	76.0472	FALSE
A0A0G2JW13	LOC103694210	0.345718	1.06691	81.708	FALSE	-1.54346	0.908084	46.1253	FALSE	-1.60541	0.940555	42.5704	FALSE
A0A0G2JW14;Q5XIC4	Spg21	-0.857106	0.807077	60.6315	FALSE	1.82443	1.45229	46.1253	FALSE	0.760476	1.13985	76.0472	FALSE
A0A0G2JW18;D3Z992	Foxj2	-0.150614	0.981221	77.9169	FALSE	0.901472	1.61442	76.3791	FALSE	0.471191	1.28536	82.6328	FALSE
A0A0G2JW21;F1LQI2	Robo1	0.0809133	1.01925	81.708	FALSE	-0.198701	0.982853	73.6097	FALSE	0.179881	1.01312	83.5377	FALSE
A0A0G2JW34	Cisd3	-1.01535	0.97618	60.6315	FALSE	-0.262502	0.993118	73.6097	FALSE	-0.761454	0.97749	61.5108	FALSE
A0A0G2JW36;Q4QRB0	Gale	-0.000343991	0.99999	77.9169	FALSE	-1.1796	0.940249	56.4352	FALSE	2.06255	1.08668	42.5704	FALSE
A0A0G2JW38;Q3MIF0	Rpe	0.274188	1.01277	81.708	FALSE	0.680676	1.04036	78.0958	FALSE	-1.46464	0.942487	42.5704	FALSE
A0A0G2JW52;O70467	Prmt3	-0.371017	0.94584	71.9526	FALSE	1.64315	1.27184	56.4352	FALSE	-0.436908	0.943725	76.0472	FALSE
A0A0G2JW65	NA	0.261653	1.07775	81.708	FALSE	0.715859	1.06906	77.481	FALSE	0.423139	1.04897	82.6328	FALSE
A0A0G2JW66;A0A0G2K463;F1M7R5;Q9WUJ3	Pde4dip	5.18535	1.29614	0	TRUE	5.73898	1.35469	0	TRUE	8.63106	1.35032	0	TRUE
A0A0G2JW68;Q62746	Syt6	-0.198311	0.974367	77.9169	FALSE	-0.456314	0.950795	66.369	FALSE	-0.0346555	0.994283	82.6328	FALSE
A0A0G2JW73;Q3T1K9	Nicn1	-2.41764	0.629044	24.5591	FALSE	0.915867	1.25686	76.3791	FALSE	0.555023	1.07985	76.0472	FALSE
A0A0G2JW85	Rasa3	0.362298	1.01432	81.708	FALSE	0.0985442	1.00514	78.3652	FALSE	-1.98193	0.939704	24.5795	FALSE
A0A0G2JW88	Map4	0.524793	1.01411	81.708	FALSE	-1.25693	0.965828	46.1253	FALSE	-0.336358	0.986021	76.0472	FALSE
A0A0G2JW92	Mfsd6	1.25517	1.13371	71.9526	FALSE	1.52132	1.08347	56.4352	FALSE	1.80405	1.06818	42.5704	FALSE
A0A0G2JW94	Clint1	-0.860478	0.847867	60.6315	FALSE	0.786662	1.13222	76.3791	FALSE	-1.58603	0.671755	42.5704	FALSE
A0A0G2JWA2;P24135	Plcg2	0.16314	1.02136	81.708	FALSE	1.0323	1.15336	75.4092	FALSE	-1.74289	0.845748	42.5704	FALSE
A0A0G2JWA3	Xpo7	0.553554	1.02055	81.708	FALSE	0.585725	1.02335	78.3652	FALSE	-0.621562	0.968226	76.0472	FALSE
A0A0G2JWA5;D3ZKE6	Slmap	-0.79967	0.959296	60.6315	FALSE	2.02182	1.07109	33.9439	FALSE	1.64107	1.06414	42.5704	FALSE
A0A0G2JWA8	Macf1	0.043341	1.00155	81.708	FALSE	0.852783	1.0504	76.3791	FALSE	-0.624493	0.965193	76.0472	FALSE
A0A0G2JWA9;E9PSL7	Cit	0.297885	1.01014	81.708	FALSE	0.131332	1.00499	78.3652	FALSE	0.808175	1.19397	76.0472	FALSE
A0A0G2JWC6;G3V7W8;O08654	RGD621098;RGD621098;	-0.12527	0.996466	77.9169	FALSE	-0.034135	0.998969	73.6097	FALSE	1.05931	1.07576	61.5108	FALSE
A0A0G2JWC7;Q5XI19	Fermt2	-0.856996	0.960688	60.6315	FALSE	-1.38785	0.916311	46.1253	FALSE	-0.309327	0.991966	76.0472	FALSE
A0A0G2JWD2;A0A3G2LW22;Q5XI81	Fxr1	1.78329	1.03958	60.6315	FALSE	-0.0972211	0.994321	73.6097	FALSE	0.554401	1.01958	76.0472	FALSE
A0A0G2JWD6	Ap3b1	-1.0028	0.970738	60.6315	FALSE	0.283278	1.00799	78.3652	FALSE	-3.64257	0.960401	3.62988	TRUE
A0A0G2JWE3	Iws1	-2.04473	0.945932	34.0722	FALSE	-1.76354	0.842476	33.9439	FALSE	-0.283012	0.982029	76.0472	FALSE
A0A0G2JWG1	Man2a2	-0.575909	0.980356	71.9526	FALSE	0.882743	1.07555	76.3791	FALSE	1.77715	1.19223	42.5704	FALSE
A0A0G2JWH4;Q924S1	Agpat4	-2.58856	0.927761	24.5591	FALSE	-1.57856	0.948051	46.1253	FALSE	-2.35513	0.909978	12.9359	FALSE
A0A0G2JWI5;A4PB92;Q5PQT3	Glyat	-1.15202	0.746624	47.0443	FALSE	0.608604	1.06301	78.3652	FALSE	-1.10863	0.872777	61.5108	FALSE
A0A0G2JWJ0;Q10728	Ppp1r12a	1.88352	1.04217	60.6315	FALSE	2.53207	1.08503	19.1654	FALSE	2.13597	1.04337	24.5795	FALSE
A0A0G2JWJ3	Mid2	-0.657628	0.783688	60.6315	FALSE	0.941201	1.29284	75.4092	FALSE	0.335001	1.07884	82.6328	FALSE
A0A0G2JWJ7;B1WBR1;O35254	Gorasp1	-0.561423	0.982584	71.9526	FALSE	-0.396844	0.983679	66.369	FALSE	-0.040375	0.998282	82.6328	FALSE
A0A0G2JWK0;M0RCF3;Q8R2H2	Itgb3	0.809231	1.26769	80.0252	FALSE	-0.0762938	0.991677	73.6097	FALSE	0.258861	1.06716	82.6328	FALSE
A0A0G2JWK2;Q00566	Mecp2	0.18257	1.01476	81.708	FALSE	-0.13294	0.99197	73.6097	FALSE	0.562866	1.02809	76.0472	FALSE
A0A0G2JWK6	Amer2	-0.918419	0.979923	60.6315	FALSE	0.427051	1.02045	78.3652	FALSE	0.345633	1.00998	82.6328	FALSE
A0A0G2JWK7;P31232	Tagln	-0.309909	0.929332	71.9526	FALSE	-1.09541	0.77721	56.4352	FALSE	1.81492	1.22341	42.5704	FALSE
A0A0G2JWL3	Nf1	-0.537188	0.985941	71.9526	FALSE	-0.457047	0.989343	66.369	FALSE	0.0986361	1.00231	83.5377	FALSE
A0A0G2JWM2;Q5RJQ4	Sirt2	-0.963934	0.971504	60.6315	FALSE	-1.47538	0.87447	46.1253	FALSE	0.686606	1.03677	76.0472	FALSE
A0A0G2JWM4	Foxj3	1.06607	1.05165	77.9169	FALSE	-0.829798	0.929461	56.4352	FALSE	-2.24521	0.774217	24.5795	FALSE
A0A0G2JWN9	Brd8	-0.00837748	0.998847	77.9169	FALSE	0.951475	1.62507	75.4092	FALSE	0.998088	1.13365	61.5108	FALSE
A0A0G2JWP1	Cstf2	1.571	1.14308	60.6315	FALSE	1.9544	1.23339	33.9439	FALSE	1.83631	1.3116	42.5704	FALSE
A0A0G2JWR5;A0A0G2JZ19;B2RYG5	LOC103694865;Taf15;Taf15	1.49242	1.02585	71.9526	FALSE	-1.52131	0.953976	46.1253	FALSE	-0.418815	0.992227	76.0472	FALSE
A0A0G2JWR6	Zic2	1.15981	1.18112	71.9526	FALSE	-1.35832	0.392346	46.1253	FALSE	-3.97684	0.205013	3.62988	TRUE
A0A0G2JWS9;G3V8S4;P54708	Atp12a	0.430006	1.19376	81.708	FALSE	2.15661	2.76745	33.9439	FALSE	-0.413486	0.802948	76.0472	FALSE
A0A0G2JWU3;B5DER4;D3ZFE9	LOC100359687;Mrpl1;LOC100359687	0.973978	1.03624	77.9169	FALSE	0.0367184	1.00128	78.3652	FALSE	-0.136757	0.993007	82.6328	FALSE
A0A0G2JWU7	Tcf4	1.44721	1.07382	71.9526	FALSE	0.679469	1.08559	78.0958	FALSE	-1.02234	0.882157	61.5108	FALSE
A0A0G2JWV8;F1LXS6	Thoc7	-1.31116	0.976754	47.0443	FALSE	-1.07317	0.850577	56.4352	FALSE	0.103206	1.01063	83.5377	FALSE
A0A0G2JWW8;D3ZG00	Med30	0.412857	1.04353	81.708	FALSE	0.924787	1.13812	75.4092	FALSE	3.2281	1.50397	6.66484	FALSE
A0A0G2JWX1;B5DEP6;F1LMZ8	Psmd11;;Psmd11	5.53933	1.08578	0	TRUE	8.6573	1.15218	0	TRUE	7.70821	1.1048	0	TRUE
A0A0G2JWX4;Q6IG02	Krt2	0.519419	1.39536	81.708	FALSE	-1.27509	0.38084	46.1253	FALSE	-1.248	0.381583	42.5704	FALSE
A0A0G2JWX9	Clca1	-1.02752	0.970186	60.6315	FALSE	-0.397793	0.988446	66.369	FALSE	-1.39837	0.956655	42.5704	FALSE
A0A0G2JWY6;P0CH38	Fbxo45	-1.89906	0.907098	34.0722	FALSE	2.37366	1.07262	25.9636	FALSE	-0.360653	0.981401	76.0472	FALSE
A0A0G2JWY8	Stard7	0.286467	1.01223	81.708	FALSE	-1.00844	0.964811	56.4352	FALSE	-2.39618	0.939336	12.9359	FALSE
A0A0G2JWZ9;F1LZH9	Ankrd44	-0.7452	0.956956	60.6315	FALSE	0.284856	1.03937	78.3652	FALSE	-0.370149	0.943306	76.0472	FALSE
A0A0G2JX15;B5DEH6;F1MAA4	Atp13a2	0.761858	1.04637	81.1391	FALSE	-0.310127	0.970366	73.6097	FALSE	-0.169115	0.988573	82.6328	FALSE
A0A0G2JX16	Qrich1	-0.41409	0.970874	71.9526	FALSE	0.82639	1.20331	76.3791	FALSE	0.371731	1.02723	82.6328	FALSE
A0A0G2JX25	Gmpr2	0.843102	1.0211	80.0252	FALSE	0.045822	1.00122	78.3652	FALSE	-0.630709	0.989589	76.0472	FALSE
A0A0G2JX45	Ate1	-2.15178	0.921352	24.5591	FALSE	-0.240517	0.987553	73.6097	FALSE	-0.203626	0.992867	82.6328	FALSE
A0A0G2JX54;P28840	LOC100911216;Pcsk1	-0.627293	0.918555	60.6315	FALSE	1.38904	1.1079	66.369	FALSE	-0.663697	0.961179	76.0472	FALSE
A0A0G2JX61	Entpd4	1.01179	1.54049	77.9169	FALSE	0.246991	1.03731	78.3652	FALSE	2.08928	1.37341	24.5795	FALSE
A0A0G2JX62;B1WBT4	Srpk2	-0.0295758	0.997872	77.9169	FALSE	-1.43576	0.943247	46.1253	FALSE	-0.69975	0.955916	76.0472	FALSE
A0A0G2JX67;D3ZZ32;Q5HZA6	Prepl	-0.614316	0.976806	71.9526	FALSE	0.424371	1.01822	78.3652	FALSE	0.346287	1.00927	82.6328	FALSE
A0A0G2JX72;F1M9N4	Mbnl1	-0.0815688	0.998152	77.9169	FALSE	-0.673411	0.971036	66.369	FALSE	1.14269	1.03031	61.5108	FALSE
A0A0G2JX74;P42346	Mtor	1.49373	1.03738	71.9526	FALSE	1.21417	1.0218	73.6097	FALSE	2.11408	1.04037	24.5795	FALSE
A0A0G2JX79;A0A0G2JXS8;A0A0G2K075;Q4V7D1;Q7TPJ0	Ssr1	-0.593845	0.974497	71.9526	FALSE	-0.225937	0.987865	73.6097	FALSE	0.270109	1.00646	82.6328	FALSE
A0A0G2JX90	Garnl3	-0.283273	0.987276	71.9526	FALSE	0.144806	1.00775	78.3652	FALSE	-0.680289	0.92206	76.0472	FALSE
A0A0G2JX92;D3ZMW5	Sh3pxd2a	-0.130712	0.981889	77.9169	FALSE	0.923067	1.04197	75.4092	FALSE	1.02395	1.05601	61.5108	FALSE
A0A0G2JX93;F1M9D6;Q7TP57;Q9QXK0	Stat1;Stat1;;Stat1	-2.60767	0.927951	16.7619	FALSE	-2.84538	0.885055	19.1654	FALSE	-1.50592	0.91839	42.5704	FALSE
A0A0G2JX94;D4A9Q2	Amot	2.18139	1.46776	47.0443	FALSE	-0.599763	0.840792	66.369	FALSE	-1.7387	0.65912	42.5704	FALSE
A0A0G2JXA1;F1LP59	Rab3gap1	0.247521	1.00618	81.708	FALSE	0.554026	1.01114	78.3652	FALSE	-1.19494	0.97983	61.5108	FALSE
A0A0G2JXB8;F1LMG0;Q8VDA1	Clstn2	-0.492723	0.89257	71.9526	FALSE	-0.124688	0.987181	73.6097	FALSE	0.699778	1.06317	76.0472	FALSE
A0A0G2JXC1;F1LRA1	Lman1	-0.0665352	0.997336	77.9169	FALSE	-0.889834	0.949547	56.4352	FALSE	-0.293535	0.989584	76.0472	FALSE
A0A0G2JXC3;P05765	Rps21	0.217863	1.00478	81.708	FALSE	0.0844439	1.00191	78.3652	FALSE	-0.396379	0.989114	76.0472	FALSE
A0A0G2JXC5;A0A0G2K3Y9;F1LV40;F1LVR8;T2HRH7;T2HRY2;T2HTI9	Mrtfa;Mrtfa;Mrtfa;Mrtfa;MELODY;BSAC;MKL1met	-0.930756	0.937175	60.6315	FALSE	0.088024	1.00283	78.3652	FALSE	-1.50188	0.954536	42.5704	FALSE
A0A0G2JXC8	Ttc39c	1.42942	1.08672	71.9526	FALSE	0.384199	1.02488	78.3652	FALSE	0.57042	1.0376	76.0472	FALSE
A0A0G2JXC9;Q62751	Ireb2	-1.55792	0.930854	47.0443	FALSE	1.21209	1.07381	73.6097	FALSE	1.42424	1.09736	61.5108	FALSE
A0A0G2JXD5	Chn2	2.75561	1.06315	24.5591	FALSE	-0.974818	0.810262	56.4352	FALSE	1.19978	1.34997	61.5108	FALSE
A0A0G2JXD7	Akt3	0.306452	1.01379	81.708	FALSE	-0.165216	0.994986	73.6097	FALSE	0.390405	1.01582	82.6328	FALSE
A0A0G2JXD9	Dop1b	-0.168262	0.980103	77.9169	FALSE	0.041614	1.00453	78.3652	FALSE	1.45635	1.07572	61.5108	FALSE
A0A0G2JXE5;Q7TP65	Ankle2	0.595268	1.06224	81.708	FALSE	-0.987515	0.814346	56.4352	FALSE	0.065025	1.01653	83.5377	FALSE
A0A0G2JXG3	Tmem30a	0.969023	1.03342	77.9169	FALSE	2.01796	1.09488	33.9439	FALSE	1.07012	1.03274	61.5108	FALSE
A0A0G2JXG5	NA	1.40165	1.03358	71.9526	FALSE	1.32307	1.06116	66.369	FALSE	-1.26851	0.927829	42.5704	FALSE
A0A0G2JXG7;F1M0N7	Carmil1	0.369837	1.0368	81.708	FALSE	2.30661	1.2513	25.9636	FALSE	0.558725	1.05449	76.0472	FALSE
A0A0G2JXH2;A0A0H2UHS3;Q5PPN7	Ccdc51	-0.152809	0.995159	77.9169	FALSE	1.14075	1.03932	73.6097	FALSE	0.252049	1.00908	82.6328	FALSE
A0A0G2JXH4;F1LMQ1;Q9Z1N3	Myo9a	1.55107	1.66719	60.6315	FALSE	0.448167	1.17308	78.3652	FALSE	-0.275681	0.91639	76.0472	FALSE
A0A0G2JXH9;D4A3W4	Snx11	-0.109984	0.99211	77.9169	FALSE	0.444239	1.03294	78.3652	FALSE	0.909315	1.03776	76.0472	FALSE
A0A0G2JXI1;A0A0G2K3W2;Q7TPK2	F5	0.186593	1.01086	81.708	FALSE	-0.664712	0.753772	66.369	FALSE	-2.04031	0.262311	24.5795	FALSE
A0A0G2JXI9;G3V8B3;G3V9C7	Hist1h2bo;Hist1h2bq;Hist1h2bk	1.10864	1.027	77.9169	FALSE	-0.64482	0.962533	66.369	FALSE	0.766648	1.03552	76.0472	FALSE
A0A0G2JXJ7	Esyt1	-0.885803	0.974672	60.6315	FALSE	-2.7028	0.861368	19.1654	FALSE	0.204563	1.00742	82.6328	FALSE
A0A0G2JXK1	Cacna1a	-0.19775	0.993689	77.9169	FALSE	-0.213814	0.989829	73.6097	FALSE	-0.451292	0.982592	76.0472	FALSE
A0A0G2JXM0;A0A0G2K2J9;A0A0G2KA58;D3ZVL1	Mia2	0.0628712	1.00218	81.708	FALSE	-1.65359	0.930703	46.1253	FALSE	-0.252194	0.989534	82.6328	FALSE
A0A0G2JXM6;G3V8X1;Q6AXT7	Rbm42	-1.09935	0.953349	60.6315	FALSE	-1.46327	0.883324	46.1253	FALSE	-0.149332	0.979687	82.6328	FALSE
A0A0G2JXN2	Trim46	1.07147	1.04478	77.9169	FALSE	1.98991	1.08441	33.9439	FALSE	2.06337	1.03873	42.5704	FALSE
A0A0G2JXN8	Osbpl8	0.643871	1.01374	81.1391	FALSE	0.664707	1.01442	78.0958	FALSE	-0.465703	0.988282	76.0472	FALSE
A0A0G2JXP4;D3ZY86	Tango2	-3.49699	0.874729	10.9814	FALSE	-0.843857	0.963162	56.4352	FALSE	-1.34986	0.951907	42.5704	FALSE
A0A0G2JXQ2	Chd9	0.611571	1.02941	81.708	FALSE	-0.18708	0.988899	73.6097	FALSE	0.656556	1.02567	76.0472	FALSE
A0A0G2JXR7;Q5XIB2	Cwc27	-1.76946	0.920059	34.0722	FALSE	-0.125358	0.992913	73.6097	FALSE	-1.37225	0.888651	42.5704	FALSE
A0A0G2JXS2;A0A0G2K4X2;A0A0G2K868	Kri1	-0.0604321	0.99636	77.9169	FALSE	1.99144	1.54886	33.9439	FALSE	2.24978	1.87672	24.5795	FALSE
A0A0G2JXT3;F1LND7;P05369	Fdps	2.36994	1.05853	34.0722	FALSE	2.81132	1.12784	13.4418	FALSE	2.53574	1.10254	24.5795	FALSE
A0A0G2JXT6	Mtmr6	-2.91232	0.897179	16.7619	FALSE	-4.8381	0.8168	2.30173	TRUE	-5.723	0.818182	0	TRUE
A0A0G2JXT8;D4A8D5	Flnb	-0.171802	0.992805	77.9169	FALSE	-2.78893	0.918519	19.1654	FALSE	-1.38393	0.946345	42.5704	FALSE
A0A0G2JXT9	Arhgef17	1.58827	1.17715	60.6315	FALSE	1.96464	1.16456	33.9439	FALSE	3.62198	1.19128	6.66484	FALSE
A0A0G2JXV5;Q5XIE9	Med20	-0.64978	0.949815	60.6315	FALSE	-2.37273	0.377842	25.9636	FALSE	-0.135486	0.922878	82.6328	FALSE
A0A0G2JXV6;F1LSD5	Taok2	-3.3663	0.945842	10.9814	FALSE	-0.781233	0.982922	56.4352	FALSE	-1.70526	0.971037	42.5704	FALSE
A0A0G2JXW4	Hnrnpc	0.415907	1.00763	81.708	FALSE	-1.06739	0.970586	56.4352	FALSE	-1.43489	0.986643	42.5704	FALSE
A0A0G2JXX9;B2GV08	Ap1s2	-1.41644	0.97478	47.0443	FALSE	-0.963149	0.944389	56.4352	FALSE	-3.01057	0.902661	6.66484	FALSE
A0A0G2JXY6;Q00954	Scn1b	0.31511	1.01198	81.708	FALSE	0.323235	1.01629	78.3652	FALSE	1.14466	1.04049	61.5108	FALSE
A0A0G2JXY9	Epn2	-1.29049	0.936477	47.0443	FALSE	-0.0606256	0.998115	73.6097	FALSE	-0.661045	0.967323	76.0472	FALSE
A0A0G2JXZ3	Atrx	-0.330823	0.988728	71.9526	FALSE	-1.05554	0.952161	56.4352	FALSE	0.316862	1.01574	82.6328	FALSE
A0A0G2JXZ7;G3V602	Xpr1	0.418051	1.03693	81.708	FALSE	1.80963	1.16143	46.1253	FALSE	0.0912565	1.00768	83.5377	FALSE
A0A0G2JY03	NA	-1.14102	0.972006	47.0443	FALSE	-0.815842	0.98286	56.4352	FALSE	-3.55198	0.942831	6.66484	FALSE
A0A0G2JY08	Myo18a	-0.0390006	0.999178	77.9169	FALSE	0.327319	1.00501	78.3652	FALSE	1.57261	1.02956	42.5704	FALSE
A0A0G2JY11;D4AAV9	Tspan9	-0.123632	0.986873	77.9169	FALSE	0.610565	1.26163	78.3652	FALSE	-0.406268	0.964928	76.0472	FALSE
A0A0G2JY13	Akain1	0.639796	1.05732	81.708	FALSE	0.844268	1.23275	76.3791	FALSE	-0.160225	0.867679	82.6328	FALSE
A0A0G2JY18;Q498U6;Q9JLT3	Dffa;Dffa;ICAD-S	-0.901367	0.979452	60.6315	FALSE	3.71089	1.09473	3.38818	TRUE	2.32108	1.08025	24.5795	FALSE
A0A0G2JY20;F1LN38;P63301	LOC103689961;Selenow;Selenow	-0.466982	0.966444	71.9526	FALSE	-0.642445	0.938114	66.369	FALSE	-2.96282	0.891898	6.66484	FALSE
A0A0G2JY22	Dip2b	1.77697	1.03157	60.6315	FALSE	1.81948	1.05764	46.1253	FALSE	1.02217	1.05643	61.5108	FALSE
A0A0G2JY26	Dnajc6	-2.78576	0.951702	16.7619	FALSE	-0.152263	0.996423	73.6097	FALSE	0.659965	1.01389	76.0472	FALSE
A0A0G2JY31;A0A0G2JZ73;P17475	Serpina1	-1.06942	0.8879	60.6315	FALSE	-1.72388	0.753428	33.9439	FALSE	0.654045	1.07261	76.0472	FALSE
A0A0G2JY43	Aldh3a2	1.10796	1.01901	77.9169	FALSE	0.797379	1.01779	76.3791	FALSE	0.981857	1.01996	76.0472	FALSE
A0A0G2JY45;D3ZHK8;G8EXB7;G8EXB8	Cpeb2	2.26715	1.06653	47.0443	FALSE	-0.587305	0.977413	66.369	FALSE	-0.14806	0.995398	82.6328	FALSE
A0A0G2JY48;F1MAJ0	Ephb2	2.16279	1.06128	47.0443	FALSE	0.032428	1.00087	78.3652	FALSE	-0.138351	0.997472	82.6328	FALSE
A0A0G2JY58;D3ZV33	Pogz	-1.46708	0.938866	47.0443	FALSE	0.574612	1.10201	78.3652	FALSE	2.22524	1.42171	24.5795	FALSE
A0A0G2JY62;D3ZYB4	Lpin2	0.394513	1.06037	81.708	FALSE	1.14661	1.04616	73.6097	FALSE	1.24166	1.06364	61.5108	FALSE
A0A0G2JY68;M0RCH8	Rsl1d1l1	0.97523	1.13855	77.9169	FALSE	-0.871153	0.877398	56.4352	FALSE	1.04885	1.09664	61.5108	FALSE
A0A0G2JY69;G3V907	Pex19;LOC100911356	-1.71732	0.86498	34.0722	FALSE	-0.59658	0.940681	66.369	FALSE	-0.325187	0.966424	76.0472	FALSE
A0A0G2JY73	Eif4g3	0.510981	1.03007	81.708	FALSE	0.658191	1.04777	78.3652	FALSE	-2.83689	0.85817	12.9359	FALSE
A0A0G2JY75;A0A0G2K679;Q5PQP7	Gtf3c2	0.502489	1.0393	81.708	FALSE	0.357699	1.11937	78.3652	FALSE	1.99785	1.34671	42.5704	FALSE
A0A0G2JY79;A0A0G2K6S7;P07867;Q5M895	Lipc	0.32991	1.0169	81.708	FALSE	1.70981	1.10214	46.1253	FALSE	0.498217	1.01936	76.0472	FALSE
A0A0G2JYA2;Q9JHU5	Arfip1	-0.828149	0.970883	60.6315	FALSE	-0.358148	0.986723	66.369	FALSE	0.348121	1.01362	82.6328	FALSE
A0A0G2JYB1;Q5XI32	Capzb	1.19727	1.01767	71.9526	FALSE	0.180487	1.003	78.3652	FALSE	-0.631649	0.980143	76.0472	FALSE
A0A0G2JYB9;F1M8D3	Cmip	-0.408752	0.95898	71.9526	FALSE	3.66125	1.13666	3.38818	TRUE	0.709714	1.06396	76.0472	FALSE
A0A0G2JYC2;P0C588	Cnnm4	0.205429	1.04158	81.708	FALSE	0.10426	1.03137	78.3652	FALSE	0.636836	1.14289	76.0472	FALSE
A0A0G2JYD1;A0A0U1RRQ3	Ubap2	-2.7432	0.927095	16.7619	FALSE	-1.17533	0.947296	56.4352	FALSE	-2.32392	0.915577	12.9359	FALSE
A0A0G2JYD4	Vps13d	1.53322	1.04887	60.6315	FALSE	0.873875	1.03195	76.3791	FALSE	0.939684	1.03159	76.0472	FALSE
A0A0G2JYD8;G3V7U6	Capn5	0.684719	1.07345	81.1391	FALSE	1.25871	1.05277	66.369	FALSE	-0.289616	0.983454	76.0472	FALSE
A0A0G2JYF0	Slc4a10	-0.759807	0.970472	60.6315	FALSE	-0.339246	0.98572	73.6097	FALSE	0.41946	1.03695	82.6328	FALSE
A0A0G2JYG7;G3V6L5;O08617	Ptprr	0.966978	1.11476	77.9169	FALSE	2.02459	1.07188	33.9439	FALSE	0.491005	1.03074	82.6328	FALSE
A0A0G2JYH1;O08561	Pi4kb	0.660945	1.05594	81.1391	FALSE	0.506628	1.03046	78.3652	FALSE	-0.0521996	0.997009	82.6328	FALSE
A0A0G2JYH7;A0A2Z5DT54	Sh2d3c	0.00994909	1.00204	81.708	FALSE	0.490881	1.11563	78.3652	FALSE	-0.0192242	0.997691	82.6328	FALSE
A0A0G2JYI0	Lrba	1.51407	1.0364	60.6315	FALSE	2.13375	1.04669	33.9439	FALSE	2.58998	1.07927	24.5795	FALSE
A0A0G2JYI5	Mgll	-1.43202	0.954121	47.0443	FALSE	-0.863938	0.966721	56.4352	FALSE	0.427856	1.01587	82.6328	FALSE
A0A0G2JYJ1;P0CE43	Grb10	0.50518	1.06878	81.708	FALSE	0.616336	1.11268	78.3652	FALSE	-1.28117	0.864659	42.5704	FALSE
A0A0G2JYK0;F1LM05;Q7TMB9	LOC299282	-0.914253	0.883677	60.6315	FALSE	-2.22132	0.7343	25.9636	FALSE	0.428475	1.05555	82.6328	FALSE
A0A0G2JYM3;G3V8F7	LOC103694867;Gga2	1.61503	1.33073	60.6315	FALSE	0.908453	1.18312	76.3791	FALSE	0.56116	1.04625	76.0472	FALSE
A0A0G2JYM4;F1LRK7;P97528	Cntn6	-0.714177	0.929562	60.6315	FALSE	-1.64116	0.897049	46.1253	FALSE	-0.0523631	0.997132	82.6328	FALSE
A0A0G2JYM6;Q5XIC3	Cdc37l1	-2.32169	0.914026	24.5591	FALSE	-0.942546	0.95597	56.4352	FALSE	-0.874247	0.954786	61.5108	FALSE
A0A0G2JYN0;Q5U2M6	Dcaf8	-3.5506	0.899755	7.60625	FALSE	-1.4067	0.955792	46.1253	FALSE	0.204448	1.00859	82.6328	FALSE
A0A0G2JYN4	Ergic2	-0.0257074	0.996292	77.9169	FALSE	1.59042	1.43692	56.4352	FALSE	0.71442	1.1963	76.0472	FALSE
A0A0G2JYP3;D3ZM54	LOC679087;Rbm12b	-0.43427	0.982539	71.9526	FALSE	0.341478	1.03532	78.3652	FALSE	-0.899437	0.900923	61.5108	FALSE
A0A0G2JYQ3	Ylpm1	0.396618	1.01322	81.708	FALSE	1.41481	1.05435	66.369	FALSE	1.34977	1.06494	61.5108	FALSE
A0A0G2JYR1	Exoc6b	-0.256153	0.976871	71.9526	FALSE	0.836162	1.10902	76.3791	FALSE	1.61031	1.17013	42.5704	FALSE
A0A0G2JYT1	Erc1	2.1262	1.04771	47.0443	FALSE	2.53737	1.10014	19.1654	FALSE	-1.0918	0.956029	61.5108	FALSE
A0A0G2JYU0	Rbfox1	-1.10928	0.931585	47.0443	FALSE	0.580381	1.05781	78.3652	FALSE	-0.295233	0.98408	76.0472	FALSE
A0A0G2JYU2;Q5XIE3	mrpl11;Mrpl11	0.695104	1.02364	81.1391	FALSE	0.6013	1.03257	78.3652	FALSE	0.742789	1.0313	76.0472	FALSE
A0A0G2JYU3	Astn2	-0.497671	0.978212	71.9526	FALSE	-0.817455	0.933229	56.4352	FALSE	0.606341	1.05047	76.0472	FALSE
A0A0G2JYU5;P63149	LOC103694902;Ube2b	0.208884	1.01086	81.708	FALSE	0.337503	1.01554	78.3652	FALSE	1.13994	1.16915	61.5108	FALSE
A0A0G2JYU6	Fmnl1	0.191962	1.01701	81.708	FALSE	-0.155311	0.985057	73.6097	FALSE	-0.843976	0.939706	61.5108	FALSE
A0A0G2JYV0;D3ZGX8	Brd4	-0.897009	0.935581	60.6315	FALSE	0.724219	1.18648	77.481	FALSE	1.67652	1.37381	42.5704	FALSE
A0A0G2JYW3;P08081	Clta	-1.31559	0.965408	47.0443	FALSE	-0.900978	0.9844	56.4352	FALSE	-2.02342	0.956084	24.5795	FALSE
A0A0G2JYY3;F1M7W9;Q5U2X5	Tnk2	-0.0434927	0.997405	77.9169	FALSE	-1.19922	0.937586	56.4352	FALSE	2.38272	1.11234	24.5795	FALSE
A0A0G2JYY6;D3ZX74	Coq10a	1.31221	1.06055	71.9526	FALSE	-0.720091	0.950818	66.369	FALSE	-0.848765	0.948322	61.5108	FALSE
A0A0G2JYY7	Rbfox2	-0.74183	0.981028	60.6315	FALSE	1.21019	1.04151	73.6097	FALSE	0.183739	1.00963	83.5377	FALSE
A0A0G2JYZ8;Q5U2Y2	Satb1	-1.05578	0.317584	60.6315	FALSE	-0.436461	0.886542	66.369	FALSE	0.243144	1.07911	82.6328	FALSE
A0A0G2JZ27	NA	-1.20679	0.949096	47.0443	FALSE	-0.351033	0.981899	66.369	FALSE	-0.759227	0.970848	61.5108	FALSE
A0A0G2JZ40;D4ABJ4	Reck	-0.36797	0.917234	71.9526	FALSE	-0.750381	0.879075	66.369	FALSE	2.01334	1.58594	42.5704	FALSE
A0A0G2JZ48	Tmf1	0.42066	1.01724	81.708	FALSE	0.136381	1.0184	78.3652	FALSE	-2.68145	0.857468	12.9359	FALSE
A0A0G2JZ53;F1LY70	Birc6	3.13527	1.1317	16.7619	FALSE	4.73741	1.24775	1.04193	TRUE	4.55439	1.19766	1.43811	TRUE
A0A0G2JZ56	Ank2	0.613194	1.11074	81.708	FALSE	-0.55929	0.962231	66.369	FALSE	0.989772	1.063	76.0472	FALSE
A0A0G2JZ60	Fsd1l	-1.59367	0.951581	47.0443	FALSE	-0.848662	0.969209	56.4352	FALSE	-4.27625	0.883421	3.62988	TRUE
A0A0G2JZ68;Q811P6	Tfb1m	0.259311	1.01124	81.708	FALSE	0.592067	1.07724	78.3652	FALSE	0.200468	1.01194	82.6328	FALSE
A0A0G2JZ76	NA	-2.76124	0.919532	16.7619	FALSE	-0.365436	0.990073	66.369	FALSE	-1.61069	0.947852	42.5704	FALSE
A0A0G2JZ77;Q9ERW3	Fgf13	0.815564	1.16931	80.0252	FALSE	0.499772	1.06384	78.3652	FALSE	-1.88047	0.858322	24.5795	FALSE
A0A0G2JZ83;U6A022	Agap3;AGAP3	-0.349359	0.99604	71.9526	FALSE	1.43725	1.0387	66.369	FALSE	1.50078	1.05284	61.5108	FALSE
A0A0G2JZ84	Epg5	-0.646614	0.915188	60.6315	FALSE	0.108334	1.00428	78.3652	FALSE	-0.706554	0.965731	76.0472	FALSE
A0A0G2JZ87;A0A1W2Q681;D3ZTQ1;Q3KR71	Sfswap	-1.82604	0.913396	34.0722	FALSE	-3.52993	0.829731	7.24434	FALSE	0.881553	1.05757	76.0472	FALSE
A0A0G2JZ88	RGD1306556	-1.14138	0.930387	47.0443	FALSE	-0.721997	0.942907	66.369	FALSE	-0.184287	0.98722	82.6328	FALSE
A0A0G2JZA1	Robo2	0.965827	1.17809	77.9169	FALSE	-1.0594	0.931811	56.4352	FALSE	-2.85715	0.904145	12.9359	FALSE
A0A0G2JZA2;P97576	Grpel1	1.87714	1.03866	60.6315	FALSE	-0.472369	0.990003	66.369	FALSE	-0.398783	0.993019	76.0472	FALSE
A0A0G2JZA7;D3ZZ19	Cemip2	-0.0151848	0.98989	77.9169	FALSE	1.64583	1.59907	56.4352	FALSE	0.734942	1.23683	76.0472	FALSE
A0A0G2JZB1;D3ZKF5	Htra4	-0.720346	0.975683	60.6315	FALSE	-0.541999	0.9728	66.369	FALSE	1.70523	1.05304	42.5704	FALSE
A0A0G2JZB4;Q5PQR4	Rsrc2	0.87432	1.05532	80.0252	FALSE	1.51455	1.10492	56.4352	FALSE	2.45315	1.1497	24.5795	FALSE
A0A0G2JZB7	Nav3	1.22627	1.0267	71.9526	FALSE	-2.24613	0.938656	25.9636	FALSE	-1.81688	0.945633	24.5795	FALSE
A0A0G2JZB8	Gpm6b	0.99386	1.04342	77.9169	FALSE	2.90437	1.07284	10.1508	FALSE	0.420246	1.03298	82.6328	FALSE
A0A0G2JZC6	Arhgef11	-0.279913	0.992503	71.9526	FALSE	0.705032	1.03311	77.481	FALSE	0.156275	1.00677	83.5377	FALSE
A0A0G2JZD1	Ppp2r5c	0.512761	1.01228	81.708	FALSE	0.0402938	1.0011	78.3652	FALSE	0.989332	1.02532	76.0472	FALSE
A0A0G2JZD9;Q63511	Kcnj9	-0.943049	0.913983	60.6315	FALSE	1.41036	1.14317	66.369	FALSE	1.75299	1.20015	42.5704	FALSE
A0A0G2JZE2;E1AZB1;P63016	Pax6;;Pax6	0.964103	1.07271	77.9169	FALSE	-0.285783	0.823418	73.6097	FALSE	-0.225518	0.838029	82.6328	FALSE
A0A0G2JZE7	Arhgef40	-0.174676	0.993765	77.9169	FALSE	1.41467	2.26227	66.369	FALSE	0.234351	1.01804	82.6328	FALSE
A0A0G2JZF0;B5DEG8	Sec24c	-0.536181	0.987879	71.9526	FALSE	-0.796567	0.984756	56.4352	FALSE	-2.7042	0.948439	12.9359	FALSE
A0A0G2JZF6	Ndufaf2	0.20507	1.00685	81.708	FALSE	0.0375156	1.00179	78.3652	FALSE	0.235036	1.00671	82.6328	FALSE
A0A0G2JZG4;D4A3Q3	Ncoa1	1.36252	1.07748	71.9526	FALSE	0.539062	1.03272	78.3652	FALSE	1.27836	1.04626	61.5108	FALSE
A0A0G2JZG7;Q6P799	Sars	-4.60213	0.907346	2.78078	TRUE	-5.92223	0.913189	0	TRUE	-3.81687	0.915634	3.62988	TRUE
A0A0G2JZH0	Cab39	-0.629309	0.9787	60.6315	FALSE	-1.81951	0.925363	33.9439	FALSE	-0.892362	0.967093	61.5108	FALSE
A0A0G2JZH8	Pdhx	-0.806658	0.960151	60.6315	FALSE	-1.27883	0.951175	46.1253	FALSE	-0.668402	0.975438	76.0472	FALSE
A0A0G2JZH9	Dhx57	-0.154631	0.988962	77.9169	FALSE	1.79054	1.07098	46.1253	FALSE	0.601212	1.01845	76.0472	FALSE
A0A0G2JZI0;M0RBF0	Safb	-1.56392	0.967451	47.0443	FALSE	-1.26705	0.950183	46.1253	FALSE	0.0430073	1.00176	83.5377	FALSE
A0A0G2JZI2	Eprs	1.33216	1.07377	71.9526	FALSE	1.56585	1.07363	56.4352	FALSE	0.391956	1.01809	82.6328	FALSE
A0A0G2JZI5	Psmd10	-0.722266	0.954716	60.6315	FALSE	-1.82524	0.9364	33.9439	FALSE	-2.99257	0.888374	6.66484	FALSE
A0A0G2JZI9;D3ZS99;F1LR81;Q62924	Akap11	2.32643	1.78188	47.0443	FALSE	-0.67135	0.756505	66.369	FALSE	-0.29821	0.916285	76.0472	FALSE
A0A0G2JZK7;F1M9A2;P48768	Slc8a2	0.977905	1.04193	77.9169	FALSE	1.72054	1.07141	46.1253	FALSE	0.306103	1.01088	82.6328	FALSE
A0A0G2JZL4	Nhsl1	1.23856	1.13272	71.9526	FALSE	-0.6574	0.913265	66.369	FALSE	-0.0262056	0.997266	82.6328	FALSE
A0A0G2JZL9;Q6AYD4	Esam	1.04261	1.48838	77.9169	FALSE	-1.12253	0.76674	56.4352	FALSE	-1.32998	0.861181	42.5704	FALSE
A0A0G2JZM8	Clasp2	-0.624357	0.989869	60.6315	FALSE	-0.610688	0.986782	66.369	FALSE	0.882204	1.02632	76.0472	FALSE
A0A0G2JZN2;O08721	Unc5a	0.0277316	1.00266	81.708	FALSE	0.280181	1.01333	78.3652	FALSE	-0.104415	0.995791	82.6328	FALSE
A0A0G2JZP3;D3ZQ26	Rnf25	-1.38022	0.909865	47.0443	FALSE	-1.29141	0.916894	46.1253	FALSE	0.609729	1.08486	76.0472	FALSE
A0A0G2JZP9	Rnf11l1	-0.12847	0.967756	77.9169	FALSE	-1.56215	0.719788	46.1253	FALSE	-0.86013	0.862262	61.5108	FALSE
A0A0G2JZR1	Osbpl6	-0.644029	0.982507	60.6315	FALSE	-0.538224	0.983061	66.369	FALSE	0.233127	1.00627	82.6328	FALSE
A0A0G2JZR4	Rab11b	-2.06591	0.970011	34.0722	FALSE	-0.519678	0.992085	66.369	FALSE	0.716449	1.01231	76.0472	FALSE
A0A0G2JZS1	Kpna6	-0.247907	0.993162	77.9169	FALSE	-1.33179	0.942931	46.1253	FALSE	-4.14199	0.91476	3.62988	TRUE
A0A0G2JZS5;E9PU78;P53563;Q548R7;Q7TS62;Q9WUI5	Bcl2l1;;Bcl2l1;Bcl2l1;Bcl2l1;	0.954835	1.02868	77.9169	FALSE	-0.765263	0.974023	66.369	FALSE	0.306593	1.01105	82.6328	FALSE
A0A0G2JZT0;C8YIX5;Q64663	P2rx7	-2.05331	0.933712	34.0722	FALSE	0.977475	1.08059	75.4092	FALSE	-0.48797	0.961061	76.0472	FALSE
A0A0G2JZT1	Nwd2	1.38836	1.23277	71.9526	FALSE	0.1774	1.01438	78.3652	FALSE	-0.422834	0.986859	76.0472	FALSE
A0A0G2JZU6;D3ZRB9	Tmeff2	-1.18759	0.899883	47.0443	FALSE	-1.12187	0.948268	56.4352	FALSE	-2.43548	0.910109	12.9359	FALSE
A0A0G2JZV3;G3V8G1	Agtpbp1	0.0506221	1.00169	81.708	FALSE	-1.09798	0.958763	56.4352	FALSE	-1.27226	0.93275	42.5704	FALSE
A0A0G2JZV8	Fmr1	-2.24528	0.936968	24.5591	FALSE	1.81651	1.08146	46.1253	FALSE	-0.244296	0.991248	82.6328	FALSE
A0A0G2JZW3;B0BN77;D4A716	Itfg2	1.42269	1.0774	71.9526	FALSE	0.323061	1.01701	78.3652	FALSE	0.937392	1.03782	76.0472	FALSE
A0A0G2JZX5	Iqsec2	-1.30469	0.972188	47.0443	FALSE	0.0154541	1.00047	78.3652	FALSE	-0.507981	0.989311	76.0472	FALSE
A0A0G2JZX9;A0A0G2K2K1	Pde1a	-1.67856	0.914461	34.0722	FALSE	-1.27054	0.8943	46.1253	FALSE	1.04374	1.05548	61.5108	FALSE
A0A0G2JZY0	Lsm14b	0.554191	1.01636	81.708	FALSE	1.07619	1.05445	73.6097	FALSE	1.39258	1.10443	61.5108	FALSE
A0A0G2JZY3	Reps1	-0.495032	0.987995	71.9526	FALSE	-0.862124	0.966349	56.4352	FALSE	-1.29695	0.959314	42.5704	FALSE
A0A0G2JZZ0;Q9WVT0	Adgrf5	0.629372	1.0184	81.708	FALSE	-0.878911	0.975972	56.4352	FALSE	-0.498173	0.944632	76.0472	FALSE
A0A0G2JZZ3	Ctif	0.252828	1.0212	81.708	FALSE	0.999244	1.05907	75.4092	FALSE	1.21696	1.05326	61.5108	FALSE
A0A0G2JZZ4	Selenom	-0.680443	0.974876	60.6315	FALSE	0.225992	1.00741	78.3652	FALSE	-2.23174	0.917407	24.5795	FALSE
A0A0G2K012	Ubxn6	-0.606911	0.981662	71.9526	FALSE	0.924085	1.03463	75.4092	FALSE	-0.916039	0.968831	61.5108	FALSE
A0A0G2K013;Q9QXQ0	Actn4	-0.136385	0.984548	77.9169	FALSE	-0.397534	0.972386	66.369	FALSE	1.26013	1.04706	61.5108	FALSE
A0A0G2K014;Q5XI38	Lcp1	-1.1845	0.92754	47.0443	FALSE	-2.29723	0.890921	25.9636	FALSE	-1.19764	0.859203	61.5108	FALSE
A0A0G2K016;Q5U2W0	Sun1	-0.256296	0.992272	71.9526	FALSE	-0.524299	0.971799	66.369	FALSE	1.51659	1.1293	42.5704	FALSE
A0A0G2K018;A0A0G2K0S0;Q6RFY2	Phactr3	-1.00294	0.893048	60.6315	FALSE	3.39293	1.15519	7.24434	FALSE	0.200259	1.00744	82.6328	FALSE
A0A0G2K022;I6L9G5	Rcn3	0.788964	1.03928	80.0252	FALSE	-1.06741	0.958235	56.4352	FALSE	-1.76327	0.922917	24.5795	FALSE
A0A0G2K047	Acss3	-0.123015	0.980217	77.9169	FALSE	-0.807713	0.778284	56.4352	FALSE	-0.122058	0.962091	82.6328	FALSE
A0A0G2K051;F1LUA1	Eea1	-1.28904	0.972209	47.0443	FALSE	2.1229	1.0635	33.9439	FALSE	2.52874	1.04627	24.5795	FALSE
A0A0G2K059;M0RDI5	Mcu	0.185325	1.00565	81.708	FALSE	-1.8584	0.892568	33.9439	FALSE	-2.10313	0.89183	24.5795	FALSE
A0A0G2K064;A0A0G2K163;G3V9T9;P81718;Q499N7	Ptpn6	-0.947086	0.868255	60.6315	FALSE	0.598971	1.24588	78.3652	FALSE	-1.36298	0.659238	42.5704	FALSE
A0A0G2K079	Bcas1	-0.913778	0.95746	60.6315	FALSE	-1.24849	0.880482	46.1253	FALSE	0.17266	1.01336	83.5377	FALSE
A0A0G2K085;D3Z895	Layn	-0.776876	0.94902	60.6315	FALSE	-0.0305173	0.996462	73.6097	FALSE	0.628092	1.04852	76.0472	FALSE
A0A0G2K089;F1LTD7	Dennd4c	-0.409241	0.841365	71.9526	FALSE	-0.550475	0.797656	66.369	FALSE	0.969812	1.29367	76.0472	FALSE
A0A0G2K093;O35162	Hspa13	-0.190473	0.994469	77.9169	FALSE	0.220551	1.00743	78.3652	FALSE	1.08738	1.05481	61.5108	FALSE
A0A0G2K094;D4ADE4	Arid4a	1.7644	1.10241	60.6315	FALSE	-1.22407	0.86331	46.1253	FALSE	-1.00662	0.941936	61.5108	FALSE
A0A0G2K098;A0A0G2K6G7;F1LZS6	Mcc	0.004077	1.00063	81.708	FALSE	0.626777	1.07608	78.3652	FALSE	0.559097	1.11159	76.0472	FALSE
A0A0G2K0B0;Q5XIM5	Cdv3	-3.01466	0.946832	16.7619	FALSE	-1.70923	0.953315	33.9439	FALSE	-1.92917	0.943273	24.5795	FALSE
A0A0G2K0B4;A0A0G2K8P3	Nedd4	-0.0673189	0.99794	77.9169	FALSE	-1.33911	0.959981	46.1253	FALSE	-1.69568	0.945113	42.5704	FALSE
A0A0G2K0B6	Snap91	0.737708	1.02984	81.1391	FALSE	-1.05052	0.973097	56.4352	FALSE	-0.727335	0.972133	76.0472	FALSE
A0A0G2K0C2	Tmem184b	0.0121588	1.00377	81.708	FALSE	1.38499	1.34523	66.369	FALSE	-0.170986	0.98718	82.6328	FALSE
A0A0G2K0D3	Lmod1	0.267263	1.04057	81.708	FALSE	-1.32987	0.843581	46.1253	FALSE	0.990366	1.12858	76.0472	FALSE
A0A0G2K0D5;D4A0G0	Osbpl7	-0.57586	0.906719	71.9526	FALSE	0.706334	1.08729	77.481	FALSE	1.19064	1.13039	61.5108	FALSE
A0A0G2K0E2;Q5RKH3	RGD1311745;	0.512116	1.05094	81.708	FALSE	-0.631917	0.918758	66.369	FALSE	-0.3738	0.929499	76.0472	FALSE
A0A0G2K0F3;D3ZMI4	Epb41l1	-0.865728	0.984147	60.6315	FALSE	-0.186912	0.993409	73.6097	FALSE	-1.06841	0.976116	61.5108	FALSE
A0A0G2K0H1	Kcnt2	-1.12237	0.863602	47.0443	FALSE	0.841049	1.17134	76.3791	FALSE	-0.67629	0.912016	76.0472	FALSE
A0A0G2K0I3;Q80Z29	Nampt	-0.642672	0.978082	60.6315	FALSE	-1.06463	0.972226	56.4352	FALSE	-2.94035	0.948739	6.66484	FALSE
A0A0G2K0J0;F1LR36	Supt6h	1.36369	1.03689	71.9526	FALSE	-1.1396	0.957937	56.4352	FALSE	-2.07738	0.954768	24.5795	FALSE
A0A0G2K0J2	Cacna2d2	-0.372058	0.970294	71.9526	FALSE	1.10532	1.24315	73.6097	FALSE	-0.454868	0.846842	76.0472	FALSE
A0A0G2K0J3	Ank3	-0.0880863	0.998591	77.9169	FALSE	-1.74231	0.962123	33.9439	FALSE	-0.801973	0.981385	61.5108	FALSE
A0A0G2K0J4	Nipbl	1.42417	1.08703	71.9526	FALSE	0.250875	1.06561	78.3652	FALSE	-0.095726	0.981839	82.6328	FALSE
A0A0G2K0J7	Ctdp1	0.978757	1.03933	77.9169	FALSE	-0.652224	0.958181	66.369	FALSE	-0.497676	0.955893	76.0472	FALSE
A0A0G2K0J9;A0A0G2K5D4;P63079;Q5XPT5	Gabrb3	0.730519	1.01769	81.1391	FALSE	2.41166	1.08181	19.1654	FALSE	-2.40884	0.954078	12.9359	FALSE
A0A0G2K0K3	Nprl3	0.776378	1.09013	80.0252	FALSE	-0.157781	0.988113	73.6097	FALSE	0.503676	1.04911	76.0472	FALSE
A0A0G2K0K6;F1M9P0	Ap1ar	0.402675	1.05805	81.708	FALSE	0.857061	1.08127	76.3791	FALSE	2.28339	1.20565	24.5795	FALSE
A0A0G2K0K7;F1LSE5;Q501R9	Nbr1	0.36916	1.04542	81.708	FALSE	2.33293	1.094	25.9636	FALSE	-0.097508	0.982729	82.6328	FALSE
A0A0G2K0M3	NA	-0.989872	0.682645	60.6315	FALSE	-0.19801	0.896409	73.6097	FALSE	-0.361854	0.978202	76.0472	FALSE
A0A0G2K0M5;Q9JM80	Pag1	-0.14762	0.991655	77.9169	FALSE	-0.297008	0.953782	73.6097	FALSE	1.41984	1.24353	61.5108	FALSE
A0A0G2K0M8	Ncam1	-1.71617	0.896663	34.0722	FALSE	-0.565854	0.966864	66.369	FALSE	-0.232651	0.985913	82.6328	FALSE
A0A0G2K0P0;Q5U306	Akap8l	-0.756239	0.965141	60.6315	FALSE	-0.624033	0.970225	66.369	FALSE	-0.883481	0.952268	61.5108	FALSE
A0A0G2K0P1	Kifap3	1.5395	1.02738	60.6315	FALSE	4.33184	1.07414	1.04193	TRUE	2.61864	1.05923	12.9359	FALSE
A0A0G2K0P5;B5DEP5	Trip4	-0.0462048	0.990722	77.9169	FALSE	-0.299999	0.955447	73.6097	FALSE	0.284977	1.02521	82.6328	FALSE
A0A0G2K0P8	Slc44a1	-1.84518	0.91858	34.0722	FALSE	-1.113	0.876173	56.4352	FALSE	-0.402074	0.967093	76.0472	FALSE
A0A0G2K0Q2	Kif5a	1.08191	1.03306	77.9169	FALSE	-1.01413	0.96074	56.4352	FALSE	0.590772	1.01318	76.0472	FALSE
A0A0G2K0Q7;D3ZFU9	Mylk	0.923671	1.06295	80.0252	FALSE	-1.49697	0.887756	46.1253	FALSE	-0.331559	0.978165	76.0472	FALSE
A0A0G2K0Q8;D3ZEV8	Susd2	-0.31696	0.986486	71.9526	FALSE	-2.65571	0.898873	19.1654	FALSE	-1.8597	0.872914	24.5795	FALSE
A0A0G2K0R4;A0A0G2KAJ3;A8QJL8	Maz	-0.0897669	0.981305	77.9169	FALSE	-0.882924	0.738911	56.4352	FALSE	0.514355	1.20718	76.0472	FALSE
A0A0G2K0S1;Q66HR5	Calcoco1	0.242677	1.00746	81.708	FALSE	2.12464	1.06887	33.9439	FALSE	1.10969	1.03368	61.5108	FALSE
A0A0G2K0S7	Rap1gap2	-0.679624	0.849547	60.6315	FALSE	0.767689	1.1326	77.481	FALSE	-0.612446	0.916032	76.0472	FALSE
A0A0G2K0T5;F1LNV5;Q6P6Q9	Micu1	-0.890029	0.981256	60.6315	FALSE	-2.67786	0.901683	19.1654	FALSE	-2.24613	0.93023	24.5795	FALSE
A0A0G2K0T6	Sncg	-0.360314	0.943234	71.9526	FALSE	-0.461123	0.862492	66.369	FALSE	-0.522748	0.79262	76.0472	FALSE
A0A0G2K0U3;A0A0G2K701;A0A0H2UHE0;A0A0H2UHY1;Q8R426	Kcnip1	-0.536133	0.94664	71.9526	FALSE	-0.430345	0.951661	66.369	FALSE	-0.201135	0.969669	82.6328	FALSE
A0A0G2K0V3	Bpnt1	-1.6762	0.961928	34.0722	FALSE	-2.15455	0.965968	33.9439	FALSE	-2.78989	0.964795	12.9359	FALSE
A0A0G2K0V4;A0A1B0GWY5;Q5FVC2	Arhgef2	2.35858	1.0772	34.0722	FALSE	1.9006	1.06743	46.1253	FALSE	-0.189491	0.993597	82.6328	FALSE
A0A0G2K0W1;Q8CJH2	Dab1	-0.923936	0.925674	60.6315	FALSE	-0.620283	0.954443	66.369	FALSE	-2.15967	0.869081	24.5795	FALSE
A0A0G2K0W9	Psma7	2.00244	1.03084	47.0443	FALSE	1.94589	1.03318	33.9439	FALSE	1.11289	1.01707	61.5108	FALSE
A0A0G2K0X1;G3V7E6	Pcm1	0.777621	1.08803	80.0252	FALSE	2.31725	1.2538	25.9636	FALSE	-0.78391	0.877293	61.5108	FALSE
A0A0G2K0X9;G3V699;Q9Z2Q1	Sec31a	-1.00768	0.985128	60.6315	FALSE	0.289578	1.00512	78.3652	FALSE	-0.336063	0.994103	76.0472	FALSE
A0A0G2K0Y6;Q2EJA0	Yap1	-0.257628	0.987694	71.9526	FALSE	2.23787	1.22038	25.9636	FALSE	-0.255375	0.957642	76.0472	FALSE
A0A0G2K0Z9	Nop14	-0.341194	0.872684	71.9526	FALSE	0.502011	1.19526	78.3652	FALSE	0.333536	1.10974	82.6328	FALSE
A0A0G2K102;D3ZHJ7	Kbtbd4	0.688899	1.05175	81.1391	FALSE	-0.305775	0.960326	73.6097	FALSE	1.811	1.13038	42.5704	FALSE
A0A0G2K104	Kcnma1	-3.81597	0.930147	7.60625	FALSE	-3.37201	0.938156	10.1508	FALSE	-1.7953	0.972661	24.5795	FALSE
A0A0G2K110;Q3KRD8	Eif6	-1.70455	0.961312	34.0722	FALSE	-1.85348	0.968477	33.9439	FALSE	-1.61028	0.975306	42.5704	FALSE
A0A0G2K121;Q5FVQ4	Mlec	-0.578714	0.983505	71.9526	FALSE	0.00244758	1.00007	78.3652	FALSE	-1.22224	0.963742	61.5108	FALSE
A0A0G2K132	Fmnl2	-0.398687	0.961769	71.9526	FALSE	-0.629741	0.950089	66.369	FALSE	0.860683	1.0613	76.0472	FALSE
A0A0G2K135;Q9WUW3	Cfi	-0.35709	0.952291	71.9526	FALSE	0.380754	1.02636	78.3652	FALSE	1.03109	1.13651	61.5108	FALSE
A0A0G2K145;A0A0G2K9S3	Grk3	-5.50334	0.898946	0	TRUE	-1.67466	0.920697	46.1253	FALSE	-3.30109	0.875814	6.66484	FALSE
A0A0G2K146;B2RZ41	Lysmd2	-0.928386	0.800362	60.6315	FALSE	0.241293	1.03524	78.3652	FALSE	-1.73453	0.794548	42.5704	FALSE
A0A0G2K151;P02650;Q65ZS7	Apoe;Apoe;	0.349415	1.01731	81.708	FALSE	-0.755544	0.963446	66.369	FALSE	1.08836	1.05263	61.5108	FALSE
A0A0G2K160;D3ZZZ0	Ahctf1	0.344568	1.03121	81.708	FALSE	0.800082	1.12683	76.3791	FALSE	0.0142872	1.00254	83.5377	FALSE
A0A0G2K165;P36877;Z4YNW7	Ppp2r2b	-0.719027	0.940027	60.6315	FALSE	2.36873	1.08061	25.9636	FALSE	-0.162246	0.993377	82.6328	FALSE
A0A0G2K183;Q5BK76	Cyhr1	-1.11575	0.920129	47.0443	FALSE	0.0542542	1.00538	78.3652	FALSE	1.19612	1.18958	61.5108	FALSE
A0A0G2K189	Scrn3	1.45416	1.10256	71.9526	FALSE	1.48399	1.11556	56.4352	FALSE	0.90221	1.07534	76.0472	FALSE
A0A0G2K191;Q5FVQ9	Tbce	-0.87164	0.95071	60.6315	FALSE	-1.15175	0.904205	56.4352	FALSE	-3.22001	0.817455	6.66484	FALSE
A0A0G2K1A0;B5DFB7;D4A5Y6;M0RBI3	LOC102553099;Naa50;Naa50;LOC102553099	-0.298062	0.993853	71.9526	FALSE	-1.01136	0.975925	56.4352	FALSE	-1.42301	0.959103	42.5704	FALSE
A0A0G2K1A1	Zfp706	1.31348	1.12046	71.9526	FALSE	-0.157977	0.987251	73.6097	FALSE	-0.283294	0.979873	76.0472	FALSE
A0A0G2K1A6;F1LVL6	Crtc3	-1.87798	0.504826	34.0722	FALSE	-0.361491	0.918072	66.369	FALSE	1.11014	1.17071	61.5108	FALSE
A0A0G2K1A8	Plekha1	-0.798751	0.95468	60.6315	FALSE	0.259567	1.01899	78.3652	FALSE	-0.559976	0.9588	76.0472	FALSE
A0A0G2K1B0;D3ZT82	Rbfa	1.60048	1.26762	60.6315	FALSE	-0.838924	0.899556	56.4352	FALSE	0.975551	1.21182	76.0472	FALSE
A0A0G2K1B4;A1L127;Q62739	Rab3ip	-0.411536	0.98173	71.9526	FALSE	-0.0598671	0.996928	73.6097	FALSE	0.520614	1.02191	76.0472	FALSE
A0A0G2K1B5;G3V9Q2;P49797	Rgs3	0.0260141	1.01435	81.708	FALSE	0.661895	1.83292	78.0958	FALSE	-0.777393	0.709739	61.5108	FALSE
A0A0G2K1B6	Nf1x	0.640165	1.02082	81.708	FALSE	1.09941	1.1599	73.6097	FALSE	-0.829757	0.943578	61.5108	FALSE
A0A0G2K1C0;Q4V7C7	Actr3	1.63188	1.02583	60.6315	FALSE	2.17307	1.06176	25.9636	FALSE	-0.201654	0.989813	82.6328	FALSE
A0A0G2K1D0;Q3C2P8	Spred2	-0.302908	0.982436	71.9526	FALSE	0.238504	1.01553	78.3652	FALSE	1.00032	1.13196	61.5108	FALSE
A0A0G2K1D2	Rap1gds1	-0.350229	0.981323	71.9526	FALSE	-0.170378	0.992774	73.6097	FALSE	-2.1682	0.95148	24.5795	FALSE
A0A0G2K1E1;A0A2P1NRV5;E9PSS8;P79588;P79600;Q6MGB9;Q9QYQ1	RT1-A1;RT1-A1n;RT1-A1;RT1.A(n);RT1.A1(N);RT1-A1;RT1-A1q	0.641177	1.13459	81.708	FALSE	0.539149	1.2124	78.3652	FALSE	0.476246	1.19196	82.6328	FALSE
A0A0G2K1E5;F1LSH0	Sympk	-1.18104	0.921139	47.0443	FALSE	0.882769	1.06912	76.3791	FALSE	0.643264	1.06949	76.0472	FALSE
A0A0G2K1E6;P63140;Q63091	Nfyb;Nfyb;CBF-A11	0.551571	1.02242	81.708	FALSE	0.0318124	1.00376	78.3652	FALSE	0.736325	1.0712	76.0472	FALSE
A0A0G2K1G1	Slc41a3	1.68995	1.08453	60.6315	FALSE	-0.7998	0.935329	56.4352	FALSE	0.527628	1.08545	76.0472	FALSE
A0A0G2K1G8	Slc7a14	1.59306	1.07413	60.6315	FALSE	0.722965	1.05133	77.481	FALSE	-0.436571	0.974424	76.0472	FALSE
A0A0G2K1H2;P22831	Synpr	-1.39824	0.876516	47.0443	FALSE	0.889843	1.07084	76.3791	FALSE	0.88389	1.0575	76.0472	FALSE
A0A0G2K1I6;P56603	Scamp1	-0.532165	0.983491	71.9526	FALSE	0.848328	1.03905	76.3791	FALSE	0.847979	1.03239	76.0472	FALSE
A0A0G2K1J5	Plec	-0.129945	0.9878	77.9169	FALSE	-0.637104	0.943868	66.369	FALSE	1.0533	1.10526	61.5108	FALSE
A0A0G2K1L0	Tnc	-0.877869	0.939327	60.6315	FALSE	0.332902	1.04956	78.3652	FALSE	-0.292812	0.970286	76.0472	FALSE
A0A0G2K1L4	Reps2	-2.63362	0.885023	16.7619	FALSE	-0.458049	0.981559	66.369	FALSE	-1.80181	0.938851	24.5795	FALSE
A0A0G2K1L8	Basp1	1.17174	1.06392	71.9526	FALSE	1.19239	1.05643	73.6097	FALSE	-0.602517	0.95147	76.0472	FALSE
A0A0G2K1M4;A0A0G2K8X8;Q6RFZ7	Plekhg5	1.19793	1.37064	71.9526	FALSE	1.40616	1.07746	66.369	FALSE	0.862023	1.05472	76.0472	FALSE
A0A0G2K1M5	Dipk2a	0.154201	1.00533	81.708	FALSE	0.61681	1.20568	78.3652	FALSE	0.475986	1.0926	82.6328	FALSE
A0A0G2K1M7	Ano6	0.645565	1.21024	81.1391	FALSE	0.59628	1.20248	78.3652	FALSE	-0.531715	0.856385	76.0472	FALSE
A0A0G2K1N0;Q4KLI2	Trmt10a	0.350548	1.01583	81.708	FALSE	2.08198	1.18059	33.9439	FALSE	1.5893	1.10285	42.5704	FALSE
A0A0G2K1N3;P19356;Q5M893	Hmbs	-1.57426	0.922453	47.0443	FALSE	-0.934224	0.922919	56.4352	FALSE	-1.4612	0.9343	42.5704	FALSE
A0A0G2K1N4;F1LW16	Btaf1	1.69308	1.18886	60.6315	FALSE	-1.74014	0.796103	33.9439	FALSE	-0.713988	0.859706	76.0472	FALSE
A0A0G2K1N9;B2GVA1	Selenoo	-4.74302	0.839875	2.78078	TRUE	-4.03643	0.851514	4.46806	TRUE	-1.23568	0.918459	61.5108	FALSE
A0A0G2K1P1	Mtmr7	1.06537	1.08496	77.9169	FALSE	-0.426239	0.965686	66.369	FALSE	-0.929046	0.900159	61.5108	FALSE
A0A0G2K1Q5;Q9WUB8	Cacna1g	-0.0411497	0.997949	77.9169	FALSE	-0.768655	0.879983	66.369	FALSE	-2.60923	0.681157	12.9359	FALSE
A0A0G2K1Q8	Abca3	0.970684	1.16246	77.9169	FALSE	-0.466173	0.975727	66.369	FALSE	-0.669818	0.969485	76.0472	FALSE
A0A0G2K1R2	Bcl7a	1.60655	1.40523	60.6315	FALSE	-0.169853	0.968904	73.6097	FALSE	-0.59686	0.775116	76.0472	FALSE
A0A0G2K1S4;D3ZSN4	Zfp330	0.346984	1.03959	81.708	FALSE	0.122656	1.01292	78.3652	FALSE	-1.73883	0.90416	42.5704	FALSE
A0A0G2K1S6	Me1	1.07405	1.03229	77.9169	FALSE	1.10794	1.04632	73.6097	FALSE	0.491047	1.02175	82.6328	FALSE
A0A0G2K1U4;D4A9U6;D5MTH0	Ubr2	2.02009	1.07709	47.0443	FALSE	2.2694	1.11032	25.9636	FALSE	2.38969	1.13445	24.5795	FALSE
A0A0G2K1U5;Q3MHU5	Retreg2	1.08131	1.05532	77.9169	FALSE	2.00392	1.09085	33.9439	FALSE	0.219292	1.00861	82.6328	FALSE
A0A0G2K1U9	Irgq	0.919226	1.01721	80.0252	FALSE	0.447827	1.01083	78.3652	FALSE	1.43281	1.01672	61.5108	FALSE
A0A0G2K1V3	Tsen15	1.27131	1.05928	71.9526	FALSE	0.974757	1.22298	75.4092	FALSE	-0.367359	0.899413	76.0472	FALSE
A0A0G2K1W1	Rab11fip5	-0.0528725	0.998071	77.9169	FALSE	1.95846	1.07335	33.9439	FALSE	1.06545	1.04966	61.5108	FALSE
A0A0G2K1W9	Ldhd	1.71995	1.15277	60.6315	FALSE	-0.579821	0.926403	66.369	FALSE	0.295712	1.06237	82.6328	FALSE
A0A0G2K1Y8	Sptan1	-1.04765	0.974703	60.6315	FALSE	-1.8214	0.96055	33.9439	FALSE	-2.81734	0.941841	12.9359	FALSE
A0A0G2K1Z2	Arhgap12	1.72967	1.05675	60.6315	FALSE	0.432888	1.02837	78.3652	FALSE	0.234375	1.01606	82.6328	FALSE
A0A0G2K1Z9;D3ZP98	Hm13	1.76393	1.0527	60.6315	FALSE	-1.57862	0.940483	46.1253	FALSE	1.39173	1.06066	61.5108	FALSE
A0A0G2K210;F1LSN4;Q9JHX9	Fgfr3	1.26825	1.12538	71.9526	FALSE	-1.15535	0.893836	56.4352	FALSE	1.50128	1.08123	61.5108	FALSE
A0A0G2K213	Ten1	-0.287553	0.98571	71.9526	FALSE	1.99052	1.18951	33.9439	FALSE	0.103254	1.00588	83.5377	FALSE
A0A0G2K214	Zc3h7b	1.08377	1.04838	77.9169	FALSE	-2.07565	0.916894	33.9439	FALSE	0.498099	1.0248	76.0472	FALSE
A0A0G2K219;D3ZCY3	Fchsd2	-2.00921	0.870898	34.0722	FALSE	1.03986	1.30216	75.4092	FALSE	0.320505	1.13957	82.6328	FALSE
A0A0G2K227;P31643	Slc6a6	-1.94654	0.906368	34.0722	FALSE	0.299814	1.0149	78.3652	FALSE	-0.154025	0.992656	82.6328	FALSE
A0A0G2K249;Q5RKH1	Prpf4b	-0.315199	0.982982	71.9526	FALSE	2.25153	1.10313	25.9636	FALSE	-0.609026	0.959286	76.0472	FALSE
A0A0G2K261	Iars2	0.813568	1.01861	80.0252	FALSE	-0.714036	0.976416	66.369	FALSE	0.332257	1.00529	82.6328	FALSE
A0A0G2K285	Reps2	-0.301206	0.945683	71.9526	FALSE	0.794464	1.17041	76.3791	FALSE	0.376067	1.03154	82.6328	FALSE
A0A0G2K291;G3V9R3	Sult1d1	1.07878	1.22364	77.9169	FALSE	-1.27022	0.926687	46.1253	FALSE	-0.888015	0.970007	61.5108	FALSE
A0A0G2K2A5	Uchl5	11.1474	1.20684	0	TRUE	15.2758	1.35461	0	TRUE	14.4243	1.3667	0	TRUE
A0A0G2K2A7;D4ADJ7	Med11	0.951036	1.04114	77.9169	FALSE	-0.757	0.852855	66.369	FALSE	1.00916	1.41557	61.5108	FALSE
A0A0G2K2B0;D3ZS50	Phc3	2.27135	1.29808	47.0443	FALSE	-0.649433	0.875035	66.369	FALSE	1.41782	1.30505	61.5108	FALSE
A0A0G2K2B3;M0R961;Q99PF5	Khsrp	1.47511	1.03126	71.9526	FALSE	-0.0598592	0.998011	73.6097	FALSE	1.26642	1.02093	61.5108	FALSE
A0A0G2K2B4	Ncor1	0.629557	1.04546	81.708	FALSE	1.2898	1.41019	66.369	FALSE	0.339786	1.06262	82.6328	FALSE
A0A0G2K2B6;B0BMT6;Q7TP19;Q9Z0T0	Tpmt	-0.480484	0.969592	71.9526	FALSE	-0.85745	0.902122	56.4352	FALSE	0.944869	1.22944	76.0472	FALSE
A0A0G2K2B7	Wdr20	-0.252105	0.994571	77.9169	FALSE	0.115426	1.00364	78.3652	FALSE	1.3555	1.05401	61.5108	FALSE
A0A0G2K2C7;D3ZC84	Usp9x	1.53293	1.02372	60.6315	FALSE	4.77043	1.07631	1.04193	TRUE	5.057	1.08891	0	TRUE
A0A0G2K2D6;D3ZQL7	Tppp	-1.48363	0.955987	47.0443	FALSE	-2.20776	0.919339	25.9636	FALSE	-1.93078	0.931043	24.5795	FALSE
A0A0G2K2E8;Q6MG13	Dhx16	-2.21866	0.750048	24.5591	FALSE	-1.45381	0.653052	46.1253	FALSE	1.73664	1.32105	42.5704	FALSE
A0A0G2K2F4	Srsf12	2.28997	1.74749	47.0443	FALSE	-0.404824	0.973076	66.369	FALSE	0.796346	1.06993	76.0472	FALSE
A0A0G2K2G7;D4AC12	Anks1a	-0.290475	0.848347	71.9526	FALSE	-3.99137	0.262359	4.46806	TRUE	2.93379	2.99715	12.9359	FALSE
A0A0G2K2J4	Rbfox3	-0.72842	0.966665	60.6315	FALSE	0.0955406	1.00632	78.3652	FALSE	0.341969	1.03238	82.6328	FALSE
A0A0G2K2L1;Q9WTQ2	Podxl	-1.51591	0.914637	47.0443	FALSE	-1.61185	0.932357	46.1253	FALSE	0.617142	1.03828	76.0472	FALSE
A0A0G2K2L8	LOC100910506	0.276705	1.00498	81.708	FALSE	1.36159	1.02898	66.369	FALSE	0.232442	1.00725	82.6328	FALSE
A0A0G2K2M2	LOC102556337	-0.470889	0.989149	71.9526	FALSE	3.36589	1.14431	7.24434	FALSE	2.51348	1.07457	24.5795	FALSE
A0A0G2K2M9	Srrm2	-1.80535	0.975168	34.0722	FALSE	-0.00262029	0.999925	73.6097	FALSE	1.05946	1.03035	61.5108	FALSE
A0A0G2K2P3;D4A9G3	Tnfaip8	-0.0560685	0.986453	77.9169	FALSE	0.507808	1.06238	78.3652	FALSE	-1.4327	0.762717	42.5704	FALSE
A0A0G2K2P5	Tjp1	-1.16921	0.958368	47.0443	FALSE	-1.92639	0.911614	33.9439	FALSE	0.00217814	1.00007	83.5377	FALSE
A0A0G2K2P6;Q6AXM7	Hbs1l	-2.44391	0.939855	24.5591	FALSE	-1.87082	0.946043	33.9439	FALSE	-0.8981	0.975272	61.5108	FALSE
A0A0G2K2P7;B3DM96;P80201	Acvr1	-0.924288	0.936013	60.6315	FALSE	0.0774314	1.00801	78.3652	FALSE	-0.918171	0.931848	61.5108	FALSE
A0A0G2K2Q1;D3ZUI5	Cobl	0.752727	1.0996	81.1391	FALSE	2.67837	1.23009	13.4418	FALSE	1.94396	1.37444	42.5704	FALSE
A0A0G2K2Q2;Q562C3	Gcat	0.50852	1.10963	81.708	FALSE	1.17515	1.3472	73.6097	FALSE	0.00256083	1.0008	83.5377	FALSE
A0A0G2K2R0;D3ZU85	NA	1.64107	1.19066	60.6315	FALSE	0.999914	1.13079	75.4092	FALSE	-0.263084	0.979402	76.0472	FALSE
A0A0G2K2S2;P11167	Slc2a1	-0.729532	0.971698	60.6315	FALSE	0.0778009	1.00358	78.3652	FALSE	1.12295	1.03977	61.5108	FALSE
A0A0G2K2S8;A0A0G2K8X0;O88387	Fgd4	-0.650026	0.735939	60.6315	FALSE	0.0265984	1.01387	78.3652	FALSE	0.229395	1.09364	82.6328	FALSE
A0A0G2K2T2	Miga1	-3.35231	0.784289	10.9814	FALSE	-1.23286	0.89365	46.1253	FALSE	-0.980837	0.923684	61.5108	FALSE
A0A0G2K2U0;Q5PQL5	Ptdss1	0.310276	1.03056	81.708	FALSE	2.27385	1.14877	25.9636	FALSE	3.76447	1.18117	3.62988	TRUE
A0A0G2K2U7;G3V9J8;P97564	Gpam	-0.303882	0.982639	71.9526	FALSE	-1.06698	0.5806	56.4352	FALSE	-0.512116	0.840197	76.0472	FALSE
A0A0G2K2V2;G3V9N8	Ap1b1	-0.00319327	0.999885	77.9169	FALSE	0.0611694	1.00189	78.3652	FALSE	-1.19358	0.969294	61.5108	FALSE
A0A0G2K2V3	Usp31	0.598664	1.06136	81.708	FALSE	-0.754129	0.942217	66.369	FALSE	1.14907	1.04639	61.5108	FALSE
A0A0G2K2V5	Exoc1	0.471366	1.02523	81.708	FALSE	0.255187	1.01113	78.3652	FALSE	-0.187053	0.992214	82.6328	FALSE
A0A0G2K2V6;Q6IFW6	Krt10	-1.27153	0.571248	47.0443	FALSE	-0.409382	0.748559	66.369	FALSE	-0.254738	0.856484	76.0472	FALSE
A0A0G2K2W2	Cmc4	0.866388	1.62713	80.0252	FALSE	0.879728	1.63801	76.3791	FALSE	0.942852	1.6641	76.0472	FALSE
A0A0G2K2X9;A0A0G2K997;Q9WTN5	Tpcn1	-0.287796	0.97914	71.9526	FALSE	0.289254	1.03851	78.3652	FALSE	-0.90083	0.922931	61.5108	FALSE
A0A0G2K2Y2;D4A7Z8	Wnk3	-1.16566	0.429876	47.0443	FALSE	-0.133184	0.914102	73.6097	FALSE	-0.75353	0.626505	61.5108	FALSE
A0A0G2K2Y3;Q4KMA8;Q9JJ22	Erap1	-0.180749	0.989315	77.9169	FALSE	-0.497053	0.954597	66.369	FALSE	-0.277864	0.981234	76.0472	FALSE
A0A0G2K2Y5;D3ZSF0	Fam217b	-0.639565	0.73532	60.6315	FALSE	1.19339	1.54063	73.6097	FALSE	-0.510209	0.693601	76.0472	FALSE
A0A0G2K2Y8	Mpdz	0.970458	1.12105	77.9169	FALSE	0.679008	1.04391	78.0958	FALSE	0.762317	1.06483	76.0472	FALSE
A0A0G2K2Z0	Eml4	-0.638669	0.953164	60.6315	FALSE	0.250391	1.00693	78.3652	FALSE	-0.378261	0.98811	76.0472	FALSE
A0A0G2K2Z2;A0A0G2K5K7;Q5XIU8	Inpp5k	-2.17006	0.952588	24.5591	FALSE	-0.763838	0.964491	66.369	FALSE	-2.3677	0.93894	12.9359	FALSE
A0A0G2K305;D4A877	Cwf19l2	0.547435	1.03576	81.708	FALSE	-0.305679	0.98637	73.6097	FALSE	-1.9035	0.91005	24.5795	FALSE
A0A0G2K309;Q7TPA1	Slc25a15	-2.49641	0.49616	24.5591	FALSE	0.20389	1.07202	78.3652	FALSE	-1.08263	0.817	61.5108	FALSE
A0A0G2K315;D3ZET9;Q91Y79	Cep170;LOC100909664;Rhk1	2.76189	1.0691	24.5591	FALSE	1.79208	1.04736	46.1253	FALSE	1.87126	1.03572	42.5704	FALSE
A0A0G2K326;D4AB55;G3V9H1;O08774	Rgs12	-0.676791	0.85075	60.6315	FALSE	1.34622	1.06477	66.369	FALSE	0.331124	1.02304	82.6328	FALSE
A0A0G2K327;Q8K4M9	Osbpl1a	-0.0649575	0.993264	77.9169	FALSE	-2.03263	0.936504	33.9439	FALSE	-1.67754	0.932306	42.5704	FALSE
A0A0G2K329	Nrcam	-0.594896	0.974658	71.9526	FALSE	-0.808117	0.965852	56.4352	FALSE	-1.63705	0.95735	42.5704	FALSE
A0A0G2K336	Aqp4	-0.659091	0.931664	60.6315	FALSE	-0.726897	0.855724	66.369	FALSE	-1.08119	0.917806	61.5108	FALSE
A0A0G2K344	Pik3ca	-0.810719	0.970104	60.6315	FALSE	-0.798468	0.959428	56.4352	FALSE	-0.949278	0.958027	61.5108	FALSE
A0A0G2K350	Napg	-1.19179	0.976508	47.0443	FALSE	0.991075	1.01735	75.4092	FALSE	0.212601	1.00592	82.6328	FALSE
A0A0G2K351	Unc119b	-0.159639	0.992759	77.9169	FALSE	1.04086	1.0739	75.4092	FALSE	0.498547	1.02367	76.0472	FALSE
A0A0G2K355;O89000	Dpyd	0.643742	1.41529	81.1391	FALSE	0.42677	1.30321	78.3652	FALSE	2.06946	1.68372	42.5704	FALSE
A0A0G2K361;M0R3U8;M0RAI7	NA	-0.442005	0.932185	71.9526	FALSE	1.1301	1.25758	73.6097	FALSE	-0.110496	0.987092	82.6328	FALSE
A0A0G2K366	Rps6ka5	-0.91882	0.967417	60.6315	FALSE	-1.0463	0.89437	56.4352	FALSE	0.187082	1.00547	83.5377	FALSE
A0A0G2K376	Fip1l1	0.0217028	1.00132	81.708	FALSE	-0.845988	0.951091	56.4352	FALSE	-0.312729	0.986465	76.0472	FALSE
A0A0G2K393;Q4KM33	Plek	-0.161415	0.975606	77.9169	FALSE	-0.564432	0.896209	66.369	FALSE	0.773319	1.1576	76.0472	FALSE
A0A0G2K394;B0BNC1	Acp1	-0.355826	0.992133	71.9526	FALSE	-0.65553	0.987457	66.369	FALSE	-2.52909	0.958339	12.9359	FALSE
A0A0G2K398;F8WFK6;P36970	Gpx4	-3.11455	0.937302	10.9814	FALSE	-2.32525	0.915263	25.9636	FALSE	-4.28384	0.912368	3.62988	TRUE
A0A0G2K3A0;Q9JIH7	Wnk1	0.382574	1.04213	81.708	FALSE	0.00461419	1.00048	78.3652	FALSE	1.43889	1.11675	61.5108	FALSE
A0A0G2K3B0	Grb14	-2.01675	0.809448	34.0722	FALSE	-0.300072	0.969318	73.6097	FALSE	-1.53781	0.937829	42.5704	FALSE
A0A0G2K3B2;F8WFN1;Q1H5H1	Selenot	-0.352311	0.98489	71.9526	FALSE	-1.89095	0.926009	33.9439	FALSE	-0.0391191	0.999042	82.6328	FALSE
A0A0G2K3B8;A0A0H2UHF2;O54852	Kcnh7	2.14581	1.50335	47.0443	FALSE	-0.663921	0.915936	66.369	FALSE	0.82446	1.15961	76.0472	FALSE
A0A0G2K3C0;A0A0G2K5H7;F1LS26;Q5BJL5	Sbno1	0.131709	1.00661	81.708	FALSE	-2.30699	0.87661	25.9636	FALSE	0.832756	1.07863	76.0472	FALSE
A0A0G2K3C5;Q9EQS4	Cth;LOC103691744	-1.0832	0.662108	60.6315	FALSE	-0.621846	0.957395	66.369	FALSE	-0.664973	0.953718	76.0472	FALSE
A0A0G2K3C7;D4AE31	Fam126a	0.333872	1.11205	81.708	FALSE	-0.844572	0.667779	56.4352	FALSE	1.23505	1.26583	61.5108	FALSE
A0A0G2K3D9	Tmem132b	2.16275	2.47412	47.0443	FALSE	-0.158419	0.996108	73.6097	FALSE	-1.36088	0.905313	42.5704	FALSE
A0A0G2K3G0;A0A0G2K9Y5;Q99PS8	Hrg	-0.430474	0.934578	71.9526	FALSE	-1.27872	0.817366	46.1253	FALSE	1.1122	1.18028	61.5108	FALSE
A0A0G2K3G9;A4QN30;O55000	Ppp1r10	0.402184	1.01357	81.708	FALSE	0.510722	1.07126	78.3652	FALSE	0.252141	1.03821	82.6328	FALSE
A0A0G2K3H0;F1MAG7	Ptpru	0.356366	1.09165	81.708	FALSE	-0.276212	0.950117	73.6097	FALSE	2.16462	1.48223	24.5795	FALSE
A0A0G2K3H2	Dock7	-0.0532096	0.997953	77.9169	FALSE	-1.93488	0.909455	33.9439	FALSE	-1.71843	0.947823	42.5704	FALSE
A0A0G2K3H4	Epb41l4b	0.242396	1.01103	81.708	FALSE	1.99835	1.06757	33.9439	FALSE	1.0843	1.04725	61.5108	FALSE
A0A0G2K3H5;D3ZBP2	Sin3a	-0.613294	0.984196	71.9526	FALSE	-2.05792	0.873097	33.9439	FALSE	-0.122336	0.991337	82.6328	FALSE
A0A0G2K3I1;P30823;P70608;Q3V5G8;Q8VIA9	Slc7a1;Slc7a1;Slc7a1;Slc7a1;	2.05467	1.199	47.0443	FALSE	1.82903	1.10605	46.1253	FALSE	1.27315	1.08324	61.5108	FALSE
A0A0G2K3I9;B5DFF7;G3V9L3	Dusp3	-1.55516	0.954658	47.0443	FALSE	-3.95293	0.92213	4.46806	TRUE	-3.27133	0.928111	6.66484	FALSE
A0A0G2K3J2	Unc13c	3.0358	1.12171	16.7619	FALSE	1.23205	1.07752	73.6097	FALSE	1.88209	1.2651	42.5704	FALSE
A0A0G2K3J3;A2VCW7;Q63665	Usf2	0.652176	1.03692	81.1391	FALSE	0.611962	1.06499	78.3652	FALSE	0.19187	1.01992	83.5377	FALSE
A0A0G2K3J4	Sphkap	4.92632	1.2243	2.26853	TRUE	2.48031	1.12787	19.1654	FALSE	0.953932	1.03784	76.0472	FALSE
A0A0G2K3K1;D3ZPG5	Usp30	0.0953369	1.01358	81.708	FALSE	-0.697639	0.930535	66.369	FALSE	-0.646852	0.93872	76.0472	FALSE
A0A0G2K3L0	NA	-1.1278	0.738989	47.0443	FALSE	-2.33356	0.868387	25.9636	FALSE	-2.14821	0.885938	24.5795	FALSE
A0A0G2K3L8	Wdfy1	-1.31598	0.961629	47.0443	FALSE	-1.09453	0.946615	56.4352	FALSE	-0.854592	0.977581	61.5108	FALSE
A0A0G2K3L9	Ppfia1	-0.521934	0.979409	71.9526	FALSE	-0.932639	0.977988	56.4352	FALSE	-3.70215	0.92209	3.62988	TRUE
A0A0G2K3M6	Atp9b	-1.45948	0.708674	47.0443	FALSE	0.102049	1.02069	78.3652	FALSE	-2.22137	0.773987	24.5795	FALSE
A0A0G2K3N1;F1M8X9	Gbf1	-0.655088	0.977698	60.6315	FALSE	1.36233	1.05224	66.369	FALSE	-0.0530707	0.998321	82.6328	FALSE
A0A0G2K3P7	Atp11b	-1.29105	0.857909	47.0443	FALSE	1.40486	1.16986	66.369	FALSE	-1.29134	0.885042	42.5704	FALSE
A0A0G2K3Q5	Nrcam	-1.43081	0.920915	47.0443	FALSE	-2.47602	0.946486	25.9636	FALSE	-3.11193	0.93959	6.66484	FALSE
A0A0G2K3S9;D3ZCC3	Slc24a4	0.417601	1.0928	81.708	FALSE	-1.22253	0.917312	46.1253	FALSE	0.424399	1.06202	82.6328	FALSE
A0A0G2K3V4	Ogt	2.69792	1.05347	24.5591	FALSE	3.21219	1.06691	7.24434	FALSE	1.63152	1.02733	42.5704	FALSE
A0A0G2K3V7;Q9WUL0	Top1	-0.366349	0.962063	71.9526	FALSE	-0.783406	0.952421	56.4352	FALSE	-0.434037	0.979399	76.0472	FALSE
A0A0G2K3W1	Vwa8	-1.15854	0.9676	47.0443	FALSE	-1.24408	0.94652	46.1253	FALSE	-1.17782	0.97386	61.5108	FALSE
A0A0G2K3Y0;A0A0G2KB91;B2RYC6	Zfp385a	0.509558	1.0218	81.708	FALSE	-1.0212	0.934759	56.4352	FALSE	-1.31691	0.838299	42.5704	FALSE
A0A0G2K3Y6;D3ZKL3	Cpeb4	0.253717	1.01015	81.708	FALSE	2.50991	1.10918	19.1654	FALSE	0.311495	1.01996	82.6328	FALSE
A0A0G2K3Z9;Q63716	;Prdx1	-0.164163	0.995902	77.9169	FALSE	-1.17259	0.949378	56.4352	FALSE	0.580679	1.01803	76.0472	FALSE
A0A0G2K401	Pcca	-0.437557	0.990175	71.9526	FALSE	-3.3659	0.899506	10.1508	FALSE	-2.96434	0.934836	6.66484	FALSE
A0A0G2K427	Ivns1abp	-0.782861	0.948983	60.6315	FALSE	-1.64213	0.881749	46.1253	FALSE	-2.18697	0.897705	24.5795	FALSE
A0A0G2K428	Dctn1	0.976587	1.04391	77.9169	FALSE	-1.47402	0.871059	46.1253	FALSE	0.0829417	1.00501	83.5377	FALSE
A0A0G2K434;Q8R2H7	Trak2	-0.118463	0.993931	77.9169	FALSE	-1.51947	0.904018	46.1253	FALSE	1.45554	1.07034	61.5108	FALSE
A0A0G2K435	Dnajc7	-0.86503	0.982892	60.6315	FALSE	-0.972632	0.979862	56.4352	FALSE	-3.51594	0.920915	6.66484	FALSE
A0A0G2K437	Amfr	0.479312	1.01481	81.708	FALSE	1.34105	1.07908	66.369	FALSE	0.509528	1.02035	76.0472	FALSE
A0A0G2K459;B0BN52	Mtch2	-0.305935	0.990401	71.9526	FALSE	-0.266132	0.988359	73.6097	FALSE	-0.0220583	0.999512	82.6328	FALSE
A0A0G2K464	Scamp5	1.71442	1.06234	60.6315	FALSE	0.706879	1.02066	77.481	FALSE	0.620154	1.01183	76.0472	FALSE
A0A0G2K466;D4A0Y4	Oxnad1	-2.65854	0.92096	16.7619	FALSE	-0.0560557	0.996201	73.6097	FALSE	-0.314423	0.985178	76.0472	FALSE
A0A0G2K471;A1L1K2;B2GV84;F7F469;Q7TPJ1	Igtp;Igtp;Igtp;Igtp;	-1.38462	0.691886	47.0443	FALSE	-1.09649	0.555533	56.4352	FALSE	0.374439	1.07104	82.6328	FALSE
A0A0G2K472	Cyfip1	1.04604	1.65723	77.9169	FALSE	-0.707669	0.862387	66.369	FALSE	-2.76231	0.730645	12.9359	FALSE
A0A0G2K478	Dguok	0.375674	1.01881	81.708	FALSE	-0.970984	0.947074	56.4352	FALSE	-0.30996	0.985551	76.0472	FALSE
A0A0G2K484;F1LMU0;Q29RW1	Myh1;Myh4;Myh4	-1.06737	0.57581	60.6315	FALSE	-2.56786	0.467719	19.1654	FALSE	-0.746786	0.833288	61.5108	FALSE
A0A0G2K490	Tnik	-0.446854	0.984932	71.9526	FALSE	0.973979	1.02713	75.4092	FALSE	-1.96282	0.944932	24.5795	FALSE
A0A0G2K4A0	Rab11fip5	0.862589	1.02793	80.0252	FALSE	0.606884	1.02741	78.3652	FALSE	0.334903	1.0223	82.6328	FALSE
A0A0G2K4A6;D3ZHY2	Zfp385b	-0.11772	0.985835	77.9169	FALSE	-0.791684	0.897887	56.4352	FALSE	-1.17129	0.907715	61.5108	FALSE
A0A0G2K4B0;B2RZ13	Gprc5b	1.47928	1.03325	71.9526	FALSE	-0.0707761	0.996419	73.6097	FALSE	1.20033	1.03775	61.5108	FALSE
A0A0G2K4D5	NA	-0.594038	0.7801	71.9526	FALSE	-0.0709087	0.981037	73.6097	FALSE	0.700695	1.14588	76.0472	FALSE
A0A0G2K4D9;D3ZXT2	Stag2	-1.35429	0.948164	47.0443	FALSE	-1.09842	0.879219	56.4352	FALSE	-1.35506	0.903697	42.5704	FALSE
A0A0G2K4E8	R3hdm2	-1.36108	0.648213	47.0443	FALSE	0.459614	1.15055	78.3652	FALSE	-1.09397	0.87601	61.5108	FALSE
A0A0G2K4G0	Rai1	0.228152	1.03636	81.708	FALSE	-0.104337	0.989892	73.6097	FALSE	0.874606	1.07602	76.0472	FALSE
A0A0G2K4G3;Q71UE8	Nedd8	1.18578	1.03273	71.9526	FALSE	1.87861	1.03918	46.1253	FALSE	0.677695	1.01177	76.0472	FALSE
A0A0G2K4H6;Q32KJ6	Galns	1.38369	1.04652	71.9526	FALSE	-0.742252	0.98052	66.369	FALSE	1.33704	1.04727	61.5108	FALSE
A0A0G2K4I3	Adgra1	-0.0581444	0.976631	77.9169	FALSE	0.601489	1.24264	78.3652	FALSE	-0.611598	0.839269	76.0472	FALSE
A0A0G2K4J8	Rimbp2	-2.31607	0.664908	24.5591	FALSE	0.721954	1.2028	77.481	FALSE	-0.387182	0.92176	76.0472	FALSE
A0A0G2K4K7;P68907	Pdzrn3	0.0781107	1.01913	81.708	FALSE	-0.406594	0.890341	66.369	FALSE	-1.44848	0.775454	42.5704	FALSE
A0A0G2K4L3	LOC103689968	-2.48453	0.775808	24.5591	FALSE	-1.55393	0.647259	46.1253	FALSE	0.41087	1.10929	82.6328	FALSE
A0A0G2K4L6;D3ZDW3	Tsc22d2	0.446148	1.02377	81.708	FALSE	2.27555	1.19077	25.9636	FALSE	2.07972	1.08903	42.5704	FALSE
A0A0G2K4M6;B0BMT0;P62738	Acta2	1.28013	1.03863	71.9526	FALSE	0.328833	1.01146	78.3652	FALSE	-0.879235	0.975947	61.5108	FALSE
A0A0G2K4M7;Q5RJJ9	Bcl11a	-0.35559	0.974371	71.9526	FALSE	-1.06751	0.821272	56.4352	FALSE	-0.207904	0.983945	82.6328	FALSE
A0A0G2K4M8	Acot3	0.348831	1.14995	81.708	FALSE	-0.482757	0.824952	66.369	FALSE	0.722322	1.36337	76.0472	FALSE
A0A0G2K4N7	Mpp6	-0.245482	0.991215	77.9169	FALSE	-0.433199	0.938884	66.369	FALSE	0.098424	1.01709	83.5377	FALSE
A0A0G2K4R0;F1LWB1	Vav3	-1.20023	0.768684	47.0443	FALSE	1.82889	1.46844	46.1253	FALSE	1.62106	1.52239	42.5704	FALSE
A0A0G2K4R1	Ppp1r12c	1.42427	1.04692	71.9526	FALSE	3.37085	1.08453	7.24434	FALSE	2.47259	1.06645	24.5795	FALSE
A0A0G2K4R7;Q5PQP1	Rbms1	0.235497	1.00957	81.708	FALSE	-3.25166	0.813931	10.1508	FALSE	-0.457339	0.947565	76.0472	FALSE
A0A0G2K4R9;Q5NDL0	Eogt	-0.207065	0.983316	77.9169	FALSE	0.627748	1.0515	78.3652	FALSE	-0.546299	0.974725	76.0472	FALSE
A0A0G2K4S7	Usp45	-1.4247	0.943646	47.0443	FALSE	1.70824	1.05324	46.1253	FALSE	-0.82044	0.977486	61.5108	FALSE
A0A0G2K4T3	Acap2	-0.0733267	0.997042	77.9169	FALSE	-1.37292	0.954775	46.1253	FALSE	-0.574226	0.98213	76.0472	FALSE
A0A0G2K4T5;D4A9F0	Smc5	2.56099	1.35992	34.0722	FALSE	-1.71767	0.816208	33.9439	FALSE	-0.0850725	0.984272	82.6328	FALSE
A0A0G2K4T7;Q5U2Y1	Gtf2i	-0.569054	0.983225	71.9526	FALSE	-1.68241	0.938814	33.9439	FALSE	-0.56044	0.984743	76.0472	FALSE
A0A0G2K4T8	Mipep	0.487434	1.0112	81.708	FALSE	-2.05545	0.943702	33.9439	FALSE	2.28326	1.05343	24.5795	FALSE
A0A0G2K4U1;O70595	Abcb6	-1.1739	0.747826	47.0443	FALSE	0.950139	1.28094	75.4092	FALSE	-0.523614	0.851341	76.0472	FALSE
A0A0G2K4U4;G3V6K8	Cacnb1	1.89101	1.0392	60.6315	FALSE	-1.20437	0.973976	56.4352	FALSE	-2.2117	0.962984	24.5795	FALSE
A0A0G2K4U7	Mtus2	-0.631809	0.979944	60.6315	FALSE	-0.965359	0.973928	56.4352	FALSE	-2.12988	0.956056	24.5795	FALSE
A0A0G2K4V4;D3Z9P1	Kdsr	-0.811491	0.954245	60.6315	FALSE	-1.42774	0.763718	46.1253	FALSE	-2.14818	0.637605	24.5795	FALSE
A0A0G2K4X5;Q80Z36	Zhx3	0.564425	1.0175	81.708	FALSE	-1.7643	0.681805	33.9439	FALSE	-1.10357	0.747089	61.5108	FALSE
A0A0G2K4X8;Q6PEC4	Skp1	0.174045	1.00346	81.708	FALSE	1.95287	1.03942	33.9439	FALSE	-0.30451	0.996573	76.0472	FALSE
A0A0G2K4Y7	Myo5a	-0.431127	0.992273	71.9526	FALSE	0.0578873	1.00141	78.3652	FALSE	-0.0234593	0.999426	82.6328	FALSE
A0A0G2K502;D3ZJH9	Me2	1.53923	1.0397	60.6315	FALSE	-1.49484	0.926858	46.1253	FALSE	0.354788	1.01843	82.6328	FALSE
A0A0G2K506;P70490;Q1PBJ1	Mfge8	0.193817	1.01081	81.708	FALSE	0.631781	1.03607	78.3652	FALSE	-0.98135	0.946859	61.5108	FALSE
A0A0G2K513;D3ZSD8	Tmem143	1.66991	1.08265	60.6315	FALSE	1.28472	1.10029	66.369	FALSE	4.9151	1.21352	0	TRUE
A0A0G2K526	Gnal	-0.0115325	0.998772	77.9169	FALSE	0.795793	1.4784	76.3791	FALSE	-0.126235	0.994558	82.6328	FALSE
A0A0G2K528	Stx16	0.356423	1.01027	81.708	FALSE	0.992244	1.02237	75.4092	FALSE	1.67827	1.04966	42.5704	FALSE
A0A0G2K531;P23764	Gpx3	-0.617139	0.946457	71.9526	FALSE	-1.15458	0.859037	56.4352	FALSE	0.869759	1.13831	76.0472	FALSE
A0A0G2K532;D4A1J9	Lrfn5	-0.35333	0.946771	71.9526	FALSE	0.841571	1.0988	76.3791	FALSE	-0.316409	0.969473	76.0472	FALSE
A0A0G2K542;Q4V8I9	Ugp2	-4.8251	0.938753	2.26853	TRUE	-1.20585	0.978039	56.4352	FALSE	-4.51187	0.955524	1.43811	TRUE
A0A0G2K543	C2cd5	0.105296	1.07414	81.708	FALSE	-1.67824	0.905973	46.1253	FALSE	1.27344	1.14896	61.5108	FALSE
A0A0G2K548;F1LPB4	Akap9	0.389201	1.13637	81.708	FALSE	-0.190028	0.965767	73.6097	FALSE	1.86455	1.59373	42.5704	FALSE
A0A0G2K571;D3ZM57;Q5BJK8	Golim4	0.862379	1.06317	80.0252	FALSE	-0.838075	0.802005	56.4352	FALSE	-1.5105	0.536709	42.5704	FALSE
A0A0G2K583	Mtap	-0.897451	0.976563	60.6315	FALSE	-1.53204	0.9363	46.1253	FALSE	-2.68123	0.915251	12.9359	FALSE
A0A0G2K587;D3ZZ46	Cln6	-2.04168	0.880118	34.0722	FALSE	0.389291	1.02737	78.3652	FALSE	0.610325	1.0532	76.0472	FALSE
A0A0G2K590	Spast	-1.83743	0.924681	34.0722	FALSE	-0.0580813	0.997339	73.6097	FALSE	1.71704	1.03648	42.5704	FALSE
A0A0G2K598;D3ZXK3	Tacc2	0.345687	1.02787	81.708	FALSE	3.10568	1.09673	10.1508	FALSE	0.962506	1.05731	76.0472	FALSE
A0A0G2K5A0	Exosc8	1.13129	1.11724	77.9169	FALSE	0.186318	1.02104	78.3652	FALSE	-0.431302	0.953484	76.0472	FALSE
A0A0G2K5A4;D3ZLD5	;Golga3	-1.83751	0.968364	34.0722	FALSE	1.10822	1.02803	73.6097	FALSE	1.30991	1.02846	61.5108	FALSE
A0A0G2K5B0;D4A3Z3	Tbc1d24	0.0297743	1.00113	81.708	FALSE	-1.97679	0.914593	33.9439	FALSE	-3.18697	0.91928	6.66484	FALSE
A0A0G2K5B1;Q6AYH9	Dnaaf1	-0.403939	0.930582	71.9526	FALSE	-0.539231	0.89377	66.369	FALSE	1.25903	1.25716	61.5108	FALSE
A0A0G2K5C6	Map1a	-2.17259	0.958337	24.5591	FALSE	2.62938	1.05085	19.1654	FALSE	-0.48397	0.989187	76.0472	FALSE
A0A0G2K5C7;D3ZB99	Nek1	0.714913	1.04982	81.1391	FALSE	-2.40903	0.588865	25.9636	FALSE	-0.723745	0.821213	76.0472	FALSE
A0A0G2K5C8;P84903	Stim1	-1.01271	0.978986	60.6315	FALSE	0.176428	1.00744	78.3652	FALSE	0.0838393	1.00515	83.5377	FALSE
A0A0G2K5D3;Q7TP67	NA	1.45993	1.06874	71.9526	FALSE	0.123384	1.00243	78.3652	FALSE	0.113452	1.00764	83.5377	FALSE
A0A0G2K5D5;D3ZMS4	Arhgap26	-0.143759	0.995238	77.9169	FALSE	-0.969228	0.914353	56.4352	FALSE	0.1182	1.01026	83.5377	FALSE
A0A0G2K5D7	Specc1	1.21228	1.0383	71.9526	FALSE	1.48092	1.05883	56.4352	FALSE	-0.114045	0.996686	82.6328	FALSE
A0A0G2K5E4;Q2UZS7	Dnaja3	-0.452897	0.980681	71.9526	FALSE	-1.07155	0.9598	56.4352	FALSE	0.102545	1.00312	83.5377	FALSE
A0A0G2K5E7;G3V888	Acly	-0.778862	0.982047	60.6315	FALSE	-1.33473	0.960908	46.1253	FALSE	-0.876297	0.970292	61.5108	FALSE
A0A0G2K5F1;G3V8V6;Q8K4G6	Macrod1	-5.11679	0.861651	2.26853	TRUE	-1.89127	0.867573	33.9439	FALSE	-0.364266	0.984657	76.0472	FALSE
A0A0G2K5F4;A0A0H2UI27;Q5PQK1	2022-09-10	0.517479	1.04215	81.708	FALSE	-0.939995	0.911433	56.4352	FALSE	-0.978602	0.904048	61.5108	FALSE
A0A0G2K5G6;G3V9X8	Magt1	-1.85465	0.836488	34.0722	FALSE	0.165572	1.03664	78.3652	FALSE	0.765014	1.15844	76.0472	FALSE
A0A0G2K5G9;Q66HG8	Ik	1.46121	1.04278	71.9526	FALSE	-0.717561	0.92045	66.369	FALSE	-0.269774	0.969255	76.0472	FALSE
A0A0G2K5H2;A6JFQ6;F1LRF3	Clvs1	-1.818	0.951569	34.0722	FALSE	-1.89608	0.969078	33.9439	FALSE	-2.06236	0.945956	24.5795	FALSE
A0A0G2K5I9;F1LRV0;P09414;Q63783;Q9QY90	Nfia;Nfia;Nfia;NFI-A;NFIA	-2.21524	0.923564	24.5591	FALSE	-1.51858	0.851008	46.1253	FALSE	-1.44828	0.888603	42.5704	FALSE
A0A0G2K5J5;D4A9F4	Ntng2	1.40319	1.10732	71.9526	FALSE	-1.51217	0.931987	46.1253	FALSE	-2.02937	0.925497	24.5795	FALSE
A0A0G2K5J9;F1LXT0	Exph5	2.4146	1.15769	34.0722	FALSE	2.6915	1.78716	13.4418	FALSE	-0.51423	0.833924	76.0472	FALSE
A0A0G2K5K1	Ano8	2.24175	1.27354	47.0443	FALSE	-1.34236	0.800382	46.1253	FALSE	0.463577	1.09141	82.6328	FALSE
A0A0G2K5K3;D3ZDB9	Nmral1	1.59334	1.03469	60.6315	FALSE	-0.654284	0.953982	66.369	FALSE	1.56916	1.04488	42.5704	FALSE
A0A0G2K5L1;G3V9W9;Q9WU10	Fat1	2.14715	1.1974	47.0443	FALSE	-0.90614	0.845418	56.4352	FALSE	0.245986	1.04282	82.6328	FALSE
A0A0G2K5L2	LOC100911440	-0.659559	0.977535	60.6315	FALSE	0.832129	1.05052	76.3791	FALSE	0.436773	1.01692	82.6328	FALSE
A0A0G2K5L4;E9PTD7;Q09GS6	Kirrel3	-1.15819	0.960463	47.0443	FALSE	-0.373151	0.972786	66.369	FALSE	-0.847737	0.957233	61.5108	FALSE
A0A0G2K5M1	Sp3	-0.884631	0.865974	60.6315	FALSE	-0.520892	0.823017	66.369	FALSE	-1.52373	0.54225	42.5704	FALSE
A0A0G2K5M6	Prr12	3.29654	1.38124	16.7619	FALSE	1.73556	1.42387	46.1253	FALSE	-1.06805	0.743639	61.5108	FALSE
A0A0G2K5M7;F1LPT8;Q63623	Scaf8	1.17677	1.07883	71.9526	FALSE	0.42156	1.40427	78.3652	FALSE	-0.362713	0.762897	76.0472	FALSE
A0A0G2K5N6	Rock2	0.558023	1.01587	81.708	FALSE	-1.05538	0.978502	56.4352	FALSE	-4.27014	0.928083	3.62988	TRUE
A0A0G2K5N8	Acap3	0.414529	1.06026	81.708	FALSE	0.658521	1.20251	78.3652	FALSE	1.28816	1.33454	61.5108	FALSE
A0A0G2K5R0;D4A318;F1LMG4;P70496	Pld1	-0.0485297	0.99478	77.9169	FALSE	1.97445	1.41365	33.9439	FALSE	-0.0056288	0.998652	82.6328	FALSE
A0A0G2K5T9;E9PTF9;Q5FWU0	Wasf2	0.757611	1.07121	81.1391	FALSE	0.343516	1.05076	78.3652	FALSE	0.806402	1.11952	76.0472	FALSE
A0A0G2K5U9	Actn4	-0.631566	0.969865	60.6315	FALSE	0.603203	1.03472	78.3652	FALSE	1.17115	1.06167	61.5108	FALSE
A0A0G2K5V4	NA	1.51317	1.1759	60.6315	FALSE	0.58917	1.05726	78.3652	FALSE	0.972566	1.07936	76.0472	FALSE
A0A0G2K5V8;B5DFH6;F1LNN8	Dapk1	-0.885165	0.851254	60.6315	FALSE	3.45781	1.15003	4.46806	TRUE	-0.409482	0.974822	76.0472	FALSE
A0A0G2K5X6;Q63604	Ntrk2	-0.4398	0.986768	71.9526	FALSE	2.11235	1.05297	33.9439	FALSE	1.25893	1.04881	61.5108	FALSE
A0A0G2K5Y1;Q5PQN6	Vipas39	-0.227052	0.992283	77.9169	FALSE	-1.55363	0.933397	46.1253	FALSE	0.344565	1.01177	82.6328	FALSE
A0A0G2K5Z9;Q5FVQ7	Fam174a	2.0424	1.52306	47.0443	FALSE	0.26032	1.02775	78.3652	FALSE	0.538462	1.05824	76.0472	FALSE
A0A0G2K612;D3ZCF5	Smurf1	-2.58449	0.945401	24.5591	FALSE	-1.56407	0.965625	46.1253	FALSE	-2.00018	0.930262	24.5795	FALSE
A0A0G2K613;Q9EPH2	;Marcksl1	0.0498472	1.00261	81.708	FALSE	1.25957	1.16065	66.369	FALSE	0.296339	1.02133	82.6328	FALSE
A0A0G2K618	Large1	0.381784	1.07384	81.708	FALSE	1.13998	1.09474	73.6097	FALSE	0.426856	1.08004	82.6328	FALSE
A0A0G2K624;A0A0H2UI28;P23363;Q99NV7	Bdnf;Bdnf;Bdnf;BDNF	-0.677051	0.818991	60.6315	FALSE	-1.54067	0.779452	46.1253	FALSE	-2.61154	0.792819	12.9359	FALSE
A0A0G2K628	Ski	1.99164	1.49494	47.0443	FALSE	-0.388829	0.822429	66.369	FALSE	1.18539	1.3805	61.5108	FALSE
A0A0G2K642;G3V9U2	Acaa2	-0.868019	0.965448	60.6315	FALSE	-2.90656	0.891528	13.4418	FALSE	-2.09786	0.936384	24.5795	FALSE
A0A0G2K645;Q6P689	Wls	-0.8523	0.972745	60.6315	FALSE	-0.955276	0.909427	56.4352	FALSE	-0.663865	0.872987	76.0472	FALSE
A0A0G2K652;D3ZZP8	Cul9	1.2816	1.33318	71.9526	FALSE	0.332435	1.03492	78.3652	FALSE	1.72228	1.23604	42.5704	FALSE
A0A0G2K654	Hist1h1c	0.442454	1.05771	81.708	FALSE	0.342216	1.09529	78.3652	FALSE	0.773627	1.12904	76.0472	FALSE
A0A0G2K664	Hspb11	0.173037	1.00828	81.708	FALSE	-0.830751	0.96391	56.4352	FALSE	-0.0179134	0.999127	82.6328	FALSE
A0A0G2K675;B4F7E0;Q2A121	Fto	2.99665	1.06541	16.7619	FALSE	0.620764	1.03125	78.3652	FALSE	0.539723	1.02669	76.0472	FALSE
A0A0G2K677	Sptbn4	-0.212738	0.986776	77.9169	FALSE	-0.341363	0.988929	66.369	FALSE	2.03353	1.08183	42.5704	FALSE
A0A0G2K694;Q5FVT1;Q62796	Ralbp1	-0.661538	0.96632	60.6315	FALSE	2.95829	1.12822	10.1508	FALSE	-0.0312951	0.997981	82.6328	FALSE
A0A0G2K699;A1L1I5;D4A4F6;Q4JL29	Usp3	1.15236	1.10664	71.9526	FALSE	-0.350931	0.981503	66.369	FALSE	-1.32611	0.70986	42.5704	FALSE
A0A0G2K6A9	Rufy3	-0.941555	0.986137	60.6315	FALSE	0.19159	1.00448	78.3652	FALSE	-0.665925	0.989905	76.0472	FALSE
A0A0G2K6D5	Pitrm1	0.2581	1.00656	81.708	FALSE	-1.10938	0.952586	56.4352	FALSE	-0.570977	0.978102	76.0472	FALSE
A0A0G2K6E2;F1M6X5;Q9Z0J5	Txnrd2	0.104276	1.01067	81.708	FALSE	-0.00102474	0.999877	73.6097	FALSE	0.836841	1.0662	76.0472	FALSE
A0A0G2K6E5;F1LNP2;P97548;P97549;Q792R1	Grk6	0.479934	1.02761	81.708	FALSE	-0.00129656	0.999941	73.6097	FALSE	0.173516	1.0091	83.5377	FALSE
A0A0G2K6E7;B5DEJ4;G3V9I7	Adck5	-0.7575	0.987093	60.6315	FALSE	-1.05442	0.967882	56.4352	FALSE	-1.01814	0.964935	61.5108	FALSE
A0A0G2K6E8	Spag9	0.863205	1.38941	80.0252	FALSE	0.841022	1.08586	76.3791	FALSE	-1.12191	0.744269	61.5108	FALSE
A0A0G2K6F2	Csmd2	-0.4256	0.846945	71.9526	FALSE	2.01197	1.10713	33.9439	FALSE	1.14507	1.0859	61.5108	FALSE
A0A0G2K6G2	Apmap	0.869919	1.01436	80.0252	FALSE	1.01782	1.0321	75.4092	FALSE	1.41069	1.03613	61.5108	FALSE
A0A0G2K6I3;Q9Z2J4	Nexn	-1.1748	0.678834	47.0443	FALSE	0.545561	1.37084	78.3652	FALSE	0.859043	2.06597	76.0472	FALSE
A0A0G2K6I4	Enah	-0.597428	0.978438	71.9526	FALSE	-0.855119	0.969207	56.4352	FALSE	-1.10706	0.971608	61.5108	FALSE
A0A0G2K6J5;B2GV99;Q64119	Myl6	-0.633632	0.976	60.6315	FALSE	0.372654	1.01388	78.3652	FALSE	0.62022	1.01658	76.0472	FALSE
A0A0G2K6J6	NA	1.47688	1.15144	71.9526	FALSE	2.14345	2.01005	33.9439	FALSE	-0.061026	0.98644	82.6328	FALSE
A0A0G2K6L4	Gstm6l	0.953334	1.18704	77.9169	FALSE	-2.09313	0.653705	33.9439	FALSE	1.15847	1.23471	61.5108	FALSE
A0A0G2K6L6;A0A0H2UHG7;D3ZZK1;P60868	;Rps20;;Rps20	-1.68319	0.974659	34.0722	FALSE	-0.385432	0.994001	66.369	FALSE	0.457522	1.00771	82.6328	FALSE
A0A0G2K6L9;F1M3J7	Cntnap4	1.16999	1.04471	71.9526	FALSE	0.00755936	1.00025	78.3652	FALSE	-1.39527	0.90962	42.5704	FALSE
A0A0G2K6M7	Sall2	-0.713902	0.967465	60.6315	FALSE	1.6129	1.09204	56.4352	FALSE	-0.584836	0.957471	76.0472	FALSE
A0A0G2K6M8	Depdc5	1.81601	1.11948	60.6315	FALSE	0.316938	1.0203	78.3652	FALSE	0.76928	1.05698	76.0472	FALSE
A0A0G2K6N2;D3ZN99	Adgrb2	-0.544227	0.623687	71.9526	FALSE	2.42833	1.07878	19.1654	FALSE	1.38229	1.02288	61.5108	FALSE
A0A0G2K6N3;D3Z9A4	Gon7	0.769822	1.07565	80.0252	FALSE	0.94495	1.35196	75.4092	FALSE	0.532993	1.07136	76.0472	FALSE
A0A0G2K6N4;G3V7W4;Q02955;Q05KR0;Q05KR1;Q62929	Il1r1;Il1rl2;Il1r1;Il1r1;Il1r1;Il1rl2	0.0429909	1.00198	81.708	FALSE	-0.823505	0.923971	56.4352	FALSE	0.542539	1.03363	76.0472	FALSE
A0A0G2K6N8;A0A0G2QC45	Parn	-0.0177428	0.997031	77.9169	FALSE	1.06541	1.40436	75.4092	FALSE	0.964071	1.3887	76.0472	FALSE
A0A0G2K6N9	Commd4	-0.109375	0.993192	77.9169	FALSE	-1.03419	0.933769	56.4352	FALSE	-0.736714	0.975015	76.0472	FALSE
A0A0G2K6P5	Mfsd4a	1.5908	1.46017	60.6315	FALSE	0.888427	1.20464	76.3791	FALSE	1.1767	1.2431	61.5108	FALSE
A0A0G2K6Q5;Q6MG06	Gnl1	-1.14272	0.978434	47.0443	FALSE	0.0603058	1.00138	78.3652	FALSE	-0.135716	0.996815	82.6328	FALSE
A0A0G2K6R0;F1LV37	Tnrc6b	-0.934825	0.967307	60.6315	FALSE	0.486125	1.01295	78.3652	FALSE	1.11984	1.03404	61.5108	FALSE
A0A0G2K6S9	Myh11	-0.0168908	0.999106	77.9169	FALSE	-0.48419	0.964838	66.369	FALSE	1.06684	1.04014	61.5108	FALSE
A0A0G2K6T6	Setd1a	0.456027	1.11088	81.708	FALSE	-2.22755	0.685443	25.9636	FALSE	-1.03612	0.790294	61.5108	FALSE
A0A0G2K6T9	Pcdh1	-0.395671	0.989043	71.9526	FALSE	2.68561	1.09519	13.4418	FALSE	-0.458234	0.97737	76.0472	FALSE
A0A0G2K6U1;F1LQ81	Nsf	0.278356	1.00655	81.708	FALSE	1.508	1.02684	56.4352	FALSE	-1.9922	0.960997	24.5795	FALSE
A0A0G2K6W5;K4DIC3;P09483	Chrna4	-0.18288	0.953462	77.9169	FALSE	-1.53817	0.875423	46.1253	FALSE	-0.458162	0.930895	76.0472	FALSE
A0A0G2K6X6;O08679	Mark2	0.0154942	1.00033	81.708	FALSE	1.30371	1.04026	66.369	FALSE	0.836281	1.01587	76.0472	FALSE
A0A0G2K6Y1;P49804	Rgs8	0.918841	1.02113	80.0252	FALSE	0.300739	1.07988	78.3652	FALSE	-0.572281	0.96704	76.0472	FALSE
A0A0G2K6Y2;P04774	Scn1a	-1.40421	0.942965	47.0443	FALSE	-0.132538	0.984976	73.6097	FALSE	0.49059	1.0318	82.6328	FALSE
A0A0G2K6Y3;F1MAG0	Gsdme	-2.37551	0.927429	24.5591	FALSE	-1.72515	0.899313	33.9439	FALSE	-1.82893	0.902304	24.5795	FALSE
A0A0G2K6Y4;A0A0U1RS33;D3ZW66	Sgsm2	1.7052	1.0926	60.6315	FALSE	0.148509	1.01345	78.3652	FALSE	-0.499371	0.977651	76.0472	FALSE
A0A0G2K6Z8	Plekha7	-1.15376	0.932618	47.0443	FALSE	0.991126	1.59876	75.4092	FALSE	-0.376367	0.931184	76.0472	FALSE
A0A0G2K707;O08560	Dgkz	-1.22855	0.962973	47.0443	FALSE	1.75396	1.08327	46.1253	FALSE	0.825735	1.05516	76.0472	FALSE
A0A0G2K712;F1M9Q1	Tbc1d5	-3.39237	0.521036	10.9814	FALSE	-0.50184	0.891961	66.369	FALSE	-0.952034	0.871533	61.5108	FALSE
A0A0G2K716	Cables2	0.310852	1.02241	81.708	FALSE	0.882014	1.14474	76.3791	FALSE	-0.262144	0.968869	76.0472	FALSE
A0A0G2K717;A0A0G2KB82;Q5PPJ8	Cnot2	0.937438	1.03325	77.9169	FALSE	0.624779	1.02408	78.3652	FALSE	0.163102	1.00551	83.5377	FALSE
A0A0G2K719	Ddx3x	-1.21778	0.984809	47.0443	FALSE	-1.78349	0.963474	33.9439	FALSE	-1.02518	0.983609	61.5108	FALSE
A0A0G2K724	Mcts1	-0.187994	0.994843	77.9169	FALSE	-3.56971	0.923065	7.24434	FALSE	-5.14002	0.880505	1.43811	TRUE
A0A0G2K728	Cdh4	0.609701	1.02913	81.708	FALSE	0.972082	1.07083	75.4092	FALSE	0.121624	1.00335	83.5377	FALSE
A0A0G2K736;B3STT9;F1MA31	Kdm1a	1.11801	1.07175	77.9169	FALSE	0.547692	1.01937	78.3652	FALSE	0.300167	1.01104	82.6328	FALSE
A0A0G2K737;Q920J4	Txnl1	2.2538	1.04544	47.0443	FALSE	2.06228	1.06051	33.9439	FALSE	2.48451	1.05388	24.5795	FALSE
A0A0G2K747;G3V7K6;P28042	Ssbp1	-0.375757	0.962393	71.9526	FALSE	-0.411135	0.969905	66.369	FALSE	1.21631	1.07429	61.5108	FALSE
A0A0G2K751;Q642C0	Dnajc8	-0.103026	0.996518	77.9169	FALSE	-1.61264	0.917072	46.1253	FALSE	-2.48343	0.903691	12.9359	FALSE
A0A0G2K756;Q5XI18;Q7TNY6	Acbd3	1.52898	1.04374	60.6315	FALSE	0.321782	1.00976	78.3652	FALSE	1.08199	1.03964	61.5108	FALSE
A0A0G2K757;P25235	Rpn2	-0.625183	0.975058	60.6315	FALSE	-0.73209	0.960288	66.369	FALSE	0.799565	1.02856	76.0472	FALSE
A0A0G2K761	Cul2	0.56556	1.01937	81.708	FALSE	2.6952	1.03698	13.4418	FALSE	0.585516	1.01554	76.0472	FALSE
A0A0G2K770;D4A8G9	Zfyve26	0.274832	1.01465	81.708	FALSE	-0.94483	0.931091	56.4352	FALSE	-1.72833	0.822775	42.5704	FALSE
A0A0G2K771;D3ZZE3	RGD1564887;Armh3	0.76336	1.03236	81.1391	FALSE	-0.112862	0.984498	73.6097	FALSE	-0.189744	0.980393	82.6328	FALSE
A0A0G2K777	Rhot1	-1.04092	0.963458	60.6315	FALSE	-1.18788	0.939851	56.4352	FALSE	-2.37172	0.921523	12.9359	FALSE
A0A0G2K779;G3V931	Cep76	-0.929882	0.967015	60.6315	FALSE	0.151217	1.01646	78.3652	FALSE	-1.46534	0.892693	42.5704	FALSE
A0A0G2K782;B5DF95	Zc2hc1a	-1.23037	0.909434	47.0443	FALSE	-2.24456	0.892602	25.9636	FALSE	-2.69786	0.817102	12.9359	FALSE
A0A0G2K785;A0A0G2KA23;D3ZCI0;Q63060	Gk	0.0350442	1.00117	81.708	FALSE	1.41905	1.0634	66.369	FALSE	4.43283	1.10346	1.43811	TRUE
A0A0G2K7A4;F1LM78;F7FHR5;P50170;Q6P6V2	Rdh16;Rdh16;LOC100365958;Rdh16;Rdh2	-1.0865	0.831836	60.6315	FALSE	-0.120775	0.98234	73.6097	FALSE	1.17028	1.31044	61.5108	FALSE
A0A0G2K7A6;G3V8F1;P28573	Slc6a7	0.978024	1.14625	77.9169	FALSE	-0.228155	0.977933	73.6097	FALSE	-0.0778249	0.995712	82.6328	FALSE
A0A0G2K7C4	Csnk1g1	-1.49964	0.813923	47.0443	FALSE	-0.261485	0.982442	73.6097	FALSE	-0.525442	0.974709	76.0472	FALSE
A0A0G2K7D7	Nars2	1.36083	1.05258	71.9526	FALSE	-1.33408	0.896047	46.1253	FALSE	1.78195	1.12084	42.5704	FALSE
A0A0G2K7F0;D3ZJ52	Fancm	-0.968626	0.884087	60.6315	FALSE	-1.38168	0.784739	46.1253	FALSE	0.290702	1.04012	82.6328	FALSE
A0A0G2K7G2	Agfg2	0.529344	1.01373	81.708	FALSE	-2.92341	0.933837	13.4418	FALSE	-0.0181299	0.99935	82.6328	FALSE
A0A0G2K7G5	Tmem237	0.0365498	1.00442	81.708	FALSE	1.39679	1.11087	66.369	FALSE	0.58972	1.03786	76.0472	FALSE
A0A0G2K7G7	2022-09-08	2.28073	1.03675	47.0443	FALSE	-1.01685	0.966242	56.4352	FALSE	-1.07825	0.972403	61.5108	FALSE
A0A0G2K7I9	Arap2	-0.324515	0.982732	71.9526	FALSE	-1.03992	0.942346	56.4352	FALSE	1.23104	1.09716	61.5108	FALSE
A0A0G2K7K2;Q9JM53	Aifm1	-1.31021	0.967181	47.0443	FALSE	-3.14222	0.90727	13.4418	FALSE	-1.58551	0.966093	42.5704	FALSE
A0A0G2K7L0	Mrps10	-0.0885541	0.994357	77.9169	FALSE	1.7527	1.18373	46.1253	FALSE	-0.222331	0.980912	82.6328	FALSE
A0A0G2K7L4;D3ZQM7	Itpk1	-0.786544	0.946964	60.6315	FALSE	-0.131338	0.994195	73.6097	FALSE	-0.337404	0.983554	76.0472	FALSE
A0A0G2K7M1	NA	0.719258	1.02911	81.1391	FALSE	1.12013	1.02272	73.6097	FALSE	0.916328	1.02195	76.0472	FALSE
A0A0G2K7M2;Q5XFX7	Rad23a	3.31129	1.05892	16.7619	FALSE	2.77561	1.05325	13.4418	FALSE	3.23824	1.05594	6.66484	FALSE
A0A0G2K7N0	NA	-0.337454	0.98367	71.9526	FALSE	-0.238599	0.83663	73.6097	FALSE	-0.208222	0.911722	82.6328	FALSE
A0A0G2K7N8	Bptf	1.20314	1.08028	71.9526	FALSE	1.01921	1.10991	75.4092	FALSE	1.45017	1.2458	61.5108	FALSE
A0A0G2K7N9	Arhgap5	1.11321	1.0332	77.9169	FALSE	-0.955627	0.983222	56.4352	FALSE	0.142844	1.00344	83.5377	FALSE
A0A0G2K7P2;B2GUY7;G3V9T6	Phf14	0.452755	1.02227	81.708	FALSE	-0.681745	0.940889	66.369	FALSE	0.851443	1.0686	76.0472	FALSE
A0A0G2K7P9;F1M8G9	Ncam2	-0.118069	0.995403	77.9169	FALSE	1.74303	1.10966	46.1253	FALSE	1.31034	1.11586	61.5108	FALSE
A0A0G2K7Q7;P35559	Ide	-2.06963	0.955494	34.0722	FALSE	0.0131212	1.00034	78.3652	FALSE	-0.131025	0.99686	82.6328	FALSE
A0A0G2K7R1	NA	0.319341	1.03072	81.708	FALSE	0.957717	1.32183	75.4092	FALSE	0.619919	1.21845	76.0472	FALSE
A0A0G2K7S6	Wdr44	-0.681396	0.990697	60.6315	FALSE	-1.21232	0.978033	56.4352	FALSE	-0.192818	0.995468	82.6328	FALSE
A0A0G2K7T2;O35826	Gne	0.508641	1.02503	81.708	FALSE	0.769061	1.12307	77.481	FALSE	0.185195	1.04283	83.5377	FALSE
A0A0G2K7T5	Ppp3cb	0.459161	1.02535	81.708	FALSE	2.29764	1.13761	25.9636	FALSE	-1.82405	0.930745	24.5795	FALSE
A0A0G2K7T6	Nup155	-0.192299	0.992665	77.9169	FALSE	-0.585247	0.980773	66.369	FALSE	0.166356	1.00461	83.5377	FALSE
A0A0G2K7U6;A0A0G2K9M0;A1A5R8	RGD1305110;RGD1305110;	1.97139	1.42317	60.6315	FALSE	-2.19156	0.441993	25.9636	FALSE	-0.712309	0.768726	76.0472	FALSE
A0A0G2K7W2;Q5XI42	Aldh3b1	-0.45069	0.947316	71.9526	FALSE	-0.0395187	0.997355	73.6097	FALSE	0.0476973	1.00413	83.5377	FALSE
A0A0G2K7W4	Map4k4	-0.917963	0.957416	60.6315	FALSE	-2.29308	0.797307	25.9636	FALSE	-1.34132	0.918907	42.5704	FALSE
A0A0G2K7W5	Ahsa2	-0.84668	0.851161	60.6315	FALSE	-0.411355	0.945232	66.369	FALSE	1.66507	1.37972	42.5704	FALSE
A0A0G2K7W6;P18445	RGD1562402;Rpl27a	0.732089	1.03038	81.1391	FALSE	0.0938791	1.00742	78.3652	FALSE	0.518943	1.03256	76.0472	FALSE
A0A0G2K7X0;Q5PPH9	Anp32a	-2.018	0.967416	34.0722	FALSE	-1.31513	0.941147	46.1253	FALSE	-0.558215	0.981125	76.0472	FALSE
A0A0G2K7X2;D3Z9G0	Traf3	-0.433879	0.987606	71.9526	FALSE	4.8589	1.16261	0	TRUE	2.57557	1.10105	24.5795	FALSE
A0A0G2K7X3;Q9EPJ0	Nucks1	-0.338353	0.992929	71.9526	FALSE	-0.575851	0.983091	66.369	FALSE	1.58684	1.09334	42.5704	FALSE
A0A0G2K7Y2	Oxr1	0.811362	1.02866	80.0252	FALSE	-1.05575	0.974647	56.4352	FALSE	-5.16161	0.879263	1.43811	TRUE
A0A0G2K7Z1;D3ZQL4	Zfp346	-3.15977	0.891969	10.9814	FALSE	-0.132162	0.986409	73.6097	FALSE	-0.191257	0.983254	82.6328	FALSE
A0A0G2K808	Asap2	0.348605	1.01216	81.708	FALSE	-1.7878	0.894294	33.9439	FALSE	-0.986434	0.947455	61.5108	FALSE
A0A0G2K824;Q5XIC1	Gmppa	-1.73611	0.96136	34.0722	FALSE	-1.76677	0.957811	33.9439	FALSE	-1.64572	0.952654	42.5704	FALSE
A0A0G2K847	Agap1	-4.27389	0.940062	2.78078	TRUE	0.195824	1.00488	78.3652	FALSE	0.320771	1.00637	82.6328	FALSE
A0A0G2K849	Taf4	0.0242559	1.00186	81.708	FALSE	1.17703	1.24114	73.6097	FALSE	0.637322	1.35861	76.0472	FALSE
A0A0G2K850;A0A140UHY3;B1WC50	LOC100912481;Ewsr1;Ewsr1	-0.17233	0.992993	77.9169	FALSE	-2.35316	0.915753	25.9636	FALSE	-0.294122	0.989746	76.0472	FALSE
A0A0G2K855;D3ZT95	;Ercc4	0.167807	1.00615	81.708	FALSE	-0.618694	0.942467	66.369	FALSE	1.9166	1.1634	42.5704	FALSE
A0A0G2K857	Kifc2	-0.764297	0.836162	60.6315	FALSE	3.29175	1.11162	7.24434	FALSE	-0.895408	0.966245	61.5108	FALSE
A0A0G2K865	Tpd52	-2.6613	0.946399	16.7619	FALSE	0.546832	1.02771	78.3652	FALSE	1.35917	1.03121	61.5108	FALSE
A0A0G2K872;Q1WIM3	Cadm3	-1.39287	0.956637	47.0443	FALSE	0.663229	1.01684	78.0958	FALSE	2.38291	1.07115	24.5795	FALSE
A0A0G2K875	Ablim3	1.10857	1.07183	77.9169	FALSE	-2.04415	0.482337	33.9439	FALSE	0.713716	1.3263	76.0472	FALSE
A0A0G2K876	Pde2a	-1.5882	0.875187	47.0443	FALSE	1.03026	1.05944	75.4092	FALSE	-0.0656651	0.997002	82.6328	FALSE
A0A0G2K889;D4A005	Ehmt1	-1.1928	0.905507	47.0443	FALSE	0.0313117	1.02197	78.3652	FALSE	0.129379	1.10909	83.5377	FALSE
A0A0G2K890;P31977	Ezr	-1.9141	0.702452	34.0722	FALSE	-0.672537	0.960404	66.369	FALSE	-1.03753	0.975145	61.5108	FALSE
A0A0G2K896	RGD1310507	-1.44173	0.838165	47.0443	FALSE	-2.87492	0.673256	13.4418	FALSE	0.0499841	1.00617	83.5377	FALSE
A0A0G2K8B3;G3V629	Ppp1r18	-0.115981	0.979582	77.9169	FALSE	0.436775	1.02898	78.3652	FALSE	1.22082	1.08175	61.5108	FALSE
A0A0G2K8B5;P70610	Doc2b	0.414959	1.03122	81.708	FALSE	-0.0400676	0.969764	73.6097	FALSE	0.403191	1.05501	82.6328	FALSE
A0A0G2K8C7;Q5PQT2	Mtmr3	0.734447	1.40774	81.1391	FALSE	0.158039	1.05658	78.3652	FALSE	0.260793	1.01768	82.6328	FALSE
A0A0G2K8D1;D4A4X7	Mospd2	-1.07775	0.755104	60.6315	FALSE	-0.818683	0.730615	56.4352	FALSE	3.03681	1.85611	12.9359	FALSE
A0A0G2K8D6	Dcun1d1	-0.1445	0.997114	77.9169	FALSE	1.42826	1.02046	66.369	FALSE	4.72149	1.09212	1.43811	TRUE
A0A0G2K8F7;Q6AXR9	Ube2a	1.52182	1.08112	60.6315	FALSE	0.749217	1.08376	77.481	FALSE	0.017522	1.00292	83.5377	FALSE
A0A0G2K8F9;D3ZQL8	Pum2	1.28014	1.03341	71.9526	FALSE	-0.325604	0.986811	73.6097	FALSE	-0.39928	0.988773	76.0472	FALSE
A0A0G2K8G0;G3V8Q9	Apc	0.436746	1.04848	81.708	FALSE	-2.70304	0.92007	19.1654	FALSE	-4.19855	0.88378	3.62988	TRUE
A0A0G2K8H0;Q5M9G3	Caprin1	-0.129919	0.997097	77.9169	FALSE	-0.152281	0.994153	73.6097	FALSE	-1.15986	0.976498	61.5108	FALSE
A0A0G2K8H6;A0A0H2UHL6;P00786	Ctsh	-0.409536	0.967391	71.9526	FALSE	-0.960285	0.931574	56.4352	FALSE	0.0476063	1.00339	83.5377	FALSE
A0A0G2K8I0	Sh3bgrl2	-1.03894	0.971573	60.6315	FALSE	-3.15323	0.907036	10.1508	FALSE	-4.19065	0.913907	3.62988	TRUE
A0A0G2K8I4;F1LPC5;Q498D7	Tmem259	-1.39972	0.897227	47.0443	FALSE	2.30248	1.14162	25.9636	FALSE	0.406953	1.0224	82.6328	FALSE
A0A0G2K8I5;D3ZG18	Pcdh19	-0.897802	0.664408	60.6315	FALSE	0.9741	1.23056	75.4092	FALSE	0.696032	1.04043	76.0472	FALSE
A0A0G2K8I6;D3ZAE3	Dennd6b	2.79148	2.28246	24.5591	FALSE	-0.0246374	0.995543	73.6097	FALSE	-0.286167	0.885709	76.0472	FALSE
A0A0G2K8K1;A0A222NUN6	Ccdc186	-0.0377986	0.988218	77.9169	FALSE	0.0433187	1.00172	78.3652	FALSE	1.25599	1.36845	61.5108	FALSE
A0A0G2K8L9	Mrps28	1.08163	1.05779	77.9169	FALSE	-1.4696	0.933164	46.1253	FALSE	0.63577	1.04052	76.0472	FALSE
A0A0G2K8M7	Tpd52l1	-0.894235	0.971244	60.6315	FALSE	0.0236009	1.0014	78.3652	FALSE	-0.267625	0.956002	76.0472	FALSE
A0A0G2K8N6	Ankmy2	-2.26932	0.95079	24.5591	FALSE	-0.707443	0.985838	66.369	FALSE	-0.325982	0.992872	76.0472	FALSE
A0A0G2K8N9	Nek9	0.665561	1.03423	81.1391	FALSE	3.04018	1.16303	10.1508	FALSE	2.61353	1.11925	12.9359	FALSE
A0A0G2K8P5;D3ZI49	Stmn3	1.53523	1.06524	60.6315	FALSE	0.57649	1.02671	78.3652	FALSE	0.851701	1.02875	76.0472	FALSE
A0A0G2K8Q1	Apoc3	-1.0373	0.87038	60.6315	FALSE	-1.86659	0.806776	33.9439	FALSE	0.552381	1.07917	76.0472	FALSE
A0A0G2K8Q4;G3V9F4	Phactr2	-0.0564672	0.997891	77.9169	FALSE	0.893542	1.25904	76.3791	FALSE	-2.76219	0.722112	12.9359	FALSE
A0A0G2K8Q7	Lsm2	0.284881	1.00873	81.708	FALSE	-2.34715	0.922446	25.9636	FALSE	-0.822564	0.927094	61.5108	FALSE
A0A0G2K8Q8;B2RYX1	Uqcr10	-0.580782	0.983016	71.9526	FALSE	-2.64651	0.936262	19.1654	FALSE	-0.798864	0.986523	61.5108	FALSE
A0A0G2K8R3	Lmo7	-1.05199	0.727014	60.6315	FALSE	-0.228507	0.964594	73.6097	FALSE	0.816144	1.10161	76.0472	FALSE
A0A0G2K8S2	NA	1.48181	1.23642	71.9526	FALSE	-0.341856	0.945596	66.369	FALSE	-1.18799	0.86376	61.5108	FALSE
A0A0G2K8S6;G3V743;O88941	LOC103692171;Mogs;Mogs	-2.07111	0.94711	34.0722	FALSE	-1.06541	0.96527	56.4352	FALSE	-0.89856	0.981724	61.5108	FALSE
A0A0G2K8T6;E9PTC3;Q3T921	Zeb2	0.829611	1.11082	80.0252	FALSE	1.24269	1.22448	73.6097	FALSE	1.20294	1.152	61.5108	FALSE
A0A0G2K8U5;B1H239	Lrrc49	-1.14421	0.552795	47.0443	FALSE	1.72577	2.83238	46.1253	FALSE	0.235985	1.00728	82.6328	FALSE
A0A0G2K8V0;F1LPJ1	Ptprm	1.28008	1.042	71.9526	FALSE	0.853725	1.05099	76.3791	FALSE	-0.42466	0.952724	76.0472	FALSE
A0A0G2K8V1;D4A7K5	Atp11a	-0.722626	0.893488	60.6315	FALSE	0.0399222	1.00663	78.3652	FALSE	0.0546289	1.01561	83.5377	FALSE
A0A0G2K8V2;P85972;R9PXU6	Vcl	-0.542769	0.976012	71.9526	FALSE	-2.14067	0.952773	33.9439	FALSE	-1.02473	0.956129	61.5108	FALSE
A0A0G2K8V3;F1M0V4	Thoc2	-0.713247	0.983918	60.6315	FALSE	-0.0341646	0.997758	73.6097	FALSE	-0.280449	0.983979	76.0472	FALSE
A0A0G2K8W9	Sptbn1	-1.20087	0.981086	47.0443	FALSE	-2.03586	0.963056	33.9439	FALSE	-1.45823	0.972781	42.5704	FALSE
A0A0G2K8X3	Pid1	-0.33076	0.847366	71.9526	FALSE	2.20683	2.18468	25.9636	FALSE	-0.749396	0.764359	61.5108	FALSE
A0A0G2K8Y7;D3ZLE2	Tmcc3	0.673601	1.08717	81.1391	FALSE	0.307217	1.05888	78.3652	FALSE	0.84215	1.06682	76.0472	FALSE
A0A0G2K8Z9;Q70AM4	Kif13b	-1.41818	0.917326	47.0443	FALSE	-2.59449	0.818066	19.1654	FALSE	-0.130115	0.99422	82.6328	FALSE
A0A0G2K904	Sltm	0.279479	1.00525	81.708	FALSE	-0.955862	0.972145	56.4352	FALSE	0.0664821	1.00314	83.5377	FALSE
A0A0G2K926;D4AA52	LOC297568	-0.654471	0.494924	60.6315	FALSE	-0.90891	0.439127	56.4352	FALSE	-0.759484	0.540993	61.5108	FALSE
A0A0G2K928;Q9WTQ1	Prkd1	-0.0596114	0.970669	77.9169	FALSE	0.398609	1.2122	78.3652	FALSE	1.34841	1.7046	61.5108	FALSE
A0A0G2K931;E9PSV5	Psat1	-0.137836	0.994433	77.9169	FALSE	-1.24333	0.937768	46.1253	FALSE	0.249317	1.00785	82.6328	FALSE
A0A0G2K943	Ap2a2	-0.146845	0.993073	77.9169	FALSE	0.577336	1.0396	78.3652	FALSE	-0.347734	0.986908	76.0472	FALSE
A0A0G2K945;D4A7Q9	Gtf3c3	0.135625	1.00843	81.708	FALSE	-0.370414	0.946382	66.369	FALSE	-0.61939	0.952915	76.0472	FALSE
A0A0G2K946	Spock2	-0.548292	0.987502	71.9526	FALSE	-0.115764	0.996748	73.6097	FALSE	-0.27708	0.991955	76.0472	FALSE
A0A0G2K950;B5DFH4	Papss2	-1.45029	0.592078	47.0443	FALSE	-1.4595	0.812342	46.1253	FALSE	-1.30052	0.897822	42.5704	FALSE
A0A0G2K952	Usp32	0.582196	1.02469	81.708	FALSE	0.88605	1.02347	76.3791	FALSE	0.255501	1.02856	82.6328	FALSE
A0A0G2K954;Q3SWT1	Nabp2	-0.381332	0.96324	71.9526	FALSE	2.26629	1.45052	25.9636	FALSE	0.479108	1.10928	82.6328	FALSE
A0A0G2K961	Rgl3	-2.46347	0.935533	24.5591	FALSE	1.20151	1.28039	73.6097	FALSE	-0.428009	0.896757	76.0472	FALSE
A0A0G2K964	Ube2e3	-1.01232	0.926118	60.6315	FALSE	-0.496874	0.953001	66.369	FALSE	-1.42576	0.892072	42.5704	FALSE
A0A0G2K977	Golga2	-1.68845	0.953345	34.0722	FALSE	-0.441696	0.988681	66.369	FALSE	0.56312	1.01244	76.0472	FALSE
A0A0G2K987;G3V642;Q9EPG9	Abcg1	-1.34757	0.809161	47.0443	FALSE	0.858851	1.38506	76.3791	FALSE	-0.105384	0.963387	82.6328	FALSE
A0A0G2K988	Daam2	-0.0881146	0.995742	77.9169	FALSE	-1.8296	0.862486	33.9439	FALSE	-0.06745	0.997096	82.6328	FALSE
A0A0G2K999;D3ZDA6	Sdk2	0.321149	1.22844	81.708	FALSE	-0.275812	0.89394	73.6097	FALSE	1.96222	2.1349	42.5704	FALSE
A0A0G2K9A2;P85970	Arpc2	2.65282	1.02248	24.5591	FALSE	0.427358	1.00911	78.3652	FALSE	-0.69501	0.969239	76.0472	FALSE
A0A0G2K9A9	Fbxo41	2.38286	1.16742	34.0722	FALSE	9.08748	1.31999	0	TRUE	4.18533	1.35366	3.62988	TRUE
A0A0G2K9B1;A0A0G2KB85;A0A0H2UHI5;E0A3N4;P09006	LOC299282;LOC299282;Serpina3n;;Serpina3n	-0.14559	0.986574	77.9169	FALSE	-0.581285	0.926115	66.369	FALSE	2.29052	1.34885	24.5795	FALSE
A0A0G2K9B2;Q80VJ4	Gpcpd1	-1.67248	0.931721	34.0722	FALSE	-1.63641	0.912421	46.1253	FALSE	-1.85855	0.919666	24.5795	FALSE
A0A0G2K9B4	Mrpl15	-0.325635	0.989203	71.9526	FALSE	-0.151146	0.994449	73.6097	FALSE	1.21852	1.0494	61.5108	FALSE
A0A0G2K9C1;E9PU44;Q56A18	Smarce1	1.19065	1.03102	71.9526	FALSE	1.19275	1.06806	73.6097	FALSE	3.55796	1.10867	6.66484	FALSE
A0A0G2K9C8	Phkb	-0.206697	0.979212	77.9169	FALSE	0.306401	1.0433	78.3652	FALSE	0.433701	1.061	82.6328	FALSE
A0A0G2K9D7;I6LBX8	Pcdhgc3	0.282334	1.0072	81.708	FALSE	0.733223	1.0541	77.481	FALSE	0.433294	1.05078	82.6328	FALSE
A0A0G2K9E0;E2RUH2	Rnh1	-4.86809	0.942416	2.26853	TRUE	-4.11908	0.906429	4.46806	TRUE	-5.6926	0.923253	0	TRUE
A0A0G2K9E1;D3ZRQ5;D3ZVP7	Zfyve21	0.0874083	1.005	81.708	FALSE	0.345476	1.05038	78.3652	FALSE	0.0370851	1.00309	83.5377	FALSE
A0A0G2K9E5	Lars2	-0.342626	0.966964	71.9526	FALSE	-0.639167	0.954063	66.369	FALSE	-0.683372	0.955788	76.0472	FALSE
A0A0G2K9F0;A7BJV7;Q810T5	Kat7;HBO1;Kat7	-0.907975	0.787414	60.6315	FALSE	1.6694	1.81536	46.1253	FALSE	-1.13537	0.585818	61.5108	FALSE
A0A0G2K9F2	NA	-0.376756	0.929226	71.9526	FALSE	1.35023	1.12621	66.369	FALSE	1.14741	1.1566	61.5108	FALSE
A0A0G2K9G3;A9UMV2	Mrps24	0.399072	1.05459	81.708	FALSE	-0.279512	0.90698	73.6097	FALSE	-0.364273	0.896981	76.0472	FALSE
A0A0G2K9G6	Stag1	-1.53785	0.962591	47.0443	FALSE	0.494703	1.03079	78.3652	FALSE	2.11312	1.10036	24.5795	FALSE
A0A0G2K9H6;A0A0U1RRS2;Q62807	Syt17	0.0565463	1.02406	81.708	FALSE	0.461475	1.04127	78.3652	FALSE	1.48587	1.08991	61.5108	FALSE
A0A0G2K9H9;D3ZB76	Dnajb5	1.11518	1.09511	77.9169	FALSE	0.21566	1.01387	78.3652	FALSE	-0.723379	0.960666	76.0472	FALSE
A0A0G2K9I6;G3V7K3	Cp	-0.776524	0.927453	60.6315	FALSE	-2.45795	0.767907	25.9636	FALSE	0.652229	1.06938	76.0472	FALSE
A0A0G2K9J0	Tanc2	0.136818	1.00814	81.708	FALSE	0.316697	1.01075	78.3652	FALSE	0.385284	1.01235	82.6328	FALSE
A0A0G2K9J2	Atp6v1h	-0.110282	0.998119	77.9169	FALSE	0.935515	1.03327	75.4092	FALSE	1.15288	1.02468	61.5108	FALSE
A0A0G2K9J8;A1A5P5;F1M3U9	Armc9	0.114562	1.00518	81.708	FALSE	0.870956	1.04671	76.3791	FALSE	1.48504	1.04096	61.5108	FALSE
A0A0G2K9K2;D4A927	Tacc1	-0.539868	0.978645	71.9526	FALSE	2.09704	1.05458	33.9439	FALSE	1.01332	1.04606	61.5108	FALSE
A0A0G2K9L1	NA	-1.51156	0.965827	47.0443	FALSE	-0.255906	0.991061	73.6097	FALSE	-0.575356	0.98515	76.0472	FALSE
A0A0G2K9L2	Tom1l2	-2.77039	0.953772	16.7619	FALSE	-1.62136	0.953487	46.1253	FALSE	-3.24299	0.930085	6.66484	FALSE
A0A0G2K9L6;Q6P7C9	Rbck1	-1.02404	0.973071	60.6315	FALSE	0.053802	1.00174	78.3652	FALSE	-0.699206	0.977853	76.0472	FALSE
A0A0G2K9M4	Wdfy3	2.19498	1.36848	47.0443	FALSE	-0.478366	0.97382	66.369	FALSE	0.50894	1.02776	76.0472	FALSE
A0A0G2K9M5	Tbc1d8b	0.596443	1.2139	81.708	FALSE	0.511734	1.14992	78.3652	FALSE	-1.23029	0.809711	61.5108	FALSE
A0A0G2K9P4	Sh3glb2	1.64213	1.04336	60.6315	FALSE	2.24651	1.09742	25.9636	FALSE	1.62259	1.06033	42.5704	FALSE
A0A0G2K9P5	Cog5	-1.45913	0.932915	47.0443	FALSE	-0.19789	0.990989	73.6097	FALSE	-0.565331	0.97803	76.0472	FALSE
A0A0G2K9Q0	Tbck	1.30026	1.0793	71.9526	FALSE	2.15297	1.08741	33.9439	FALSE	-0.619686	0.967157	76.0472	FALSE
A0A0G2K9Q3	Naa25	-1.32755	0.947872	47.0443	FALSE	-0.140671	0.995817	73.6097	FALSE	-0.199889	0.995429	82.6328	FALSE
A0A0G2K9Q6	Atp2b3	-1.09707	0.968727	60.6315	FALSE	0.259149	1.00688	78.3652	FALSE	1.43854	1.03628	61.5108	FALSE
A0A0G2K9Q7;Q62625	Map1lc3b2;Map1lc3b	-2.51192	0.93573	24.5591	FALSE	0.184306	1.00702	78.3652	FALSE	-1.2534	0.961837	42.5704	FALSE
A0A0G2K9Q8;Q642A8	Ubr7	-0.500299	0.957648	71.9526	FALSE	0.420877	1.05709	78.3652	FALSE	0.283051	1.04746	82.6328	FALSE
A0A0G2K9Q9;Q6IFU8	Krt17	-0.369108	0.813664	71.9526	FALSE	2.93258	6.08326	10.1508	FALSE	1.8868	3.08974	42.5704	FALSE
A0A0G2K9R0	Zswim8	-0.220821	0.983923	77.9169	FALSE	1.52794	1.06809	56.4352	FALSE	1.6946	1.08348	42.5704	FALSE
A0A0G2K9R3	Supv3l1	0.334843	1.01571	81.708	FALSE	0.925457	1.04076	75.4092	FALSE	-0.233099	0.986325	82.6328	FALSE
A0A0G2K9T1	Itch	-0.39357	0.981001	71.9526	FALSE	-1.60228	0.907988	46.1253	FALSE	-1.6545	0.932607	42.5704	FALSE
A0A0G2K9T4	Macf1	0.0575644	1.00443	81.708	FALSE	2.74582	1.26379	13.4418	FALSE	0.504492	1.02487	76.0472	FALSE
A0A0G2K9U6;D3ZFK6	Atg16l1	0.439427	1.01359	81.708	FALSE	1.04541	1.0404	75.4092	FALSE	-1.11892	0.976785	61.5108	FALSE
A0A0G2K9V4;F1LQP0;P97696;Q3T1J6	Cyth3	-0.487721	0.96924	71.9526	FALSE	-0.486938	0.973942	66.369	FALSE	-1.91112	0.878685	24.5795	FALSE
A0A0G2K9V6	Tars	2.05658	1.03459	47.0443	FALSE	1.38582	1.03705	66.369	FALSE	1.13249	1.02806	61.5108	FALSE
A0A0G2K9Y9	Zfp326	-1.37995	0.962253	47.0443	FALSE	-1.86083	0.914834	33.9439	FALSE	0.130782	1.0045	83.5377	FALSE
A0A0G2KA06;D3ZZC3	Klhl22	1.53417	1.02718	60.6315	FALSE	3.46155	1.0799	4.46806	TRUE	6.01532	1.09866	0	TRUE
A0A0G2KA11	Prex2	0.272774	1.00649	81.708	FALSE	-0.807079	0.97173	56.4352	FALSE	0.141566	1.00634	83.5377	FALSE
A0A0G2KA12;O88658	Kif1b	-0.159711	0.996203	77.9169	FALSE	1.85081	1.04454	46.1253	FALSE	4.42268	1.0802	1.43811	TRUE
A0A0G2KA14	Clec16a	2.24668	1.04988	47.0443	FALSE	2.25147	1.04251	25.9636	FALSE	3.17126	1.06489	6.66484	FALSE
A0A0G2KA25;Q4KLL4	Tm9sf4	0.340101	1.00521	81.708	FALSE	2.29521	1.06809	25.9636	FALSE	3.09842	1.07416	12.9359	FALSE
A0A0G2KA27	Madd	0.78186	1.02216	80.0252	FALSE	2.72869	1.06653	13.4418	FALSE	1.57667	1.04688	42.5704	FALSE
A0A0G2KA49;F1MA79	Slit2	1.69784	1.24635	60.6315	FALSE	1.50774	1.3374	56.4352	FALSE	-1.23366	0.804833	61.5108	FALSE
A0A0G2KA50;E9PT04	Vps39	-0.73962	0.981758	60.6315	FALSE	0.865798	1.02723	76.3791	FALSE	0.884008	1.0254	76.0472	FALSE
A0A0G2KA69;Q5BJN8	Sde2	-1.3881	0.935715	47.0443	FALSE	0.120253	1.01116	78.3652	FALSE	-0.734399	0.942077	76.0472	FALSE
A0A0G2KA82;Q66H18	Sypl1	-0.226143	0.939576	77.9169	FALSE	-1.54848	0.863078	46.1253	FALSE	0.849287	1.06717	76.0472	FALSE
A0A0G2KA88	Soga1	4.10223	1.35082	4.56375	TRUE	2.76441	1.66808	13.4418	FALSE	2.71573	1.45917	12.9359	FALSE
A0A0G2KA90	Dsc1	-1.57676	0.906379	47.0443	FALSE	-0.135951	0.949604	73.6097	FALSE	0.0760664	1.00367	83.5377	FALSE
A0A0G2KA91;B4F7F2;E9PT68	Mier1	-1.00717	0.81986	60.6315	FALSE	-0.609395	0.871531	66.369	FALSE	-1.16546	0.786169	61.5108	FALSE
A0A0G2KAA3;A9UMW2;M0RB63	Ndufa3;Ndufa3;LOC684509	0.158204	1.00523	81.708	FALSE	-0.0612295	0.997056	73.6097	FALSE	-0.785715	0.972558	61.5108	FALSE
A0A0G2KAD4;F1M635	Lbh	-0.561582	0.870337	71.9526	FALSE	-1.68838	0.894345	33.9439	FALSE	-0.553484	0.954597	76.0472	FALSE
A0A0G2KAD5;G3V607	Chm	-0.455617	0.984577	71.9526	FALSE	-0.396629	0.984451	66.369	FALSE	-2.21073	0.935994	24.5795	FALSE
A0A0G2KAE2;Q6AY49	Tusc3	0.715799	1.03326	81.1391	FALSE	-0.809055	0.970589	56.4352	FALSE	1.59626	1.04885	42.5704	FALSE
A0A0G2KAE6	Miga2	0.577039	1.02285	81.708	FALSE	-0.191194	0.982072	73.6097	FALSE	-0.193759	0.988832	82.6328	FALSE
A0A0G2KAH7;B2RYE4;E9PTT2	Ext2	-1.41179	0.754552	47.0443	FALSE	0.694835	1.17977	78.0958	FALSE	-0.380246	0.928786	76.0472	FALSE
A0A0G2KAI1	Pde1c	-1.40036	0.890963	47.0443	FALSE	-2.07169	0.713277	33.9439	FALSE	-2.14906	0.709483	24.5795	FALSE
A0A0G2KAI8	Drg2	-1.4059	0.968378	47.0443	FALSE	-0.56545	0.968377	66.369	FALSE	-1.82703	0.925204	24.5795	FALSE
A0A0G2KAJ7	Col12a1	-1.36249	0.779394	47.0443	FALSE	-0.631738	0.913796	66.369	FALSE	1.19828	1.22676	61.5108	FALSE
A0A0G2KAK2	Epb41	0.327769	1.04557	81.708	FALSE	-1.95215	0.794641	33.9439	FALSE	0.199158	1.02534	82.6328	FALSE
A0A0G2KAL8;Q9JMI9	Trpc3	0.754803	1.02914	81.1391	FALSE	-0.0480515	0.981936	73.6097	FALSE	-1.15195	0.743181	61.5108	FALSE
A0A0G2KAL9	Mff	0.707772	1.02078	81.1391	FALSE	3.92422	1.09916	2.30173	TRUE	1.64727	1.11329	42.5704	FALSE
A0A0G2KAM3;P49432	Pdhb	-1.48018	0.961476	47.0443	FALSE	-0.934854	0.967515	56.4352	FALSE	-1.04141	0.973161	61.5108	FALSE
A0A0G2KAM4	Fscn1	-2.06968	0.922506	34.0722	FALSE	-0.408983	0.983589	66.369	FALSE	-0.145448	0.993617	82.6328	FALSE
A0A0G2KAM8;D3ZKB7	Dcaf1	-0.745375	0.933602	60.6315	FALSE	-0.526619	0.865921	66.369	FALSE	-0.380715	0.909831	76.0472	FALSE
A0A0G2KAN1;F1LS40;P02466	NEWGENE_621351;Col1a2;Col1a2	-0.347251	0.897798	71.9526	FALSE	-1.63696	0.667284	46.1253	FALSE	1.77187	1.7243	42.5704	FALSE
A0A0G2KAN5;B2RYQ5	Erh	1.52876	1.03569	60.6315	FALSE	-0.778961	0.970198	56.4352	FALSE	1.1035	1.02826	61.5108	FALSE
A0A0G2KAN7	Gls	0.171285	1.14133	81.708	FALSE	0.689162	1.97171	78.0958	FALSE	3.00407	6.19208	12.9359	FALSE
A0A0G2KAQ8;G3V9N2;Q07066;Q7TNX2	Pxmp2;Pxmp2;Pxmp2;	-1.19448	0.94485	47.0443	FALSE	-1.25012	0.896123	46.1253	FALSE	-1.66513	0.935927	42.5704	FALSE
A0A0G2KAS7;G3V846;P24942	Slc1a3	1.62207	1.06748	60.6315	FALSE	-0.583874	0.965385	66.369	FALSE	0.25622	1.01393	82.6328	FALSE
A0A0G2KAS8	Wnk2	0.289595	1.04853	81.708	FALSE	-0.654488	0.892417	66.369	FALSE	-1.40935	0.866052	42.5704	FALSE
A0A0G2KAT3	Rpa1	-1.0198	0.960004	60.6315	FALSE	-0.825926	0.951514	56.4352	FALSE	-0.913055	0.963966	61.5108	FALSE
A0A0G2KAT5	Ptk2	-2.33185	0.942763	24.5591	FALSE	0.276463	1.00631	78.3652	FALSE	-0.326527	0.990789	76.0472	FALSE
A0A0G2KAU2;Q5XID7	Armcx3	1.23276	1.0313	71.9526	FALSE	-0.981166	0.97265	56.4352	FALSE	-0.755802	0.985772	61.5108	FALSE
A0A0G2KAW2;Q5JCS7	Sipa1l1;	1.04273	1.04405	77.9169	FALSE	1.47314	1.06919	56.4352	FALSE	0.0627522	1.00211	83.5377	FALSE
A0A0G2KAX1;B5DEG5	Eef1akmt1	0.587982	1.06824	81.708	FALSE	-0.344091	0.948101	66.369	FALSE	-1.37014	0.785236	42.5704	FALSE
A0A0G2KAX2	RGD1305455	-2.51336	0.835131	24.5591	FALSE	-0.615428	0.926168	66.369	FALSE	-1.1084	0.907484	61.5108	FALSE
A0A0G2KAY8;Q923V8	Selenof	-1.04951	0.978361	60.6315	FALSE	-0.163419	0.996633	73.6097	FALSE	-1.36742	0.982752	42.5704	FALSE
A0A0G2KAZ7	Hnrnpdl	-0.802179	0.98576	60.6315	FALSE	-1.62986	0.944307	46.1253	FALSE	-0.214242	0.995545	82.6328	FALSE
A0A0G2KB07;Q6AY12	Cyb5r2	0.577697	1.04575	81.708	FALSE	-0.713982	0.907959	66.369	FALSE	0.88527	1.06478	76.0472	FALSE
A0A0G2KB10;D4A5H6	Setd2	0.48876	1.15076	81.708	FALSE	-0.390742	0.806184	66.369	FALSE	0.438848	1.21762	82.6328	FALSE
A0A0G2KB18;D4ACD9	Ptpdc1	0.474467	1.06747	81.708	FALSE	0.831863	1.08689	76.3791	FALSE	1.45359	1.16167	61.5108	FALSE
A0A0G2KB24;Q5PQN4	Mdm1	0.807622	1.25808	80.0252	FALSE	1.53422	1.74036	56.4352	FALSE	-0.758921	0.869312	61.5108	FALSE
A0A0G2KB50;D4A8S3	RGD1560146	-1.31698	0.957755	47.0443	FALSE	1.02901	1.04733	75.4092	FALSE	1.29226	1.12061	61.5108	FALSE
A0A0G2KB52	Map7	-2.53788	0.614337	24.5591	FALSE	-0.669387	0.928217	66.369	FALSE	-1.48269	0.929309	42.5704	FALSE
A0A0G2KB55;P63281	LOC102553386;Ube2i	-0.118767	0.99722	77.9169	FALSE	-1.55012	0.950059	46.1253	FALSE	-1.78766	0.957189	24.5795	FALSE
A0A0G2KB56;P82808	Gfpt1	0.0834401	1.00616	81.708	FALSE	1.74179	1.10495	46.1253	FALSE	0.254165	1.02101	82.6328	FALSE
A0A0G2KB60	Rps6kc1	-0.0359401	0.996819	77.9169	FALSE	0.956727	1.0863	75.4092	FALSE	1.17285	1.11896	61.5108	FALSE
A0A0G2KB61	Ppp1r13b	1.69448	1.10422	60.6315	FALSE	8.00478	1.30413	0	TRUE	7.56253	1.24093	0	TRUE
A0A0G2KB65;B0BNC4	LOC103690164;Phykpl	0.409429	1.03281	81.708	FALSE	-0.36882	0.967242	66.369	FALSE	0.613988	1.10348	76.0472	FALSE
A0A0G2KB73	Rif1	1.73278	1.19716	60.6315	FALSE	0.185884	1.05359	78.3652	FALSE	-1.79719	0.691928	24.5795	FALSE
A0A0G2KB92	Dclk1	-1.9043	0.639296	34.0722	FALSE	-0.230678	0.987739	73.6097	FALSE	-0.178919	0.979193	82.6328	FALSE
A0A0G2KB97;P18576	Nfya	1.50031	1.14437	71.9526	FALSE	-1.48182	0.62549	46.1253	FALSE	0.469762	1.14323	82.6328	FALSE
A0A0G2KB98	Gsk3b	-0.221487	0.993192	77.9169	FALSE	-0.175612	0.989868	73.6097	FALSE	-1.41334	0.940761	42.5704	FALSE
A0A0G2KBA5;B1WC83	Pcp4l1	0.148242	1.00946	81.708	FALSE	0.0430548	1.00586	78.3652	FALSE	0.574928	1.04801	76.0472	FALSE
A0A0G2KBB9	Ank2	0.355048	1.01176	81.708	FALSE	-1.19535	0.957962	56.4352	FALSE	-2.73273	0.934037	12.9359	FALSE
A0A0G2KBC7;Q52KS1	Pfkm	0.315901	1.00517	81.708	FALSE	-0.0759683	0.99799	73.6097	FALSE	1.22713	1.02635	61.5108	FALSE
A0A0G2QBZ5;P49743;Q499T0;Q6MGB3	Rxrb	-1.18605	0.727923	47.0443	FALSE	0.387888	1.29471	78.3652	FALSE	0.988289	2.04899	76.0472	FALSE
A0A0G2QC02	Skiv2l	-2.52744	0.930468	24.5591	FALSE	-2.3641	0.94175	25.9636	FALSE	-2.50835	0.93522	12.9359	FALSE
A0A0G2QC04	Pls1	-0.761591	0.974955	60.6315	FALSE	-1.61386	0.874166	46.1253	FALSE	0.342961	1.01912	82.6328	FALSE
A0A0G2QC06;Q7TMC7	Tf;	0.223047	1.00689	81.708	FALSE	0.627332	1.01891	78.3652	FALSE	2.06805	1.08867	42.5704	FALSE
A0A0G2QC15;B0BNF8	Htatip2	-1.18993	0.574696	47.0443	FALSE	2.13334	1.91236	33.9439	FALSE	1.73619	1.40905	42.5704	FALSE
A0A0G2QC17;A1L1J4	Pdp1	-0.541492	0.961889	71.9526	FALSE	0.0700215	1.00557	78.3652	FALSE	-0.278521	0.989648	76.0472	FALSE
A0A0G2QC21	Arhgef7	0.16709	1.00336	81.708	FALSE	-0.756433	0.984451	66.369	FALSE	0.650646	1.01207	76.0472	FALSE
A0A0G2QC22	Paxx	0.662011	1.02451	81.1391	FALSE	-0.816181	0.956982	56.4352	FALSE	1.22201	1.07566	61.5108	FALSE
A0A0G2QC23;G3V6H1	Galc	-1.9583	0.824831	34.0722	FALSE	-1.1062	0.942745	56.4352	FALSE	-0.910184	0.942682	61.5108	FALSE
A0A0G2QC31	Ptpn5	-3.7849	0.896232	7.60625	FALSE	-1.02243	0.914014	56.4352	FALSE	0.203508	1.00568	82.6328	FALSE
A0A0G2QC33	Atg4b	3.26697	1.08535	16.7619	FALSE	0.885113	1.05297	76.3791	FALSE	-1.78889	0.950937	24.5795	FALSE
A0A0G2QC38;Q4KLK1	Srsf11	-1.53853	0.972514	47.0443	FALSE	-1.88451	0.937545	33.9439	FALSE	-0.608	0.983244	76.0472	FALSE
A0A0G2QC39;Q4FZU5	Txlng	0.94563	1.07095	77.9169	FALSE	1.92269	1.32969	33.9439	FALSE	2.28109	1.30878	24.5795	FALSE
A0A0G2QC41	Hdac6	-0.388031	0.841967	71.9526	FALSE	-0.831622	0.661688	56.4352	FALSE	1.52579	2.38806	42.5704	FALSE
A0A0G2QC50;A9CMA5;Q9QUN6;Q9QUT3;Q9QYJ9;Q9Z0L9;Q9Z0M0	Cd55;Daf1;;;;Cd55;Cd55	1.09575	1.33769	77.9169	FALSE	-0.263541	0.928857	73.6097	FALSE	-1.68873	0.780182	42.5704	FALSE
A0A0G2QC52;Q5XIQ1	Rabl2	0.0379138	1.00324	81.708	FALSE	-1.05089	0.86824	56.4352	FALSE	-1.72654	0.835145	42.5704	FALSE
A0A0G2QC53	Eps15l1	1.20039	1.08105	71.9526	FALSE	0.549864	1.03731	78.3652	FALSE	0.40885	1.02088	82.6328	FALSE
A0A0G2QC56;Q6AY36	Coro2a	-1.84819	0.937776	34.0722	FALSE	-2.55194	0.909151	19.1654	FALSE	-0.516805	0.961633	76.0472	FALSE
A0A0G2QC62;F1LYI5;M0R665;P25886	;;;Rpl29	1.5814	1.1045	60.6315	FALSE	0.238347	1.04936	78.3652	FALSE	0.335866	1.0537	82.6328	FALSE
A0A0H2UH90;Q75WE7	Vwa5a	1.1558	1.10345	71.9526	FALSE	0.563714	1.06906	78.3652	FALSE	1.80111	1.16172	42.5704	FALSE
A0A0H2UH93;P60756	Mdga2	-1.72898	0.887519	34.0722	FALSE	0.929714	1.02083	75.4092	FALSE	1.24576	1.07747	61.5108	FALSE
A0A0H2UH94;D3ZZL9	Gcc2	2.79392	1.09548	24.5591	FALSE	4.5928	1.18984	1.04193	TRUE	1.04815	1.04774	61.5108	FALSE
A0A0H2UH97;A1L1K3	Anapc5	-0.716285	0.957429	60.6315	FALSE	0.909965	1.05966	76.3791	FALSE	0.380662	1.02053	82.6328	FALSE
A0A0H2UHA3;Q5U308	Lrrc8d	1.06708	1.398	77.9169	FALSE	0.571087	1.28399	78.3652	FALSE	-0.58226	0.94377	76.0472	FALSE
A0A0H2UHA6;Q9Z142	Tmem33	-0.696146	0.982858	60.6315	FALSE	0.509236	1.01981	78.3652	FALSE	0.356231	1.01339	82.6328	FALSE
A0A0H2UHA7;Q5U401;Q63424	Slc15a2	-0.334729	0.987777	71.9526	FALSE	1.81842	1.06549	46.1253	FALSE	1.93394	1.0617	42.5704	FALSE
A0A0H2UHA8;O70418	Rnf112	-0.598277	0.783325	71.9526	FALSE	1.16463	1.12508	73.6097	FALSE	1.87492	1.2567	42.5704	FALSE
A0A0H2UHB0;B5DFM1;F1LM81	Tom1l1	1.7533	1.51817	60.6315	FALSE	-1.14429	0.891825	56.4352	FALSE	-0.714823	0.89678	76.0472	FALSE
A0A0H2UHB3;P48284	Car4;Ca4	0.546868	1.05045	81.708	FALSE	-0.993877	0.867106	56.4352	FALSE	-0.114514	0.988566	82.6328	FALSE
A0A0H2UHB7	Slc4a4	1.33525	1.11657	71.9526	FALSE	-2.05367	0.796021	33.9439	FALSE	-1.06194	0.88258	61.5108	FALSE
A0A0H2UHC8;Q5FWT7	Ublcp1	27.1016	1.69254	0	TRUE	11.2852	1.93837	0	TRUE	27.1254	2.18971	0	TRUE
A0A0H2UHD3;Q5PPI3	Gskip	-1.8432	0.891176	34.0722	FALSE	-0.748835	0.927709	66.369	FALSE	-0.0809407	0.994753	82.6328	FALSE
A0A0H2UHD8;Q925Q9	Sh3kbp1	-0.988281	0.935495	60.6315	FALSE	-0.43508	0.987381	66.369	FALSE	-2.46171	0.88852	12.9359	FALSE
A0A0H2UHD9;Q5XIA1	Ncln	-1.8431	0.91932	34.0722	FALSE	-1.0843	0.946511	56.4352	FALSE	1.25777	1.05654	61.5108	FALSE
A0A0H2UHE1;P13086	Suclg1	-0.656173	0.97804	60.6315	FALSE	0.227948	1.00731	78.3652	FALSE	0.242365	1.00494	82.6328	FALSE
A0A0H2UHE5;P20650	Ppm1a	-0.961905	0.970796	60.6315	FALSE	-2.36303	0.903118	25.9636	FALSE	-0.11479	0.996723	82.6328	FALSE
A0A0H2UHF3;Q4QR99	Qtrt1	-0.258194	0.960979	71.9526	FALSE	-0.809218	0.949159	56.4352	FALSE	1.53846	1.08353	42.5704	FALSE
A0A0H2UHF5;P49655	Kcnj10	-1.35422	0.883631	47.0443	FALSE	0.00748424	1.00079	78.3652	FALSE	-0.659565	0.962542	76.0472	FALSE
A0A0H2UHF6;Q9ES40	Arl6ip5	1.68547	1.0424	60.6315	FALSE	-0.50248	0.987142	66.369	FALSE	-1.99996	0.945385	24.5795	FALSE
A0A0H2UHF8;P02764	Orm1	-0.652726	0.855823	60.6315	FALSE	-2.15753	0.614281	25.9636	FALSE	-1.38711	0.750967	42.5704	FALSE
A0A0H2UHF9	Ablim2	-0.162179	0.99633	77.9169	FALSE	-0.40476	0.989535	66.369	FALSE	-0.130134	0.997082	82.6328	FALSE
A0A0H2UHG0	Yars	-13.5423	0.850349	0	TRUE	-5.3338	0.885945	1.14049	TRUE	-7.72346	0.875433	0	TRUE
A0A0H2UHG3;Q9JJ31	Cul5	-0.530335	0.990122	71.9526	FALSE	-0.608101	0.984924	66.369	FALSE	-1.7403	0.961881	42.5704	FALSE
A0A0H2UHG4;O35832;Q641Z0	Cdk18	-1.92834	0.928803	34.0722	FALSE	1.02324	1.07811	75.4092	FALSE	-0.00547597	0.999395	82.6328	FALSE
A0A0H2UHH9;D4ACJ1;P62850	Rps24;LOC100363469;Rps24	1.42426	1.08596	71.9526	FALSE	0.743925	1.04355	77.481	FALSE	0.590405	1.03041	76.0472	FALSE
A0A0H2UHJ1;P50116	S100a9	-1.90362	0.725991	34.0722	FALSE	-0.328145	0.945238	73.6097	FALSE	1.43129	1.18372	61.5108	FALSE
A0A0H2UHJ4;Q68FR3	Ints12	2.13775	1.63939	47.0443	FALSE	-2.02381	0.515068	33.9439	FALSE	-0.230142	0.85574	82.6328	FALSE
A0A0H2UHJ5	Zfr	-0.704031	0.980295	60.6315	FALSE	-0.130741	0.992105	73.6097	FALSE	-0.430089	0.984774	76.0472	FALSE
A0A0H2UHJ9;Q641Y6	Ppm1j	1.66625	1.07692	60.6315	FALSE	-1.17208	0.693966	56.4352	FALSE	0.227391	1.07581	82.6328	FALSE
A0A0H2UHK0;Q6TXG9	Sfr1	0.212587	1.00699	81.708	FALSE	-0.434229	0.98028	66.369	FALSE	1.58218	1.04662	42.5704	FALSE
A0A0H2UHK1;A0A3B0IYY4;P31722	C1qc;Adib;C1qc	-0.0504059	0.996627	77.9169	FALSE	0.365194	1.01809	78.3652	FALSE	-0.824186	0.943629	61.5108	FALSE
A0A0H2UHK3;Q5M7V7	Fastkd2	0.477605	1.05379	81.708	FALSE	-1.71933	0.779202	33.9439	FALSE	-0.679327	0.936128	76.0472	FALSE
A0A0H2UHL2;A0A0S2EF05;A0A0S2EF23;A0A0S2EF40;A0A0S2EF49;P28492	Gls2;Gls2;;;;Gls2	-1.52599	0.900452	47.0443	FALSE	-0.86955	0.950982	56.4352	FALSE	0.334051	1.03032	82.6328	FALSE
A0A0H2UHL3;A2RUV9	Aebp1	-0.0528336	0.982361	77.9169	FALSE	-0.0519245	0.981657	73.6097	FALSE	-0.0304059	0.991509	82.6328	FALSE
A0A0H2UHL9	Dbn1	-2.20427	0.943814	24.5591	FALSE	-1.92239	0.953875	33.9439	FALSE	-5.17849	0.899766	0	TRUE
A0A0H2UHM0	Vps28	1.60268	1.03057	60.6315	FALSE	0.298423	1.00722	78.3652	FALSE	1.18686	1.02382	61.5108	FALSE
A0A0H2UHM3;P06866	Hp	-2.4763	0.721934	24.5591	FALSE	-3.32545	0.667757	10.1508	FALSE	-0.600247	0.906936	76.0472	FALSE
A0A0H2UHM5;P11598	Pdia3	-2.68157	0.958463	16.7619	FALSE	-0.165061	0.996155	73.6097	FALSE	-0.50368	0.991095	76.0472	FALSE
A0A0H2UHM7	LOC100909441	-0.0454733	0.993515	77.9169	FALSE	-1.09842	0.865495	56.4352	FALSE	0.570773	1.07319	76.0472	FALSE
A0A0H2UHM9;Q63364	Pja2	0.443467	1.01279	81.708	FALSE	1.72949	1.05803	46.1253	FALSE	0.872919	1.02649	76.0472	FALSE
A0A0H2UHN5;P35286	Rab13	1.89221	1.08615	60.6315	FALSE	-0.796933	0.925499	56.4352	FALSE	-0.188675	0.976562	82.6328	FALSE
A0A0H2UHP0;Q9R1D1	Ctcf	1.10273	1.16027	77.9169	FALSE	0.862625	1.25198	76.3791	FALSE	0.143408	1.03632	83.5377	FALSE
A0A0H2UHP4;D3ZEF4	Cul7	-1.42839	0.426862	47.0443	FALSE	-0.206678	0.933935	73.6097	FALSE	-1.26493	0.601336	42.5704	FALSE
A0A0H2UHP5;D3ZD32;D3ZR50	Chd5	2.09877	1.06535	47.0443	FALSE	0.605094	1.03241	78.3652	FALSE	0.833011	1.03505	76.0472	FALSE
A0A0H2UHQ0	Slc3a2	1.32797	1.06314	71.9526	FALSE	-0.0990171	0.996747	73.6097	FALSE	0.295947	1.00688	82.6328	FALSE
A0A0H2UHQ1;F1LZX7;P24049	Rpl17	0.0326475	1.00156	81.708	FALSE	0.746494	1.05728	77.481	FALSE	0.570384	1.03186	76.0472	FALSE
A0A0H2UHQ2;Q62762	Csnk1g2	-0.416092	0.988595	71.9526	FALSE	0.428544	1.01579	78.3652	FALSE	-0.626612	0.986244	76.0472	FALSE
A0A0H2UHQ3;B5DFH2;P0C5W1	Map1s	-1.60957	0.963846	47.0443	FALSE	-0.591912	0.984652	66.369	FALSE	-3.20173	0.931101	6.66484	FALSE
A0A0H2UHQ8;D3ZFA8;P04644	Rps17;LOC100362366;Rps17	-1.50974	0.97743	47.0443	FALSE	-1.55357	0.959818	46.1253	FALSE	-1.25317	0.973339	42.5704	FALSE
A0A0H2UHR7;D3ZHA0	Flnc	-0.569556	0.953763	71.9526	FALSE	-0.56938	0.903658	66.369	FALSE	-2.09247	0.809117	24.5795	FALSE
A0A0H2UHR9;Q6AYD2	Stn1	-0.509736	0.889958	71.9526	FALSE	0.962677	1.26418	75.4092	FALSE	-0.427239	0.911047	76.0472	FALSE
A0A0H2UHS5;Q6AYJ2	Bod1	2.12262	1.10956	47.0443	FALSE	4.31012	1.80758	1.04193	TRUE	1.68155	1.23983	42.5704	FALSE
A0A0H2UHS7;P12001	Rpl18	-0.47879	0.974474	71.9526	FALSE	-0.411867	0.975059	66.369	FALSE	1.50254	1.05977	61.5108	FALSE
A0A0H2UHS8;O08589	Fxyd1	0.335478	1.02942	81.708	FALSE	-1.10229	0.940706	56.4352	FALSE	0.869891	1.04172	76.0472	FALSE
A0A0H2UHS9;Q3KR56	Gramd1a	-2.01725	0.69588	34.0722	FALSE	-0.685738	0.923465	66.369	FALSE	0.0457569	1.0051	83.5377	FALSE
A0A0H2UHT3;P0C2C0	Mrpl22	0.276546	1.01529	81.708	FALSE	-0.746756	0.955129	66.369	FALSE	0.705413	1.03023	76.0472	FALSE
A0A0H2UHT5;F1LNI5;Q8K3W9	Ppm1g	2.10228	1.03493	47.0443	FALSE	0.825075	1.0263	76.3791	FALSE	1.18696	1.03887	61.5108	FALSE
A0A0H2UHT6;D3ZM33;P62271	Rps18;;Rps18	-0.237563	0.989451	77.9169	FALSE	0.623019	1.01846	78.3652	FALSE	1.42072	1.03071	61.5108	FALSE
A0A0H2UHU0;P62853	Rps25	-0.912155	0.960752	60.6315	FALSE	-0.321361	0.990847	73.6097	FALSE	1.18864	1.02942	61.5108	FALSE
A0A0H2UHU1;P61515	Rpl37a;Rpl37a-ps1	0.322967	1.03346	81.708	FALSE	-0.0622888	0.990037	73.6097	FALSE	-0.00355918	0.999516	82.6328	FALSE
A0A0H2UHV2;Q5EB59	Med23	-0.624363	0.973698	60.6315	FALSE	0.947801	1.02893	75.4092	FALSE	-0.254463	0.98593	76.0472	FALSE
A0A0H2UHV4;B2GUV7;M0R7Z0	Eif5b;Eif5b;	-0.575932	0.97738	71.9526	FALSE	0.515014	1.02345	78.3652	FALSE	-0.0463434	0.998541	82.6328	FALSE
A0A0H2UHV6	Ppp3r1	-0.156786	0.995618	77.9169	FALSE	-0.417322	0.984488	66.369	FALSE	0.851604	1.04949	76.0472	FALSE
A0A0H2UHV9	Copg2	-0.521396	0.991777	71.9526	FALSE	2.16683	1.03682	25.9636	FALSE	1.48574	1.03372	61.5108	FALSE
A0A0H2UHW2;Q4FZU1	Coq4	-1.01053	0.925966	60.6315	FALSE	-0.588291	0.952002	66.369	FALSE	0.528637	1.06665	76.0472	FALSE
A0A0H2UHX1;A1L1I6	Rtn3	-0.598921	0.858105	71.9526	FALSE	-0.225749	0.964949	73.6097	FALSE	1.06336	1.11124	61.5108	FALSE
A0A0H2UHX3;P62703;X1WI37	Rps4x	-1.14496	0.967893	47.0443	FALSE	-0.251597	0.99295	73.6097	FALSE	0.36809	1.0104	82.6328	FALSE
A0A0H2UHY0;Q6MG21	Vars2	-0.640523	0.824172	60.6315	FALSE	0.304165	1.0504	78.3652	FALSE	-0.769118	0.828452	61.5108	FALSE
A0A0H2UHZ1;P47863	Aqp4	0.705791	1.04205	81.1391	FALSE	-0.673578	0.93822	66.369	FALSE	0.0657304	1.00305	83.5377	FALSE
A0A0H2UHZ4;O35986	Zranb2	-0.0797292	0.997665	77.9169	FALSE	-0.467034	0.983258	66.369	FALSE	0.39491	1.04916	82.6328	FALSE
A0A0H2UHZ6;Q9WV25	Puf60	0.918098	1.01676	80.0252	FALSE	-0.066879	0.997597	73.6097	FALSE	-1.03591	0.972803	61.5108	FALSE
A0A0H2UI02;D4AE59	Stk11	0.0285479	1.00127	81.708	FALSE	-2.95174	0.910333	13.4418	FALSE	-2.62955	0.932485	12.9359	FALSE
A0A0H2UI05	Cfap20	-2.02727	0.961975	34.0722	FALSE	-1.71952	0.933297	33.9439	FALSE	-3.43745	0.91866	6.66484	FALSE
A0A0H2UI06;D3ZN43	Ndufaf6	-0.975246	0.939233	60.6315	FALSE	0.703525	1.10704	77.481	FALSE	0.0174977	1.00321	83.5377	FALSE
A0A0H2UI10;Q8VIJ5	Oga	-0.433613	0.977529	71.9526	FALSE	1.29928	1.04245	66.369	FALSE	1.47489	1.03193	61.5108	FALSE
A0A0H2UI11;P62893	Rpl39	-0.775387	0.958325	60.6315	FALSE	0.557302	1.04107	78.3652	FALSE	1.43532	1.08791	61.5108	FALSE
A0A0H2UI14	Fbxl20	0.733221	1.01636	81.1391	FALSE	-1.02469	0.962636	56.4352	FALSE	-2.16033	0.936585	24.5795	FALSE
A0A0H2UI20;F7FG31;Q9Z2F5	Ctbp1	-0.965478	0.982369	60.6315	FALSE	0.99546	1.02594	75.4092	FALSE	0.100671	1.00154	83.5377	FALSE
A0A0H2UI21;Q704S8	Crat	-0.184916	0.990737	77.9169	FALSE	-1.22486	0.946568	46.1253	FALSE	0.0242494	1.0008	83.5377	FALSE
A0A0H2UI26;Q5RKL5	Steap3	0.847285	1.39203	80.0252	FALSE	-0.67028	0.932922	66.369	FALSE	0.0385686	1.00501	83.5377	FALSE
A0A0H2UI34;P15387	Kcnb1	2.51955	1.44162	34.0722	FALSE	1.76276	1.1011	46.1253	FALSE	2.17086	1.30286	24.5795	FALSE
A0A0H2UI35	Homer1	-2.05111	0.923878	34.0722	FALSE	1.16189	1.04535	73.6097	FALSE	-0.240132	0.988148	82.6328	FALSE
A0A0H2UI38;P17074	Rps19l2;Rps19	-0.0699703	0.998679	77.9169	FALSE	0.826723	1.01169	76.3791	FALSE	2.00044	1.02152	42.5704	FALSE
A0A0H2UI42;B5DEY4;P0C2C1	Mrpl30	1.61911	1.13512	60.6315	FALSE	1.69342	1.57789	46.1253	FALSE	0.638636	1.16541	76.0472	FALSE
A0A0H4SMZ8;A0A0H4SN51;A0A0H4SQ65;A0A0H4SRI2;A0A0H4SRI7;A0A0H4T4D0;D3ZWB2;D4ABK9;Q9EQG6	Kidins220	-1.27898	0.964103	47.0443	FALSE	0.858855	1.03215	76.3791	FALSE	-1.29089	0.95653	42.5704	FALSE
A0A0K0WYI6	Slc4a7	1.5535	1.09471	60.6315	FALSE	0.603061	1.04755	78.3652	FALSE	-1.40796	0.922574	42.5704	FALSE
A0A0U1RRP2	NEWGENE_1582994	1.70573	1.05276	60.6315	FALSE	0.011404	1.0004	78.3652	FALSE	-0.606438	0.974869	76.0472	FALSE
A0A0U1RRP3;D3ZBE8	Upf3b	1.19657	1.06828	71.9526	FALSE	1.13955	1.0625	73.6097	FALSE	-0.628621	0.943683	76.0472	FALSE
A0A0U1RRP9;Q7TP05	Cfb	-0.855752	0.921834	60.6315	FALSE	-2.48472	0.796021	25.9636	FALSE	-0.128127	0.98859	82.6328	FALSE
A0A0U1RRQ1;B4F7B9;G3V9S6	Ndufa1	1.83509	1.04735	60.6315	FALSE	2.76985	1.06831	13.4418	FALSE	1.43035	1.05176	61.5108	FALSE
A0A0U1RRQ6;D3ZSN7	Slc25a44	1.79556	1.09323	60.6315	FALSE	-1.56334	0.850886	46.1253	FALSE	-1.14582	0.933522	61.5108	FALSE
A0A0U1RRR4	Nrxn1	0.426585	1.01663	81.708	FALSE	0.640969	1.02023	78.3652	FALSE	-1.40602	0.931953	42.5704	FALSE
A0A0U1RRR6	Aimp2	1.31708	1.04114	71.9526	FALSE	2.04168	1.0819	33.9439	FALSE	3.06321	1.09592	12.9359	FALSE
A0A0U1RRS5;A0A0U1RRU7;D4ACJ3	Smg7	2.11479	1.09397	47.0443	FALSE	3.5723	1.62786	4.46806	TRUE	3.00603	1.16015	12.9359	FALSE
A0A0U1RRS7;A0A0U1RVI2;P49187	Mapk10	-0.575487	0.976056	71.9526	FALSE	1.63315	1.1417	56.4352	FALSE	-0.722335	0.97126	76.0472	FALSE
A0A0U1RRT8;B5DFG5	2022-09-06	2.09278	1.03518	47.0443	FALSE	1.33706	1.04025	66.369	FALSE	0.514481	1.03096	76.0472	FALSE
A0A0U1RRU5	Tab1	-0.912343	0.942895	60.6315	FALSE	-1.1874	0.933631	56.4352	FALSE	2.07767	1.16099	42.5704	FALSE
A0A0U1RRV0	Pja1	-0.0827856	0.996941	77.9169	FALSE	2.3579	1.08924	25.9636	FALSE	1.72461	1.09888	42.5704	FALSE
A0A0U1RRV5	Cluh	0.500667	1.01974	81.708	FALSE	0.515371	1.02007	78.3652	FALSE	0.543521	1.01383	76.0472	FALSE
A0A0U1RRV7;Q0ZFS8	Srsf3	0.128356	1.00238	81.708	FALSE	-1.94081	0.937237	33.9439	FALSE	1.40783	1.03519	61.5108	FALSE
A0A0U1RRZ5;Q6MG48	Prrc2a	-0.99131	0.976505	60.6315	FALSE	0.571861	1.01283	78.3652	FALSE	-0.506709	0.989914	76.0472	FALSE
A0A0U1RS13	Shank3	0.654598	1.48355	81.1391	FALSE	-0.230814	0.982797	73.6097	FALSE	0.729383	1.17291	76.0472	FALSE
A0A0U1RS25;F1LY19	Upf1	-1.61214	0.963983	47.0443	FALSE	-0.117405	0.997208	73.6097	FALSE	-2.76603	0.970313	12.9359	FALSE
A0A0U1RVI9;O55211;O55214;O55215;P27952	rCG_34378;;;;Rps2	-1.71324	0.92326	34.0722	FALSE	-0.49994	0.988756	66.369	FALSE	-0.581817	0.982848	76.0472	FALSE
A0A140TA89;P50442	Gatm	1.68992	1.0849	60.6315	FALSE	1.44871	1.08542	66.369	FALSE	1.63992	1.09328	42.5704	FALSE
A0A140TA91;O88751	Cabp1	0.111067	1.00798	81.708	FALSE	0.0432542	1.00488	78.3652	FALSE	0.424924	1.04302	82.6328	FALSE
A0A140TA98;F1LQS1;Q62599	Mta1	-0.641973	0.981128	60.6315	FALSE	1.05251	1.05054	75.4092	FALSE	1.63718	1.06553	42.5704	FALSE
A0A140TA99;P62870	Elob	1.6182	1.03948	60.6315	FALSE	-0.857764	0.982231	56.4352	FALSE	1.35244	1.02173	61.5108	FALSE
A0A140TAA1	Igsf8	1.68606	1.06052	60.6315	FALSE	-0.232147	0.979214	73.6097	FALSE	1.40611	1.05684	61.5108	FALSE
A0A140TAA2;Q4FZZ1	Pxk	0.0714277	1.00693	81.708	FALSE	-0.312776	0.958221	73.6097	FALSE	-0.251475	0.967841	82.6328	FALSE
A0A140TAA3	Ralgapa1	0.884478	1.02852	80.0252	FALSE	2.05802	1.08052	33.9439	FALSE	3.03832	1.09501	12.9359	FALSE
A0A140TAA5;Q5U2Y0	Wdr45	-0.115318	0.997632	77.9169	FALSE	-1.30068	0.946226	46.1253	FALSE	-3.29097	0.912775	6.66484	FALSE
A0A140TAA8;Q6AXN4	Ndc1	-0.992246	0.943065	60.6315	FALSE	1.41437	1.11676	66.369	FALSE	0.921625	1.05927	76.0472	FALSE
A0A140TAB2;Q5XIK5	Rnf146	-2.19347	0.877528	24.5591	FALSE	-2.03173	0.873206	33.9439	FALSE	-1.64005	0.883216	42.5704	FALSE
A0A140TAB3;P37285	Klc1	1.11183	1.01709	77.9169	FALSE	-0.152436	0.997337	73.6097	FALSE	0.575175	1.01055	76.0472	FALSE
A0A140TAB7;Q9Z2J5	Vamp5	-0.86003	0.883203	60.6315	FALSE	0.157464	1.06826	78.3652	FALSE	1.9522	1.92668	42.5704	FALSE
A0A140TAB8;P24062	Igf1r	-0.918012	0.929495	60.6315	FALSE	-2.06934	0.832396	33.9439	FALSE	-0.349707	0.97931	76.0472	FALSE
A0A140TAC3;O88339	Epn1	1.53738	1.05482	60.6315	FALSE	1.7653	1.05183	46.1253	FALSE	1.31675	1.04739	61.5108	FALSE
A0A140TAC4;P09760	Fer	1.21372	1.08796	71.9526	FALSE	0.987194	1.06247	75.4092	FALSE	-0.225815	0.990217	82.6328	FALSE
A0A140TAC8;Q68LP1	Mib2	-0.147402	0.990436	77.9169	FALSE	-1.89988	0.818085	33.9439	FALSE	-0.871589	0.927285	61.5108	FALSE
A0A140TAE0	Mvp	-1.0166	0.948652	60.6315	FALSE	-0.904612	0.961702	56.4352	FALSE	2.65552	1.09329	12.9359	FALSE
A0A140TAE1;Q9Z122	Fads2	-1.23706	0.881049	47.0443	FALSE	-0.00480223	0.99972	73.6097	FALSE	1.28576	1.0493	61.5108	FALSE
A0A140TAE2	LOC500956	-1.58119	0.963618	47.0443	FALSE	1.8947	1.06685	46.1253	FALSE	0.0642324	1.00231	83.5377	FALSE
A0A140TAE6;Q9Z311	Mecr	-1.1492	0.963789	47.0443	FALSE	0.208717	1.00722	78.3652	FALSE	0.203905	1.00483	82.6328	FALSE
A0A140TAF0	Tpm3	0.216677	1.00924	81.708	FALSE	-0.194246	0.995846	73.6097	FALSE	-0.788934	0.980863	61.5108	FALSE
A0A140TAF2;B0BMT8;O09032	Elavl4	0.753585	1.01125	81.1391	FALSE	-0.903896	0.947725	56.4352	FALSE	-0.415605	0.950533	76.0472	FALSE
A0A140TAF4;P85171	Mdga1	0.897565	1.30999	80.0252	FALSE	0.604985	1.26375	78.3652	FALSE	0.407392	1.05446	82.6328	FALSE
A0A140TAF5	Clcc1	0.241811	1.01109	81.708	FALSE	-1.3921	0.950417	46.1253	FALSE	-0.945706	0.967618	61.5108	FALSE
A0A140TAF7;G3V9D0	Poglut1	0.0116061	1.001	81.708	FALSE	-0.152619	0.989166	73.6097	FALSE	-0.595255	0.967066	76.0472	FALSE
A0A140TAG1;Q9JM47	Kcnip3	1.60388	1.05361	60.6315	FALSE	-0.894169	0.975762	56.4352	FALSE	-1.69554	0.958809	42.5704	FALSE
A0A140TAG3;Q6TQE1	Zc3h18	-2.88297	0.935659	16.7619	FALSE	-1.75974	0.922653	33.9439	FALSE	-1.55445	0.929129	42.5704	FALSE
A0A140TAG8;Q6P7B7	Zfyve27	0.388239	1.06288	81.708	FALSE	-0.618955	0.980484	66.369	FALSE	-0.651832	0.976399	76.0472	FALSE
A0A140TAH1;Q9JJ50	Hgs	-0.303494	0.994097	71.9526	FALSE	-3.4126	0.946433	10.1508	FALSE	-1.77392	0.968167	24.5795	FALSE
A0A140TAI1	Ubqln1	0.609376	1.00946	81.708	FALSE	0.546845	1.01589	78.3652	FALSE	0.924672	1.0244	76.0472	FALSE
A0A140TAI6;D3ZZ95	Rpl36;	0.475637	1.01436	81.708	FALSE	0.0134268	1.00097	78.3652	FALSE	0.384777	1.02238	82.6328	FALSE
A0A140TAJ0;Q5BJS7	Cpne9	2.53673	1.23752	34.0722	FALSE	-0.102021	0.988326	73.6097	FALSE	-2.17198	0.560529	24.5795	FALSE
A0A140TAJ1	Chn1	-1.79397	0.866186	34.0722	FALSE	-1.28629	0.943778	46.1253	FALSE	-2.84664	0.867172	12.9359	FALSE
A0A140TAJ3;Q32PX7	Fubp1	-2.43744	0.961869	24.5591	FALSE	-1.01744	0.966527	56.4352	FALSE	-2.03743	0.943991	24.5795	FALSE
A0A140UHW6	Trmt1	-0.0674698	0.997193	77.9169	FALSE	-1.14982	0.935134	56.4352	FALSE	1.1522	1.03667	61.5108	FALSE
A0A140UHX0;P09215	Prkcd	0.800943	1.04815	80.0252	FALSE	-0.490479	0.972236	66.369	FALSE	0.146647	1.02826	83.5377	FALSE
A0A140UHX1;Q66HB0	Lrwd1	0.878002	1.16545	80.0252	FALSE	0.93002	1.31312	75.4092	FALSE	0.249398	1.095	82.6328	FALSE
A0A140UHX4	Prkag2	1.29248	1.14603	71.9526	FALSE	-4.21124	0.869958	3.38818	TRUE	-1.28289	0.932097	42.5704	FALSE
A0A140UHX6	Sptb	1.62052	1.07073	60.6315	FALSE	-0.652253	0.932002	66.369	FALSE	0.709185	1.07528	76.0472	FALSE
A0A140UHX9	Ccz1b	0.463239	1.04457	81.708	FALSE	-0.435132	0.959117	66.369	FALSE	2.0179	1.05662	42.5704	FALSE
A0A140UHY0;Q66H14	Lca5l	1.33258	1.04149	71.9526	FALSE	3.0187	1.08654	10.1508	FALSE	2.04473	1.06217	42.5704	FALSE
A0A146J2K6	Nebl	0.586003	1.06801	81.708	FALSE	0.119394	1.01377	78.3652	FALSE	0.0563568	1.00739	83.5377	FALSE
A0A158URU1;Q5XIC8	;Alkbh3	0.511546	1.04116	81.708	FALSE	-0.547487	0.937308	66.369	FALSE	0.755808	1.09486	76.0472	FALSE
A0A173DW29	Dync1i1	-2.66329	0.962723	16.7619	FALSE	1.23042	1.02682	73.6097	FALSE	0.329793	1.00601	82.6328	FALSE
A0A1B0GWL2;P20420;Q6PW50	Chrna5	1.06912	1.03427	77.9169	FALSE	-1.35754	0.944433	46.1253	FALSE	-4.81863	0.906987	1.43811	TRUE
A0A1B0GWM2	Ppfia1	-1.51386	0.933563	47.0443	FALSE	0.182937	1.01607	78.3652	FALSE	0.880397	1.08858	76.0472	FALSE
A0A1B0GWQ7;E9PT79;Q71SY3;Q7TP02	Tsn;Tsn;Tsn;	5.67757	1.09761	0	TRUE	1.89133	1.13533	46.1253	FALSE	9.40312	1.26388	0	TRUE
A0A1B0GWR1;B2RZA2;M0R8C5	Eri3;;Eri3	0.409494	1.01665	81.708	FALSE	-0.990733	0.958122	56.4352	FALSE	-2.11016	0.956842	24.5795	FALSE
A0A1B0GWS3	Clasp1	-1.33619	0.774752	47.0443	FALSE	0.647925	1.13046	78.3652	FALSE	-2.17253	0.684271	24.5795	FALSE
A0A1B0GWU1;D3ZVN3	Fbxo10	1.59616	1.40963	60.6315	FALSE	2.33079	1.54181	25.9636	FALSE	5.49439	1.34055	0	TRUE
A0A1B0GWV0;F1LMB1;F1LMS4;Q0V8T3;Q0V8T4;Q0V8T5;Q0V8T6	Cntnap5c;Cntnap5b;Cntnap5c;Cntnap5d;Cntnap5c;Cntnap5b;Cntnap5a	1.6368	2.02868	60.6315	FALSE	0.144147	1.0577	78.3652	FALSE	0.873824	1.49047	76.0472	FALSE
A0A1B0GWW0	Ube3c	-0.0945107	0.997448	77.9169	FALSE	2.95911	1.07781	10.1508	FALSE	2.66204	1.0698	12.9359	FALSE
A0A1B0GWW9	Picalm	-1.72915	0.451282	34.0722	FALSE	-1.21364	0.825244	46.1253	FALSE	0.449772	1.17907	82.6328	FALSE
A0A1B0GWY3	Tomm5	-2.36866	0.949149	24.5591	FALSE	-2.06384	0.949493	33.9439	FALSE	-3.78237	0.933014	3.62988	TRUE
A0A1E1ERK2;P32851	Stx1a	-1.3017	0.908097	47.0443	FALSE	3.89656	1.06873	3.38818	TRUE	0.79261	1.09664	76.0472	FALSE
A0A1K0FUA6;P11517	LOC689064;	0.37074	1.04286	81.708	FALSE	-0.995797	0.889379	56.4352	FALSE	1.26669	1.16499	61.5108	FALSE
A0A1K0FUB2;Q9QZ76	Mb	0.867057	1.18772	80.0252	FALSE	0.271304	1.14803	78.3652	FALSE	1.25384	2.23328	61.5108	FALSE
A0A1K0GGD5	Glnd1	0.54693	1.07817	81.708	FALSE	-0.166262	0.957067	73.6097	FALSE	2.55519	2.50759	24.5795	FALSE
A0A1K0GY57;Q921A4	Cygb	-0.43083	0.967702	71.9526	FALSE	2.33781	1.11165	25.9636	FALSE	-0.0875282	0.994613	82.6328	FALSE
A0A1L5YJQ7	hdac6	-0.433211	0.991077	71.9526	FALSE	0.63758	1.01659	78.3652	FALSE	-2.16323	0.959289	24.5795	FALSE
A0A1P8YVD0;A0A1P8YVH6;B1WBT5	Ttc8	1.21543	1.19713	71.9526	FALSE	1.266	1.15989	66.369	FALSE	0.196314	1.02561	83.5377	FALSE
A0A1R3UDT9;O54854	Klni;Klk6	-1.79998	0.901909	34.0722	FALSE	1.30885	2.25912	66.369	FALSE	0.894302	1.48131	76.0472	FALSE
A0A1S7IWU1;Q9JK66	PARK2;Prkn	2.15494	1.16742	47.0443	FALSE	1.94562	1.2616	33.9439	FALSE	3.20937	1.14895	6.66484	FALSE
A0A1W2Q627;P63074	Eif4e	-0.25875	0.995901	71.9526	FALSE	0.226452	1.00422	78.3652	FALSE	-0.161067	0.996522	82.6328	FALSE
A0A1W2Q655;D4A1U1	Zbtb20	0.618888	1.04727	81.708	FALSE	-0.989132	0.774536	56.4352	FALSE	1.43436	1.14287	61.5108	FALSE
A0A1W2Q656	Dner	0.621825	1.01582	81.708	FALSE	-1.16695	0.814562	56.4352	FALSE	-1.0644	0.878941	61.5108	FALSE
A0A1W2Q659;A0A1W2Q6D5;F1LQJ2;F1LRX2	Fhod3	0.945759	1.10864	77.9169	FALSE	0.860198	1.09774	76.3791	FALSE	0.470578	1.09579	82.6328	FALSE
A0A1W2Q678	FAM120C	0.413822	1.01873	81.708	FALSE	0.84292	1.03705	76.3791	FALSE	1.08262	1.0454	61.5108	FALSE
A0A1W2Q680;Q6AYA1	Gar1	-2.75963	0.902069	16.7619	FALSE	-2.21921	0.904517	25.9636	FALSE	-0.902625	0.968684	61.5108	FALSE
A0A1W2Q695;D4A0U9	Msh6	0.311328	1.01447	81.708	FALSE	-0.33061	0.891603	73.6097	FALSE	0.143127	1.07177	83.5377	FALSE
A0A1W2Q6C2	Adam11	-0.672273	0.977981	60.6315	FALSE	-1.03357	0.962896	56.4352	FALSE	-3.56337	0.861132	6.66484	FALSE
A0A1W2Q6C8;A1E252	Gfap	0.273602	1.03297	81.708	FALSE	-0.57276	0.90214	66.369	FALSE	-0.0857883	0.990631	82.6328	FALSE
A0A1W2Q6D6	Luzp2	0.192295	1.04169	81.708	FALSE	-1.79897	0.887773	33.9439	FALSE	-1.91188	0.856878	24.5795	FALSE
A0A1W2Q6I3	Mycbp2	-0.0294807	0.993219	77.9169	FALSE	0.12319	1.01188	78.3652	FALSE	2.29527	1.77197	24.5795	FALSE
A0A1W2Q6L5;M0R8W8;P07314	Ggt1	1.23695	1.45911	71.9526	FALSE	1.1262	1.46936	73.6097	FALSE	-0.724497	0.915706	76.0472	FALSE
A0A292G0W2	Phf24	-3.43558	0.905904	10.9814	FALSE	1.10347	1.05002	73.6097	FALSE	0.67288	1.06678	76.0472	FALSE
A0A2P1EA62;M0R4J2;O70127;O88331	Abcb11;Abcb11;Abcb11;spgp	0.844826	1.18765	80.0252	FALSE	0.065693	1.00662	78.3652	FALSE	1.19324	1.32701	61.5108	FALSE
A0A2X0SFF1;P97924	KALRN;Kalrn	-0.0857792	0.998078	77.9169	FALSE	-0.602083	0.986706	66.369	FALSE	0.920041	1.03112	76.0472	FALSE
A0A2Z4LIM7;A0A2Z4LIN1;G3V6N0;P40146	Adcy8	-0.19516	0.99206	77.9169	FALSE	-0.248602	0.945049	73.6097	FALSE	-0.464225	0.921179	76.0472	FALSE
A0A387KC71;D3ZF77	Akr1c15	-1.57782	0.920155	47.0443	FALSE	-0.839562	0.956492	56.4352	FALSE	-0.494521	0.975954	76.0472	FALSE
A0A3B0J380;P31720	Adic;C1qa	0.490661	1.04311	81.708	FALSE	-0.124017	0.989276	73.6097	FALSE	-1.1324	0.888233	61.5108	FALSE
A0A3Q9WS43	DCLK1	-2.08916	0.912456	34.0722	FALSE	0.262379	1.00956	78.3652	FALSE	-2.3351	0.956308	12.9359	FALSE
A0A452Q762;D4A0X3	Btbd8;Kiaa1107	-0.873043	0.984249	60.6315	FALSE	-1.4889	0.927175	46.1253	FALSE	-0.216196	0.982673	82.6328	FALSE
A0A482IDN3;P63039	Hspd1	1.00892	1.02536	77.9169	FALSE	-0.379386	0.989186	66.369	FALSE	0.905376	1.02333	76.0472	FALSE
A0JN02	2022-09-04	2.28486	1.08711	47.0443	FALSE	-2.2638	0.740565	25.9636	FALSE	-0.455792	0.962201	76.0472	FALSE
A0JN17	Kras	1.53264	1.03226	60.6315	FALSE	-0.790269	0.972668	56.4352	FALSE	-0.563228	0.974777	76.0472	FALSE
A0JN25	Mapt	-0.94649	0.912176	60.6315	FALSE	-1.27759	0.906062	46.1253	FALSE	-1.93943	0.833534	24.5795	FALSE
A0JN29	Lnpk	0.355294	1.00962	81.708	FALSE	3.34713	1.07819	7.24434	FALSE	1.72883	1.04142	42.5704	FALSE
A0JN30	Cnpy2	-0.195895	0.996231	77.9169	FALSE	1.8909	1.04529	46.1253	FALSE	-0.367692	0.993654	76.0472	FALSE
A0JPI6;E9PT74;Q2TGI6	Zdhhc20	-0.978979	0.928856	60.6315	FALSE	-0.928193	0.906616	56.4352	FALSE	0.738892	1.04556	76.0472	FALSE
A0JPJ0;Q32WF6	Nmnat1;	-0.732651	0.938321	60.6315	FALSE	-0.469373	0.859382	66.369	FALSE	-0.582344	0.784712	76.0472	FALSE
A0JPJ7	Ola1	-4.62329	0.902246	2.78078	TRUE	-3.75524	0.913971	7.24434	FALSE	-4.65721	0.876982	1.43811	TRUE
A0JPK5;Q6QA69	Abhd5	-1.34918	0.914748	47.0443	FALSE	-2.62433	0.850731	19.1654	FALSE	2.54911	1.16392	24.5795	FALSE
A0JPL9;Q9WTY2	Rem2	0.0827369	1.00755	81.708	FALSE	-1.03299	0.756102	56.4352	FALSE	0.278789	1.02862	82.6328	FALSE
A0JPM7;P19132;Q2TA66;Q5FVS1;Q66HI5;Q6AYV6	Fth1	-0.162668	0.993364	77.9169	FALSE	-0.0010792	0.999925	73.6097	FALSE	-0.0676641	0.993963	82.6328	FALSE
A0JPM9	Eif3j	0.35932	1.00719	81.708	FALSE	-0.590208	0.991033	66.369	FALSE	0.431988	1.00503	82.6328	FALSE
A0JPN6	Med22	1.20218	1.37225	71.9526	FALSE	1.22641	1.4816	73.6097	FALSE	2.03852	1.86702	42.5704	FALSE
A0JPP1	Drap1	1.40013	1.03693	71.9526	FALSE	0.647998	1.06705	78.3652	FALSE	-0.693473	0.973871	76.0472	FALSE
A0JPQ5;M0R635	RGD1560212;LOC100909833	-0.842035	0.95913	60.6315	FALSE	0.538825	1.05409	78.3652	FALSE	-0.927993	0.954317	61.5108	FALSE
A0JPQ6;E9PTE5	Zmym3	1.39437	1.103	71.9526	FALSE	1.33	1.09415	66.369	FALSE	0.913665	1.052	76.0472	FALSE
A0MV40	Shisa4	0.405613	1.18695	81.708	FALSE	-2.47672	0.796388	25.9636	FALSE	-1.73422	0.769899	42.5704	FALSE
A0MZ67;D4A6P3	Shtn1	0.317774	1.01883	81.708	FALSE	-1.37696	0.908729	46.1253	FALSE	-0.0748841	0.994708	82.6328	FALSE
A0PJ39;A0SLC4;Q71QJ6;Q8VHT2;Q8VHT3	Cacna1c	-0.582847	0.98705	71.9526	FALSE	0.545386	1.0166	78.3652	FALSE	-0.021691	0.999247	82.6328	FALSE
A0SXU1;Q32WR5	Bloc1s2	0.401377	1.03502	81.708	FALSE	-0.888344	0.911429	56.4352	FALSE	0.473668	1.07343	82.6328	FALSE
A1A5L1;P70645	Blmh	0.0396519	1.00098	81.708	FALSE	-1.26315	0.951874	46.1253	FALSE	0.743703	1.01586	76.0472	FALSE
A1A5L2;Q499Q4	Pgm1	-2.47004	0.955628	24.5591	FALSE	-0.244902	0.991444	73.6097	FALSE	-2.67747	0.943886	12.9359	FALSE
A1A5P0	Cdc42ep1	0.805687	1.02573	80.0252	FALSE	-1.64396	0.854159	46.1253	FALSE	0.137566	1.00838	83.5377	FALSE
A1A5P4	Kifc3	-0.84662	0.938271	60.6315	FALSE	-0.665337	0.972597	66.369	FALSE	-0.223976	0.988507	82.6328	FALSE
A1A5P9	Magee1	0.94423	1.04517	77.9169	FALSE	0.549542	1.07494	78.3652	FALSE	0.721011	1.10611	76.0472	FALSE
A1A5Q1	Parp9	-0.917807	0.831815	60.6315	FALSE	0.1343	1.03317	78.3652	FALSE	0.534638	1.12928	76.0472	FALSE
A1A5R4	Acot5	0.234669	1.01371	81.708	FALSE	1.63542	1.07214	56.4352	FALSE	0.382399	1.0218	82.6328	FALSE
A1A5S1	Prpf6	0.829299	1.02243	80.0252	FALSE	0.689003	1.04806	78.0958	FALSE	0.934578	1.05278	76.0472	FALSE
A1A5S2	Cxxc1	-0.625317	0.955735	60.6315	FALSE	0.595728	1.12279	78.3652	FALSE	-1.46844	0.656656	42.5704	FALSE
A1A5S4	Sephs2	-0.0393282	0.99866	77.9169	FALSE	-0.84455	0.965994	56.4352	FALSE	0.272907	1.01189	82.6328	FALSE
A1EC97;M0R3K8	Dusp14;Dusp14l1	-0.265548	0.96981	71.9526	FALSE	1.81234	1.17697	46.1253	FALSE	1.89636	1.23492	42.5704	FALSE
A1IGU3;F1LQ74	Arhgef37	-0.795086	0.880564	60.6315	FALSE	-0.125979	0.944437	73.6097	FALSE	-1.24445	0.636567	61.5108	FALSE
A1L014;B2GUU0	Cactin	-1.04499	0.895175	60.6315	FALSE	0.198661	1.05919	78.3652	FALSE	2.39002	1.45672	24.5795	FALSE
A1L108	Arpc5l	1.86779	1.03712	60.6315	FALSE	2.52525	1.06289	19.1654	FALSE	0.442924	1.01418	82.6328	FALSE
A1L114;P06399;Q7TQ70	Fga	-1.5081	0.88413	47.0443	FALSE	-1.47655	0.882177	46.1253	FALSE	0.30192	1.02581	82.6328	FALSE
A1L122;F1M7W7	Nae1	0.165794	1.00359	81.708	FALSE	-0.83315	0.978597	56.4352	FALSE	-3.00667	0.955775	6.66484	FALSE
A1L132;D3ZPZ3	Apex2	2.43746	1.38741	34.0722	FALSE	-2.32127	0.748096	25.9636	FALSE	-1.46207	0.747873	42.5704	FALSE
A1L134	Aup1	-0.132732	0.993458	77.9169	FALSE	1.96943	1.1358	33.9439	FALSE	0.0362972	1.0016	83.5377	FALSE
A1L1J8	Rab5b	1.43407	1.07675	71.9526	FALSE	1.10087	1.0318	73.6097	FALSE	0.172892	1.00232	83.5377	FALSE
A1L1J9	Lmf2	1.40263	1.16079	71.9526	FALSE	0.0542903	1.00824	78.3652	FALSE	0.202994	1.01467	82.6328	FALSE
A1L1K4;V9GZ87	Cdc42se2;LOC100362023	-0.620662	0.924063	60.6315	FALSE	-2.07386	0.888403	33.9439	FALSE	-1.10191	0.934649	61.5108	FALSE
A1L1K6	Gtf3c5	-0.542918	0.92983	71.9526	FALSE	0.112854	1.02119	78.3652	FALSE	1.25576	1.29059	61.5108	FALSE
A1L1K8	Habp4	-2.89308	0.915553	16.7619	FALSE	-0.0832549	0.996516	73.6097	FALSE	0.205197	1.00746	82.6328	FALSE
A1L1L5	Ccnk	1.58103	1.23296	60.6315	FALSE	-1.88181	0.712569	33.9439	FALSE	-1.60449	0.597385	42.5704	FALSE
A1L1L6	Rhot1	-0.552426	0.990332	71.9526	FALSE	-0.890697	0.97652	56.4352	FALSE	-1.56634	0.979613	42.5704	FALSE
A1L1L9;F1LQZ0	Tmem65	-1.04197	0.970458	60.6315	FALSE	1.37866	1.07816	66.369	FALSE	-0.405789	0.952717	76.0472	FALSE
A1L1M0	Prkaca	1.63035	1.028	60.6315	FALSE	-1.66236	0.972874	46.1253	FALSE	-0.387199	0.984551	76.0472	FALSE
A2IBE0	Car14	-2.22214	0.753705	24.5591	FALSE	-1.86086	0.595822	33.9439	FALSE	0.849894	1.13126	76.0472	FALSE
A2RRT6;F7F0B1	Zc3hav1	0.0615015	1.0021	81.708	FALSE	0.104493	1.00451	78.3652	FALSE	-0.846678	0.959159	61.5108	FALSE
A2RRU1	Gys1	-1.3608	0.965942	47.0443	FALSE	-1.22812	0.934499	46.1253	FALSE	-3.02694	0.911788	6.66484	FALSE
A2RRU3	Utp15	-2.66758	0.878211	16.7619	FALSE	-1.43197	0.816063	46.1253	FALSE	0.327378	1.02534	82.6328	FALSE
A2RUW1	Tollip	-2.10605	0.962422	24.5591	FALSE	-3.03579	0.909119	13.4418	FALSE	-2.92825	0.905922	6.66484	FALSE
A2VCW8	2022-09-07	-1.65162	0.953714	34.0722	FALSE	-0.65028	0.96269	66.369	FALSE	-1.55536	0.937025	42.5704	FALSE
A2VCW9	Aass	0.344972	1.13508	81.708	FALSE	0.13853	1.01962	78.3652	FALSE	0.480947	1.10646	82.6328	FALSE
A2VCX1	Tiprl	-2.84647	0.93631	16.7619	FALSE	-1.37439	0.948123	46.1253	FALSE	-4.11253	0.888318	3.62988	TRUE
A2VD04;F1M8H8;Q6L711	Habp2	-1.33755	0.962453	47.0443	FALSE	-0.771138	0.973892	66.369	FALSE	1.91671	1.0528	42.5704	FALSE
A2VD09;Q9QZM5	Abi1	-0.527603	0.985888	71.9526	FALSE	0.639601	1.01332	78.3652	FALSE	-1.98393	0.913318	24.5795	FALSE
A2VD11;D3ZGE8	Yju2;	0.66221	1.04979	81.1391	FALSE	-1.71126	0.673552	33.9439	FALSE	-0.697987	0.880146	76.0472	FALSE
A2VD12	Pbxip1	-0.714889	0.94914	60.6315	FALSE	-3.79414	0.779914	4.46806	TRUE	-3.56614	0.829579	6.66484	FALSE
A3KNA0	Aqr	-0.0346456	0.999063	77.9169	FALSE	-0.248454	0.982576	73.6097	FALSE	0.44359	1.02494	82.6328	FALSE
A4F267	Tomm40l	-2.39789	0.942385	24.5591	FALSE	-1.62686	0.939093	46.1253	FALSE	-4.13811	0.90735	3.62988	TRUE
A4GW50	Stk38l	-0.502554	0.988911	71.9526	FALSE	-1.74833	0.964454	33.9439	FALSE	-1.04607	0.985065	61.5108	FALSE
A4L9P7	Pds5a	-0.659658	0.967133	60.6315	FALSE	-1.52001	0.92129	46.1253	FALSE	-0.521209	0.97604	76.0472	FALSE
A5HTT2;G3V7D4	Efnb3	0.450581	1.1578	81.708	FALSE	0.544705	1.22763	78.3652	FALSE	-0.48707	0.863245	76.0472	FALSE
A5I9F0	Ptprk	0.412939	1.03626	81.708	FALSE	0.536747	1.0561	78.3652	FALSE	-0.348673	0.97483	76.0472	FALSE
A6JUQ6	Clvs2	-1.22448	0.934834	47.0443	FALSE	-0.436071	0.985953	66.369	FALSE	-0.655421	0.983456	76.0472	FALSE
A6Y7S3	Kctd8	1.25407	1.05737	71.9526	FALSE	1.40605	1.12694	66.369	FALSE	0.124273	1.00527	83.5377	FALSE
A6ZIQ8;G3V9T4	Tmem38a	0.11365	1.0048	81.708	FALSE	0.22513	1.02159	78.3652	FALSE	-0.538964	0.96997	76.0472	FALSE
A7BFV9	NA	0.325167	1.01558	81.708	FALSE	0.302666	1.01666	78.3652	FALSE	0.989567	1.04094	76.0472	FALSE
A7VLG3;Q4QQS3	OSCP1;Oscp1	2.13478	1.11346	47.0443	FALSE	1.28093	1.05609	66.369	FALSE	-0.69171	0.981798	76.0472	FALSE
A8C4G9	Zmynd8	-1.51043	0.955009	47.0443	FALSE	3.65968	1.13323	3.38818	TRUE	1.67169	1.12209	42.5704	FALSE
A8IHN8	Ag2	1.45574	1.2258	71.9526	FALSE	-0.0069848	0.999639	73.6097	FALSE	1.79709	1.08535	42.5704	FALSE
A8QIC3	Dnajc9	0.27144	1.07121	81.708	FALSE	-0.298035	0.90384	73.6097	FALSE	0.911444	1.48688	76.0472	FALSE
A8WCF8	Tprg1l	0.63691	1.02648	81.708	FALSE	2.53737	1.09215	19.1654	FALSE	1.4604	1.06715	61.5108	FALSE
A9CMA6	Tmem163	-0.983972	0.920072	60.6315	FALSE	-2.4788	0.866042	25.9636	FALSE	-1.19223	0.801163	61.5108	FALSE
A9CMB7;P15178	Dars	1.76941	1.0458	60.6315	FALSE	3.54685	1.08277	4.46806	TRUE	3.43341	1.07111	6.66484	FALSE
A9CME3;Q5M891;Q63514	C4bpa	-1.14423	0.811079	47.0443	FALSE	-0.00819449	0.998004	73.6097	FALSE	-0.760822	0.839789	61.5108	FALSE
A9LNM8	Pkg	-1.52648	0.945242	47.0443	FALSE	0.455045	1.04138	78.3652	FALSE	1.15893	1.11421	61.5108	FALSE
A9UMV0;Q9R1S9	Mdk	-0.869829	0.88118	60.6315	FALSE	-1.45941	0.87784	46.1253	FALSE	0.355219	1.02938	82.6328	FALSE
A9UMV5;G3V8M6;Q9JL02	Folr1;Folr1;	-1.672	0.514895	34.0722	FALSE	0.0456443	1.02531	78.3652	FALSE	-2.0644	0.306482	24.5795	FALSE
A9UMV7	Uqcr11	-0.272725	0.980857	71.9526	FALSE	0.353919	1.02732	78.3652	FALSE	0.0591128	1.00443	83.5377	FALSE
A9UMV8;D3ZVK7;G3V9C0;K7R8M0;M0RCL5;M0RDM4;P0C169;P0C170;Q00728;Q4FZT6;Q64598;Q6I8Q6	H2afj;Hist1h2ak;Hist1h2ac;Hist1h2ah;LOC100910554;LOC680322;;;;;;Hist1h2af	-0.499276	0.962032	71.9526	FALSE	1.01053	1.08357	75.4092	FALSE	-0.817143	0.930865	61.5108	FALSE
A9UMV9	Ndufa7	0.0614775	1.00205	81.708	FALSE	0.881729	1.02549	76.3791	FALSE	1.02672	1.02332	61.5108	FALSE
A9UMW0	Ubl5	-0.855537	0.979348	60.6315	FALSE	-1.49279	0.946275	46.1253	FALSE	-1.73011	0.966548	42.5704	FALSE
A9UMW1;P14942	Gsta4	-1.68805	0.870471	34.0722	FALSE	-0.934247	0.918958	56.4352	FALSE	-3.6951	0.900728	3.62988	TRUE
B0BMS8	Myl9	0.189245	1.02681	81.708	FALSE	-0.799489	0.894982	56.4352	FALSE	1.79342	1.17436	42.5704	FALSE
B0BMT9	Sqor	-2.59428	0.92414	24.5591	FALSE	-0.512929	0.98913	66.369	FALSE	-2.97032	0.948514	6.66484	FALSE
B0BMU0	Ppie	0.353325	1.0192	81.708	FALSE	1.22352	1.06618	73.6097	FALSE	0.400345	1.02129	82.6328	FALSE
B0BMU2;Q1RP77	Nop16	3.46282	1.08196	10.9814	FALSE	0.68267	1.085	78.0958	FALSE	-0.775571	0.949704	61.5108	FALSE
B0BMU4;M0R589;Q3B8P0	Parl	0.900983	1.10592	80.0252	FALSE	-0.895048	0.880364	56.4352	FALSE	0.114052	1.01085	83.5377	FALSE
B0BMU7	Elp5	0.288673	1.01014	81.708	FALSE	-0.599643	0.959105	66.369	FALSE	-0.535232	0.987991	76.0472	FALSE
B0BMU8;Q80XX4	Mustn1	-0.437651	0.883396	71.9526	FALSE	0.000417613	1.00015	78.3652	FALSE	-0.768563	0.625978	61.5108	FALSE
B0BMV0	Rap2ip	0.39989	1.12124	81.708	FALSE	-1.28349	0.546187	46.1253	FALSE	0.393208	1.14672	82.6328	FALSE
B0BMV5;P70550	Rab8b	-0.266417	0.984471	71.9526	FALSE	-1.53234	0.918046	46.1253	FALSE	-2.11685	0.926174	24.5795	FALSE
B0BMV8;Q920D2	Dhfr	0.0648093	1.00631	81.708	FALSE	-1.04036	0.688115	56.4352	FALSE	0.882552	1.26474	76.0472	FALSE
B0BMW0;P61107	Rab14	1.36624	1.03687	71.9526	FALSE	-0.222377	0.995031	73.6097	FALSE	-1.05215	0.979998	61.5108	FALSE
B0BMW2;O70351	Hsd17b10	-1.26315	0.974833	47.0443	FALSE	-1.63377	0.936459	46.1253	FALSE	-0.409674	0.986043	76.0472	FALSE
B0BMW4;B4F771;P63095	Gnas	0.366516	1.01083	81.708	FALSE	0.839241	1.02148	76.3791	FALSE	-0.0339748	0.998929	82.6328	FALSE
B0BMX3	S100a16	0.574632	1.03695	81.708	FALSE	0.829613	1.0644	76.3791	FALSE	-0.513846	0.988239	76.0472	FALSE
B0BMY5	Chchd5	-0.0725455	0.991246	77.9169	FALSE	0.277221	1.06554	78.3652	FALSE	0.623734	1.12304	76.0472	FALSE
B0BMY6	Otulin	-1.33768	0.814379	47.0443	FALSE	0.424637	1.09032	78.3652	FALSE	0.190202	1.02837	83.5377	FALSE
B0BMY7	Twf2	-0.649909	0.991021	60.6315	FALSE	1.42821	1.02974	66.369	FALSE	-1.0212	0.974522	61.5108	FALSE
B0BMY8;D3ZK97;P84245	H3f3b;H3f3c;H3f3b	0.735874	1.07724	81.1391	FALSE	0.115298	1.01617	78.3652	FALSE	0.852835	1.07088	76.0472	FALSE
B0BMY9	Adat2	0.781137	1.10692	80.0252	FALSE	0.395787	1.06999	78.3652	FALSE	-0.453476	0.865167	76.0472	FALSE
B0BMZ1	Fam241b	1.80808	1.05718	60.6315	FALSE	0.895233	1.02093	76.3791	FALSE	0.723186	1.04846	76.0472	FALSE
B0BMZ5	Stambpl1	0.400931	1.01268	81.708	FALSE	-1.28911	0.955843	46.1253	FALSE	0.721507	1.01721	76.0472	FALSE
B0BN06	Bcas3	-0.1948	0.995481	77.9169	FALSE	-0.886002	0.979392	56.4352	FALSE	-2.49585	0.948923	12.9359	FALSE
B0BN15	Shd	0.66834	1.03561	81.1391	FALSE	0.895319	1.06213	76.3791	FALSE	0.410801	1.02736	82.6328	FALSE
B0BN18	Pfdn2	0.872026	1.01759	80.0252	FALSE	2.31616	1.04021	25.9636	FALSE	0.998962	1.01186	61.5108	FALSE
B0BN19	Rab22a	0.34214	1.01386	81.708	FALSE	-0.82629	0.971796	56.4352	FALSE	-0.502802	0.972789	76.0472	FALSE
B0BN23	Tspan15	0.480157	1.08977	81.708	FALSE	-1.10102	0.796918	56.4352	FALSE	0.528325	1.0589	76.0472	FALSE
B0BN30	Mtch1	-1.13305	0.951532	47.0443	FALSE	0.574785	1.02125	78.3652	FALSE	1.21704	1.03939	61.5108	FALSE
B0BN35	Elp4	-0.216127	0.985767	77.9169	FALSE	-0.384669	0.975499	66.369	FALSE	-0.201037	0.992591	82.6328	FALSE
B0BN37;F1LR76	Hexd	-1.1001	0.816415	60.6315	FALSE	0.151731	1.07422	78.3652	FALSE	-0.159948	0.964648	82.6328	FALSE
B0BN46	Grhpr	0.204395	1.00862	81.708	FALSE	-0.601474	0.970183	66.369	FALSE	0.213957	1.0076	82.6328	FALSE
B0BN47	Gstm6	-0.231507	0.984439	77.9169	FALSE	1.01563	1.42054	75.4092	FALSE	2.309	1.51333	24.5795	FALSE
B0BN48	Cdk2ap1	0.779644	1.1015	80.0252	FALSE	0.895417	1.34482	76.3791	FALSE	0.91328	1.32687	76.0472	FALSE
B0BN49	Rbmx2	0.491403	1.01265	81.708	FALSE	-0.0421274	0.995631	73.6097	FALSE	0.382793	1.10024	82.6328	FALSE
B0BN55	Urod	-0.573338	0.982574	71.9526	FALSE	0.429955	1.01525	78.3652	FALSE	-0.190374	0.994928	82.6328	FALSE
B0BN56	Mrps31	0.119406	1.00579	81.708	FALSE	-0.285975	0.985788	73.6097	FALSE	0.05892	1.00382	83.5377	FALSE
B0BN59;G3V6B8	RGD1562416;Tsr2	0.329708	1.01022	81.708	FALSE	0.151055	1.00641	78.3652	FALSE	-0.12187	0.995331	82.6328	FALSE
B0BN63	Ahsa1	-0.0860278	0.99834	77.9169	FALSE	0.996083	1.02163	75.4092	FALSE	-0.878929	0.981831	61.5108	FALSE
B0BN65	Fam49a	0.78891	1.04871	80.0252	FALSE	-0.94927	0.942891	56.4352	FALSE	-1.74406	0.920945	42.5704	FALSE
B0BN68;Q5I0K4	Mrps9	0.712323	1.04552	81.1391	FALSE	-0.0833194	0.994629	73.6097	FALSE	-0.529948	0.955978	76.0472	FALSE
B0BN72	Mcrip1	0.440188	1.00813	81.708	FALSE	-0.303081	0.990788	73.6097	FALSE	-1.43025	0.961309	42.5704	FALSE
B0BN74	Bag2	-3.84382	0.898815	7.60625	FALSE	-0.762307	0.963701	66.369	FALSE	-2.34557	0.896705	12.9359	FALSE
B0BN78	Taf7	1.12145	1.14655	77.9169	FALSE	0.800515	1.10246	76.3791	FALSE	0.0279082	1.00377	83.5377	FALSE
B0BN81	Rps5	-0.561723	0.97901	71.9526	FALSE	0.147101	1.00496	78.3652	FALSE	0.359624	1.01162	82.6328	FALSE
B0BN83	Armc1	0.24768	1.0107	81.708	FALSE	1.75125	1.04342	46.1253	FALSE	-0.143624	0.997285	82.6328	FALSE
B0BN85	Sugt1	0.206294	1.00319	81.708	FALSE	0.0526683	1.00128	78.3652	FALSE	0.0987281	1.00247	83.5377	FALSE
B0BN86	Tmem11	-1.28616	0.97092	47.0443	FALSE	-1.31151	0.94967	46.1253	FALSE	-0.39732	0.990381	76.0472	FALSE
B0BN90;G3V7R8	Dimt1	0.431359	1.14838	81.708	FALSE	-1.07281	0.602314	56.4352	FALSE	-0.140136	0.933245	82.6328	FALSE
B0BN91;F1M7P1	Dcaf13	-0.946355	0.949169	60.6315	FALSE	-1.7884	0.801605	33.9439	FALSE	-0.970355	0.909295	61.5108	FALSE
B0BN93	Psmd13	2.34152	1.0519	47.0443	FALSE	4.36124	1.08139	1.04193	TRUE	4.58668	1.07357	1.43811	TRUE
B0BN94	Fam136a	2.08558	1.12092	47.0443	FALSE	0.734079	1.02999	77.481	FALSE	1.38252	1.03119	61.5108	FALSE
B0BN97;Q498E0	Txndc12	-1.04191	0.959662	60.6315	FALSE	-0.263903	0.987911	73.6097	FALSE	0.744668	1.03776	76.0472	FALSE
B0BN99	Hmgb3	0.477802	1.02128	81.708	FALSE	0.118735	1.01047	78.3652	FALSE	-0.138161	0.981884	82.6328	FALSE
B0BNA3;F7FFR1	Rars2	-1.13117	0.963585	47.0443	FALSE	2.20119	1.1023	25.9636	FALSE	0.261505	1.00926	82.6328	FALSE
B0BNA5	Cotl1	-0.605655	0.983991	71.9526	FALSE	1.79417	1.08865	46.1253	FALSE	-0.132322	0.986943	82.6328	FALSE
B0BNA7	Eif3i	2.51521	1.03673	34.0722	FALSE	2.4755	1.03559	19.1654	FALSE	2.00812	1.03392	42.5704	FALSE
B0BNA9	Cnot11	0.446342	1.01485	81.708	FALSE	0.510501	1.022	78.3652	FALSE	1.21121	1.03517	61.5108	FALSE
B0BNB0	Golt1b	-0.190907	0.989108	77.9169	FALSE	0.115466	1.00613	78.3652	FALSE	-0.488335	0.979073	76.0472	FALSE
B0BNB1	Commd1	0.307191	1.01401	81.708	FALSE	-0.0540887	0.99808	73.6097	FALSE	-0.0286377	0.99915	82.6328	FALSE
B0BNB2	Denr	-2.75465	0.926569	16.7619	FALSE	-5.68711	0.923603	0	TRUE	-7.63949	0.864842	0	TRUE
B0BNB3	Mettl5	-0.551204	0.946732	71.9526	FALSE	-1.53115	0.804466	46.1253	FALSE	-0.785979	0.848042	61.5108	FALSE
B0BNB4	Meaf6	-0.416655	0.919798	71.9526	FALSE	1.48663	1.54865	56.4352	FALSE	1.04925	1.45434	61.5108	FALSE
B0BNB5;M0R9Y3	Nup43	-0.568592	0.985541	71.9526	FALSE	-0.00616496	0.999802	73.6097	FALSE	-0.405947	0.988384	76.0472	FALSE
B0BNB9	Htra2	-0.0929774	0.995643	77.9169	FALSE	2.98257	1.0952	10.1508	FALSE	3.47476	1.08241	6.66484	FALSE
B0BND0	Enpp6	-2.14334	0.85632	24.5591	FALSE	-1.33582	0.82738	46.1253	FALSE	-1.34761	0.905477	42.5704	FALSE
B0BNE2	Polr2e	0.388406	1.0103	81.708	FALSE	-0.35471	0.982745	66.369	FALSE	1.14671	1.06062	61.5108	FALSE
B0BNE3	Trappc5	-2.10337	0.967343	24.5591	FALSE	-1.22296	0.974174	46.1253	FALSE	-3.95	0.928317	3.62988	TRUE
B0BNE5	Esd	-1.55648	0.971909	47.0443	FALSE	0.151831	1.00385	78.3652	FALSE	-0.730672	0.974515	76.0472	FALSE
B0BNE6	Ndufs8	0.867357	1.0304	80.0252	FALSE	0.188516	1.00532	78.3652	FALSE	1.00431	1.02508	61.5108	FALSE
B0BNE7;B3STU1;F1M8Y2;F1M9I6	Tspan7;;Tspan7;Tspan7	1.37036	1.05508	71.9526	FALSE	1.56068	1.04912	56.4352	FALSE	-1.07992	0.971702	61.5108	FALSE
B0BNE9	Mtif3	1.86314	1.82053	60.6315	FALSE	-0.364704	0.921968	66.369	FALSE	0.0686634	1.04676	83.5377	FALSE
B0BNF4;G3V6Z2	Kctd6	-1.4989	0.94013	47.0443	FALSE	0.993091	1.04664	75.4092	FALSE	-0.618791	0.95021	76.0472	FALSE
B0BNF5	Qk	-0.140594	0.997364	77.9169	FALSE	-0.634241	0.960343	66.369	FALSE	-0.268695	0.988752	76.0472	FALSE
B0BNF6	2022-03-05	-0.929843	0.950644	60.6315	FALSE	-0.853924	0.95547	56.4352	FALSE	1.41966	1.08887	61.5108	FALSE
B0BNG0	Emc2	-1.70634	0.975346	34.0722	FALSE	-1.12381	0.977255	56.4352	FALSE	-0.940992	0.983579	61.5108	FALSE
B0BNG3	Lman2	-2.39965	0.932168	24.5591	FALSE	0.0321301	1.00125	78.3652	FALSE	-1.29777	0.951889	42.5704	FALSE
B0BNG6;F1LQ22	Use1	0.752585	1.03154	81.1391	FALSE	0.690898	1.03971	78.0958	FALSE	-0.064194	0.995576	82.6328	FALSE
B0BNG7;Q3B8R8	Nudt16l1	2.31218	1.08107	47.0443	FALSE	1.50324	1.08705	56.4352	FALSE	0.596528	1.03322	76.0472	FALSE
B0BNI3;B2ZDP9	Orai2	0.731539	1.0614	81.1391	FALSE	0.973515	1.49939	75.4092	FALSE	-0.223339	0.975182	82.6328	FALSE
B0BNI6	Slc25a35	0.606883	1.05814	81.708	FALSE	-0.370002	0.963375	66.369	FALSE	0.651774	1.04412	76.0472	FALSE
B0BNI7;B5DFE8	Rad54l	-0.121976	0.987741	77.9169	FALSE	0.172852	1.02033	78.3652	FALSE	0.193041	1.03636	83.5377	FALSE
B0BNI9;Q9QZG1	Slc22a23	0.364059	1.0187	81.708	FALSE	-1.0884	0.959193	56.4352	FALSE	-1.13919	0.92258	61.5108	FALSE
B0BNJ0	Sin3b	1.51412	1.06609	60.6315	FALSE	-1.00564	0.690917	56.4352	FALSE	0.0141907	1.00597	83.5377	FALSE
B0BNJ1	Sri	-1.64793	0.957123	34.0722	FALSE	-1.21463	0.92022	46.1253	FALSE	-0.549024	0.97572	76.0472	FALSE
B0BNJ4	Ethe1	-0.872862	0.982717	60.6315	FALSE	-3.39314	0.870642	10.1508	FALSE	-0.935007	0.969593	61.5108	FALSE
B0BNJ5;P69736	Edf1	0.276726	1.00791	81.708	FALSE	1.83425	1.03794	46.1253	FALSE	3.1208	1.07617	6.66484	FALSE
B0BNK0;E9PTF0	Ddx49	-0.0384063	0.993343	77.9169	FALSE	-0.16453	0.899491	73.6097	FALSE	2.60244	4.43664	24.5795	FALSE
B0BNK1	Rab5c	0.696848	1.0197	81.1391	FALSE	-0.333087	0.990325	73.6097	FALSE	-0.500152	0.98788	76.0472	FALSE
B0BNK7	Lrfn3	1.6914	1.12626	60.6315	FALSE	-0.476234	0.974813	66.369	FALSE	-0.0044046	0.999633	82.6328	FALSE
B0BNK9	Cracr2b	-0.246664	0.962731	77.9169	FALSE	-0.586022	0.948121	66.369	FALSE	1.68779	1.1941	42.5704	FALSE
B0BNL1	Fbxo21	-1.17099	0.912944	47.0443	FALSE	-1.31672	0.878258	46.1253	FALSE	-2.34372	0.843433	12.9359	FALSE
B0BNL2	Pin1	-3.55868	0.939684	7.60625	FALSE	-1.30782	0.963128	46.1253	FALSE	-2.0739	0.957838	24.5795	FALSE
B0BNL8;G3V648	Agpat3	0.123749	1.00329	81.708	FALSE	0.23971	1.00996	78.3652	FALSE	0.516642	1.00859	76.0472	FALSE
B0BNL9;Q641Y7	Nudt18	1.89899	1.08455	60.6315	FALSE	-1.16679	0.93649	56.4352	FALSE	1.65682	1.12808	42.5704	FALSE
B0BNM0	Tmem222	-0.586343	0.975792	71.9526	FALSE	-1.26502	0.566446	46.1253	FALSE	-2.46318	0.895683	12.9359	FALSE
B0BNM1	Naxe	0.667363	1.01611	81.1391	FALSE	0.400788	1.01409	78.3652	FALSE	1.86655	1.04445	42.5704	FALSE
B0BNM2;D4A986	Mbd2	-1.02406	0.931883	60.6315	FALSE	-0.0553988	0.982195	73.6097	FALSE	-1.86552	0.536847	24.5795	FALSE
B0BNM3	Snx9	-1.43445	0.930887	47.0443	FALSE	0.820588	1.04477	76.3791	FALSE	0.862869	1.04312	76.0472	FALSE
B0BNM4	RGD1308134	0.849565	1.05443	80.0252	FALSE	-1.26254	0.82037	46.1253	FALSE	-0.839118	0.889866	61.5108	FALSE
B0BNM6	Ap3s2	0.755417	1.01664	81.1391	FALSE	2.69057	1.05619	13.4418	FALSE	3.0009	1.06059	12.9359	FALSE
B0BNM7;G3V985	Sco1	-1.37323	0.962301	47.0443	FALSE	-0.956627	0.950845	56.4352	FALSE	-0.889821	0.974031	61.5108	FALSE
B0BNM9	GLTP	-1.13003	0.93681	47.0443	FALSE	-1.34982	0.845832	46.1253	FALSE	-0.626343	0.948972	76.0472	FALSE
B0BNN3	Ca1	0.878657	1.11373	80.0252	FALSE	-0.759834	0.899137	66.369	FALSE	1.50687	1.21752	61.5108	FALSE
B0K008	Eif1	-1.43048	0.868173	47.0443	FALSE	-0.672545	0.946669	66.369	FALSE	-1.67284	0.865769	42.5704	FALSE
B0K010	Txndc17	-1.83753	0.922466	34.0722	FALSE	-1.77389	0.955039	33.9439	FALSE	-0.680633	0.981147	76.0472	FALSE
B0K013	Coa4	-1.33677	0.877855	47.0443	FALSE	0.722569	1.07205	77.481	FALSE	-0.181917	0.98849	82.6328	FALSE
B0K014	Dtd1	0.244785	1.00607	81.708	FALSE	-2.13539	0.952962	33.9439	FALSE	-2.75414	0.956027	12.9359	FALSE
B0K015	Commd8	1.25947	1.02782	71.9526	FALSE	-0.36734	0.98791	66.369	FALSE	1.14311	1.0296	61.5108	FALSE
B0K017	Adprhl2	2.6636	1.03785	24.5591	FALSE	-3.73522	0.89549	7.24434	FALSE	-1.19201	0.97858	61.5108	FALSE
B0K019;F1LRM5	Bag1	0.357389	1.0285	81.708	FALSE	-0.660934	0.970775	66.369	FALSE	0.0152049	1.00097	83.5377	FALSE
B0K020	Cisd1	-1.70119	0.953914	34.0722	FALSE	-4.36841	0.907375	3.38818	TRUE	-1.95235	0.956365	24.5795	FALSE
B0K021;F1M013;P62425	Rpl7a	1.00767	1.04033	77.9169	FALSE	0.593214	1.08494	78.3652	FALSE	0.298975	1.02228	82.6328	FALSE
B0K024;G3V7V2	Aamp	-1.66743	0.956618	34.0722	FALSE	-4.34827	0.920431	3.38818	TRUE	-3.7068	0.88108	3.62988	TRUE
B0K025	Ostc	-3.14994	0.864976	10.9814	FALSE	-1.39761	0.900134	46.1253	FALSE	-1.98375	0.931258	24.5795	FALSE
B0K026;G3V996	Letmd1	0.733194	1.0308	81.1391	FALSE	-0.717725	0.964509	66.369	FALSE	-1.96521	0.929046	24.5795	FALSE
B0K030	Dnajb1	0.976216	1.01645	77.9169	FALSE	-1.67414	0.949287	46.1253	FALSE	-1.08264	0.966219	61.5108	FALSE
B0K031	Rpl7	-0.0304682	0.997651	77.9169	FALSE	-0.241654	0.979778	73.6097	FALSE	0.870843	1.06123	76.0472	FALSE
B0K034	Dtd2	-0.899079	0.951311	60.6315	FALSE	-0.18657	0.981978	73.6097	FALSE	-0.410139	0.969675	76.0472	FALSE
B0K036	Sdhaf1	0.932678	1.06835	77.9169	FALSE	0.244638	1.02501	78.3652	FALSE	0.125284	1.01425	83.5377	FALSE
B0K040;D3ZU20;D4AAC3	Sh3bgr;Sh3bgr;LOC102553613	-0.920134	0.912984	60.6315	FALSE	2.13548	2.05441	33.9439	FALSE	-0.00350321	0.998881	82.6328	FALSE
B0LPN4	Ryr2	0.628544	1.019	81.708	FALSE	4.09572	1.1488	2.30173	TRUE	4.47504	1.11597	1.43811	TRUE
B0LT89;H9KVF3	Stk24	-2.11938	0.952923	24.5591	FALSE	-2.00944	0.970925	33.9439	FALSE	-2.42359	0.946659	12.9359	FALSE
B0YIR8	Gpr65	2.8996	1.06161	24.5591	FALSE	-0.549596	0.925865	66.369	FALSE	-0.0664556	0.99831	82.6328	FALSE
B0ZTI0;F7FKL9;P25114	Pfkfb4;LOC100911725;Pfkfb4	-0.384912	0.905415	71.9526	FALSE	0.825371	1.38067	76.3791	FALSE	0.487074	1.06497	82.6328	FALSE
B1A2U8;B2GVA4;D2XRB8;I7GGY1;Q6IMY1	Mtus1;Mtus1;Mtus1;;Mtus1	-0.638368	0.940923	60.6315	FALSE	-0.047234	0.983058	73.6097	FALSE	-0.855616	0.758672	61.5108	FALSE
B1H216;P01946	Hba-a1;Hba1	0.742929	1.08983	81.1391	FALSE	-0.930774	0.890896	56.4352	FALSE	1.14995	1.15027	61.5108	FALSE
B1H219	Dkk3	-0.192032	0.962074	77.9169	FALSE	0.0242926	1.00176	78.3652	FALSE	0.233592	1.0086	82.6328	FALSE
B1H223;E9PU42	Vps26c	-0.431626	0.986992	71.9526	FALSE	-1.27381	0.708926	46.1253	FALSE	0.477569	1.01482	82.6328	FALSE
B1H227	Rcc1	-0.613912	0.982885	71.9526	FALSE	-0.396696	0.985681	66.369	FALSE	-0.84205	0.967936	61.5108	FALSE
B1H232	Islr	0.194434	1.03565	81.708	FALSE	-1.03938	0.823079	56.4352	FALSE	0.425152	1.11988	82.6328	FALSE
B1H233;G3V716	Rgs20	-0.298683	0.971672	71.9526	FALSE	1.9487	1.11149	33.9439	FALSE	-0.253202	0.960552	76.0472	FALSE
B1H234	Flrt3	-0.386267	0.969137	71.9526	FALSE	0.658966	1.05115	78.3652	FALSE	-1.28909	0.923816	42.5704	FALSE
B1H245	Bcl7b	-0.407352	0.982119	71.9526	FALSE	0.0246831	1.00164	78.3652	FALSE	0.0476247	1.00385	83.5377	FALSE
B1H248;P0C0A2	Vps36	3.5852	1.08861	10.9814	FALSE	6.13351	1.18218	0	TRUE	4.57629	1.21705	1.43811	TRUE
B1H251;P20411	Fcer1g	1.76727	9.24225	60.6315	FALSE	0.542748	2.01683	78.3652	FALSE	-0.503219	0.482633	76.0472	FALSE
B1H257	Borcs5	-0.117587	0.996219	77.9169	FALSE	-0.235626	0.991944	73.6097	FALSE	-1.69808	0.940828	42.5704	FALSE
B1H259	Coch	-0.543582	0.802729	71.9526	FALSE	-0.79173	0.840937	56.4352	FALSE	1.4425	1.7373	61.5108	FALSE
B1H263;F1MAF5	Pcid2	0.353997	1.02376	81.708	FALSE	-1.43987	0.922465	46.1253	FALSE	-0.0920577	0.989868	82.6328	FALSE
B1H264	Tbc1d17	-0.834744	0.978126	60.6315	FALSE	-0.190779	0.993698	73.6097	FALSE	0.120488	1.00391	83.5377	FALSE
B1H266	Nibp	0.754081	1.06991	81.1391	FALSE	-0.185212	0.979012	73.6097	FALSE	0.555259	1.07002	76.0472	FALSE
B1H267	Snx5	0.0689641	1.00219	81.708	FALSE	-1.97511	0.949153	33.9439	FALSE	-2.05753	0.96938	24.5795	FALSE
B1H268	Mcmbp	0.284589	1.0754	81.708	FALSE	0.549567	1.2063	78.3652	FALSE	1.39531	1.48743	61.5108	FALSE
B1H270;F1LPV8;Q499V7;Q5EBA9;Q68FT4	Suclg2	0.373987	1.01154	81.708	FALSE	-2.27259	0.886876	25.9636	FALSE	-1.4727	0.933611	42.5704	FALSE
B1H271;P0C546	Slc25a42	-1.91068	0.940434	34.0722	FALSE	-0.0938915	0.995794	73.6097	FALSE	1.15568	1.04467	61.5108	FALSE
B1H273	Ccm2	0.139452	1.00435	81.708	FALSE	-0.922839	0.963481	56.4352	FALSE	-2.24036	0.925975	24.5795	FALSE
B1H290	Snx14	-1.05451	0.954082	60.6315	FALSE	0.0669732	1.00549	78.3652	FALSE	1.18171	1.08188	61.5108	FALSE
B1H2A2	Fsd1	-0.170371	0.99272	77.9169	FALSE	-2.51527	0.896788	25.9636	FALSE	-3.03659	0.90231	6.66484	FALSE
B1H2A6	Fxr2	0.889487	1.01603	80.0252	FALSE	1.2864	1.03677	66.369	FALSE	-0.193941	0.995347	82.6328	FALSE
B1PLB1	Cd34	-0.805108	0.901872	60.6315	FALSE	-2.00436	0.825669	33.9439	FALSE	-0.914346	0.808846	61.5108	FALSE
B1VKB4	Synpo	1.11077	1.11962	77.9169	FALSE	2.00349	1.12304	33.9439	FALSE	1.07966	1.03448	61.5108	FALSE
B1WBM0;P40241	Cd9	-0.42837	0.952257	71.9526	FALSE	-1.48568	0.859418	46.1253	FALSE	0.679312	1.05498	76.0472	FALSE
B1WBM2;Q08326	Rabif	-0.868425	0.977423	60.6315	FALSE	-0.290846	0.990746	73.6097	FALSE	0.482066	1.01955	82.6328	FALSE
B1WBN1;Q9R1Q2	Ccnl1	1.8582	1.19812	60.6315	FALSE	-0.420217	0.845533	66.369	FALSE	0.191201	1.06744	83.5377	FALSE
B1WBN3;F7EV94;P11960	Bckdha	1.04661	1.03157	77.9169	FALSE	-0.922491	0.968589	56.4352	FALSE	-0.681382	0.983604	76.0472	FALSE
B1WBP0	Mpped2	0.450192	1.04838	81.708	FALSE	1.90625	1.11098	46.1253	FALSE	1.83364	1.11095	42.5704	FALSE
B1WBP4;Q812E8	Nadsyn1	-1.01456	0.767683	60.6315	FALSE	-0.209849	0.929425	73.6097	FALSE	0.423885	1.09129	82.6328	FALSE
B1WBQ0;O08837	Cdc5l	-0.92408	0.985128	60.6315	FALSE	-1.45646	0.926627	46.1253	FALSE	-0.933135	0.97069	61.5108	FALSE
B1WBQ7;P54275	Msh2	0.934053	1.04077	77.9169	FALSE	0.099786	1.01395	78.3652	FALSE	0.99659	1.16342	61.5108	FALSE
B1WBQ8;Q9ESV6	Gapdhs	-0.766072	0.928722	60.6315	FALSE	-0.188284	0.972561	73.6097	FALSE	-0.344001	0.951952	76.0472	FALSE
B1WBR5;Q63327	Mobp	-0.902632	0.886672	60.6315	FALSE	-0.143331	0.976015	73.6097	FALSE	0.992815	1.14412	76.0472	FALSE
B1WBR8	Fbxl4	-0.759176	0.902324	60.6315	FALSE	0.692312	1.0217	78.0958	FALSE	-0.63421	0.969855	76.0472	FALSE
B1WBS1	Tbc1d25	0.825983	1.15736	80.0252	FALSE	0.617041	1.06771	78.3652	FALSE	1.55188	1.13304	42.5704	FALSE
B1WBS4	Vps26b	-0.236045	0.994786	77.9169	FALSE	-3.87886	0.926033	4.46806	TRUE	-3.26073	0.924828	6.66484	FALSE
B1WBS7;M0RDY2	Fam185a;	0.823951	1.02664	80.0252	FALSE	-0.143274	0.992455	73.6097	FALSE	-0.572751	0.976694	76.0472	FALSE
B1WBU8	Plekhd1	2.43191	1.05371	34.0722	FALSE	-0.489754	0.954677	66.369	FALSE	-0.341229	0.983368	76.0472	FALSE
B1WBU9;G3V8V3	Pygm	-0.35662	0.991308	71.9526	FALSE	0.371023	1.01528	78.3652	FALSE	0.285647	1.00693	82.6328	FALSE
B1WBV0	Ctu1	-0.386157	0.971477	71.9526	FALSE	1.07671	1.09362	73.6097	FALSE	0.928181	1.07815	76.0472	FALSE
B1WBV1	Aida	1.06641	1.03272	77.9169	FALSE	-0.250455	0.992772	73.6097	FALSE	-0.845803	0.982179	61.5108	FALSE
B1WBV4	Plekhf2	0.433267	1.0616	81.708	FALSE	0.159324	1.02034	78.3652	FALSE	-0.0840685	0.988638	82.6328	FALSE
B1WBV6;F1LRS5	Aplp1	0.693502	1.04186	81.1391	FALSE	1.17965	1.06276	73.6097	FALSE	4.68368	1.12111	1.43811	TRUE
B1WBV8;G3V904	Pld4	-0.224824	0.93711	77.9169	FALSE	-1.40449	0.827774	46.1253	FALSE	-2.09635	0.743811	24.5795	FALSE
B1WBW0;G3V968	Mphosph10	1.56133	1.0516	60.6315	FALSE	0.826905	1.04817	76.3791	FALSE	1.74666	1.09575	42.5704	FALSE
B1WBW4	Armc10	0.593952	1.01683	81.708	FALSE	-1.47869	0.964604	46.1253	FALSE	-0.587374	0.987708	76.0472	FALSE
B1WBW7	Traf7	1.28155	1.07008	71.9526	FALSE	-0.393614	0.946007	66.369	FALSE	0.42337	1.03248	82.6328	FALSE
B1WBW9;Q5I0K5	Abhd10	1.43425	1.05659	71.9526	FALSE	1.03053	1.04685	75.4092	FALSE	4.74726	1.14536	0	TRUE
B1WBX6	Smap2	0.710921	1.01189	81.1391	FALSE	3.65879	1.09021	3.38818	TRUE	1.32608	1.04412	61.5108	FALSE
B1WBY1	Cul1	-2.77101	0.953701	16.7619	FALSE	-0.179793	0.996922	73.6097	FALSE	0.459142	1.01038	82.6328	FALSE
B1WBY5	Dnajc11	1.3393	1.02242	71.9526	FALSE	0.135723	1.00516	78.3652	FALSE	3.59163	1.10877	6.66484	FALSE
B1WBY7	Erlin1	0.252742	1.01956	81.708	FALSE	0.507738	1.04923	78.3652	FALSE	-0.610526	0.933987	76.0472	FALSE
B1WBY8;F7ENH8	Hdac2	0.586974	1.015	81.708	FALSE	0.206236	1.01048	78.3652	FALSE	1.57483	1.04009	42.5704	FALSE
B1WBZ7	Gpn1	1.00185	1.09167	77.9169	FALSE	1.03628	1.10475	75.4092	FALSE	1.20939	1.10696	61.5108	FALSE
B1WBZ9	Katnbl1	-2.19103	0.472869	24.5591	FALSE	-0.312563	0.937049	73.6097	FALSE	-5.34315	0.654702	0	TRUE
B1WC02	Ctps1	0.31874	1.0053	81.708	FALSE	1.1004	1.03534	73.6097	FALSE	0.139251	1.00653	83.5377	FALSE
B1WC03	Aar2	-0.642775	0.890078	60.6315	FALSE	-0.993998	0.897738	56.4352	FALSE	-1.73465	0.821313	42.5704	FALSE
B1WC06	Mon1a	-0.88291	0.959244	60.6315	FALSE	-0.906499	0.91469	56.4352	FALSE	-1.90861	0.879123	24.5795	FALSE
B1WC16	Bclaf1	0.460814	1.01149	81.708	FALSE	-1.29767	0.955619	46.1253	FALSE	-2.3874	0.943606	12.9359	FALSE
B1WC18	Podxl2	-1.02262	0.720805	60.6315	FALSE	0.321002	1.02299	78.3652	FALSE	0.908638	1.11674	76.0472	FALSE
B1WC19	R3hdm4	-1.27393	0.821857	47.0443	FALSE	1.32888	1.32576	66.369	FALSE	0.156297	1.02621	83.5377	FALSE
B1WC21	Fbln1	0.974834	1.58062	77.9169	FALSE	0.0689516	1.01429	78.3652	FALSE	-1.03721	0.801627	61.5108	FALSE
B1WC24	Ctdsp1	3.63169	1.14116	10.9814	FALSE	0.537467	1.05029	78.3652	FALSE	-0.145865	0.988802	82.6328	FALSE
B1WC25	Tra2a	0.494128	1.01209	81.708	FALSE	-0.371116	0.986504	66.369	FALSE	-0.275911	0.990002	76.0472	FALSE
B1WC26	Nans	-3.67191	0.937072	7.60625	FALSE	-0.469722	0.990471	66.369	FALSE	0.182506	1.00368	83.5377	FALSE
B1WC28	H2afy2	-0.731962	0.941714	60.6315	FALSE	-2.24898	0.754863	25.9636	FALSE	-0.294414	0.936735	76.0472	FALSE
B1WC29	Ankrd49	-0.133477	0.980874	77.9169	FALSE	-0.309846	0.980025	73.6097	FALSE	0.0420929	1.00175	83.5377	FALSE
B1WC30	Pbx1	1.42735	1.0806	71.9526	FALSE	0.360715	1.01627	78.3652	FALSE	-0.785074	0.935905	61.5108	FALSE
B1WC32	Uba2	0.617019	1.02094	81.708	FALSE	-0.916099	0.9649	56.4352	FALSE	-0.294525	0.983579	76.0472	FALSE
B1WC33	Cdc42ep4	0.875392	1.02701	80.0252	FALSE	-0.895328	0.955247	56.4352	FALSE	-1.18726	0.960151	61.5108	FALSE
B1WC34	Prkcsh	-1.88994	0.967337	34.0722	FALSE	-1.03328	0.976031	56.4352	FALSE	-1.25514	0.967707	42.5704	FALSE
B1WC37;D3ZLU4	Trmu	1.97389	1.10717	60.6315	FALSE	0.703065	1.03341	77.481	FALSE	3.41181	1.17945	6.66484	FALSE
B1WC40	Ncbp2	1.9335	1.0782	60.6315	FALSE	1.21306	1.09544	73.6097	FALSE	1.12453	1.08877	61.5108	FALSE
B1WC43;M0R9Y7	Tmem41a	0.447749	1.01735	81.708	FALSE	-0.0398349	0.995528	73.6097	FALSE	1.19864	1.16694	61.5108	FALSE
B1WC44;F6PUQ7;F7ERL4	Nmd3	0.392174	1.11983	81.708	FALSE	-0.547099	0.930808	66.369	FALSE	-0.453348	0.94361	76.0472	FALSE
B1WC45	Vps72	-0.982992	0.951724	60.6315	FALSE	-1.30952	0.553318	46.1253	FALSE	-1.12366	0.912438	61.5108	FALSE
B1WC47;Q5M9I6	RGD1304587;Mmtag2	-0.263738	0.99034	71.9526	FALSE	-0.866863	0.957037	56.4352	FALSE	-0.0213813	0.999158	82.6328	FALSE
B1WC49	Api5	0.484931	1.00873	81.708	FALSE	-1.89135	0.943186	33.9439	FALSE	-0.847301	0.985119	61.5108	FALSE
B1WC56	Nhp2	-2.71887	0.92069	16.7619	FALSE	-2.09256	0.856244	33.9439	FALSE	0.901471	1.05047	76.0472	FALSE
B1WC61	Acad9	-0.134522	0.993437	77.9169	FALSE	0.484177	1.02444	78.3652	FALSE	0.730791	1.03148	76.0472	FALSE
B1WC67	Slc25a24	-1.75618	0.819293	34.0722	FALSE	-1.09241	0.882521	56.4352	FALSE	-1.62077	0.916617	42.5704	FALSE
B1WC68	Hdac8	0.851784	1.03892	80.0252	FALSE	0.872573	1.33577	76.3791	FALSE	-1.0722	0.698344	61.5108	FALSE
B1WC70	Ppp1r8	-0.536341	0.983571	71.9526	FALSE	0.430362	1.03556	78.3652	FALSE	1.78232	1.22814	42.5704	FALSE
B1WC71	Aspscr1	1.91674	1.07105	60.6315	FALSE	1.78401	1.04397	46.1253	FALSE	2.32924	1.08096	24.5795	FALSE
B1WC72	Rpgr	-0.23909	0.978285	77.9169	FALSE	-0.399527	0.967217	66.369	FALSE	0.367351	1.03222	82.6328	FALSE
B1WC73	Arl6	-0.863061	0.970506	60.6315	FALSE	-1.25468	0.945725	46.1253	FALSE	-3.23695	0.919969	6.66484	FALSE
B1WC81;G3V9U5	RGD1562351;Tmem243	0.314067	1.14712	81.708	FALSE	-1.66685	0.47176	46.1253	FALSE	-3.25892	0.339905	6.66484	FALSE
B1WC84	Cnpy4	-1.72832	0.845874	34.0722	FALSE	0.428498	1.09581	78.3652	FALSE	-0.654434	0.918665	76.0472	FALSE
B1WC85	Wdr92	-0.598841	0.928923	71.9526	FALSE	1.37169	1.12162	66.369	FALSE	1.29682	1.1456	61.5108	FALSE
B1WC88	NA	1.58691	1.30483	60.6315	FALSE	-0.695472	0.814492	66.369	FALSE	-1.49111	0.847949	42.5704	FALSE
B2B9A9	Efnb2	2.21827	1.14785	47.0443	FALSE	0.219353	1.00949	78.3652	FALSE	-0.637308	0.930059	76.0472	FALSE
B2BL27;G3V785	Lsmd1;Naa38	-0.706866	0.903254	60.6315	FALSE	0.354942	1.05301	78.3652	FALSE	-2.36771	0.71384	12.9359	FALSE
B2CZC8;P31424	Grm5	1.28994	1.75515	71.9526	FALSE	1.15502	1.04427	73.6097	FALSE	3.73173	1.09144	3.62988	TRUE
B2DD29	Brsk1	0.79528	1.03137	80.0252	FALSE	1.41751	1.03728	66.369	FALSE	1.89712	1.0472	42.5704	FALSE
B2GUU1;Q1JU70	Ythdf2	0.613355	1.02201	81.708	FALSE	0.231581	1.01528	78.3652	FALSE	2.5407	1.09567	24.5795	FALSE
B2GUU3;Q32KJ3;Q3L472	Sulf2	0.292058	1.11069	81.708	FALSE	0.696202	1.18499	78.0958	FALSE	1.28122	3.20927	61.5108	FALSE
B2GUU4;F7FF30;Q3MIB4;Q6TXI3	Lonp2	-0.708589	0.943513	60.6315	FALSE	-1.62687	0.733938	46.1253	FALSE	-2.47319	0.589896	12.9359	FALSE
B2GUV0;P97694	Cyth1	0.631381	1.02113	81.708	FALSE	-0.710151	0.97108	66.369	FALSE	0.487157	1.02814	82.6328	FALSE
B2GUV2;O55166	Vps52	0.277524	1.00435	81.708	FALSE	-0.0286257	0.999526	73.6097	FALSE	-1.72513	0.958064	42.5704	FALSE
B2GUV5	Atp6v1g1	-1.93857	0.939564	34.0722	FALSE	-2.32798	0.891843	25.9636	FALSE	-3.73682	0.917125	3.62988	TRUE
B2GUW3	Hdac11	-0.682377	0.973984	60.6315	FALSE	-1.25329	0.926194	46.1253	FALSE	-0.308522	0.98784	76.0472	FALSE
B2GUW4	Exd2	-0.488534	0.969354	71.9526	FALSE	0.953246	1.0523	75.4092	FALSE	-1.05336	0.964196	61.5108	FALSE
B2GUX5	Nt5c3a	-1.70043	0.943592	34.0722	FALSE	0.989367	1.02342	75.4092	FALSE	1.6764	1.06971	42.5704	FALSE
B2GUX8	Sh3bp5l	-1.23631	0.364772	47.0443	FALSE	0.438525	1.25742	78.3652	FALSE	-0.959286	0.424405	61.5108	FALSE
B2GUY4;D4A559	Dmtn	0.377443	1.02029	81.708	FALSE	-0.601892	0.982247	66.369	FALSE	0.0374748	1.00141	83.5377	FALSE
B2GUY8	Slc25a17	-1.65858	0.900849	34.0722	FALSE	-1.38519	0.902164	46.1253	FALSE	-0.826545	0.921682	61.5108	FALSE
B2GUZ1;M0R851	Usp4	-0.157963	0.99751	77.9169	FALSE	-0.918525	0.983826	56.4352	FALSE	-0.913792	0.979956	61.5108	FALSE
B2GUZ3	Mthfd1l	-0.0979346	0.998617	77.9169	FALSE	1.10163	1.05167	73.6097	FALSE	3.76636	1.08797	3.62988	TRUE
B2GUZ4	Pex26	0.908821	1.75131	80.0252	FALSE	-1.3037	0.813458	46.1253	FALSE	-2.0358	0.949824	24.5795	FALSE
B2GUZ5	Capza1	-0.0285286	0.999553	77.9169	FALSE	0.97015	1.01975	75.4092	FALSE	0.172234	1.00371	83.5377	FALSE
B2GUZ6	Rtn4ip1	-0.313423	0.982778	71.9526	FALSE	-1.16809	0.925494	56.4352	FALSE	0.635742	1.03685	76.0472	FALSE
B2GUZ7	Tbcc	-1.05259	0.9723	60.6315	FALSE	-2.20057	0.956981	25.9636	FALSE	-2.81601	0.958892	12.9359	FALSE
B2GUZ9	Fam49b	1.312	1.05814	71.9526	FALSE	-0.240615	0.99158	73.6097	FALSE	0.790131	1.01919	76.0472	FALSE
B2GV01	Mta2	-0.0780557	0.99569	77.9169	FALSE	-0.497297	0.958767	66.369	FALSE	-0.598551	0.954801	76.0472	FALSE
B2GV05	Rbm5	0.263037	1.01202	81.708	FALSE	-0.892296	0.919727	56.4352	FALSE	0.825136	1.06594	76.0472	FALSE
B2GV06	Oxct1	-0.710138	0.980597	60.6315	FALSE	-2.65415	0.90851	19.1654	FALSE	-0.390066	0.983437	76.0472	FALSE
B2GV14	Txlna	-0.423459	0.903348	71.9526	FALSE	1.30835	1.08075	66.369	FALSE	0.752794	1.14786	76.0472	FALSE
B2GV15	Dbt	-1.39679	0.958518	47.0443	FALSE	-1.25293	0.955984	46.1253	FALSE	-2.133	0.958877	24.5795	FALSE
B2GV20;F1MA22	Slc25a16	0.546285	1.37514	81.708	FALSE	1.5968	3.3939	56.4352	FALSE	0.542396	1.65681	76.0472	FALSE
B2GV22	Ptdss2	0.199459	1.00695	81.708	FALSE	-0.141991	0.993962	73.6097	FALSE	0.0264064	1.00128	83.5377	FALSE
B2GV24	Ufl1	-1.75933	0.964866	34.0722	FALSE	-1.24405	0.95602	46.1253	FALSE	-2.82965	0.928129	12.9359	FALSE
B2GV33;G3V9Z3;P21396	Maoa	-1.87625	0.953753	34.0722	FALSE	-0.270212	0.990458	73.6097	FALSE	0.0289721	1.00073	83.5377	FALSE
B2GV35	B3gat3	2.06044	1.07346	47.0443	FALSE	2.55357	1.15006	19.1654	FALSE	3.32879	1.13452	6.66484	FALSE
B2GV37	Zfp593	-0.927097	0.918196	60.6315	FALSE	0.0510887	1.0037	78.3652	FALSE	0.213411	1.01685	82.6328	FALSE
B2GV38	Ubl4a	1.35257	1.02312	71.9526	FALSE	1.02985	1.03349	75.4092	FALSE	1.10821	1.03246	61.5108	FALSE
B2GV41	Usp39	1.28198	1.0301	71.9526	FALSE	-0.56984	0.972657	66.369	FALSE	0.597173	1.02543	76.0472	FALSE
B2GV53	Slc25a32	0.265202	1.02091	81.708	FALSE	0.808739	1.19199	76.3791	FALSE	0.439558	1.12778	82.6328	FALSE
B2GV54	Nceh1	-1.18782	0.970659	47.0443	FALSE	-0.262899	0.98987	73.6097	FALSE	-0.450456	0.987683	76.0472	FALSE
B2GV55	Ube2q1	0.404773	1.07917	81.708	FALSE	-0.475491	0.935357	66.369	FALSE	-0.945082	0.893093	61.5108	FALSE
B2GV57	Cars2	-1.27555	0.955729	47.0443	FALSE	-2.04632	0.929229	33.9439	FALSE	-3.38665	0.928876	6.66484	FALSE
B2GV65;D3ZU87	Higd2a;	-0.187269	0.983046	77.9169	FALSE	0.726293	1.0388	77.481	FALSE	0.64029	1.12259	76.0472	FALSE
B2GV71	Ndufaf5	-0.0690981	0.997674	77.9169	FALSE	0.672783	1.03147	78.0958	FALSE	-1.38337	0.953314	42.5704	FALSE
B2GV72	Cbr3	-1.4378	0.893131	47.0443	FALSE	-1.70507	0.758718	33.9439	FALSE	-3.07728	0.848981	6.66484	FALSE
B2GV73	Arpc3	0.226085	1.00271	81.708	FALSE	2.2687	1.04266	25.9636	FALSE	-0.837867	0.963895	61.5108	FALSE
B2GV74	Klc2	3.18112	1.05508	16.7619	FALSE	0.581525	1.02158	78.3652	FALSE	1.76843	1.0292	42.5704	FALSE
B2GV75;P84850	D2hgdh	-0.812932	0.961426	60.6315	FALSE	-1.17555	0.952293	56.4352	FALSE	-0.250961	0.991679	82.6328	FALSE
B2GV79;M0R416;Q8VD52	Pdxp	0.218883	1.00712	81.708	FALSE	1.55727	1.0763	56.4352	FALSE	1.78029	1.04741	42.5704	FALSE
B2GV87	Ptpre	-3.26012	0.890882	10.9814	FALSE	-0.141715	0.98821	73.6097	FALSE	-0.0854757	0.995489	82.6328	FALSE
B2GV89	Tbc1d19	1.09907	1.07025	77.9169	FALSE	1.80759	1.09605	46.1253	FALSE	-0.407073	0.983589	76.0472	FALSE
B2GV92;P83868	Ptges3	0.129973	1.00231	81.708	FALSE	-0.0391077	0.999271	73.6097	FALSE	0.519904	1.0107	76.0472	FALSE
B2GV93;Q63014	Akap8	1.11771	1.08668	77.9169	FALSE	0.133085	1.01493	78.3652	FALSE	-0.29052	0.974263	76.0472	FALSE
B2GV94	Retreg3	-0.473939	0.991368	71.9526	FALSE	-0.894088	0.964756	56.4352	FALSE	-1.34274	0.96656	42.5704	FALSE
B2GV96	Ccdc115	-0.349091	0.987766	71.9526	FALSE	-0.875346	0.956585	56.4352	FALSE	0.996318	1.04252	61.5108	FALSE
B2GV97	Sepsecs	0.558146	1.01795	81.708	FALSE	0.0408914	1.00163	78.3652	FALSE	-0.836865	0.983335	61.5108	FALSE
B2GV98	Lrch1	-1.41006	0.893839	47.0443	FALSE	-1.99894	0.703039	33.9439	FALSE	0.057136	1.01008	83.5377	FALSE
B2GVA0;Q6P6S3	Bspry	0.916838	1.06236	80.0252	FALSE	-0.241199	0.891208	73.6097	FALSE	-1.03729	0.757302	61.5108	FALSE
B2GVB1;P05964	S100a6	-0.233114	0.960551	77.9169	FALSE	-2.16334	0.729554	25.9636	FALSE	2.35446	1.15558	24.5795	FALSE
B2GVB3;Q8K551;Q8R4I6	Actn3;;Actn3	0.0933398	1.03018	81.708	FALSE	1.38011	1.13482	66.369	FALSE	-0.287165	0.986986	76.0472	FALSE
B2GVB4	2022-09-09	-2.77451	0.876731	16.7619	FALSE	-0.27135	0.990602	73.6097	FALSE	-1.26316	0.912815	42.5704	FALSE
B2GVB7;P13676	Apeh	0.900249	1.02943	80.0252	FALSE	-2.12301	0.918083	33.9439	FALSE	0.496555	1.01479	82.6328	FALSE
B2GVB9	Fermt3	0.239058	1.09893	81.708	FALSE	-0.661393	0.848718	66.369	FALSE	1.77269	1.4349	42.5704	FALSE
B2LYI9	Tnc	-1.37905	0.925716	47.0443	FALSE	-0.680275	0.916195	66.369	FALSE	0.511464	1.02011	76.0472	FALSE
B2RYA6	Prcc	0.951338	1.05121	77.9169	FALSE	1.8434	1.49577	46.1253	FALSE	-0.357606	0.87859	76.0472	FALSE
B2RYA8	Dnajb2	0.559497	1.01534	81.708	FALSE	-0.105963	0.997215	73.6097	FALSE	1.04725	1.05581	61.5108	FALSE
B2RYB3	Srrm1	1.25928	1.03936	71.9526	FALSE	-1.58436	0.941442	46.1253	FALSE	0.691189	1.02702	76.0472	FALSE
B2RYB8	Itgb2	-0.208179	0.978521	77.9169	FALSE	0.59812	1.04614	78.3652	FALSE	-0.56994	0.96119	76.0472	FALSE
B2RYB9	Akap17a	-0.238013	0.972689	77.9169	FALSE	-2.1584	0.799806	25.9636	FALSE	1.53013	1.04275	42.5704	FALSE
B2RYC1	Cdc40	0.681665	1.05272	81.1391	FALSE	0.734541	1.11248	77.481	FALSE	-0.27122	0.968647	76.0472	FALSE
B2RYC5;F1MAB2	RGD1310209	0.867095	1.49724	80.0252	FALSE	1.80231	1.22783	46.1253	FALSE	3.44182	1.42029	6.66484	FALSE
B2RYC9	Gba	-1.04058	0.979943	60.6315	FALSE	-0.734707	0.979879	66.369	FALSE	0.640486	1.01465	76.0472	FALSE
B2RYD0	Ube2g2	-0.699429	0.978765	60.6315	FALSE	-0.555335	0.984953	66.369	FALSE	0.902223	1.02814	76.0472	FALSE
B2RYD7;Q7TQ74	Stt3b	-0.631147	0.9587	60.6315	FALSE	-0.691619	0.943806	66.369	FALSE	0.343726	1.02503	82.6328	FALSE
B2RYE9	Yeats4	1.0011	1.1057	77.9169	FALSE	0.0470158	1.00439	78.3652	FALSE	1.79342	1.24102	42.5704	FALSE
B2RYF1	Ppp1r37	0.303398	1.01692	81.708	FALSE	0.536317	1.0619	78.3652	FALSE	1.82808	1.23305	42.5704	FALSE
B2RYF6	Clptm1	-3.07658	0.920425	16.7619	FALSE	0.265005	1.00754	78.3652	FALSE	1.45463	1.03461	61.5108	FALSE
B2RYF7	Washc1	-2.68509	0.961541	16.7619	FALSE	-2.16182	0.939588	25.9636	FALSE	-1.42002	0.972144	42.5704	FALSE
B2RYF8;G3V828	Cnpy3	1.48187	1.04398	71.9526	FALSE	-0.12718	0.996145	73.6097	FALSE	-1.32899	0.942573	42.5704	FALSE
B2RYG1	Fam32a	-2.0713	0.942306	34.0722	FALSE	-1.91845	0.824021	33.9439	FALSE	-0.482627	0.961978	76.0472	FALSE
B2RYG2	Pck2	1.41332	1.05672	71.9526	FALSE	1.62306	1.08543	56.4352	FALSE	1.64846	1.06273	42.5704	FALSE
B2RYG3	Vps9d1	0.503417	1.12673	81.708	FALSE	-1.67613	0.875111	46.1253	FALSE	-1.04023	0.873197	61.5108	FALSE
B2RYG4	Kptn	0.706345	1.13734	81.1391	FALSE	3.11672	1.8138	10.1508	FALSE	1.98317	1.66396	42.5704	FALSE
B2RYG6	Otub1	-0.132763	0.997936	77.9169	FALSE	0.235095	1.00481	78.3652	FALSE	0.490246	1.01163	82.6328	FALSE
B2RYG8	Elp6	0.339289	1.01154	81.708	FALSE	-1.46877	0.948868	46.1253	FALSE	-0.868863	0.965966	61.5108	FALSE
B2RYH5	Irak1	0.609063	1.04951	81.708	FALSE	0.431315	1.02656	78.3652	FALSE	3.86666	1.1195	3.62988	TRUE
B2RYI0	Wdr91	0.0687794	1.00241	81.708	FALSE	2.19011	1.07514	25.9636	FALSE	6.17025	1.13031	0	TRUE
B2RYI2	Srp68	0.954586	1.03243	77.9169	FALSE	1.22942	1.08624	73.6097	FALSE	-1.44626	0.919756	42.5704	FALSE
B2RYI4;D4A701	Mettl14	-0.680131	0.938849	60.6315	FALSE	0.920519	1.21578	75.4092	FALSE	0.312254	1.15749	82.6328	FALSE
B2RYI5	Ankrd40	-0.238573	0.987681	77.9169	FALSE	-2.43174	0.873314	25.9636	FALSE	-0.705476	0.959596	76.0472	FALSE
B2RYI6;E9PU13	Snx4	1.70995	1.03951	60.6315	FALSE	-1.1769	0.974671	56.4352	FALSE	-2.41203	0.96358	12.9359	FALSE
B2RYI7;F7ETI3	Wdr41	-0.902831	0.96661	60.6315	FALSE	1.54933	1.05234	56.4352	FALSE	-0.161547	0.992834	82.6328	FALSE
B2RYI8	Papss1	1.80246	1.08425	60.6315	FALSE	1.89982	1.11793	46.1253	FALSE	-1.81958	0.915214	24.5795	FALSE
B2RYJ1	Anapc2	-1.22007	0.964384	47.0443	FALSE	-0.0306315	0.998965	73.6097	FALSE	-0.682928	0.976493	76.0472	FALSE
B2RYJ2	Dbr1	-2.22262	0.724204	24.5591	FALSE	0.17961	1.06767	78.3652	FALSE	-1.14516	0.698152	61.5108	FALSE
B2RYJ3	Cul4a	-0.694275	0.982931	60.6315	FALSE	-0.779884	0.97998	56.4352	FALSE	-0.452087	0.988133	76.0472	FALSE
B2RYJ4	Aasdhppt	-0.795871	0.974872	60.6315	FALSE	-2.2604	0.946226	25.9636	FALSE	-2.519	0.918012	12.9359	FALSE
B2RYJ7	Actr1b	1.19714	1.02131	71.9526	FALSE	1.25578	1.02235	66.369	FALSE	0.615482	1.00801	76.0472	FALSE
B2RYK0	Glcci1	-0.390064	0.968734	71.9526	FALSE	-0.0431649	0.996167	73.6097	FALSE	-2.16745	0.855017	24.5795	FALSE
B2RYK3;P18297	Spr	1.57753	1.06583	60.6315	FALSE	-0.892686	0.976649	56.4352	FALSE	0.552279	1.01539	76.0472	FALSE
B2RYK4;Q5EB62	Slc25a46	-0.743392	0.979529	60.6315	FALSE	1.11708	1.04603	73.6097	FALSE	-0.501443	0.980809	76.0472	FALSE
B2RYL1	Derpc	0.788734	1.08668	80.0252	FALSE	-0.509609	0.92358	66.369	FALSE	-1.05252	0.817458	61.5108	FALSE
B2RYL4	Armc6	-1.48777	0.955286	47.0443	FALSE	-0.776501	0.972375	66.369	FALSE	-1.76607	0.932366	24.5795	FALSE
B2RYL7;F7EPZ4	Dis3	1.19752	1.07993	71.9526	FALSE	-0.0155116	0.997023	73.6097	FALSE	-0.408662	0.927208	76.0472	FALSE
B2RYM2	Wipi1	-0.0591574	0.997236	77.9169	FALSE	-1.15199	0.955312	56.4352	FALSE	-2.28206	0.950824	24.5795	FALSE
B2RYM3	Itih1	-1.1312	0.887168	47.0443	FALSE	-1.92204	0.708171	33.9439	FALSE	0.271975	1.0316	82.6328	FALSE
B2RYM5	Brcc3	-0.244932	0.996043	77.9169	FALSE	-0.980483	0.977751	56.4352	FALSE	-0.730471	0.976657	76.0472	FALSE
B2RYM6	Zc3hc1	-0.528705	0.969662	71.9526	FALSE	-0.345013	0.979151	66.369	FALSE	0.957743	1.24454	76.0472	FALSE
B2RYM7;G3V979	Tmco6	-1.74518	0.912024	34.0722	FALSE	-1.13385	0.769258	56.4352	FALSE	-0.552636	0.934262	76.0472	FALSE
B2RYM8	Fam210b	-0.319064	0.957438	71.9526	FALSE	-0.363739	0.883844	66.369	FALSE	-1.2042	0.755261	61.5108	FALSE
B2RYN0	Pgm3	-0.239031	0.994515	77.9169	FALSE	-1.62993	0.949842	46.1253	FALSE	-0.757364	0.979783	61.5108	FALSE
B2RYN1	Fn3krp	0.712164	1.01853	81.1391	FALSE	-0.509436	0.981068	66.369	FALSE	-0.68455	0.981651	76.0472	FALSE
B2RYN3	Eef1e1	2.29167	1.04947	47.0443	FALSE	4.76972	1.14947	1.04193	TRUE	3.67808	1.09458	3.62988	TRUE
B2RYN6	Ap1g1	-1.50108	0.964826	47.0443	FALSE	-0.058103	0.998439	73.6097	FALSE	-0.697935	0.983429	76.0472	FALSE
B2RYN9	RGD1562230	-1.88513	0.844463	34.0722	FALSE	-1.80807	0.639242	33.9439	FALSE	0.290896	1.11023	82.6328	FALSE
B2RYP0	Rhoc	-2.05255	0.94771	34.0722	FALSE	-1.08433	0.967211	56.4352	FALSE	-1.54927	0.959857	42.5704	FALSE
B2RYP3	Fam91a1	-0.708185	0.968064	60.6315	FALSE	-0.464733	0.979139	66.369	FALSE	-1.7791	0.959185	24.5795	FALSE
B2RYP4	Snx2	-1.67682	0.969913	34.0722	FALSE	-0.601499	0.988265	66.369	FALSE	0.5943	1.00925	76.0472	FALSE
B2RYP5;Q9WVR7	Ppm1f	-0.30064	0.987925	71.9526	FALSE	-0.736348	0.958044	66.369	FALSE	-0.492361	0.980718	76.0472	FALSE
B2RYP6	Luc7l2	-3.26425	0.929743	10.9814	FALSE	-1.75125	0.937241	33.9439	FALSE	-3.34622	0.947064	6.66484	FALSE
B2RYP8	Tubgcp2	0.228509	1.00733	81.708	FALSE	2.17132	1.07302	25.9636	FALSE	4.89218	1.09545	0	TRUE
B2RYQ2	Ptpa	2.44428	1.02827	34.0722	FALSE	0.943226	1.02583	75.4092	FALSE	0.738116	1.02085	76.0472	FALSE
B2RYQ8;P83883	Rpl36a	-0.0111206	0.999156	77.9169	FALSE	0.0638738	1.01457	78.3652	FALSE	0.386089	1.06468	82.6328	FALSE
B2RYR2;P01244	Gh1	-0.464634	0.717801	71.9526	FALSE	1.29327	3.5872	66.369	FALSE	-0.0536015	0.963823	82.6328	FALSE
B2RYR4	RGD1566099	-0.489863	0.925187	71.9526	FALSE	0.512342	1.06546	78.3652	FALSE	-0.708659	0.942223	76.0472	FALSE
B2RYR8;P62243	Rps8	1.08244	1.06586	77.9169	FALSE	0.243278	1.02842	78.3652	FALSE	0.0764068	1.0072	83.5377	FALSE
B2RYR9;Q9Z336	Dynlt1	-0.162842	0.971301	77.9169	FALSE	-0.335979	0.853049	73.6097	FALSE	-0.277035	0.912779	76.0472	FALSE
B2RYS0;P35171	Cox7a2	-0.832195	0.970864	60.6315	FALSE	-1.27429	0.954608	46.1253	FALSE	1.04581	1.02756	61.5108	FALSE
B2RYS1;G3V892	Nrsn1	1.11483	1.23361	77.9169	FALSE	-0.353882	0.953254	66.369	FALSE	1.25313	1.09715	61.5108	FALSE
B2RYS2	Uqcrb	0.18751	1.00558	81.708	FALSE	-1.18861	0.960627	56.4352	FALSE	-0.754962	0.983861	61.5108	FALSE
B2RYS6	Prtfdc1	-0.222616	0.986244	77.9169	FALSE	-4.27535	0.766539	3.38818	TRUE	-1.58407	0.92011	42.5704	FALSE
B2RYS8	Ndufb8	0.188582	1.00651	81.708	FALSE	0.179144	1.00785	78.3652	FALSE	0.330568	1.00909	82.6328	FALSE
B2RYS9	Trmt112	0.691002	1.01889	81.1391	FALSE	0.675516	1.02133	78.0958	FALSE	-1.38832	0.967547	42.5704	FALSE
B2RYT0;M0R3S1	Mrps21;Mrps21l	1.74002	1.11569	60.6315	FALSE	-0.151351	0.988786	73.6097	FALSE	0.103328	1.00872	83.5377	FALSE
B2RYT1;B5DEM6;P01237;Q58AV0;Q63293	Prl;Prl;Prl;Prl;	0.420633	1.19192	81.708	FALSE	2.34431	10.1081	25.9636	FALSE	-0.21888	0.755905	82.6328	FALSE
B2RYT4	Mrps14	0.568416	1.11255	81.708	FALSE	0.859058	1.11927	76.3791	FALSE	0.448648	1.05686	82.6328	FALSE
B2RYT5	Cox7a2l	-0.273805	0.990467	71.9526	FALSE	0.398264	1.01483	78.3652	FALSE	2.74961	1.06948	12.9359	FALSE
B2RYT7	Hdhd3	1.1449	1.04671	77.9169	FALSE	-0.777036	0.970307	66.369	FALSE	2.19645	1.06634	24.5795	FALSE
B2RYT8;F1LQ29	RGD1309730	0.27003	1.05647	81.708	FALSE	0.358628	1.14012	78.3652	FALSE	1.53586	1.61273	42.5704	FALSE
B2RYT9	Taco1	0.364429	1.01232	81.708	FALSE	-0.886305	0.975579	56.4352	FALSE	0.436124	1.01873	82.6328	FALSE
B2RYU0	Ndufb2	0.129576	1.00592	81.708	FALSE	-0.52228	0.977379	66.369	FALSE	2.0184	1.06129	42.5704	FALSE
B2RYU2;P23358	Rpl12	-2.62923	0.961937	16.7619	FALSE	-0.276817	0.994806	73.6097	FALSE	1.15122	1.01781	61.5108	FALSE
B2RYU6	Trappc2l	0.449625	1.00897	81.708	FALSE	-2.45275	0.961201	25.9636	FALSE	-1.74781	0.965198	42.5704	FALSE
B2RYU7	Cbx5	1.54488	1.05958	60.6315	FALSE	0.789515	1.06024	76.3791	FALSE	1.92938	1.06506	42.5704	FALSE
B2RYU8;G3V950	Lyrm1	1.96215	1.18924	60.6315	FALSE	1.2996	1.48561	66.369	FALSE	-1.31254	0.708938	42.5704	FALSE
B2RYV0	Dnajc30	0.701548	1.16024	81.1391	FALSE	-0.459713	0.895622	66.369	FALSE	0.0992581	1.0153	83.5377	FALSE
B2RYV2;G3V7P6	Nudt16	-0.103402	0.994935	77.9169	FALSE	-1.32954	0.949659	46.1253	FALSE	-2.92522	0.891384	6.66484	FALSE
B2RYV5;G3V6C3	RGD1562502;Pbdc1	-1.18328	0.963939	47.0443	FALSE	-0.430052	0.97498	66.369	FALSE	-2.97897	0.922326	6.66484	FALSE
B2RYV8	Mrpl52	0.533524	1.19941	81.708	FALSE	0.123395	1.05214	78.3652	FALSE	0.0269075	1.01291	83.5377	FALSE
B2RYW3	Ndufb9	-0.510624	0.98679	71.9526	FALSE	-0.491238	0.98607	66.369	FALSE	0.473905	1.01345	82.6328	FALSE
B2RYW4	Mrpl53	0.309859	1.02404	81.708	FALSE	-0.00849746	0.998963	73.6097	FALSE	-0.706498	0.938214	76.0472	FALSE
B2RYW7	Srp14	-1.29316	0.932283	47.0443	FALSE	-0.517038	0.98152	66.369	FALSE	-0.634343	0.971536	76.0472	FALSE
B2RYW9	Fahd2	1.04467	1.04346	77.9169	FALSE	1.32193	1.07746	66.369	FALSE	1.07727	1.13484	61.5108	FALSE
B2RYX0;M0R9L0	Naca	-0.684687	0.97705	60.6315	FALSE	-0.0918004	0.996258	73.6097	FALSE	0.31251	1.01081	82.6328	FALSE
B2RZ08	Tmem263	1.15384	1.07898	71.9526	FALSE	-0.309911	0.980251	73.6097	FALSE	-0.443589	0.975848	76.0472	FALSE
B2RZ09;P0C5H9	Manf	0.0101027	1.00024	81.708	FALSE	0.129735	1.00431	78.3652	FALSE	-1.25375	0.976573	42.5704	FALSE
B2RZ24;F1LM47	Sucla2	-0.855192	0.979075	60.6315	FALSE	-0.0708829	0.997577	73.6097	FALSE	0.367119	1.00927	82.6328	FALSE
B2RZ27	Sh3bgrl3	-1.899	0.878241	34.0722	FALSE	0.457998	1.03505	78.3652	FALSE	0.542002	1.0481	76.0472	FALSE
B2RZ33	Nck1	-1.49987	0.972709	47.0443	FALSE	-2.36471	0.947107	25.9636	FALSE	-2.39807	0.955173	12.9359	FALSE
B2RZ37	Reep5	-0.438126	0.989423	71.9526	FALSE	1.42675	1.028	66.369	FALSE	-0.0885874	0.99726	82.6328	FALSE
B2RZ44	Naa20	0.337805	1.02062	81.708	FALSE	-1.78245	0.918036	33.9439	FALSE	-0.023905	0.998868	82.6328	FALSE
B2RZ47;F1LSX7	Exosc5	0.147752	1.00393	81.708	FALSE	-1.98781	0.927164	33.9439	FALSE	1.26106	1.04188	61.5108	FALSE
B2RZ57	Mrpl18	-0.455725	0.976365	71.9526	FALSE	-0.789887	0.967534	56.4352	FALSE	1.84183	1.10272	42.5704	FALSE
B2RZ61	Car7	1.42009	1.11776	71.9526	FALSE	0.927501	1.07773	75.4092	FALSE	1.7285	1.24853	42.5704	FALSE
B2RZ62	Ap3s1	-0.943237	0.972069	60.6315	FALSE	0.247812	1.00571	78.3652	FALSE	-3.97427	0.931169	3.62988	TRUE
B2RZ63;G3V6Q3	Wdr13	1.12833	1.03367	77.9169	FALSE	-1.27777	0.964186	46.1253	FALSE	-2.90373	0.947568	6.66484	FALSE
B2RZ64;F7EY92	Mbd3	0.265989	1.01735	81.708	FALSE	0.45136	1.04586	78.3652	FALSE	4.23304	1.25482	1.43811	TRUE
B2RZ66	Srp19	0.900109	1.02904	80.0252	FALSE	-0.902016	0.977277	56.4352	FALSE	-2.20767	0.955318	24.5795	FALSE
B2RZ68	Dcaf7	-1.18524	0.988038	47.0443	FALSE	-0.132631	0.995383	73.6097	FALSE	-0.630018	0.986146	76.0472	FALSE
B2RZ72	Arpc4	-1.25319	0.981879	47.0443	FALSE	-0.230332	0.994175	73.6097	FALSE	-0.276233	0.985425	76.0472	FALSE
B2RZ74	Snrnp70	-0.367052	0.993675	71.9526	FALSE	0.487737	1.01675	78.3652	FALSE	0.624507	1.01739	76.0472	FALSE
B2RZ78	Vps29	-0.978168	0.978773	60.6315	FALSE	-2.53772	0.955209	25.9636	FALSE	-3.78767	0.924147	3.62988	TRUE
B2RZ79	Iscu	-0.233833	0.991512	77.9169	FALSE	-1.10569	0.92525	56.4352	FALSE	-0.994459	0.949317	61.5108	FALSE
B2RZ89	Slc25a33	-0.789313	0.90686	60.6315	FALSE	-0.784518	0.90776	56.4352	FALSE	-2.20217	0.793787	24.5795	FALSE
B2RZ92	Fam151b	1.67494	1.28101	60.6315	FALSE	0.178708	1.02488	78.3652	FALSE	1.69409	1.13215	42.5704	FALSE
B2RZ96	Ube2r2	0.628008	1.02374	81.708	FALSE	-0.764377	0.981269	66.369	FALSE	-2.14302	0.95906	24.5795	FALSE
B2RZ97	Kcmf1	0.725682	1.03436	81.1391	FALSE	0.243405	1.01318	78.3652	FALSE	-0.746412	0.953219	61.5108	FALSE
B2RZA3;F1LNS2	Fam45a	-0.351643	0.989525	71.9526	FALSE	-0.566776	0.984198	66.369	FALSE	-1.78764	0.965251	24.5795	FALSE
B2RZA5	Prorsd1	0.631612	1.04782	81.708	FALSE	0.88835	1.07793	76.3791	FALSE	-2.88728	0.870383	12.9359	FALSE
B2RZA6;G3V6G5	Tbl1x	-1.10922	0.947964	47.0443	FALSE	0.322941	1.01651	78.3652	FALSE	-1.58123	0.876416	42.5704	FALSE
B2RZA9	Ube2l3	1.60456	1.03269	60.6315	FALSE	-0.759802	0.984781	66.369	FALSE	-0.513368	0.98679	76.0472	FALSE
B2RZB4;G3V670	Metap1d	-1.23244	0.906749	47.0443	FALSE	-1.54738	0.865541	46.1253	FALSE	-2.90727	0.824864	6.66484	FALSE
B2RZB5	Chmp2a	-2.91097	0.949807	16.7619	FALSE	-3.52927	0.905445	7.24434	FALSE	-3.31418	0.914434	6.66484	FALSE
B2RZB6	Lsm8	-1.414	0.971477	47.0443	FALSE	0.502714	1.01992	78.3652	FALSE	-0.538521	0.983193	76.0472	FALSE
B2RZB7	Snrpd1	0.838331	1.03317	80.0252	FALSE	-1.53348	0.943015	46.1253	FALSE	1.81304	1.05631	42.5704	FALSE
B2RZB8	Psmg4	1.71084	1.24365	60.6315	FALSE	0.206153	1.04073	78.3652	FALSE	0.463396	1.15831	82.6328	FALSE
B2RZC0	Aig1	1.56607	1.98258	60.6315	FALSE	-1.92874	0.507863	33.9439	FALSE	-0.948048	0.691854	61.5108	FALSE
B2RZC1;P04916	Rbp4	-2.00186	0.745369	34.0722	FALSE	-1.75026	0.807722	33.9439	FALSE	0.037985	1.00561	83.5377	FALSE
B2RZC6	Ilf2	0.196122	1.00326	81.708	FALSE	0.166197	1.00668	78.3652	FALSE	1.33429	1.05297	61.5108	FALSE
B2RZD0	Mrpl57	-0.817058	0.952394	60.6315	FALSE	0.636553	1.07844	78.3652	FALSE	-0.43344	0.958936	76.0472	FALSE
B2RZD1	Sec61b	-1.22367	0.966543	47.0443	FALSE	-0.0915006	0.996083	73.6097	FALSE	1.8538	1.06139	42.5704	FALSE
B2RZD2	Tmem126b	-1.55381	0.472306	47.0443	FALSE	-0.23592	0.866767	73.6097	FALSE	0.630075	1.35443	76.0472	FALSE
B2RZD4	Rpl34	0.148991	1.01134	81.708	FALSE	0.540665	1.0806	78.3652	FALSE	0.62057	1.06368	76.0472	FALSE
B2RZD5;D3ZSF9	Rpl22l1;	-1.63303	0.92746	34.0722	FALSE	-0.329765	0.983836	73.6097	FALSE	-2.05641	0.878361	24.5795	FALSE
B2RZD6	Ndufa4	-0.651774	0.982655	60.6315	FALSE	-0.585345	0.976373	66.369	FALSE	2.03498	1.04913	42.5704	FALSE
B2RZD7	Lyrm9	1.6415	1.04306	60.6315	FALSE	2.37755	1.11793	25.9636	FALSE	1.34853	1.05143	61.5108	FALSE
B2ZDP8;F1LNX2;Q5M848	ORAI1;Orai1;Orai1	-2.36675	0.834665	24.5591	FALSE	1.25691	1.3371	66.369	FALSE	0.286529	1.06027	82.6328	FALSE
B3DM90;Q8CGU6	Ncstn	-3.08601	0.839767	16.7619	FALSE	-4.05356	0.799681	4.46806	TRUE	-1.01151	0.920793	61.5108	FALSE
B3DM92;Q7TMB0	Plppr3	-1.61135	0.522561	47.0443	FALSE	2.03872	1.09566	33.9439	FALSE	1.05999	1.06906	61.5108	FALSE
B3DM93;Q9JID1	Pdcd4	1.92	1.08246	60.6315	FALSE	1.22799	1.13191	73.6097	FALSE	-0.112404	0.995512	82.6328	FALSE
B3DM95;P04550	Ptms	1.68438	1.09661	60.6315	FALSE	0.655733	1.10029	78.3652	FALSE	0.380148	1.05363	82.6328	FALSE
B3DMA0	Tp53i11	0.17658	1.01881	81.708	FALSE	2.19995	1.25325	25.9636	FALSE	0.419818	1.03327	82.6328	FALSE
B3DMA1	Atxn2l	-4.23373	0.919217	4.56375	TRUE	-0.758532	0.98277	66.369	FALSE	-0.788212	0.979978	61.5108	FALSE
B3DMA2	Acad11	1.29765	1.07068	71.9526	FALSE	0.134385	1.02831	78.3652	FALSE	-0.761407	0.919526	61.5108	FALSE
B3DMA5	Cnot7	-0.765233	0.898283	60.6315	FALSE	1.15203	1.17491	73.6097	FALSE	-1.08916	0.828627	61.5108	FALSE
B3GNI6	2022-09-11	-0.494672	0.987552	71.9526	FALSE	-1.81858	0.944902	33.9439	FALSE	-1.75226	0.92871	24.5795	FALSE
B3GS92	NA	0.397114	1.00599	81.708	FALSE	0.392109	1.01092	78.3652	FALSE	-0.434933	0.990486	76.0472	FALSE
B3STU0;Q5BJS9	Morn4	1.88375	1.19443	60.6315	FALSE	1.81206	1.16017	46.1253	FALSE	-1.35	0.907501	42.5704	FALSE
B3SVE6;Q3MIE7	;Commd9	-0.247866	0.994594	77.9169	FALSE	-0.526577	0.984728	66.369	FALSE	-0.215614	0.992537	82.6328	FALSE
B3SVE9;Q64232	Tecr	-0.0559631	0.998437	77.9169	FALSE	0.272341	1.00918	78.3652	FALSE	1.79934	1.05332	42.5704	FALSE
B3VPA7;Q64611	Csad	1.85715	1.1468	60.6315	FALSE	1.0338	1.08391	75.4092	FALSE	1.19397	1.06192	61.5108	FALSE
B3Y9H3;P05943	S100a10	-0.295828	0.911103	71.9526	FALSE	-1.39834	0.665294	46.1253	FALSE	2.00965	1.65674	42.5704	FALSE
B4F756;M0R5T6;Q3B7D7	Atg4d	-0.0452302	0.990209	77.9169	FALSE	-0.596355	0.779498	66.369	FALSE	1.33558	1.60783	61.5108	FALSE
B4F758;D3ZCR3;P63159	Hmgb1;LOC108349189;Hmgb1	1.16686	1.04806	71.9526	FALSE	-1.01591	0.942594	56.4352	FALSE	-0.531889	0.985797	76.0472	FALSE
B4F759;P83871	Phf5a	-1.73278	0.977478	34.0722	FALSE	-1.18393	0.944025	56.4352	FALSE	-0.961647	0.973447	61.5108	FALSE
B4F764;Q4KM65	Nudt21	0.809887	1.01504	80.0252	FALSE	-0.664477	0.976593	66.369	FALSE	1.17017	1.03041	61.5108	FALSE
B4F765	Ift27	-0.866697	0.96618	60.6315	FALSE	1.41319	1.14219	66.369	FALSE	-0.567421	0.95911	76.0472	FALSE
B4F767;F7EYF1	Wwp2	-0.58152	0.906046	71.9526	FALSE	0.305919	1.03398	78.3652	FALSE	-0.559219	0.897922	76.0472	FALSE
B4F768	Aldh4a1	0.157704	1.00479	81.708	FALSE	-0.668845	0.969927	66.369	FALSE	-0.140067	0.995508	82.6328	FALSE
B4F770	Ccdc28b	1.67394	1.06541	60.6315	FALSE	0.190151	1.01347	78.3652	FALSE	2.64861	1.18406	12.9359	FALSE
B4F772;F7F2F3	Hspa4l	-1.23779	0.969381	47.0443	FALSE	-1.41755	0.964577	46.1253	FALSE	-0.937429	0.977246	61.5108	FALSE
B4F773;P0C5X8	Ttyh1	0.974966	1.06218	77.9169	FALSE	0.730674	1.02175	77.481	FALSE	1.30928	1.03641	61.5108	FALSE
B4F774	Gdap1l1	-0.125691	0.997631	77.9169	FALSE	-2.36016	0.962644	25.9636	FALSE	-3.00253	0.937213	6.66484	FALSE
B4F775	Gopc	1.75818	1.05144	60.6315	FALSE	1.62664	1.04023	56.4352	FALSE	-0.0701913	0.998177	82.6328	FALSE
B4F777;M0R5F8	Hmgn5	-1.50756	0.907063	47.0443	FALSE	-0.928919	0.945694	56.4352	FALSE	-0.564092	0.967824	76.0472	FALSE
B4F779	Appl2	-1.6691	0.906796	34.0722	FALSE	-1.05869	0.956818	56.4352	FALSE	0.0996713	1.00419	83.5377	FALSE
B4F786	Cd2bp2	0.453224	1.00998	81.708	FALSE	-0.180449	0.990077	73.6097	FALSE	2.47086	1.1093	24.5795	FALSE
B4F787	Chmp1b	-1.04885	0.660836	60.6315	FALSE	1.03336	1.40824	75.4092	FALSE	0.499559	1.03634	76.0472	FALSE
B4F793	Tnxb	-0.366319	0.966461	71.9526	FALSE	-1.01511	0.836703	56.4352	FALSE	1.50896	1.32075	61.5108	FALSE
B4F795	Slc44a2	-1.94408	0.896394	34.0722	FALSE	-1.98225	0.89597	33.9439	FALSE	-1.90097	0.922356	24.5795	FALSE
B4F7A1	Lyrm7	1.25178	1.04025	71.9526	FALSE	0.854933	1.04495	76.3791	FALSE	1.29853	1.05409	61.5108	FALSE
B4F7A2;F1M943	Armc8	-1.87654	0.961292	34.0722	FALSE	-1.16209	0.971988	56.4352	FALSE	-0.957011	0.970707	61.5108	FALSE
B4F7A3	Lgalsl	-1.00438	0.972229	60.6315	FALSE	0.620015	1.02272	78.3652	FALSE	1.09314	1.02159	61.5108	FALSE
B4F7A5;Q4L2A2	Cd99	-2.52183	0.915063	24.5591	FALSE	-1.46666	0.928117	46.1253	FALSE	0.0292178	1.00126	83.5377	FALSE
B4F7A9	Csnk2a2	-0.82027	0.992903	60.6315	FALSE	0.145129	1.00247	78.3652	FALSE	-1.80666	0.968571	24.5795	FALSE
B4F7B2	Taf10	1.64069	1.06809	60.6315	FALSE	1.07552	1.11662	73.6097	FALSE	-0.0148377	0.998015	82.6328	FALSE
B4F7B6	Bmi1	-0.484548	0.946821	71.9526	FALSE	0.373515	1.14622	78.3652	FALSE	0.0900142	1.04489	83.5377	FALSE
B4F7B7;M0RD87	Dusp15	-2.16825	0.837922	24.5591	FALSE	-0.415584	0.949908	66.369	FALSE	0.438536	1.04347	82.6328	FALSE
B4F7B8;F1M6Z0	Trim66	0.422539	1.23571	81.708	FALSE	-0.668972	0.774102	66.369	FALSE	2.33036	2.47354	24.5795	FALSE
B4F7C1;Q9QYC5	Gpr37l1	-0.293032	0.98416	71.9526	FALSE	-1.24583	0.940907	46.1253	FALSE	0.579244	1.02702	76.0472	FALSE
B4F7C2	Tubb4a	0.575865	1.01926	81.708	FALSE	0.410768	1.01561	78.3652	FALSE	0.102814	1.00307	83.5377	FALSE
B4F7C5	Lrrtm4	0.293443	1.04396	81.708	FALSE	-0.152556	0.992999	73.6097	FALSE	0.0986374	1.00857	83.5377	FALSE
B4F7C7	Hebp1	1.32903	1.0627	71.9526	FALSE	-0.541661	0.956668	66.369	FALSE	-2.72772	0.901748	12.9359	FALSE
B4F7C9	Stt3a	-2.05214	0.928285	34.0722	FALSE	-1.22275	0.939656	46.1253	FALSE	-0.266497	0.988838	76.0472	FALSE
B4F7E2;P50430	Arsb	-0.180976	0.992238	77.9169	FALSE	1.68573	1.07457	46.1253	FALSE	0.952761	1.05049	76.0472	FALSE
B4F7E3;Q3LRZ1	Crtc2	0.560133	1.02962	81.708	FALSE	0.814448	1.18907	76.3791	FALSE	0.137629	1.02058	83.5377	FALSE
B4F7E6;Q08849	Stx3	-0.0154313	0.998109	77.9169	FALSE	-1.31007	0.787142	46.1253	FALSE	-1.34199	0.860641	42.5704	FALSE
B4F7E7	Mpp5	0.314808	1.02319	81.708	FALSE	2.36957	1.17483	25.9636	FALSE	0.867718	1.03428	76.0472	FALSE
B4F7E8	Fam129b	0.25654	1.01487	81.708	FALSE	1.20929	1.05106	73.6097	FALSE	3.34256	1.15813	6.66484	FALSE
B4F7F1	Cstf2	2.00558	1.0583	47.0443	FALSE	1.85743	1.11792	46.1253	FALSE	3.68395	1.15795	3.62988	TRUE
B4F7F3	Arvcf	1.15267	1.05727	71.9526	FALSE	1.72714	1.04844	46.1253	FALSE	-2.76241	0.951755	12.9359	FALSE
B5D5N9;Q4PLF2	Slc7a2;CAT2	0.610478	1.17494	81.708	FALSE	-0.0170365	0.997839	73.6097	FALSE	-0.382756	0.917777	76.0472	FALSE
B5DEF6	RGD1310159	0.959816	1.03397	77.9169	FALSE	0.666401	1.03767	78.0958	FALSE	1.67333	1.08694	42.5704	FALSE
B5DEG6	Gart	1.07122	1.05096	77.9169	FALSE	-1.68413	0.928769	33.9439	FALSE	-2.27026	0.919338	24.5795	FALSE
B5DEG7	Champ1	-0.560334	0.936581	71.9526	FALSE	0.354836	1.01868	78.3652	FALSE	-1.0225	0.948662	61.5108	FALSE
B5DEH0	Limd1	1.25011	1.16548	71.9526	FALSE	0.281083	1.05398	78.3652	FALSE	-1.51751	0.757978	42.5704	FALSE
B5DEH2	Erlin2	-1.96241	0.932072	34.0722	FALSE	-0.714927	0.96708	66.369	FALSE	-0.390687	0.984324	76.0472	FALSE
B5DEH3	Sp2	-1.07229	0.948348	60.6315	FALSE	0.916296	1.40835	76.3791	FALSE	-1.91065	0.560634	24.5795	FALSE
B5DEH4	Uap1l1	1.07322	1.03891	77.9169	FALSE	-1.72057	0.943276	33.9439	FALSE	-0.0884868	0.997156	82.6328	FALSE
B5DEI0	Pcyox1l	-0.113411	0.997442	77.9169	FALSE	1.99721	1.06427	33.9439	FALSE	-0.0865116	0.997262	82.6328	FALSE
B5DEI4;M0R3Q5;M0R6B6	Ube2w;LOC103694506;	-0.150996	0.97416	77.9169	FALSE	0.476349	1.06533	78.3652	FALSE	-0.334006	0.951263	76.0472	FALSE
B5DEJ1	Srgap2	2.03636	1.22994	47.0443	FALSE	1.57751	1.11645	56.4352	FALSE	-1.53066	0.902833	42.5704	FALSE
B5DEJ5	Eefsec	0.866923	1.04431	80.0252	FALSE	-0.45979	0.965376	66.369	FALSE	-1.8465	0.877152	24.5795	FALSE
B5DEJ6	Tpk1	-0.546563	0.882028	71.9526	FALSE	-1.2512	0.841236	46.1253	FALSE	2.25639	1.31771	24.5795	FALSE
B5DEJ9	Sbf2	1.46825	1.06954	71.9526	FALSE	2.11416	1.10259	33.9439	FALSE	2.47161	1.07825	24.5795	FALSE
B5DEK0	Rprd1b	-0.346703	0.985261	71.9526	FALSE	-1.02429	0.956576	56.4352	FALSE	1.24244	1.04441	61.5108	FALSE
B5DEK3;Q498E2	Tdrp	-0.229968	0.991527	77.9169	FALSE	-1.56767	0.910291	46.1253	FALSE	-1.15784	0.958023	61.5108	FALSE
B5DEL2;D4A0H5	Cpsf1	0.476628	1.01323	81.708	FALSE	-0.91617	0.958357	56.4352	FALSE	-0.505756	0.980527	76.0472	FALSE
B5DEL5	Klhl9	0.53456	1.06299	81.708	FALSE	1.28397	1.14966	66.369	FALSE	1.03604	1.13921	61.5108	FALSE
B5DEL7	Sec61g	0.131697	1.00828	81.708	FALSE	-0.849555	0.943759	56.4352	FALSE	-1.29259	0.919892	42.5704	FALSE
B5DEL8	Ndufs5	-0.142831	0.997552	77.9169	FALSE	0.540174	1.01051	78.3652	FALSE	0.0740806	1.00149	83.5377	FALSE
B5DEL9;P62083	Rps7	-1.82726	0.970794	34.0722	FALSE	-0.833599	0.980425	56.4352	FALSE	-0.147996	0.997228	82.6328	FALSE
B5DEM3;G3V6N2	Tmed4	-0.339631	0.990125	71.9526	FALSE	0.910869	1.04035	76.3791	FALSE	0.599488	1.01669	76.0472	FALSE
B5DEM4;O08950	Gtf2a2	-2.11866	0.956202	24.5591	FALSE	-1.25843	0.685425	46.1253	FALSE	-1.07246	0.644229	61.5108	FALSE
B5DEM5;F1LSW7;Q63507	Rpl14	-0.808084	0.968305	60.6315	FALSE	0.519963	1.08796	78.3652	FALSE	0.442164	1.04482	82.6328	FALSE
B5DEM7	Supt4h1	0.615566	1.01733	81.708	FALSE	-1.47929	0.924559	46.1253	FALSE	0.0431417	1.00165	83.5377	FALSE
B5DEN4;P04642	Ldha	-1.3321	0.942142	47.0443	FALSE	-0.928794	0.961879	56.4352	FALSE	-1.96238	0.948761	24.5795	FALSE
B5DEN5	Eef1b2	1.47348	1.02724	71.9526	FALSE	3.03078	1.07732	10.1508	FALSE	1.46577	1.02087	61.5108	FALSE
B5DEP4;P0C2B9	Mrpl42	0.419579	1.0883	81.708	FALSE	-1.28477	0.727439	46.1253	FALSE	0.377498	1.13547	82.6328	FALSE
B5DEP7	Snrpg	0.280115	1.00779	81.708	FALSE	-0.193301	0.992369	73.6097	FALSE	-0.636778	0.977602	76.0472	FALSE
B5DEQ3;G3V9W4	Xpnpep3	2.71957	1.07843	24.5591	FALSE	0.71989	1.027	77.481	FALSE	-0.181237	0.993188	82.6328	FALSE
B5DEQ4	Snrpb2	-0.731528	0.97107	60.6315	FALSE	0.0851951	1.00613	78.3652	FALSE	-1.0473	0.933862	61.5108	FALSE
B5DER3;Q711G3	Iah1	0.190238	1.00363	81.708	FALSE	-2.34125	0.935376	25.9636	FALSE	-0.161938	0.997526	82.6328	FALSE
B5DES0	Snrpd2	1.92381	1.02564	60.6315	FALSE	-0.607315	0.978764	66.369	FALSE	0.127515	1.0026	83.5377	FALSE
B5DES1;D3ZTH8;F1LT35;P62752	Rpl23a;LOC689899;RGD1564606;Rpl23a	0.395444	1.01262	81.708	FALSE	-0.165992	0.994522	73.6097	FALSE	0.203468	1.00496	82.6328	FALSE
B5DEX3	Cpne8	-1.30643	0.641095	47.0443	FALSE	0.0355571	1.00412	78.3652	FALSE	-0.0468323	0.992656	82.6328	FALSE
B5DEX4	Vasp	-0.365395	0.978046	71.9526	FALSE	-1.91366	0.873023	33.9439	FALSE	-0.278401	0.974307	76.0472	FALSE
B5DEY5	Thoc3	-1.62975	0.85644	47.0443	FALSE	-0.68744	0.839159	66.369	FALSE	0.266786	1.06535	82.6328	FALSE
B5DEY8	Snx6	-0.241846	0.993246	77.9169	FALSE	-1.7194	0.958794	33.9439	FALSE	-0.796967	0.984011	61.5108	FALSE
B5DEZ4;D3ZTL0	Tcerg1	1.26551	1.02622	71.9526	FALSE	-0.0770901	0.996613	73.6097	FALSE	1.42066	1.03478	61.5108	FALSE
B5DEZ6	Gnpda2	1.52582	1.06779	60.6315	FALSE	-0.270685	0.986139	73.6097	FALSE	-1.869	0.937675	24.5795	FALSE
B5DEZ8	Plxdc2	-2.69261	0.862847	16.7619	FALSE	0.153362	1.00771	78.3652	FALSE	-1.95507	0.870371	24.5795	FALSE
B5DF01	Vps11	1.63626	1.03173	60.6315	FALSE	2.7301	1.07771	13.4418	FALSE	1.84384	1.04559	42.5704	FALSE
B5DF03;G3V6L9	Fkbp3	-1.01024	0.968345	60.6315	FALSE	0.63397	1.01568	78.3652	FALSE	1.49913	1.03465	61.5108	FALSE
B5DF07	Mrpp3	-1.09995	0.895851	60.6315	FALSE	-0.427107	0.94945	66.369	FALSE	0.43128	1.06044	82.6328	FALSE
B5DF11	Zfand5	-1.32096	0.861784	47.0443	FALSE	0.0438055	1.00487	78.3652	FALSE	-1.08744	0.898736	61.5108	FALSE
B5DF14	Lgi2	-2.80979	0.911458	16.7619	FALSE	-0.803857	0.906944	56.4352	FALSE	-0.0935695	0.987171	82.6328	FALSE
B5DF24	Uck1	-2.51213	0.924956	24.5591	FALSE	0.419155	1.0271	78.3652	FALSE	-0.952914	0.967594	61.5108	FALSE
B5DF34	Pitpnm2	-0.813167	0.968237	60.6315	FALSE	3.05877	1.06253	10.1508	FALSE	0.667049	1.02499	76.0472	FALSE
B5DF41	Snph	0.922757	1.02965	80.0252	FALSE	0.451887	1.01879	78.3652	FALSE	1.23954	1.03036	61.5108	FALSE
B5DF46	Pmm2	-2.376	0.944194	24.5591	FALSE	-3.32091	0.854996	10.1508	FALSE	-4.99536	0.884741	1.43811	TRUE
B5DF47;G3V8Z6	Krit1	-0.155148	0.991676	77.9169	FALSE	1.30565	1.09658	66.369	FALSE	0.802692	1.03413	76.0472	FALSE
B5DF51	Mmgt1	-0.915281	0.970099	60.6315	FALSE	-1.01365	0.945874	56.4352	FALSE	-0.805266	0.95591	61.5108	FALSE
B5DF52;F7EUJ8	C1qtnf4	-0.160346	0.975964	77.9169	FALSE	-0.447899	0.945033	66.369	FALSE	-0.952133	0.897123	61.5108	FALSE
B5DF55	Stam	-1.57614	0.974858	47.0443	FALSE	-2.48	0.949584	25.9636	FALSE	-2.08612	0.964909	24.5795	FALSE
B5DF57	Epb42	0.667869	1.08339	81.1391	FALSE	-1.24851	0.626821	46.1253	FALSE	-1.13107	0.590898	61.5108	FALSE
B5DF60	Eif1ax	2.27117	1.04116	47.0443	FALSE	1.10612	1.02497	73.6097	FALSE	-0.058974	0.998416	82.6328	FALSE
B5DF64	RGD1311078	1.62809	1.17289	60.6315	FALSE	0.752233	1.18705	77.481	FALSE	-0.953805	0.866591	61.5108	FALSE
B5DF65	Blvrb	0.769222	1.0379	80.0252	FALSE	0.410874	1.01675	78.3652	FALSE	0.24164	1.007	82.6328	FALSE
B5DF74	Osbpl11	0.765776	1.06756	81.1391	FALSE	1.16721	1.07305	73.6097	FALSE	0.716218	1.04287	76.0472	FALSE
B5DF79;D3ZCH6	Rnaset2	-2.26574	0.649971	24.5591	FALSE	1.1085	1.30219	73.6097	FALSE	-0.58479	0.915997	76.0472	FALSE
B5DF86	Cog8	-0.0171645	0.999102	77.9169	FALSE	1.39602	1.07531	66.369	FALSE	-0.422042	0.984211	76.0472	FALSE
B5DF89	Cul3	-0.362119	0.991708	71.9526	FALSE	0.786047	1.0151	76.3791	FALSE	-1.36083	0.981135	42.5704	FALSE
B5DF90	Spry3	-0.132188	0.992748	77.9169	FALSE	0.891497	1.97679	76.3791	FALSE	0.492775	1.40484	82.6328	FALSE
B5DF91	Elavl1	0.599731	1.01366	81.708	FALSE	-0.183107	0.995448	73.6097	FALSE	0.520069	1.01064	76.0472	FALSE
B5DF97	Asb1	2.92338	3.55029	24.5591	FALSE	2.14017	1.29325	33.9439	FALSE	0.0408136	1.00477	83.5377	FALSE
B5DFA2;P0C0R5	Pik3r4	0.734998	1.02155	81.1391	FALSE	0.342243	1.00797	78.3652	FALSE	0.0460877	1.0012	83.5377	FALSE
B5DFA8;D3ZH30	Rngtt	0.828342	1.08825	80.0252	FALSE	0.0347334	1.01642	78.3652	FALSE	-2.27577	0.514024	24.5795	FALSE
B5DFB1	Sytl2	-0.0187624	0.999198	77.9169	FALSE	0.832172	1.10928	76.3791	FALSE	-1.17427	0.723331	61.5108	FALSE
B5DFB2	Rbbp4	0.111318	1.00349	81.708	FALSE	0.206441	1.00631	78.3652	FALSE	2.49134	1.05766	24.5795	FALSE
B5DFB4	Ttc7b	1.95399	1.08218	60.6315	FALSE	0.843847	1.03388	76.3791	FALSE	1.25652	1.08711	61.5108	FALSE
B5DFB9;G3V6P4	Phospho1	-3.7158	0.902375	7.60625	FALSE	-1.79893	0.876305	33.9439	FALSE	-2.98043	0.858747	6.66484	FALSE
B5DFC3	Sec23a	-1.45322	0.966629	47.0443	FALSE	-0.39777	0.99004	66.369	FALSE	-1.58612	0.972046	42.5704	FALSE
B5DFC4;F1LS98;P05696	Prkca	-1.79306	0.81562	34.0722	FALSE	-0.802917	0.921594	56.4352	FALSE	-0.625623	0.952533	76.0472	FALSE
B5DFC6	Gnpda1	-0.144979	0.995589	77.9169	FALSE	-0.480829	0.983397	66.369	FALSE	0.904952	1.02372	76.0472	FALSE
B5DFC8	Eif3c	0.643613	1.01772	81.1391	FALSE	5.11753	1.07311	0	TRUE	3.5796	1.06533	6.66484	FALSE
B5DFC9	Nid2	-1.2384	0.887801	47.0443	FALSE	-0.809857	0.966443	56.4352	FALSE	1.29903	1.05483	61.5108	FALSE
B5DFD1;F7F163	Nudcd1	-0.411652	0.969609	71.9526	FALSE	1.1623	1.0869	73.6097	FALSE	-0.84623	0.892832	61.5108	FALSE
B5DFD8	Sh3bgrl	-0.212565	0.991449	77.9169	FALSE	-2.2559	0.869419	25.9636	FALSE	-1.04747	0.958453	61.5108	FALSE
B5DFE0	Mpp6	0.841405	1.02592	80.0252	FALSE	0.383334	1.01434	78.3652	FALSE	-0.0410753	0.998626	82.6328	FALSE
B5DFE7	Rcor3	0.0664885	1.00662	81.708	FALSE	-0.0487343	0.991112	73.6097	FALSE	0.329907	1.07321	82.6328	FALSE
B5DFF4	Vps37c	-1.68435	0.915004	34.0722	FALSE	1.58967	1.14314	56.4352	FALSE	0.664198	1.09633	76.0472	FALSE
B5DFF9	Pias4	-0.453841	0.976726	71.9526	FALSE	-0.388937	0.984775	66.369	FALSE	-0.39044	0.983938	76.0472	FALSE
B5DFG2;F2Z3R2	Hnrnpl	-0.345218	0.994378	71.9526	FALSE	-1.07287	0.957972	56.4352	FALSE	-0.293774	0.992458	76.0472	FALSE
B5DFG8	Pygo2	0.425751	1.0786	81.708	FALSE	1.41219	1.31	66.369	FALSE	1.55068	1.43099	42.5704	FALSE
B5DFH0;F1MAS1	Dos;Cbarp	-0.288926	0.949862	71.9526	FALSE	-2.15707	0.715667	25.9636	FALSE	-2.61717	0.823339	12.9359	FALSE
B5DFH8;M0R6B9	Cstf2t	2.53519	1.30188	34.0722	FALSE	-0.361906	0.948248	66.369	FALSE	2.44038	1.37492	24.5795	FALSE
B5DFI1;F1LND1	Cog1	1.15602	1.03715	71.9526	FALSE	-0.251787	0.991527	73.6097	FALSE	1.17765	1.0372	61.5108	FALSE
B5DFI3	Ap1s1	-0.720911	0.974664	60.6315	FALSE	-2.80826	0.933272	19.1654	FALSE	-1.53089	0.942337	42.5704	FALSE
[truncated: 5,526 more rows]
