# Supplementary material for: A cross-species spatiotemporal proteomic analysis identifies UBE3A-dependent signaling pathways and targets
Source: Mol Psychiatry. 2022 Mar 9;27(5):2590–601. doi: 10.1038/s41380-022-01484-z (PMC9135630; doi:10.1038/s41380-022-01484-z)
Supplement: Supplementary file 6 — Supplementary Table 6 [file 41380_2022_1484_MOESM6_ESM.xls]

## Sheet: SupplementaryTable6
Supplementary Table 6: Protein expression table containing a list of proteins detected and quantified in the mouse Ube3a reinstatement experiment. The data are filtered for missing values.
UniprotID	ProteinNames	GeneName	ProteinDescriptions	P21_Reinstatement_1	P21_Reinstatement_2	P21_Reinstatement_3	P21_Reinstatement_4	P21_Reinstatement_5	P21_Reinstatement_6	P21_Reinstatement_7	P21_Reinstatement_8	P21_Reinstatement_9	P21_Reinstatement_10	P21_Reinstatement_11	P56_Reinstatement_1	P56_Reinstatement_2	P56_Reinstatement_3	P56_Reinstatement_4	P56_Reinstatement_5	P56_Reinstatement_6	P56_Reinstatement_7	P56_Reinstatement_8	P56_Reinstatement_9	AS_1	AS_2	AS_3	AS_4	AS_5	AS_6	AS_7	AS_8	AS_9	AS_11	AS_12	AS_13	AS_14	AS_15	AS_16	AS_17	AS_18	AS_19	AS_10	Control_1	Control_2	Control_3	Control_4	Control_5	Control_6	Control_7
A0JNU3	LPP60_MOUSE	Aspg	60 kDa lysophospholipase	81914.6	5784.98	74414.1	35518.2	9100.74	7637.08	9130.24	13393.4	8326.29	10391.6	12685.5	9105.3	74386.8	81397.8	38450.9	44610.1	9902.98	10784.8	44548.4	5965.79	4689.94	7736.07	61189.2	80049.4	8069.17	36978.7	7462.07	12004.8	50504.1	48106.5	7571.59	78103.1	8297.2	93233.8	15727.2	11444.2	46007	46133.2	7631.77	7350.02	9868.36	69481	39103.4	36060.8	40080.7	8030.5
A1A5B6	TBC25_MOUSE	Tbc1d25	TBC1 domain family member 25	22994.4	14039.8	23287	22047.6	30066.2	16761.6	26658	27771.2	20998.3	30009.5	27755.6	15843.5	25663	20577.2	22899.8	20414.2	20509.8	27639.8	17654.7	15937	15857.2	53688.9	19958	26279.2	18203	15930.1	12771.8	22612.4	21817.5	27130.1	19527.1	25374.3	25127.7	28834	15962.6	53008.4	19110.9	20287.1	6770.19	24208.7	27940.6	22377.8	25310.6	19318.1	18142.2	17800.2
A2A432	CUL4B_MOUSE	Cul4b	Cullin-4B	2.06083e+06	1.365e+06	1.59327e+06	2.42906e+06	1512440	2.39559e+06	2.5889e+06	1.72583e+06	2.27414e+06	2.32567e+06	1.5457e+06	1376281	2.15397e+06	1.44809e+06	2.1222e+06	2.19324e+06	1.3977e+06	1.66567e+06	2.45993e+06	2495942	2.44177e+06	2.20898e+06	2.09983e+06	1.46491e+06	2.44386e+06	1.57655e+06	2.07001e+06	1.46291e+06	1.69038e+06	1.35959e+06	2.23222e+06	2.34363e+06	1.46205e+06	2.25131e+06	1.49165e+06	2.59332e+06	1.63898e+06	1.4708e+06	2.8266e+06	1.33095e+06	757460	927953	1.41652e+06	1.58367e+06	2.55734e+06	1.68179e+06
A2A5R2	BIG2_MOUSE	Arfgef2	Brefeldin A-inhibited guanine nucleotide-exchange protein 2	645514	823326	787781	856769	817786	773942	831416	743951	712959	770512	795659	775939	829167	699902	734001	808026	770369	843662	778737	939445	674786	764415	795302	733500	875481	823069	856417	640690	752941	724258	791510	684919	774377	795289	672653	698544	1076960	758808	771537	825059	790596	728947	832390	894677	776246	642125
A2A690	TANC2_MOUSE	Tanc2	Protein TANC2	1.69792e+06	1.16787e+06	1.83374e+06	1.87651e+06	1.07166e+06	1.32517e+06	1.24155e+06	2.05346e+06	988839	1160362	1.22572e+06	1.66107e+06	1.55587e+06	1.65886e+06	1.06726e+06	1.31824e+06	1.26549e+06	1254381	1.94416e+06	1.815e+06	1.55863e+06	1.00554e+06	1.11649e+06	1.14302e+06	1.14864e+06	1.08511e+06	1.8717e+06	1.74955e+06	1.80844e+06	1.53034e+06	1.05409e+06	1.02635e+06	1.0927e+06	1.07853e+06	1.14163e+06	1.25401e+06	1.83024e+06	1.20625e+06	1186363	1.74975e+06	1.70578e+06	1.05223e+06	1.05705e+06	1.0617e+06	1.14093e+06	2499230
A2A699	F1712_MOUSE	Fam171a2	Protein FAM171A2	541824	668921	590897	593984	677840	649040	618253	597573	704337	702623	703388	653299	589159	503347	652644	674863	710186	621513	619158	685522	693317	654262	709077	626750	621250	587433	571958	669995	648567	656300	657644	655359	607416	669572	646947	714895	648969	700320	771230	585404	619850	703698	644070	775175	667227	600797
A2A8L1	CHD5_MOUSE	Chd5	Chromodomain-helicase-DNA-binding protein 5	49004.6	59952.4	49270.7	49595	46683.8	34736.2	74297.7	48763.8	39553.1	67585.7	56988.7	60406.8	58102.7	64713.4	44997.9	71039.1	60811.1	40810.5	66825.3	44710.5	94649	57510.7	49183.7	69751.3	68239.7	40794.9	53122	42731	77828.8	59879	37709.6	78707.1	35883.4	49214	30432.5	67671.5	68790.3	66430.6	104416	85951.3	66767.6	52205.4	43856.8	35279.5	55926.2	49527.5
A2A8L5	PTPRF_MOUSE	Ptprf	Receptor-type tyrosine-protein phosphatase F	376009	393350	293046	298694	392270	533278	267652	398347	411542	615877	287103	364392	533402	250192	469518	321969	319403	249768	284082	267394	568699	222783	158216	339826	357586	329403	350738	239088	404072	390653	369884	310794	207522	342481	289534	312410	309519	211963	308006	491738	202395	222922	304056	309971	399092	231495
A2A8Z1	OSBL9_MOUSE	Osbpl9	Oxysterol-binding protein-related protein 9	72795.1	148023	77584.8	73784.7	145050	76647.7	163989	65404.1	142849	74467.2	72994.5	82477.6	91687.3	72782.4	70841.8	70103.6	72613.1	165302	64853.4	150735	132723	137297	154287	61066.7	80358.1	75678.4	80906.9	77859.2	76753.7	186991	77759.2	77227.2	72427.4	82460.9	69942.9	76709.9	78669	72053.5	99745.3	72505.8	64735.8	64737.8	87228.4	78096.2	77884.4	72065.6
A2A935	PRD16_MOUSE	Prdm16	PR domain zinc finger protein 16	114943	163834	185447	172734	244891	309042	428973	494944	235891	277843	319486	133144	147483	237194	262786	231237	286404	387835	442513	348667	104682	179568	207060	185414	278977	368247	555265	464575	283009	110904	175415	277543	277583	206878	321908	455694	495622	198386	294972	108002	157712	214129	299901	209465	277671	541634
A2A9C3	SZT2_MOUSE	Szt2	KICSTOR complex protein SZT2	50006.2	80937.3	35260	50017.1	81139.5	89933.8	36654	94841.9	100772	80934.6	56598.5	9003.05	92874	90042.6	106420	97579.5	97861.2	27253.8	40975	89816.3	78646.9	28952.5	74563.5	71172.3	80999.4	45272.5	68249.1	99236.1	98665.6	79656.4	43213	67426.2	80183.5	71334.4	75370.8	76108	94948.9	94422.3	89089.8	66162.3	54545.8	54237.1	67483.6	71531.9	90830.3	30923.6
A2AAE1	K1109_MOUSE	Kiaa1109	Uncharacterized protein KIAA1109	251370	340863	263456	321144	250457	252643	326274	228821	274500	251083	132821	641541	761419	261229	192243	186791	220404	288800	194955	229827	224149	846868	1.00567e+06	215290	1050559	200782	195462	755920	262070	162946	248575	383022	306063	225493	176135	161963	246274	235491	293063	882917	307411	903667	190161	211333	242797	169769
A2AAJ9	OBSCN_MOUSE	Obscn	Obscurin	6156645	5.22491e+06	6.17754e+06	5349188	4.95975e+06	4.97194e+06	6.05524e+06	4.99132e+06	6.93873e+06	5.94422e+06	6559378	5676170	6.72243e+06	6006336	5.9688e+06	6.37848e+06	8.18508e+06	5018320	5.9149e+06	6859388	4.037e+06	6405363	4873420	5912811	4817588	4.5885e+06	3.41314e+06	4.34639e+06	5298234	6.19907e+06	5.77597e+06	5887590	4481514	5.28213e+06	5.42869e+06	5.28166e+06	4782958	5215910	6.48775e+06	5583008	6.20548e+06	4874897	4530991	5.51764e+06	5056783	3368956
A2ADY9	DDI2_MOUSE	Ddi2	Protein DDI1 homolog 2	597181	571091	622368	562004	553568	568016	587562	539909	603198	581828	501535	528083	846068	605360	531050	514405	565931	571224	554142	557491	617188	624627	613580	658825	636416	596657	560805	548903	579994	666700	580266	617851	648270	559662	555909	606271	608401	583580	644987	576633	541845	582804	549551	550971	613684	516780
A2AFR3	FRPD4_MOUSE	Frmpd4	FERM and PDZ domain-containing protein 4	51621	49168.3	73082.8	56343.7	36929	61249	37877.9	38909.3	48734.2	37395.9	29493.9	34359.4	58177.1	52215.7	33220	35865.1	63745.9	39224.6	44987.5	57427.6	45933.6	56511.4	41410.7	47551.6	37443.9	39436.2	131243	49846.6	130159	62342.3	50034.6	42825.9	52147.9	43000.1	44207.4	32847	74347.3	45749.8	39095.9	45385.8	46252.2	30316.8	48432.2	38516	40227	82655.6
A2AG50	MA7D2_MOUSE	Map7d2	MAP7 domain-containing protein 2	908505	512927	524484	475877	789292	512515	469089	742103	632167	702685	893955	611760	644019	1.60527e+06	631097	771573	761570	721419	789530	836476	641980	564132	566663	624044	910803	567794	833068	718812	781150	1905643	562791	549614	1.59062e+06	840072	476827	1.00919e+06	727216	581213	427684	1633063	1.71154e+06	573362	664755	668374	758531	833623
A2AGT5	CKAP5_MOUSE	Ckap5	Cytoskeleton-associated protein 5	3.39564e+06	4.11749e+06	3.87938e+06	3.87966e+06	3.52273e+06	3.54909e+06	4078644	3841846	4149578	3.43755e+06	4386914	4.11476e+06	3.50455e+06	4.16025e+06	3307046	3.76548e+06	4.6714e+06	3537311	3.71881e+06	3.36148e+06	4.06825e+06	3.87482e+06	4242816	3.89911e+06	3.77122e+06	3.36345e+06	4.52955e+06	3.2646e+06	3276520	3.78902e+06	3.83053e+06	4.77481e+06	3.97405e+06	3482016	3.22627e+06	4.44596e+06	4366139	3.28956e+06	3760871	4.0337e+06	3923090	3.92635e+06	3.55337e+06	4375201	3.41494e+06	4600678
A2AHC3	CAMP1_MOUSE	Camsap1	Calmodulin-regulated spectrin-associated protein 1	923432	712862	557437	816585	673045	711204	787513	658480	746090	874572	702089	767130	817543	690894	746082	2.62045e+06	559076	854546	719646	649322	672501	853446	705343	796074	680211	932461	709175	681976	627078	842239	580365	771543	707081	519976	712050	547564	751490	677296	532730	524050	573475	688827	726755	631306	816231	651497
A2AHG0	LZTS3_MOUSE	Lzts3	Leucine zipper putative tumor suppressor 3	739114	580471	777645	522856	687570	715600	729647	731108	674212	788724	502588	443524	653694	614032	652398	609074	646416	527557	693179	839457	485602	581635	679036	724354	793925	738518	676884	700910	472743	594926	603183	545150	620483	524380	750170	491862	622340	564457	667671	585295	503638	534219	681403	666686	554749	621483
A2AJA9	CI172_MOUSE	Gm996	Uncharacterized protein C9orf172 homolog	1.29602e+06	1.10229e+06	1.3743e+06	1.2449e+06	1.25983e+06	1.18438e+06	1.40212e+06	1.24515e+06	1.24363e+06	1.34444e+06	1.37107e+06	1.2648e+06	1.28246e+06	1.37071e+06	1.23974e+06	1.14417e+06	1233452	1.3854e+06	1.21531e+06	1.27105e+06	1.22763e+06	1.23662e+06	1.19639e+06	1.29585e+06	1.23526e+06	1.14476e+06	1.09215e+06	1069583	1353067	1.25369e+06	1.3877e+06	1.2065e+06	1.13744e+06	1.31731e+06	1.1046e+06	1.18509e+06	1105587	1.24857e+06	1.48786e+06	1.32233e+06	1.25733e+06	1.22569e+06	1.1101e+06	1.33857e+06	1.23942e+06	1.05133e+06
A2AJI0	MA7D1_MOUSE	Map7d1	MAP7 domain-containing protein 1	2.10769e+06	2.32618e+06	2242057	2.24238e+06	1942139	2.11235e+06	2.32639e+06	2161256	2544637	2.45126e+06	2.42123e+06	2.44648e+06	2.1363e+06	2.3289e+06	2342966	2.05707e+06	2.09048e+06	2.11798e+06	2.07558e+06	2272161	2.80384e+06	2492460	2.29804e+06	2.59655e+06	2.3717e+06	2.00668e+06	1.91336e+06	1.64712e+06	2.05562e+06	1.96601e+06	2226414	2.0885e+06	1.94449e+06	2125370	2.05399e+06	2.50429e+06	2.19845e+06	2.22476e+06	2.68662e+06	2.17222e+06	2.13859e+06	2.0416e+06	2.06738e+06	2.25489e+06	2.1099e+06	2320294
A2AKG8	FOCAD_MOUSE	Focad	Focadhesin	75394	130536	51094.2	42132.9	57647.1	63294.7	69537.7	74571.6	117895	50470.3	84322.4	81570.2	67096.1	80351.2	81178.2	128146	46279.5	85891.4	81761.1	44088.8	783505	60537.9	73549	108611	79614.6	55195.9	342111	63813.4	58050.7	86857.8	39922.7	56453	107370	264351	122151	74066	115453	72308	37080.7	59610	57041.4	134007	69308.7	44449.1	88457.2	66442.6
A2ALK8	PTN3_MOUSE	Ptpn3	Tyrosine-protein phosphatase non-receptor type 3	45025.4	73612.8	63022.8	58878.5	87793.1	56492.1	68894.6	78722.1	56797.5	194994	71001.6	44524.7	210619	72905.9	79157.5	181325	69444.8	84471.9	70793.1	59749.4	115542	46616.5	70053.7	47896.3	171060	116273	65555.4	50337	60075.7	47903.6	76858.7	58516.7	67607	108500	103142	83827.9	74066.7	94706.2	93778.3	107175	211636	63336.5	154824	110037	118571	144782
A2ALS5	RPGP1_MOUSE	Rap1gap	Rap1 GTPase-activating protein 1	1.70056e+06	1.94838e+06	1.54043e+06	1.97835e+06	1.49336e+06	1.68009e+06	1.81994e+06	1.84947e+06	1.6198e+06	1.58449e+06	1.62819e+06	1.56028e+06	1.58026e+06	1.62402e+06	1583125	1.67633e+06	1.65259e+06	1587380	1.57903e+06	1697841	1.75694e+06	1.57849e+06	1.64763e+06	1.58343e+06	1.62234e+06	1.32737e+06	1.41016e+06	1.66621e+06	1643323	1.40006e+06	1.58705e+06	1.90262e+06	1427227	1.61046e+06	1.57068e+06	1.57747e+06	1.58977e+06	1777907	1.66578e+06	1.58169e+06	1.71877e+06	1558194	1.78685e+06	1.6437e+06	1.73025e+06	1500531
A2ALU4	SHRM2_MOUSE	Shroom2	Protein Shroom2	897267	850860	923370	842088	840005	892009	936190	864115	946416	871302	791355	856388	844636	986337	891339	780571	1.07446e+06	924756	909153	850792	812376	799168	807322	835511	849360	839488	899055	799885	796270	840241	793295	829559	820602	867722	881161	769916	774271	849268	981954	968461	828176	803720	810583	1.05122e+06	952787	916740
A2AN08	UBR4_MOUSE	Ubr4	E3 ubiquitin-protein ligase UBR4	2.62349e+06	3.03884e+06	2.81135e+06	2.69096e+06	2.3535e+06	2.48857e+06	3.32279e+06	3.10296e+06	2.74556e+06	2701866	2.49508e+06	2.51221e+06	2.59421e+06	2.50434e+06	2418249	2.55048e+06	2.67221e+06	2.61475e+06	2572561	2.78614e+06	2.65743e+06	2.52242e+06	2.81187e+06	2.78165e+06	2.69023e+06	2716231	2.67432e+06	2.66986e+06	2649840	3.27425e+06	2.67167e+06	2669856	3.0039e+06	2720227	2.36832e+06	3.07541e+06	2.69548e+06	3.1689e+06	3.17079e+06	2.82256e+06	3.07312e+06	2.46016e+06	2608605	2.60702e+06	2.63092e+06	2.66265e+06
A2ANU3	SYNG1_MOUSE	Syndig1	Synapse differentiation-inducing gene protein 1	41218.9	53372.1	78283.8	22697.8	62846.4	61059.1	38197.5	42262	38938	35875	58444.6	32698.5	41833.7	70146.6	55906.8	40583.6	64657.5	26586.6	43763.2	36848.7	47386.1	27514.3	28625.7	48267.1	207116	31448.5	36085.6	16138.8	43929.8	31527.3	35214.2	37224.5	16617	33914.3	23995.9	71301.5	48924.7	40144.1	48364.8	56674.3	39237.1	27640.7	37255.5	52690.6	689543	34271.6
A2AP18	PLCH2_MOUSE	Plch2	1-phosphatidylinositol 4,5-bisphosphate phosphodiesterase eta-2	658731	530599	549399	592195	589416	626474	604662	643074	639126	744954	632678	564595	576826	605218	563614	579005	501131	537524	689395	560378	884086	564170	643639	580867	680876	834738	977744	870318	707433	541881	622850	648628	557664	600089	542248	518786	602901	796158	599648	604354	637722	576444	724287	512543	725348	735603
A2APV2	FMNL2_MOUSE	Fmnl2	Formin-like protein 2	777479	1.06158e+06	758128	1.02577e+06	923960	855262	784625	689558	929048	994001	656219	773469	813717	652855	846399	728481	760719	941224	635048	830321	950953	772738	892214	1.01843e+06	768289	867554	613611	772891	572098	936769	890763	808416	858684	930269	898787	675136	861550	1.05176e+06	684470	968494	932970	755008	741267	804691	750063	707038
A2APX8	SCN1A_MOUSE	Scn1a	Sodium channel protein type 1 subunit alpha	1.51013e+06	1.40157e+06	1.54506e+06	1.5811e+06	1.5647e+06	1.30866e+06	1.60106e+06	1.76295e+06	1.5384e+06	1426967	2.45492e+06	1.47519e+06	1.47344e+06	1.59042e+06	1.36247e+06	1426712	1537211	1.67555e+06	1547249	1.3644e+06	1216256	1.34437e+06	1.42683e+06	1.37792e+06	1.64411e+06	1.2424e+06	1.5127e+06	1.2599e+06	1.41132e+06	1.30566e+06	1.46648e+06	1.37162e+06	1.27392e+06	1.66604e+06	1.69985e+06	1.39193e+06	1.35542e+06	1.7005e+06	1.48145e+06	1.66374e+06	1647479	1.44818e+06	1.29007e+06	1.771e+06	1.61717e+06	1.48129e+06
A2APY7	NDUF5_MOUSE	Ndufaf5	Arginine-hydroxylase NDUFAF5, mitochondrial	159944	166545	154425	128776	145798	148739	140290	125181	183186	172668	124822	153769	171531	196602	144087	127050	168297	105940	151524	142204	128982	151763	142523	153992	101663	124053	136363	143825	129173	169177	165645	166404	178671	145169	136056	141972	131869	176454	110902	96637	148267	152895	140437	172071	179011	142459
A2AQ07	TBB1_MOUSE	Tubb1	Tubulin beta-1 chain	85692160	78093080	69842544	81391360	82777360	75645136	78887584	72821280	84162384	75913992	78058648	83275360	81178296	75078528	78212880	72108224	74468768	58134760	70845176	83405800	100452160	78854808	79654056	73404952	79348112	75841464	74333056	71176616	76099400	81880736	77880960	80897304	76854544	76213976	74702168	80161848	75571544	73661368	69149704	80188000	77444360	79701568	75447576	78013664	73069224	79556176
A2AQ19	RTF1_MOUSE	Rtf1	RNA polymerase-associated protein RTF1 homolog	321616	347198	346443	319990	384710	492902	345468	533275	391056	202718	344951	401027	359017	374016	364629	374922	341904	344458	595523	384142	355984	328613	359271	310799	571931	282157	515568	225166	398079	334494	442939	540302	345355	380768	328565	289612	547761	421197	413260	403174	378649	487940	520563	337666	348551	401123
A2AQ25	SKT_MOUSE	Skt	Sickle tail protein	2.27889e+06	2.11548e+06	2.39882e+06	2.2273e+06	2.03396e+06	2.053e+06	2197894	2.23525e+06	2179245	2.3273e+06	2.41549e+06	2.08796e+06	2.07808e+06	2.33265e+06	2281109	1.93672e+06	2.30447e+06	2.1609e+06	2230897	2.09239e+06	2.16398e+06	2.15798e+06	2.0991e+06	2.22746e+06	2.39601e+06	1.95244e+06	1.84986e+06	2.08661e+06	2.16368e+06	2295355	2.27041e+06	2108913	2.2436e+06	2127226	2136727	2.2772e+06	2329552	2.34266e+06	2.42112e+06	2294120	2.18468e+06	2110809	2.25574e+06	2.29468e+06	2276688	1899668
A2AR50	RGPS1_MOUSE	Ralgps1	Ras-specific guanine nucleotide-releasing factor RalGPS1	50715.9	35863.6	37590.5	36099.3	48276.2	37037.8	29806.8	30098.3	33318.6	30370.1	24739.6	33100.9	38559.2	40168.9	85072.8	27230.3	29061.7	79192.8	31832	27731.3	40766.8	49669.2	71850.6	38225.3	42254.5	37242.9	34048.6	30104.3	30843.6	35371.2	36168.5	41231.1	33222.7	39361.9	31096.5	35596.4	32355.2	43432.6	40732.8	43693.4	40992.2	44576.6	25239.6	37542.8	63164.1	23980.7
A2ARP1	VIP1_MOUSE	Ppip5k1	Inositol hexakisphosphate and diphosphoinositol-pentakisphosphate kinase 1	761277	196749	421149	202368	169102	180998	539817	358969	418958	439817	568352	213008	410203	186082	769169	420740	156436	186013	535602	362786	368344	419239	485527	827141	196391	174111	174754	215921	182387	197086	459437	443003	193383	425313	165796	422941	373207	539858	187351	218082	185416	185380	450525	214054	864726	391497
A2ASQ1	AGRIN_MOUSE	Agrn	Agrin	2.35918e+06	4261168	5319666	5.23101e+06	2.22684e+06	1.96554e+06	1.06553e+06	5.11146e+06	3.48062e+06	3.64076e+06	1.54301e+06	714707	2.29006e+06	5.54004e+06	1.94889e+06	4.43408e+06	3.17995e+06	5.49148e+06	5434506	6432919	800848	4.66451e+06	4.71762e+06	2.31895e+06	1.15475e+06	1.57558e+06	818675	788202	2.63102e+06	5032111	823136	4.98678e+06	5.15733e+06	1.8093e+06	1.94332e+06	5654469	1.83946e+06	5670215	6.13514e+06	2.21342e+06	864214	701277	4.86714e+06	3.09002e+06	1.58925e+06	751784
A2ASZ8	SCMC2_MOUSE	Slc25a25	Calcium-binding mitochondrial carrier protein SCaMC-2	441348	734880	473520	464494	715104	420880	385000	579134	432200	629520	420255	497923	418690	494394	383730	594821	632370	663725	352482	481771	424174	509530	622061	650938	684413	332650	606636	350358	435255	638557	675707	424374	596303	448718	375156	445896	469696	440539	393373	456497	461176	462278	593844	887688	420134	655537
A2AUM9	CE152_MOUSE	Cep152	Centrosomal protein of 152 kDa	761170	748820	788899	764433	756110	741597	792075	746974	779086	688706	732448	804073	814963	825652	731375	686063	770881	718452	723672	578175	764063	726068	753274	820424	741379	629820	484838	605600	606548	734141	766934	817175	821179	797649	846877	710730	773537	808897	869898	839415	746701	692724	606550	809415	638037	549407
A2AWA9	RBGP1_MOUSE	Rabgap1	Rab GTPase-activating protein 1	682817	667536	614178	613651	594504	635867	728015	599947	568636	656246	742792	769616	623243	626272	591346	568625	634685	811931	614699	615851	728158	600549	627901	611691	692696	846830	678990	652817	610477	719781	671864	619472	666878	608293	612816	766289	661160	614629	624414	640915	640216	634789	646464	629795	698946	714335
A2AWP8	ARGAL_MOUSE	Arhgef10l	Rho guanine nucleotide exchange factor 10-like protein	53426.8	87356.2	68321.2	85666.2	41507	31517.9	51409.2	211004	85262.8	63097.8	69891.4	63216.5	91924	78355.4	211596	54733.2	48199.4	82230.6	39235.5	84731.6	53035.3	49150	75806.7	55938.4	56331.9	53595	47067.2	43187.4	42264.1	22392.6	37666.8	76115.5	34846.7	31546.1	35169.6	32134	45646.2	76696.7	64661.1	26959.2	54497.6	53041.1	76043.8	38207.4	97657.5	69773.8
A2BDX3	MOCS3_MOUSE	Mocs3	Adenylyltransferase and sulfurtransferase MOCS3	1.52739e+06	1.24887e+06	1.39511e+06	1.4772e+06	1.34462e+06	1.44697e+06	1.26416e+06	1616601	1.31623e+06	1.58106e+06	1.32448e+06	1.289e+06	1.30648e+06	1.27493e+06	1.33996e+06	1.16676e+06	1.40603e+06	1.34843e+06	1.34809e+06	1.35486e+06	981152	1.29471e+06	1.24598e+06	1.5463e+06	1516511	1.39667e+06	1235840	1.29778e+06	1.54437e+06	1.44793e+06	1.09042e+06	1.35965e+06	609098	1.4141e+06	1.25022e+06	1.23621e+06	1364747	1449817	1573357	1.36875e+06	1.45252e+06	1.23436e+06	1.34078e+06	1.05296e+06	1.60823e+06	1.33395e+06
A2CG49	KALRN_MOUSE	Kalrn	Kalirin	1.77175e+06	1.60828e+06	1.53667e+06	1507393	1.38154e+06	1.33654e+06	1.50505e+06	1.5156e+06	1.47563e+06	1.44176e+06	1.58839e+06	1.65764e+06	1.61803e+06	1.68159e+06	1.45346e+06	1.29744e+06	1.64344e+06	1.58387e+06	1.58508e+06	1.3121e+06	1.70061e+06	1554743	1.54918e+06	1.69385e+06	1542894	1.35232e+06	1.20551e+06	1.27535e+06	1.38813e+06	1.68924e+06	1.60923e+06	1.4721e+06	1.865e+06	1.62447e+06	1.44597e+06	1.462e+06	1.52254e+06	1.55404e+06	1.78254e+06	1.66673e+06	1.63712e+06	1.37834e+06	1378341	1.66334e+06	1.43436e+06	1.68544e+06
A2RSJ4	UH1BL_MOUSE	Uhrf1bp1l	UHRF1-binding protein 1-like	928521	836352	810920	725363	542739	558257	563744	426007	468591	776164	527009	663602	881437	471235	547111	506548	574357	561360	524139	912873	596475	683325	714948	485471	574992	369915	360826	558031	583837	414976	418226	511561	502130	613560	523217	470072	513391	712316	583062	952849	443360	576511	480626	489860	533358	622087
A2RSQ0	DEN5B_MOUSE	Dennd5b	DENN domain-containing protein 5B	217158	201662	149686	197185	124663	210223	159074	138424	113418	180221	103395	201813	107247	106860	108894	110942	109879	154711	163387	68729	85772.4	197551	133904	181656	173647	78273.1	168774	90049.1	149491	199625	105628	176315	202860	85405.8	96027	180433	168451	109515	88625.5	72588.6	82980.5	122142	225099	185264	101996	111593
A2RSX7	TYW5_MOUSE	Tyw5	tRNA wybutosine-synthesizing protein 5	12620.5	12459.6	18637.4	17192.6	13790.2	8774.58	9864.96	8874.11	13128.9	10079.3	7753.07	16303.4	13000	10597.9	16490.6	9312.1	8464.62	14029.1	9448.64	4894.63	10131.8	10602.3	16817.8	15201.6	11179.9	10174.2	7932.6	12902.3	7337.69	14436.6	17722.6	9864.96	13748.2	13086.3	6990.13	8465.35	7550.31	10594.9	4728.29	12179.5	11180.9	12784.2	11924.9	13586.5	8552.65	11038.1
A2RT62	FXL16_MOUSE	Fbxl16	F-box/LRR-repeat protein 16	1.12952e+06	1091068	1.21871e+06	1.22279e+06	1.22403e+06	1.27273e+06	1321870	1.22962e+06	1.18602e+06	1.22291e+06	1.3278e+06	1.28016e+06	1239593	1.26383e+06	1.1919e+06	1.22682e+06	1.24939e+06	1311547	1.28199e+06	1.41355e+06	1209150	1.18553e+06	1.2203e+06	1.27731e+06	1.26513e+06	1.2509e+06	1.18476e+06	1.17817e+06	1.2916e+06	1.16029e+06	1.30825e+06	1340630	1.29382e+06	1.57198e+06	1.28462e+06	1.76344e+06	1.29996e+06	1.28194e+06	1.28416e+06	1.18269e+06	1.23464e+06	1.16581e+06	1.15042e+06	1.26993e+06	1.25327e+06	1.23052e+06
A3KMP2	TTC38_MOUSE	Ttc38	Tetratricopeptide repeat protein 38	60740.2	117974	145883	56220.3	120880	100910	113714	110151	96011.7	191785	119597	89346.3	57948	190513	114884	118840	143084	88991.2	133734	120694	65408.9	82846.4	113676	283886	51114.9	137337	119369	64652.3	130432	157442	82031.9	61411.3	57214.9	94259.9	144388	52903.6	139129	92089.4	100730	58247.9	62291.5	118909	112222	102172	108415	140538
A4FUP9	GL1D1_MOUSE	Glt1d1	Glycosyltransferase 1 domain-containing protein 1	30221.3	42694.9	35568.7	26223.1	33076.5	26708.6	28641.7	28570.5	35835.7	32760.5	31059.5	33344.7	48854.7	47085.1	29438.3	30252.1	28428	30150.2	37467.4	26875.5	38436.4	36187.7	39257.8	37417.2	34653.6	25820.2	45153.3	29751.9	22457.1	39486.2	32976.9	30967.5	34475.3	31828.6	25860.6	37326.5	28520.1	35243.4	28734.8	35844.7	32666.6	33714.5	34618.5	37146.5	33052.2	27879.8
A6H5Y3	METH_MOUSE	Mtr	Methionine synthase	29003.5	85953.4	31455.3	64151.2	28201.2	112695	31184.9	30936	77232.9	79057.1	159089	34599.6	22644.5	25023.6	28360.8	82239.9	84492.7	71775.8	96014.8	84813.5	76585.6	68371.6	27200.6	89582.9	32163.4	73744.6	31952	72638.2	74508.1	59117.1	67716	33746.2	85889.6	117060	39994.5	43564.9	83249.4	19842.6	68463.8	58528.3	71867.6	30094.2	27853.8	37723.1	82581	52866.9
A6H5Z3	EXC6B_MOUSE	Exoc6b	Exocyst complex component 6B	582839	548417	526683	550154	759535	783484	783367	640654	510486	716603	879817	519356	522018	526753	490296	672012	667704	853196	570471	852124	591991	499173	581467	630852	801563	806790	600024	922624	804357	612206	538928	518359	639717	620538	564657	993339	694549	551599	710284	600783	521661	546867	744306	821992	610427	533583
A6H611	MIPEP_MOUSE	Mipep	Mitochondrial intermediate peptidase	733382	602672	524126	342890	343702	383183	4804518	491654	891401	717016	554865	747076	445650	4.07175e+06	434169	276966	990381	3.68951e+06	426106	766484	5827980	541574	423236	718806	981108	386702	354195	466197	294258	1139193	267572	4.95424e+06	948712	352489	590260	754793	573717	710530	396354	459670	508078	462748	390324	4.51097e+06	496596	254760
A6H630	ARMT1_MOUSE	Armt1	Protein-glutamate O-methyltransferase	423561	394539	409392	371695	380585	349066	382376	424520	403836	412557	425003	402982	392456	431464	389224	382114	430675	438922	406093	408449	389336	399608	364390	398073	441110	375459	379640	373065	393140	416364	373370	427402	394432	422782	402781	418464	413175	423722	457278	405239	386231	390829	370574	401254	411308	424583
A6H6A9	RBG1L_MOUSE	Rabgap1l	Rab GTPase-activating protein 1-like	225838	221415	261388	243506	263233	253981	256241	292053	324902	254279	265227	268494	238867	227919	286161	225426	248976	263403	243520	246383	225431	274546	264343	306877	260093	247121	257187	281965	259784	237180	243111	280439	246413	277758	264516	240163	260021	249918	280147	230266	228914	243136	232214	341098	268198	346294
A6X8Z5	RHG31_MOUSE	Arhgap31	Rho GTPase-activating protein 31	61952.5	75401.9	67020.5	58207.5	84751	85455.6	69419.2	40564.3	99294	106393	67323.2	95813.2	64878	65267	60750.6	74990.4	86320.8	102959	67007.3	86665.1	54728.4	107868	100742	54191.9	83583.7	35109	68394.1	40721.7	70613.9	64389.2	99562	48263.9	87860.3	100057	80074	32255.6	46680.7	90509.2	80948.5	35251.2	68970	82889.7	30663.4	73685	88453.5	54762.8
A6X935	ITIH4_MOUSE	Itih4	Inter alpha-trypsin inhibitor, heavy chain 4	86922.7	121063	71715.4	77227.1	59590.3	123851	90029.5	117438	56067.3	40185.2	58218.9	140934	73381.1	208412	72981.7	92679.9	150238	139105	136735	91742.5	162862	64846	62488.7	56946.8	51511.1	82392.5	378437	54352.9	51109.8	206435	61887.9	61989.2	125858	76750.7	113772	150752	100160	166597	365284	98756.7	51418.1	76135.6	56726.8	58904.9	315638	491960
B0F2B4	NLGN4_MOUSE	Nlgn4l	Neuroligin 4-like	273564	260082	217684	256843	211734	208921	200524	184866	269902	208938	259395	291062	287188	262573	299381	229619	195431	246159	261556	242042	232793	294688	238961	258732	274808	162038	168893	180602	252130	193417	263878	274085	292765	285374	263414	232935	163776	275426	274908	248173	275061	279390	275340	239533	288270	215337
B0V2N1	PTPRS_MOUSE	Ptprs	Receptor-type tyrosine-protein phosphatase S	2015617	2.2691e+06	1.85742e+06	2.24884e+06	2.47422e+06	2340672	1.9847e+06	1.82801e+06	2442426	2.4066e+06	2.1818e+06	2.01123e+06	2.35763e+06	2.06223e+06	1.90204e+06	2.22525e+06	1.97523e+06	1.84672e+06	1.89091e+06	1.8954e+06	2.47905e+06	1.92206e+06	1.9704e+06	2.58238e+06	1.92949e+06	2.5664e+06	2.06451e+06	1.99559e+06	1.95541e+06	2.07562e+06	2.06306e+06	2.5864e+06	2.59962e+06	2.01394e+06	1.94781e+06	1.93836e+06	2353068	1934146	1.91162e+06	1.95858e+06	2.4344e+06	2.46462e+06	1.96853e+06	2.37178e+06	1982718	1.93703e+06
B1AR13	CISD3_MOUSE	Cisd3	CDGSH iron-sulfur domain-containing protein 3, mitochondrial	165179	172798	185415	155555	165322	159976	175550	185970	178692	194745	156155	163245	172519	184609	170322	161084	183876	165022	181184	170677	170445	162463	178686	171327	167237	159323	164208	171981	156575	171987	152939	161374	168209	178706	162343	184513	185719	173913	187224	154714	137677	146888	189368	168882	183440	151405
B1AS29	GRIK3_MOUSE	Grik3	Glutamate receptor ionotropic, kainate 3	303120	302206	201283	264196	206677	194013	222298	133833	176197	182935	162073	232513	235220	170603	195723	244803	206555	176366	144438	303437	211020	261105	284936	228984	178525	158910	156543	187935	173157	242919	250050	223237	242866	211052	135121	197585	212583	154232	490285	154589	252167	227186	241318	473507	192864	192016
B1AVZ0	UPP_MOUSE	Uprt	Uracil phosphoribosyltransferase homolog	106278	86277.7	104161	113755	141999	134086	145924	114934	99143.7	79705.9	122409	100342	80228.3	145023	72168	120225	102515	113657	99290.5	118109	143016	144022	113270	94328.6	153209	164622	99152.5	131763	93252	109606	99504.7	102451	130308	73280.8	94696.9	158930	105975	108637	146427	78456.3	132400	123476	134075	130239	209385	100431
B1AXH1	NHSL2_MOUSE	Nhsl2	NHS-like protein 2	167315	92714	69791.5	171815	120970	90338.1	105021	162902	152240	93807.9	98021.1	108672	119786	209000	139813	95851.5	109787	80198	94956.3	100394	134557	114546	175184	134517	124482	119456	218660	126129	94121	92704.4	92918.1	195790	83632.3	171506	129776	87210.4	155748	99236.4	101612	95471.1	103362	186473	114214	79852.7	105808	106257
B1AXP6	TOM5_MOUSE	Tomm5	Mitochondrial import receptor subunit TOM5 homolog	943876	772903	921564	853136	2.92955e+06	790844	810582	885534	910476	827732	827866	2.50047e+06	753719	802640	815736	681631	3.35336e+06	800553	851602	778375	750545	754847	785537	829372	757697	733743	740263	688978	665542	905884	785663	789934	618770	643367	616314	769250	903560	3699316	866801	836018	2.86937e+06	716962	2.97117e+06	3431394	764187	775630
B1AXV0	FRS1L_MOUSE	Frrs1l	DOMON domain-containing protein FRRS1L	312949	384158	400004	345726	318948	324571	341848	351578	351216	307997	331502	355053	363521	361118	319574	300828	310918	364386	329995	267328	275635	363963	360695	291916	334235	339715	303177	274502	347982	333208	372919	311573	373050	362051	361638	322226	301898	326336	353920	340187	351176	375007	329613	294805	289480	282921
B1AY13	UBP24_MOUSE	Usp24	Ubiquitin carboxyl-terminal hydrolase 24	800590	910038	663751	1.0114e+06	890714	986742	815293	755478	808847	967772	1.1422e+06	1362591	647590	701959	606415	689037	668920	679446	868573	681607	1.51475e+06	785878	845991	952930	600843	537690	1078166	859564	845430	1.07928e+06	626204	868805	905039	692978	784206	1.076e+06	710864	726892	939130	696437	857029	1.22401e+06	654975	783435	842186	847308
B1AZA5	TM245_MOUSE	Tmem245	Transmembrane protein 245	121650	121959	97582.3	106757	118437	114619	167615	134515	159390	106333	210963	165823	165883	145359	114548	104664	184170	106460	139906	136871	129768	126917	103676	162409	111371	100979	121943	131192	119898	188644	160477	105984	109432	112180	121834	117872	136592	110289	192136	161458	200579	96063.9	119933	144455	162141	131437
B1AZI6	THOC2_MOUSE	Thoc2	THO complex subunit 2	81099.4	95626.6	91325.7	89446.4	124790	105084	84383.7	93617.3	113946	119566	121301	89448.4	90306.9	130627	105380	190396	155454	103313	117137	114641	90734.5	67358.2	107257	99354	129328	124344	97228.1	90302.1	107684	91543.8	102437	141273	105636	153935	187566	114526	132357	86848.4	126583	111357	125774	123867	94284.8	99286.7	70737.5	101365
B1AZP2	DLGP4_MOUSE	Dlgap4	Disks large-associated protein 4	912147	1.13547e+06	957358	952598	951616	899119	927612	1.03162e+06	885152	942536	1.68336e+06	862324	940990	992077	901977	821242	928592	1.71556e+06	963273	864255	887438	930462	997476	1.01288e+06	947565	948429	921720	875405	952233	858887	932653	1.65763e+06	882557	911803	923325	1.02089e+06	900674	956337	1.05968e+06	938870	1.82209e+06	1.00171e+06	886054	896234	1.72908e+06	925421
B2RQC6	PYR1_MOUSE	Cad	CAD protein	488852	1.93015e+06	1.909e+06	1.90906e+06	547983	1.96865e+06	884022	536310	514748	2097015	1.93089e+06	1971799	1.86838e+06	519483	1.66436e+06	507638	511863	619498	1.94305e+06	559747	659504	595105	2.0659e+06	2.08999e+06	2.0788e+06	1.89178e+06	715470	591538	1.85173e+06	625342	2.04888e+06	561473	1.92576e+06	2.07235e+06	2.05553e+06	526229	607560	523853	575417	1.86559e+06	508790	1963769	1.84512e+06	573315	599584	1.66542e+06
B2RR83	YTDC2_MOUSE	Ythdc2	Probable ATP-dependent RNA helicase YTHDC2	252814	180795	510447	299907	207863	243938	121517	186759	188138	349635	327361	249936	153699	225265	267806	214882	344077	273218	204757	214507	241451	173050	222411	241679	341337	171066	156886	393954	151969	349158	233287	219987	230223	333100	213061	283541	190266	295778	237159	134535	186993	154112	278972	384365	190241	233002
B2RRD7	BRPF1_MOUSE	Brpf1	Peregrin	201593	195335	189343	201176	159822	177058	199428	198384	262611	195680	236584	247391	213583	185788	225485	276379	251832	229502	198100	219101	138403	220243	212542	171573	185367	181279	149643	172260	190303	229102	253416	262146	231309	215374	224595	199793	191360	169507	173822	199296	253703	204632	182977	202805	159267	165293
B2RRE7	OTUD4_MOUSE	Otud4	OTU domain-containing protein 4	58048.6	87563.8	85136.2	90634.5	62384.5	64814.5	81396.1	62420.6	53741.2	79454.8	60128.5	89284.1	72777.9	77525.6	53846.4	64739.3	98648.9	74304.3	58940.2	121043	91859.9	110042	60468.4	55867.8	58055.1	63078.3	93628.9	55533.4	79812.1	52372.6	54659.9	84098.2	104570	69899.6	50677.7	85328.8	48368.2	56016.4	71272	62333.4	55484.4	61281.8	56723.8	70375.5	109698	64985.6
B2RSH2	GNAI1_MOUSE	Gnai1	Guanine nucleotide-binding protein G(i) subunit alpha-1	11361425	10952018	10461524	11727450	11418531	17320922	18657872	11838986	11161532	10931895	19570180	11732402	10808557	10542507	10278141	11668195	10870820	14535460	11054053	11916808	13073369	11161944	11900648	11758300	12057711	12005816	11663906	21706606	19045474	10600998	11098803	11682580	11258081	11310334	11326389	12887890	12319054	10791645	19806578	11707098	11687310	11548749	10927256	11399039	11430387	12916883
B2RUJ5	APBA1_MOUSE	Apba1	Amyloid-beta A4 precursor protein-binding family A member 1	575729	643156	656517	872553	696730	847140	901172	928044	657070	699794	751926	817489	817254	618874	780334	698264	806595	666963	850599	871405	881565	692223	744442	953185	718681	735460	590118	763390	925163	609114	869618	795796	714459	651325	1.16948e+06	683321	696793	698659	826615	646396	758506	837781	713017	733589	685543	702389
B2RUR8	OTU7B_MOUSE	Otud7b	OTU domain-containing protein 7B	160255	264755	175065	180752	148740	166332	151211	161028	120658	161242	146128	223453	249684	235558	116660	198404	290280	186590	131907	247158	124316	218390	178548	243294	272815	208533	119785	106028	106640	127055	142062	276589	148787	127167	141082	131493	189343	203743	228260	120905	130287	187224	268808	243818	237717	115208
B2RXC1	TPC11_MOUSE	Trappc11	Trafficking protein particle complex subunit 11	274820	347922	348623	927668	757759	706227	503449	536460	766572	593792	340940	804796	368654	567878	487399	552570	536375	391017	390900	511187	1.15971e+06	356768	663693	874690	557941	536973	547569	313296	286787	438284	407307	307986	577362	611637	418216	492458	520858	335187	479371	348037	468138	449650	440128	485131	860095	749488
B2RXS4	PLXB2_MOUSE	Plxnb2	Plexin-B2	769820	732473	837363	895474	3.10659e+06	1.03045e+06	4457845	5.8115e+06	2.40298e+06	4.30765e+06	5224591	907032	2.89967e+06	745314	2585353	3.56226e+06	4.18509e+06	4.58535e+06	2.41564e+06	3410574	2400386	3.27917e+06	1001887	4.05132e+06	3.38253e+06	1.58473e+06	2.92309e+06	3724529	3.89666e+06	4.09234e+06	860989	899473	2.8808e+06	4.03095e+06	4.53562e+06	923890	3770048	3.63741e+06	4.49224e+06	795376	825345	1.05609e+06	963108	3.5374e+06	4312274	3624103
B2RY56	RBM25_MOUSE	Rbm25	RNA-binding protein 25	554321	621091	691340	662603	607856	734140	760007	538994	1.10288e+06	1.46505e+06	849984	873482	704698	939897	506473	668052	631371	1.03443e+06	615735	1.04023e+06	914211	519432	1.15601e+06	726354	497224	625820	528100	935495	634563	638139	677550	836895	721442	746837	708884	860530	628991	741480	707688	1.12662e+06	728282	599595	596325	982572	559811	565290
B5TVM2	ILDR2_MOUSE	Ildr2	Immunoglobulin-like domain-containing receptor 2	306141	245245	236637	321355	519587	351426	367531	335886	271808	322355	301021	430069	280401	294594	303517	282009	334995	333487	315621	317611	335681	254306	278453	294571	353907	407847	439704	357919	333377	258993	296517	294605	265283	330458	284524	328320	299528	337875	346061	244603	268767	311728	335985	273729	415381	387689
B7ZMP1	XPP3_MOUSE	Xpnpep3	Probable Xaa-Pro aminopeptidase 3	184851	154929	140414	226114	164661	202092	133810	146077	142363	104612	148966	202469	165485	169008	111264	124071	143243	146969	103104	130139	122540	138276	153701	134211	184652	153426	109186	112381	126541	162410	164628	163727	114039	143067	176918	138214	165204	194744	175203	125507	150854	161971	212769	163519	121946	127836
B8ZXI1	QTRT2_MOUSE	Qtrt2	Queuine tRNA-ribosyltransferase accessory subunit 2	30252.2	28354.5	31933.7	32570.4	34154.5	37235.1	39419.5	54795.7	33300.4	37217.1	35948.2	26875	33086.4	35313.1	29042.2	40547.4	36235	23567.3	46275.3	35487	28482.6	31800.9	32403.7	36483.2	37424.4	39972.3	54606.2	45976.3	35865.8	29477	32696.3	37936.4	32800.8	37557.1	33372.6	39153.1	44003	34518.6	33368.9	27710.2	30406.2	28648	38708.1	29475.4	42410.1	55645
B9EHT4	CLIP3_MOUSE	Clip3	CAP-Gly domain-containing linker protein 3	356008	202259	229825	425805	634818	282842	362558	393087	210105	311701	335803	262631	261570	185471	240438	231595	294786	279620	272475	300996	275518	277391	233470	296812	442767	370733	289838	279767	339155	688323	198012	898342	250146	250813	417447	340416	303807	298495	514713	182200	387299	477876	262434	834022	281248	290586
B9EJ80	PDZD8_MOUSE	Pdzd8	PDZ domain-containing protein 8	221520	226064	184160	225218	184118	552089	254468	884298	223558	256814	266868	297973	215057	517375	258055	255852	687489	154501	153622	146543	181261	247584	753403	323136	248954	187443	547593	148227	713891	147764	594162	254112	161264	259580	195043	666592	272010	202630	145107	499569	267292	226499	154856	755915	640128	609666
B9EJ86	OSBL8_MOUSE	Osbpl8	Oxysterol-binding protein-related protein 8	939055	902310	966502	842661	882100	913285	1.84821e+06	804717	847985	884327	752434	920810	897281	1.01461e+06	843076	863625	757891	820819	853410	972243	916986	858437	900715	811998	858812	724988	754601	783939	759232	938852	869841	991660	853332	844495	845178	878632	813654	941688	790060	901051	836857	795826	753677	837610	900146	750480
B9EJA2	CTTB2_MOUSE	Cttnbp2	Cortactin-binding protein 2	1.19481e+06	1.0293e+06	1.23847e+06	1.18874e+06	1.13769e+06	1.19829e+06	1.21164e+06	1.14643e+06	1.03853e+06	1.24541e+06	1.16985e+06	1.06399e+06	1064149	1.2185e+06	1.01863e+06	1.05552e+06	1.12267e+06	1110927	1.09192e+06	1.15358e+06	1.15521e+06	982427	1.10836e+06	1.18766e+06	1.04204e+06	1.15355e+06	1.13119e+06	1.03731e+06	1118846	1104195	1.10218e+06	1.05311e+06	1.09017e+06	1.12208e+06	1183645	1.10852e+06	1.03801e+06	1.05542e+06	1.29538e+06	1.107e+06	1.1323e+06	1.17373e+06	1.11227e+06	1.02945e+06	1.34161e+06	1.11726e+06
B9EKR1	PRPTZ_MOUSE	Ptprz1	Receptor-type tyrosine-protein phosphatase zeta	13861882	16102107	10403566	12089140	13011622	13746211	9156951	12377255	11203121	13353287	12421658	16232700	12551234	12851571	8346169	10397203	8473692	12173516	12170225	13070213	14411775	10770747	13936921	9974741	13281286	12130384	12937044	13694886	11385987	15045802	10660319	11417495	13193526	9501317	12341616	13217071	14172956	13259903	13162359	14691058	13223558	13115091	11406617	13085478	12294033	11930499
C0HK79;C0HK80	ARXS1_MOUSE;ARXS2_MOUSE	Arxes1;Arxes2	Adipocyte-related X-chromosome expressed sequence 1;Adipocyte-related X-chromosome expressed sequence 2	60183.3	65377.9	58310.2	91324.1	70624.3	71134.7	61278.1	109986	69077	65363.8	206156	66076.5	61018.5	157981	56655.4	174166	175194	174391	54612.1	181183	158148	159143	60641.3	152369	163739	183333	72185.3	70358.4	51541.2	104943	67412.2	104174	164380	58964.2	179019	196054	190390	153320	45818.5	81864.9	62368.9	64699.1	157644	69894.3	58672.1	58908.3
C0HKD8;C0HKD9	MFA1A_MOUSE;MFA1B_MOUSE	Mfap1a;Mfap1b	Microfibrillar-associated protein 1A;Microfibrillar-associated protein 1B	176161	187796	132161	266126	438656	203346	187663	465146	428589	242900	210227	116839	183311	154051	202462	168743	479390	493683	211252	688267	265497	189169	375347	461445	427745	181518	536018	446974	269585	205152	382690	163643	409878	184657	429901	515578	604928	421209	363304	138190	142916	146528	191838	193568	453870	458495
C0HKE1;C0HKE2;C0HKE3;C0HKE4;C0HKE5;C0HKE6;C0HKE7;C0HKE8;C0HKE9;Q8BFU2;Q8CGP5;Q8CGP6;Q8CGP7	H2A1B_MOUSE;H2A1C_MOUSE;H2A1D_MOUSE;H2A1E_MOUSE;H2A1G_MOUSE;H2A1I_MOUSE;H2A1N_MOUSE;H2A1O_MOUSE;H2A1P_MOUSE;H2A3_MOUSE;H2A1F_MOUSE;H2A1H_MOUSE;H2A1K_MOUSE	Hist1h2ab;Hist1h2ac;Hist1h2ad;Hist1h2ae;Hist1h2ag;Hist1h2ai;Hist1h2an;Hist1h2ao;Hist1h2ap;Hist3h2a;Hist1h2af;Hist1h2ah;Hist1h2ak	Histone H2A type 1-B;Histone H2A type 1-C;Histone H2A type 1-D;Histone H2A type 1-E;Histone H2A type 1-G;Histone H2A type 1-I;Histone H2A type 1-N;Histone H2A type 1-O;Histone H2A type 1-P;Histone H2A type 3;Histone H2A type 1-F;Histone H2A type 1-H;Histone H2A type 1-K	26911826	30373514	28928268	31333032	26756530	31538280	27171566	33088596	37082648	32646380	30212132	28730644	32880286	22876546	34743060	33463986	34854944	30198994	35343040	37390608	28843880	34672184	30892822	34034208	31445762	25778576	22682710	32743820	31832962	33572052	27761584	33570472	30493932	28109678	26126772	30639596	30703244	40759896	34426192	26188398	29583560	24768304	28793886	29785948	25680030	23388744
D3YVF0	AKAP5_MOUSE	Akap5	A-kinase anchor protein 5	6226236	7.16345e+06	5040258	4842592	4.62485e+06	4.09467e+06	5995513	4.42736e+06	4337477	5.79323e+06	4.4215e+06	4793073	4709208	4916194	4144405	3.29021e+06	4765467	7781390	4.40457e+06	4.3669e+06	4968925	4.26746e+06	7.31274e+06	5.08465e+06	4.65784e+06	5725554	4.49198e+06	4744164	7.60988e+06	4.41825e+06	3.81685e+06	5338749	6.59532e+06	3.94058e+06	3.6019e+06	4517371	3.33984e+06	3.61878e+06	5042599	4.07251e+06	5404262	4011977	3686031	4516895	5.08441e+06	5051609
D3YXK2	SAFB1_MOUSE	Safb	Scaffold attachment factor B1	1.00731e+06	1.07504e+06	980582	899376	1.88023e+06	2.18095e+06	1.32814e+06	1.37125e+06	900290	942909	2.68147e+06	2.19866e+06	819026	898615	844822	761945	847345	1.07733e+06	1089840	3.42514e+06	2.57868e+06	921972	1120029	1.18949e+06	960333	939197	1.73716e+06	865158	916726	1.04457e+06	983984	751421	955970	911764	927899	988249	732944	910518	1.13367e+06	1.93995e+06	1.02065e+06	1.01954e+06	921643	929179	959396	809603
D3YZI9	PGBD5_MOUSE	Pgbd5	PiggyBac transposable element-derived protein 5	303890	290963	303278	436142	304655	413864	366926	419450	327387	643206	338193	449254	417201	313252	416806	319768	427514	314272	307052	295545	323547	309470	403335	331988	415691	490229	447868	318301	327405	307458	454964	549357	317414	396755	323496	326966	338798	447668	556169	330370	462058	339886	409713	335275	330478	384934
D3YZP9	CCDC6_MOUSE	Ccdc6	Coiled-coil domain-containing protein 6	458057	378989	456537	358089	400119	484324	433054	446195	352618	435589	323989	383375	353678	463529	307637	330238	367782	371235	348328	335255	483261	420098	386826	491071	457586	476872	513441	399716	365487	473730	365584	357502	363479	390384	378139	422539	407052	375109	458654	336548	465584	373340	465745	327491	494722	433733
D3YZU1	SHAN1_MOUSE	Shank1	SH3 and multiple ankyrin repeat domains protein 1	4.07352e+06	3.64699e+06	4.02058e+06	3.47379e+06	3.74582e+06	3544857	3922861	3.71181e+06	3882219	3.67704e+06	3706465	3.81371e+06	4.15214e+06	4.36011e+06	3.92419e+06	3.18456e+06	4.0109e+06	4.02144e+06	3677810	3.2757e+06	3.64646e+06	3.61004e+06	3.73956e+06	3.79081e+06	3.52675e+06	3.33538e+06	3.08913e+06	3.04234e+06	3.51864e+06	4.14945e+06	4.32673e+06	3.5722e+06	3.47211e+06	4.04326e+06	3.81205e+06	3.45581e+06	3.52313e+06	3851966	4.17482e+06	4.03131e+06	4.01544e+06	3463465	3.50383e+06	3615109	3.90953e+06	3398855
D3YZV8	CCDC8_MOUSE	Ccdc8	Coiled-coil domain-containing protein 8 homolog	226473	188904	211524	238388	207301	247333	229833	239186	225312	239452	198006	222694	212721	177314	174064	219263	255487	134819	192986	146727	238725	203441	222051	230620	242268	212284	165876	226906	175730	225355	143403	244463	216934	176474	207161	218783	234429	216382	152509	237641	199456	225690	222703	251368	265917	213993
D3Z4S3	PTRD1_MOUSE	Ptrhd1	Putative peptidyl-tRNA hydrolase PTRHD1	210723	169208	191828	183047	185527	198472	165712	191364	171719	191467	156208	168908	176347	185263	165663	171310	165058	183244	193004	160710	188357	175658	170547	196985	191195	189824	178607	181322	178399	194939	175376	189197	170178	193806	183954	165332	192180	208032	197496	174103	183677	179737	174120	194159	192838	199920
D3Z6Q9	BIN2_MOUSE	Bin2	Bridging integrator 2	210096	358557	454752	435981	744388	491740	461683	426618	325160	476237	403868	395124	246728	365882	564474	372637	579409	172443	367926	330533	519353	465010	425048	498210	35704	396055	237051	482326	253365	504618	307894	493741	506953	378228	472146	538058	521753	357965	381898	524402	464274	429865	531680	592688	412511	405288
D3Z6S9	ERIP6_MOUSE	Erich6	Glutamate-rich protein 6	16033	95074.1	100313	80572.3	136207	585359	95279.5	146266	86563.7	113155	88693.7	83540	93743.5	101094	124207	127249	357650	79022	108264	102694	89979.2	88542.3	101573	594544	103232	100474	107458	127300	94349.5	89820.8	78074	224253	78615.5	107082	118001	504607	104269	148623	116878	91687.8	85470.1	111901	603269	138041	116515	122753
D3Z7H4	GSG1L_MOUSE	Gsg1l	Germ cell-specific gene 1-like protein	63049.5	75280.7	69170.8	70191.6	73699.4	61822.5	66188.8	82173.3	78617.1	74982.7	79197.6	76114.3	77633.7	88946	80251.2	72110.3	87879.2	76162.7	86028.3	61771.8	57593.1	80217.8	78117	89011.6	79404	66606.9	47800.4	51643.2	69691.1	55426.7	84268.4	83484.9	82312	89119.8	90303.7	66592.7	78902.6	78700.3	84300.6	74834.7	89048.1	68356.3	57908.1	81794.5	71333	60876.9
D3Z7P3	GLSK_MOUSE	Gls	Glutaminase kidney isoform, mitochondrial	13197596	12114042	12938053	12932229	12372629	13610658	15005953	13042663	12032778	12747737	14567707	12254521	12761794	15017950	12609608	10953199	13570829	14125407	12980867	16187454	12236517	11656231	12274369	12682435	12788992	12019606	11159237	11910159	12941497	12474022	12469371	12590339	12744334	12982626	12604621	14786883	12891109	13657608	15184237	13252636	12766547	13056681	12786482	13008517	13251389	12283980
E9PUL5	PRRT2_MOUSE	Prrt2	Proline-rich transmembrane protein 2	6808489	7695200	6.91813e+06	6.95195e+06	6653818	5.88242e+06	7.49036e+06	5961551	7058186	6.68231e+06	7852689	6509857	7029144	7.71162e+06	5.801e+06	5861644	7463516	7135353	6.92437e+06	6943266	7.29767e+06	7697755	6948926	8.35602e+06	7383122	6319071	4.94827e+06	5.63269e+06	6.72257e+06	8027758	6.83299e+06	6.14841e+06	7.24179e+06	7351528	8583138	7477117	6.80343e+06	7.14398e+06	8702965	7.23554e+06	6930219	6028478	5.54089e+06	6293409	6635513	4611990
E9PV24	FIBA_MOUSE	Fga	Fibrinogen alpha chain	737470	956041	7.09952e+06	4.55755e+06	786136	668568	911656	7804278	742982	718553	782678	1.11066e+06	558865	513480	582307	431149	568878	1.59337e+06	641394	642118	946722	2.2561e+06	592514	781791	791976	543623	621160	4.7134e+06	561176	7564617	2.04259e+06	476727	701330	593373	1.05649e+06	881831	856896	625528	941129	730288	7392930	909695	7731977	640874	2.05986e+06	568467
E9PVA8	GCN1_MOUSE	Gcn1	eIF-2-alpha kinase activator GCN1	1.47967e+06	1546979	2.34524e+06	1.50708e+06	1.67988e+06	2321338	1.57112e+06	1.67387e+06	1536455	1.56769e+06	1.36843e+06	1568042	1.39804e+06	1.32881e+06	2.2746e+06	2070736	2.30852e+06	2.33455e+06	1.56866e+06	1857528	1.8134e+06	1.85054e+06	1.76508e+06	1.60794e+06	1.94289e+06	2.34838e+06	1.70174e+06	1.93234e+06	2.3223e+06	4.95356e+06	1.51739e+06	1.5445e+06	1.46395e+06	1.56019e+06	1523547	5.96902e+06	1.61892e+06	1.51341e+06	1.6967e+06	1.26645e+06	1.41615e+06	2483148	2.50913e+06	1.48292e+06	2.04038e+06	1.55321e+06
E9PZ19	TUTLB_MOUSE	Igsf9b	Protein turtle homolog B	418991	473421	448630	274656	392629	362554	176207	353958	398149	321554	214185	329768	464682	355495	414541	382119	407675	246212	347569	212396	441631	461712	436493	441588	368590	279582	255494	295986	343560	478711	297848	389868	418151	387942	436866	327748	365662	348054	245566	489389	235515	348334	234392	429244	314393	264909
E9PZM4	CHD2_MOUSE	Chd2	Chromodomain-helicase-DNA-binding protein 2	57636.1	84672.4	105037	97190.8	133222	106517	106397	157304	117635	120090	87997.3	93328.9	110106	113780	109449	97585.9	129651	122628	106251	103319	58891.4	114492	138549	112685	118886	120699	103392	104173	97688.6	81502.4	102905	136823	127044	79753.9	106665	103148	154023	98544.1	97410.7	79439	87456.5	109653	121979	88125.7	127801	131298
E9Q1U1	CC171_MOUSE	Ccdc171	Coiled-coil domain-containing protein 171	18560.6	17673.4	20831.8	25390.8	33715.6	37381.5	23180.8	25585	45694.1	30646.6	32462	19657	19900.5	30416.4	23109.7	39073.8	33289.8	31992.8	28758.5	32606.5	19683.9	23587.7	18240.7	36331.4	39043.7	37106.5	38623.4	25434.4	25152.1	28183.6	18055.7	27657	17540.6	19817.1	32415.8	27335.1	9984.15	26613.3	50322.7	17833.2	15752.9	23006.7	25544.4	19936	42520.1	51862.9
E9Q3L2	PI4KA_MOUSE	Pi4ka	Phosphatidylinositol 4-kinase alpha	5.00801e+06	4876277	5003919	5.17015e+06	5.02606e+06	5004073	5212918	5.01132e+06	4.90891e+06	4321156	5.59433e+06	4990185	4757650	4550075	4363291	4.7679e+06	4.53681e+06	5110425	4938329	4.17801e+06	4.95945e+06	4.3876e+06	4883917	4373620	5.0692e+06	5.13575e+06	4797739	4775281	4767865	4.76023e+06	5.05921e+06	6405176	4486935	4.87071e+06	4.52555e+06	5073121	5419346	4.63454e+06	5501074	5030160	5.30468e+06	4256100	5034358	5.3015e+06	5051580	4.34606e+06
E9Q401	RYR2_MOUSE	Ryr2	Ryanodine receptor 2	4655183	4.8548e+06	5037988	5.57977e+06	5608642	4394719	5.68314e+06	5377337	5457468	5397056	5.8185e+06	5.59939e+06	5.11095e+06	5335901	4.83642e+06	5.29967e+06	5626253	5.3167e+06	4.90826e+06	7389739	5.37178e+06	5.9617e+06	7713342	6.43383e+06	4.99169e+06	4906365	4166914	4401239	5424834	5.09865e+06	5.12283e+06	5.88438e+06	5.97215e+06	7023109	5220099	6.02762e+06	4867945	5123037	5.39839e+06	5.22135e+06	4723145	5.66929e+06	5681999	6172425	5245672	4.39074e+06
E9Q4P1	WDFY1_MOUSE	Wdfy1	WD repeat and FYVE domain-containing protein 1	300018	442631	541732	563950	374126	763115	476081	348107	307945	206243	469670	469646	369834	184450	473544	423891	380352	277451	284833	372241	446751	441453	271145	308794	235010	409450	374208	380951	404252	194350	516032	199998	470538	530042	259660	419954	423525	411150	329470	182120	318161	448540	488458	233915	538684	350028
E9Q4S1	PDE8B_MOUSE	Pde8b	High affinity cAMP-specific and IBMX-insensitive 3',5'-cyclic phosphodiesterase 8B	52169.2	63303	163456	124863	64149.2	66432.5	56003.9	130253	55163.4	67210.3	59626.3	67342.6	66933.9	70965.5	90748.7	74754.2	68339.7	55222.8	74238.2	58168.3	67786.8	69333.2	95997.3	81602.7	77503.3	75584.7	80784	50510.3	61461.7	59672.5	72098.4	84507.4	98143.1	93734.7	66926.1	53142	68310.1	77624.1	67817.8	52741.9	68710.8	92880	65290.5	69597	77092.9	55822.4
E9Q5C9	NOLC1_MOUSE	Nolc1	Nucleolar and coiled-body phosphoprotein 1	272875	266390	232931	262829	244703	232608	232697	253381	236766	269473	238727	247944	245888	224034	249532	229008	242171	246076	235322	226052	282625	265928	246058	284717	249879	234385	217610	214068	222026	292252	214497	227015	200658	255602	214742	213424	247693	225513	206225	250689	224221	223997	247848	227478	255738	209192
E9Q6J5	BD1L1_MOUSE	Bod1l	Biorientation of chromosomes in cell division protein 1-like 1	664783	284676	86939	239716	79938.3	85802.8	321813	232373	374354	225745	236673	688375	294997	76529.6	131635	229515	105753	112200	267662	283408	448910	259228	234633	112858	146587	87188.3	65142.5	118760	275779	413905	245670	228225	243609	75521.4	191257	134599	122712	222275	326906	310304	364028	401187	217142	232891	82150.8	62979.5
E9Q6P5	TTC7B_MOUSE	Ttc7b	Tetratricopeptide repeat protein 7B	1.92227e+06	1.909e+06	1.96585e+06	2.06051e+06	1670176	1.89717e+06	1.71181e+06	2027487	1.99305e+06	1.67225e+06	2.04794e+06	1.9911e+06	1995045	1.88587e+06	1.94225e+06	1.64101e+06	1.90678e+06	1.9824e+06	1.71195e+06	1.728e+06	1.71723e+06	1.97232e+06	1.71333e+06	2.18925e+06	1.99511e+06	1.62974e+06	1.85688e+06	1.60793e+06	1.97127e+06	2225841	1.71026e+06	1.7521e+06	1.94724e+06	1.69538e+06	1.96056e+06	1.90601e+06	1.95092e+06	2.04147e+06	2.0653e+06	1.73773e+06	2.00547e+06	1.79844e+06	1.83315e+06	2.00544e+06	2240652	1.85601e+06
E9Q735	UBE4A_MOUSE	Ube4a	Ubiquitin conjugation factor E4 A	139652	182174	1.15083e+06	1.16839e+06	1.12317e+06	145178	135346	203979	126865	136300	1.43588e+06	182183	1.06839e+06	148564	974838	131818	147036	1.23453e+06	292575	166671	1.15987e+06	993149	1.00977e+06	147214	135262	132674	195421	146106	1289202	191818	980286	1194974	1.07464e+06	134914	175382	158444	193320	1.04873e+06	1488012	983609	1.02052e+06	1.07803e+06	953717	1.25185e+06	1.28598e+06	148148
E9Q7G0	NUMA1_MOUSE	Numa1	Nuclear mitotic apparatus protein 1	911040	1.20331e+06	1.20673e+06	1121282	1.66908e+06	1.05221e+06	1132633	1.34542e+06	1.16745e+06	1.52968e+06	1.29078e+06	1.36866e+06	1.27828e+06	1.00218e+06	1089225	1498601	1.20094e+06	1.02079e+06	1437192	1.00083e+06	1.46226e+06	1783028	1.28619e+06	1.27728e+06	1.27994e+06	1.33791e+06	1.30452e+06	1.32378e+06	827038	1.06245e+06	1.10405e+06	1.20549e+06	910725	1.47409e+06	1.16669e+06	1.16637e+06	1.17339e+06	1.13599e+06	1.30555e+06	948126	1.19628e+06	1.31974e+06	1.17205e+06	1.19039e+06	1244601	1.34323e+06
E9Q8I9	FRY_MOUSE	Fry	Protein furry homolog	1.22347e+06	1.17282e+06	1.38999e+06	1.06688e+06	1.08648e+06	953765	1.02899e+06	1.05912e+06	1.09377e+06	1195388	946909	1.22118e+06	1.20611e+06	1.22089e+06	1.17801e+06	1.11105e+06	923212	1.04204e+06	1.1769e+06	1.02353e+06	1.42323e+06	1.39388e+06	1118114	1.07361e+06	1.07432e+06	1.08858e+06	920589	1.16983e+06	1.20191e+06	1.05767e+06	997981	1.14194e+06	1.14627e+06	1.1284e+06	1.00155e+06	1.12568e+06	1.08952e+06	1.14721e+06	1.13511e+06	1.08924e+06	1.23275e+06	993591	1.0978e+06	1.04829e+06	1.30404e+06	1.19399e+06
E9QA62	LMOD3_MOUSE	Lmod3	Leiomodin-3	255997	247366	236450	271271	271053	274610	331968	410924	262874	307442	311764	211768	256396	272193	281302	271056	290947	293342	406131	370379	223828	236964	228394	279322	287100	282468	374685	373950	355765	251560	254699	268253	245647	276804	280650	352399	359551	290739	358895	227404	258964	238126	273907	283281	302179	407603
F6SEU4	SYGP1_MOUSE	Syngap1	Ras/Rap GTPase-activating protein SynGAP	11467283	9935749	11381664	10950276	10893868	10547737	11688210	9749990	10897081	10381886	9877531	11792351	11641515	12308425	10651472	9630169	10395258	11140367	10141044	9887464	12293449	10917197	10508062	11573551	10493415	11457190	10824171	9988773	10884354	10865537	12440918	11227654	11126797	11792604	11220699	9997736	10268079	10692845	11622709	10542100	11783453	11136135	11513019	10065993	11550804	10526875
F6W8I0	YJEN3_MOUSE	Yjefn3	YjeF N-terminal domain-containing protein 3	158933	178203	298052	198906	179231	181666	169591	319007	177669	205820	227290	131026	172515	165949	339805	220529	199147	325244	211998	151401	176099	164043	327190	180336	145464	146724	156438	188942	302754	371207	156084	347156	140752	131907	141206	327988	156737	300927	329207	160287	152855	170458	194516	219099	165553	181475
F6ZDS4	TPR_MOUSE	Tpr	Nucleoprotein TPR	3562701	2.71795e+06	2.87367e+06	3.43735e+06	3.37344e+06	3843073	3.6063e+06	3.68241e+06	2.98022e+06	2.58937e+06	3.03151e+06	2.32322e+06	3.08054e+06	2.07025e+06	2999767	3812252	3.43248e+06	3.61672e+06	3081018	3.09373e+06	4.05217e+06	2.45724e+06	2.36335e+06	3074616	3.34558e+06	2.71305e+06	3337328	2.58716e+06	3514081	2.26627e+06	2.75311e+06	2.28892e+06	3.48441e+06	2.92962e+06	2702213	3.47641e+06	2.99228e+06	2.93235e+06	3170104	2.47436e+06	2.0772e+06	2263456	2773356	3643402	2497493	3.53562e+06
F8VPU2	FARP1_MOUSE	Farp1	FERM, ARHGEF and pleckstrin domain-containing protein 1	1.61367e+06	1.36611e+06	1.97184e+06	1.60132e+06	1.60585e+06	1.66274e+06	1.72827e+06	1499787	1.93892e+06	1554268	1.6205e+06	1.52517e+06	1436575	1.64091e+06	1.47514e+06	1360558	1.44874e+06	1.55184e+06	1821039	1523496	1.77193e+06	1.46144e+06	1.69267e+06	1.64623e+06	1.58159e+06	1.75357e+06	1.79862e+06	1.62571e+06	1.53609e+06	1.97153e+06	1.64665e+06	1660723	1516095	1.5329e+06	1.39328e+06	1.54489e+06	1.48474e+06	1.77906e+06	1.75199e+06	1.60318e+06	1.39874e+06	1.98919e+06	1.61876e+06	1.57045e+06	1.83499e+06	1.79594e+06
F8VQB6	MYO10_MOUSE	Myo10	Unconventional myosin-X	112962	283565	153554	95801.8	125735	147280	140081	91748.8	188542	89211.3	86072.5	223248	224019	101722	95998.4	62815.6	60610.6	142718	121827	94624	118190	148163	105526	202853	281980	50524.1	47412.3	23621	113561	237529	102677	69864.7	123462	129342	121902	121458	123122	108640	113413	189841	156187	192342	184168	69896.4	195846	131264
G3X9J0	SI1L3_MOUSE	Sipa1l3	Signal-induced proliferation-associated 1-like protein 3	768190	618500	399202	407718	608967	342117	393991	741036	402488	404347	648168	821335	508397	615127	419704	373931	478482	558624	650948	380517	1.03202e+06	375985	534659	614327	463445	725092	429992	453453	360882	635000	424950	659079	717408	348174	750725	668449	636413	464554	941809	414175	356276	769606	477845	333834	320199	950429
G3X9K3	BIG1_MOUSE	Arfgef1	Brefeldin A-inhibited guanine nucleotide-exchange protein 1	1.62268e+06	848937	952516	839042	972317	1.0447e+06	828400	847060	1.16948e+06	876596	863967	922999	854795	936302	798224	779561	3.39102e+06	871261	817562	808940	794597	894483	890910	882851	810851	876396	900915	779765	831622	923977	880050	867465	856092	829922	831899	790345	3635216	861925	870377	920743	1.09339e+06	821447	949457	890659	880071	849643
G3XA57	RFIP2_MOUSE	Rab11fip2	Rab11 family-interacting protein 2	482797	306004	388241	362878	378925	357237	536658	369738	361160	389807	345264	358558	385024	340150	372735	440835	393907	393329	417999	410702	516301	369715	371110	426594	355378	510306	424091	423111	366181	408769	338794	490486	318482	438244	438880	395714	435967	338054	399334	356142	376327	384121	380312	348721	413018	389377
G5E829	AT2B1_MOUSE	Atp2b1	Plasma membrane calcium-transporting ATPase 1	40372880	44550612	47166312	42785988	37646480	38733388	45991120	44750456	42071088	40827860	48975096	39432440	41177020	51331128	39990960	40029176	42904312	44465016	47451856	44494068	38454984	41963440	44801016	43173720	40871796	39327024	32897872	34340884	43667928	42492824	45296088	44949148	47012488	47661712	47408092	46123960	42587320	47089584	49077972	44505956	40090372	38817788	36653576	42987144	41998156	36511484
G5E870	TRIPC_MOUSE	Trip12	E3 ubiquitin-protein ligase TRIP12	107316	165432	188754	184801	187570	184936	161761	160496	168978	182389	142745	167769	174969	166791	124933	182053	203657	153847	154926	165074	155354	172314	184623	191420	205220	188660	196576	167822	172629	188887	177563	171946	193627	190107	122080	153528	141720	198714	176017	94250	156459	180256	178661	193268	172712	177049
G5E8K5	ANK3_MOUSE	Ank3	Ankyrin-3	7053991	7122923	6927736	7162263	6.55152e+06	6342272	6.81624e+06	7.23434e+06	8.02976e+06	7.02412e+06	8099888	7094166	6820450	6.87878e+06	6838175	7.45894e+06	7.32051e+06	6.99144e+06	6999367	7.16443e+06	6696612	7.17754e+06	7601110	7025314	7.22211e+06	6073717	5.72114e+06	6332104	6.6371e+06	6.86518e+06	7221519	6.95443e+06	7.06864e+06	6.98141e+06	7370894	7.56151e+06	7.06175e+06	7576317	7.49963e+06	7268009	7288649	7041632	6380063	7499646	6.72481e+06	6424020
O08529	CAN2_MOUSE	Capn2	Calpain-2 catalytic subunit	1200628	1281378	1673463	1.16844e+06	1270308	1.20925e+06	1264677	1.07131e+06	1.27737e+06	1.08964e+06	1.24586e+06	1.23295e+06	1.16017e+06	1.30272e+06	1.06389e+06	1071589	1.52011e+06	1171956	1.04692e+06	1.20334e+06	1.30842e+06	1.21496e+06	1.19512e+06	1.14466e+06	1.07804e+06	1.03025e+06	964644	1.11878e+06	1.12815e+06	1.19273e+06	1.17758e+06	1.09249e+06	1.20489e+06	1119100	1.13152e+06	1.05959e+06	1.03302e+06	1.02849e+06	1.16428e+06	1463436	1.2521e+06	1.48801e+06	1.23826e+06	1.28554e+06	1.21674e+06	1.03568e+06
O08530	S1PR1_MOUSE	S1pr1	Sphingosine 1-phosphate receptor 1	237684	230811	246432	220472	211015	222404	273435	257733	226595	225358	247117	212712	208663	218572	196177	206201	242126	213714	247268	211671	249950	240007	228981	237849	211090	200697	199899	222038	212368	262092	209081	242311	230090	226632	249315	262197	240674	244990	277751	234265	220799	204539	221169	249350	246362	219250
O08532	CA2D1_MOUSE	Cacna2d1	Voltage-dependent calcium channel subunit alpha-2/delta-1	6199226	4657452	5204485	5.23714e+06	5.36564e+06	5774584	6.37645e+06	5.35253e+06	5.06929e+06	5.61626e+06	5917452	5.17605e+06	5.27624e+06	5560667	4724931	4661809	5.52772e+06	5.19789e+06	5.33732e+06	5267198	6.89654e+06	4.966e+06	4818175	5562596	5.57875e+06	5756555	5.96495e+06	5.15055e+06	5.20498e+06	5554146	5.04626e+06	5.29476e+06	4.91202e+06	5357726	5.18009e+06	5755860	4925747	5434765	6.08374e+06	5586275	5.41074e+06	5.4896e+06	5.46673e+06	5592252	6.43027e+06	6.03251e+06
O08539	BIN1_MOUSE	Bin1	Myc box-dependent-interacting protein 1	12326498	12971200	12522450	12962469	11638433	11513064	12083495	12312205	13373799	12718302	12609792	11362156	12436538	12095353	11431586	12881799	12350276	12079986	11900939	11882385	12523003	12474078	12754655	12589575	12448864	11217622	9476027	10659449	11188252	13405404	11448115	11894058	11263436	12119440	11978069	12391097	11987793	12080112	12414057	12642180	12512356	11887843	11874040	12884820	12059448	10980828
O08547	SC22B_MOUSE	Sec22b	Vesicle-trafficking protein SEC22b	1.21913e+06	1.32431e+06	1.22814e+06	1.36725e+06	1.29571e+06	1.3442e+06	1.3717e+06	1396825	1.32189e+06	1.68942e+06	1800652	1.52781e+06	1.26178e+06	1.39282e+06	1180013	1.21811e+06	1.40797e+06	1.38366e+06	1.25318e+06	1.18072e+06	1.38845e+06	1.22493e+06	1.2508e+06	1.29958e+06	1.371e+06	1.1584e+06	1.21453e+06	1.18353e+06	1266934	1.32834e+06	1.29353e+06	1.20496e+06	1395100	1.3864e+06	1.46882e+06	1.35826e+06	1382713	1389710	1.84278e+06	1.33143e+06	1.34127e+06	1.2555e+06	1.16104e+06	1.73445e+06	1.60472e+06	1.17583e+06
O08553	DPYL2_MOUSE	Dpysl2	Dihydropyrimidinase-related protein 2	213274816	217076720	200636736	208295264	198730512	206436016	226104384	201451984	212404288	216091184	208415776	197445488	194126224	191296096	188839216	197368736	196096656	199224384	191772192	205566832	225809936	201238480	205174672	207362624	205818032	197778544	191083360	186972416	202676560	195029248	185002432	189918752	194433520	189744304	195096528	206477104	185150608	186604560	219272688	204910336	211310496	203217120	202542608	205675968	217131424	199371056
O08576	RUN3A_MOUSE	Rundc3a	RUN domain-containing protein 3A	1.95365e+06	221645	213145	1.39382e+06	252900	227497	272501	252615	220571	265258	229282	2.00681e+06	239558	229684	203278	198470	224382	251399	454614	212941	311638	210478	2.01877e+06	232938	232519	247730	218626	241657	219978	2.16624e+06	265338	1.91506e+06	242426	1.60423e+06	219257	224628	213530	267344	281117	2.02623e+06	240029	227266	263589	265480	922227	236274
O08579	EMD_MOUSE	Emd	Emerin	489069	456284	439699	486394	444865	515189	496295	496094	444108	467358	454895	458371	511108	445750	454088	435175	610241	460548	506904	492279	513072	461293	447446	531398	511658	530595	525350	497333	484793	476493	468185	435290	459158	473561	495822	468293	501160	453919	519843	457080	459316	390713	434991	457427	467784	433986
O08582	GTPB1_MOUSE	Gtpbp1	GTP-binding protein 1	1.57915e+06	1.40144e+06	1436075	1.3761e+06	1.20269e+06	1.35275e+06	1.513e+06	1.22609e+06	1.28207e+06	1.43643e+06	1.25892e+06	1.47806e+06	1454126	1.51605e+06	1.3103e+06	1.29656e+06	1.0081e+06	1.33676e+06	1.02945e+06	1.3923e+06	1.8639e+06	1.40236e+06	1.55274e+06	1.69791e+06	1286590	1.56515e+06	1.68889e+06	1.49636e+06	1.34499e+06	1.6313e+06	1.52841e+06	1.57374e+06	1.46861e+06	1.48894e+06	1297336	1.44319e+06	1.14246e+06	1.44252e+06	1651849	1.2949e+06	1096255	1.45997e+06	1.587e+06	1213732	1.6074e+06	726534
O08583	THOC4_MOUSE	Alyref	THO complex subunit 4	848374	823629	821244	760146	698327	748477	871502	838078	796149	825017	866109	749040	761957	721702	679524	675076	733637	794475	833217	898243	828856	777764	775843	807397	803750	770698	811649	773916	824026	830355	715216	725165	634207	687005	712803	783104	740709	757412	938177	813848	821883	745957	800802	728572	794120	674312
O08585	CLCA_MOUSE	Clta	Clathrin light chain A	11269125	11058715	11728234	11074871	11744656	11480941	12337309	10284921	11545888	10711061	11505512	13037004	12124257	12015827	10471181	11731052	10746465	13155171	10478201	9871667	13160331	11330147	11778251	11621667	11368019	10834300	9298111	11250731	10287307	11933379	12634756	11199560	11340548	12405919	12340919	11409027	11023531	10737066	12170201	13379006	12462268	11705993	10510627	12009263	10326765	10470295
O08586	PTEN_MOUSE	Pten	Phosphatidylinositol 3,4,5-trisphosphate 3-phosphatase and dual-specificity protein phosphatase PTEN	484539	509216	510792	503072	471731	459068	510502	523442	540681	475392	443576	477042	477080	496277	541782	467522	485350	454903	482315	552233	487612	482834	470894	504806	457329	430279	379266	446844	467242	468566	461560	451086	448617	469095	413309	528870	462245	461224	575644	461708	479305	442991	485384	510895	480258	454207
O08599	STXB1_MOUSE	Stxbp1	Syntaxin-binding protein 1	135513056	143491040	140935568	136206704	130774056	124800144	144311488	139319344	148685520	133483400	144706752	133582024	141534160	141755952	128649584	123534736	144087728	135031248	142130544	133313456	149097856	139716784	143639024	150963648	141068112	126204648	112228640	115825176	131293984	147605856	135480432	134787488	137054768	138628928	134780880	143192304	135089200	139216112	155851568	142747360	131360304	127593896	130827960	144339808	142650288	117831032
O08600	NUCG_MOUSE	Endog	Endonuclease G, mitochondrial	123951	113593	120811	111610	158638	98127.1	115391	177285	121013	134290	100190	106800	125770	118932	114982	196857	133693	109423	121388	141132	86999.5	94878.8	143690	105547	109669	89182.9	87526.7	116061	174996	105770	89026	168753	108272	97585.7	109783	112806	141849	115149	156771	99623.1	85058.9	105655	139345	112844	155556	104719
O08601	MTP_MOUSE	Mttp	Microsomal triglyceride transfer protein large subunit	22208.2	36773.7	32840.6	20239.5	19011.7	20214	17142.7	18175.4	20737.4	18359.6	18552.2	15145.4	26324.3	21222.4	39352.5	4169.08	20849.4	18701.8	19361.2	19245.8	21985.7	23569.5	24333.3	26853.2	20808	9341.53	20721.5	20749	4388.59	24756.8	19269.2	22128.9	10910.3	23771.8	18534.2	24801.6	19558	18534.1	22150.6	24157.5	15784.7	25176.5	22005.9	19402.2	22857.1	12462.9
O08638	MYH11_MOUSE	Myh11	Myosin-11	3.92151e+06	3.77287e+06	3.93248e+06	3.63065e+06	4.08758e+06	3.9637e+06	5.12377e+06	4.12285e+06	3.7221e+06	4.01474e+06	4.05529e+06	4692478	4.36331e+06	3.79114e+06	3.7791e+06	3.41494e+06	5033311	4.67961e+06	4570073	4.42193e+06	5.00543e+06	3.98084e+06	3.43366e+06	5.04021e+06	4.5102e+06	3.96567e+06	4525835	4.19178e+06	4487973	3.20483e+06	4.13002e+06	3.89829e+06	4562200	3.89985e+06	4.20914e+06	5.02788e+06	4796477	3.94392e+06	5062954	3858901	3.83051e+06	3.96535e+06	3689226	3.76515e+06	4.11599e+06	4.08578e+06
O08648	M3K4_MOUSE	Map3k4	Mitogen-activated protein kinase kinase kinase 4	192641	635688	714043	832236	572098	184887	672775	744034	720572	905434	773312	851505	1.04201e+06	943941	520086	226257	669880	731345	179547	978729	508382	671671	244736	746473	147547	516508	530191	660702	651570	667216	172365	647661	675039	139891	173495	713371	640973	1.08396e+06	980294	182580	701040	676707	955459	873287	943283	222599
O08663	MAP2_MOUSE	Metap2	Methionine aminopeptidase 2	4711345	3.96174e+06	5476541	4496359	3.38907e+06	6816762	5559130	9057373	6.91575e+06	5.64091e+06	6189913	5431211	2.71684e+06	4196599	3430962	6.63917e+06	7.3715e+06	6.35311e+06	6.30769e+06	6.70811e+06	5.51534e+06	6633885	3.41232e+06	6144708	7162432	3.98663e+06	5140077	6.1436e+06	7.05093e+06	3.47303e+06	3.72381e+06	7333731	6228969	3632320	8014708	6.14829e+06	2.883e+06	4786370	6.94883e+06	5696687	3.73615e+06	3.65932e+06	3674375	3.7156e+06	6886894	5.32839e+06
O08672	KIFC2_MOUSE	Kifc2	Kinesin-like protein KIFC2	224967	252306	162014	267894	223639	201043	263733	207904	224291	314411	257971	243856	243363	237041	190266	212586	213690	248847	262228	223796	286468	238704	233766	185120	255731	186863	164723	192749	242368	216630	220295	200185	222230	232660	256270	210970	252177	244482	229950	245184	279912	260788	222721	256572	281123	179447
O08677	KNG1_MOUSE	Kng1	Kininogen-1	213941	487301	249057	234684	183588	263258	201145	367587	285937	179358	300022	414604	227819	215233	231244	214807	495038	170075	257591	233330	382711	314897	229986	281222	270510	193943	205641	276089	182685	454253	185842	341463	497791	150971	398140	479304	344896	227981	236958	230270	227580	236014	222548	196441	222782	182833
O08688	CAN5_MOUSE	Capn5	Calpain-5	431326	530788	480343	520802	539367	524288	499874	522986	570535	576797	493261	461603	526630	504836	487633	507863	547884	547160	537463	496611	487564	627906	566698	614388	662354	572990	501414	591402	557160	594953	557004	519471	509955	542126	588331	613551	594362	572670	512898	425172	536173	452692	610018	478336	553127	481727
O08709	PRDX6_MOUSE	Prdx6	Peroxiredoxin-6	26131736	26144918	27721172	27472214	24686570	26541322	25778606	29036498	25881450	25381666	29685958	23364138	24127488	25871874	24940946	25248774	28649964	26245750	25214972	28324114	26140190	24394224	26748914	26161568	25953794	25032522	23626890	25530892	26732676	26324900	21977762	26983298	24566442	24493344	25065590	28519302	24518710	26763338	28191648	28107040	26642198	26693834	24833308	26210764	29185290	26892112
O08715	AKAP1_MOUSE	Akap1	A-kinase anchor protein 1, mitochondrial	356597	566785	321204	541739	722754	544626	733499	794914	456522	359615	470950	277620	411086	359315	337811	366669	604929	440608	898874	391184	305850	453448	403265	514811	347703	555182	358956	372163	544529	413995	358023	596072	582908	413920	624322	537943	634155	410415	705614	313035	502047	567308	316440	378253	530040	426611
O08739	AMPD3_MOUSE	Ampd3	AMP deaminase 3	255068	247190	219371	275421	257419	258859	259773	295941	265937	242792	307997	277415	238815	272508	266262	225147	244514	257638	245625	289433	333554	246202	258034	257952	306605	302714	295802	308989	223643	256607	271038	240993	245000	237751	227892	266984	228847	307147	329495	263686	222820	272725	248431	260229	276057	299503
O08749	DLDH_MOUSE	Dld	Dihydrolipoyl dehydrogenase, mitochondrial	18944002	17266702	19104400	18400508	17176622	18092324	19209612	19077080	18580654	18941602	19709600	17332320	18668354	18456770	16913266	17602862	18571872	17808972	18825620	19031512	18385368	17777174	17252844	18692134	18063200	16539060	15202634	16590913	16094133	18822250	16622597	17497362	16941112	17097974	16878776	19231076	17489156	18673298	19124624	18303656	17618236	18395530	18135924	18270022	19259398	17685844
O08756	HCD2_MOUSE	Hsd17b10	3-hydroxyacyl-CoA dehydrogenase type-2	1.71067e+06	1.64736e+06	1.61419e+06	1.94729e+06	1.82716e+06	1.91672e+06	1.83134e+06	1.91735e+06	1.73207e+06	1.83552e+06	1.72554e+06	1.60981e+06	1693259	1658927	1.70953e+06	1.77702e+06	1.83323e+06	1.80252e+06	1.72442e+06	1.83555e+06	1827584	1.62317e+06	1.67294e+06	1.68835e+06	1.8307e+06	1.7798e+06	1.93491e+06	1.8949e+06	1.7027e+06	1.58968e+06	1.64963e+06	1.81594e+06	1.55355e+06	1.74156e+06	1.68997e+06	1.8166e+06	1.72342e+06	1.7996e+06	1.75414e+06	1.58555e+06	1.59524e+06	1.85797e+06	1830630	1.81733e+06	2.02964e+06	2.02528e+06
O08759	UBE3A_MOUSE	Ube3a	Ubiquitin-protein ligase E3A	780182	673938	657456	780046	713550	740591	853190	613630	629105	751964	865498	682906	638001	635198	586429	520324	634076	624626	514363	641487	142055	174752	198108	152903	133031	189995	237797	182063	139920	123835	143445	180275	183804	180440	131332	151769	175091	165985	143300	901156	904579	876632	882257	913210	949669	919457
O08784	TCOF_MOUSE	Tcof1	Treacle protein	355172	218772	222144	416505	222422	193178	181689	207356	238629	185175	178425	228401	241330	204317	200249	177664	199398	171758	215636	203167	398768	210588	240530	231184	494056	197142	153409	203080	174573	248101	222538	259175	223801	239149	217615	169508	184467	188392	192168	301454	1.74058e+06	209106	172604	193811	182950	165628
O08785	CLOCK_MOUSE	Clock	Circadian locomoter output cycles protein kaput	21123.1	199849	22190.8	19342.4	410765	430569	9922.34	24131.3	18171.2	358706	21282.2	15853	13912.3	7771.89	20892.2	19699.1	512435	16891.6	18778.8	28699.5	200924	11079.7	193694	531276	450820	15078.6	34688.5	22042	8342.27	562738	19631.8	14646.6	447307	377443	16609.6	15611.3	24535.3	256737	17334	14636.5	52801	19850.5	414256	22399.9	387370	19761.5
O08788	DCTN1_MOUSE	Dctn1	Dynactin subunit 1	6555703	7312733	6.32823e+06	6.3535e+06	6.15669e+06	5.91976e+06	6639769	6117203	6.33595e+06	6132222	6.39693e+06	6.22346e+06	6261893	6600470	6.01914e+06	5.95742e+06	6.37791e+06	6449346	6195926	6918731	6.72306e+06	6479070	6486345	6.76054e+06	6.34255e+06	6268892	6291228	6192952	6430143	6575841	6.52665e+06	6325793	6315451	6374690	6.25556e+06	6350385	6.30554e+06	6.37261e+06	7224601	6.48721e+06	6.3134e+06	6.37899e+06	6.00216e+06	6.36558e+06	6.09302e+06	6.04036e+06
O08795	GLU2B_MOUSE	Prkcsh	Glucosidase 2 subunit beta	1.39768e+06	1.25143e+06	1.24898e+06	1.53557e+06	1.29371e+06	1.30611e+06	1.24693e+06	1.18755e+06	1.31871e+06	1.31918e+06	1.1548e+06	1.3597e+06	1.31865e+06	1309944	1.26516e+06	2.62194e+06	1.22988e+06	1.33625e+06	1.27487e+06	1.25139e+06	1.39884e+06	1.19286e+06	1.23414e+06	2.62285e+06	1.5566e+06	1.20684e+06	1237352	1.19281e+06	1.08677e+06	1.3873e+06	1.29371e+06	1.38387e+06	1.29892e+06	1.22546e+06	1.19378e+06	1.10774e+06	1.39489e+06	1.44426e+06	1.30235e+06	1.38379e+06	1.21742e+06	1.23022e+06	1.32947e+06	1293547	1.35321e+06	1.29778e+06
O08807	PRDX4_MOUSE	Prdx4	Peroxiredoxin-4	455842	472925	614118	581869	337872	310326	1.19032e+06	378739	595789	314975	427629	543134	571517	594433	266968	309409	431171	393241	345128	398533	336862	610675	516519	534432	367141	342530	378704	344525	339058	515579	615995	658880	541241	521884	343634	1.3837e+06	390400	376682	330389	337692	569215	566613	255694	577536	399750	540217
O08808	DIAP1_MOUSE	Diaph1	Protein diaphanous homolog 1	1.30905e+06	393719	595518	1.36083e+06	1.52406e+06	1.44226e+06	1.61157e+06	661251	474363	1.16022e+06	1368545	1.19025e+06	2580499	1.27561e+06	1.36364e+06	502156	684738	1.53583e+06	611180	1.47467e+06	1948164	653476	553896	1.49641e+06	1.55364e+06	1.58914e+06	794658	718554	703312	1.24418e+06	521750	1426856	1.38175e+06	1.53678e+06	665652	1625170	618843	1.54454e+06	867130	1.1041e+06	1134341	2021648	1.96481e+06	573482	1.39211e+06	1.82167e+06
O08810	U5S1_MOUSE	Eftud2	116 kDa U5 small nuclear ribonucleoprotein component	1.39607e+06	1.49396e+06	1.36455e+06	1599789	1.35859e+06	1.4962e+06	1.49213e+06	1.33079e+06	1.54268e+06	1.29993e+06	1.44501e+06	1.42625e+06	1.61442e+06	1489067	1499141	1.49328e+06	1522116	1.60842e+06	1.36041e+06	1.51874e+06	1485193	1.66849e+06	1493351	1.61069e+06	1.36737e+06	1.2391e+06	1.22509e+06	1.3264e+06	1.42354e+06	1.48344e+06	1.36152e+06	1.42328e+06	1.51472e+06	1.41102e+06	1.30225e+06	1.53552e+06	1.50745e+06	1.3894e+06	1.60626e+06	1.40878e+06	1486061	1.50614e+06	1.3848e+06	1.50259e+06	1.43546e+06	1.37732e+06
O08842	GFRA2_MOUSE	Gfra2	GDNF family receptor alpha-2	101523	169491	195505	208316	172422	158931	172213	173650	186479	179381	195427	177541	204018	209284	166552	187758	191994	196346	159271	156295	131300	198492	204824	193100	180435	145841	61757.7	118500	163925	139074	178045	159919	199559	206976	178330	187887	137228	188335	148728	234693	240560	188448	172208	211258	132763	115071
O08848	RO60_MOUSE	Trove2	60 kDa SS-A/Ro ribonucleoprotein	340766	514713	312447	519958	350585	340901	334131	601797	356467	421282	394590	273869	353545	266739	347794	425752	391636	395794	443862	464449	291185	332785	328989	390676	543518	394732	394560	381850	395335	303421	357446	292348	315066	328045	343343	383163	390073	420513	394294	329739	337141	311629	481517	369909	363414	398520
O08901	BUB1_MOUSE	Bub1	Mitotic checkpoint serine/threonine-protein kinase BUB1	850651	937949	851246	1.0726e+06	872341	1.13681e+06	1.35481e+06	1.16238e+06	494193	926124	1.68054e+06	1.13137e+06	1.01727e+06	910286	870924	1.00384e+06	1.55079e+06	1.60995e+06	1.20767e+06	1.16279e+06	971214	789891	849779	783152	1.16965e+06	921820	800479	1.19564e+06	1.15371e+06	944188	977264	1.05074e+06	1.33077e+06	1.33049e+06	1.43124e+06	1.47451e+06	1.36983e+06	1.18099e+06	1.50923e+06	1.14691e+06	913489	830951	801485	1.16735e+06	1.14475e+06	962168
O08908	P85B_MOUSE	Pik3r2	Phosphatidylinositol 3-kinase regulatory subunit beta	46929.9	99214.4	181791	195687	152212	212963	138246	77217.5	86094.5	199266	67839.2	195889	184261	264673	273007	167359	445082	153556	41013.6	135805	25993.4	188571	207630	67252.5	274885	22998.2	160025	93609.7	140102	96815.5	135814	43011.1	320167	125414	132359	93608.5	61815.6	108931	154315	36656.9	224139	41888.3	141419	126797	64280.6	137712
O08914	FAAH1_MOUSE	Faah	Fatty-acid amide hydrolase 1	586183	545982	501786	583029	567825	502989	494392	555240	506743	497627	561497	524978	543184	488859	537986	543039	615522	585518	537852	474202	625169	549132	521133	544855	533032	557034	452787	433307	582728	520486	558694	577229	536641	549073	599029	448537	499628	475810	559163	603043	612197	539790	582751	583510	513090	528479
O08915	AIP_MOUSE	Aip	AH receptor-interacting protein	656243	460276	766540	619994	793756	563584	517534	578836	577882	767295	556429	570525	612384	744695	460540	568018	536787	647804	667852	629709	514176	592537	626045	568735	579850	686487	563975	587962	632925	652860	479854	635967	563816	668238	527816	525966	518300	582241	681832	443364	503807	660758	563975	498081	549234	398062
O08917	FLOT1_MOUSE	Flot1	Flotillin-1	2.18704e+06	2.35838e+06	2.66177e+06	3171270	2584772	2.81999e+06	2.90856e+06	2.53638e+06	2.25047e+06	2.45083e+06	2.20355e+06	2.6303e+06	2.45554e+06	2.55973e+06	2503638	2.49888e+06	2.49289e+06	2.42525e+06	2.58568e+06	2.47943e+06	3616290	2.74413e+06	3.08538e+06	3.02324e+06	3.18287e+06	3306523	3.25848e+06	3.41813e+06	2899757	2567076	2.75474e+06	3233518	2994849	2.83915e+06	2787396	3.13555e+06	2.89605e+06	2.5786e+06	2827718	2.05274e+06	2.53093e+06	2344321	2.66671e+06	2.31655e+06	2.68714e+06	2.57296e+06
O08919	NUMBL_MOUSE	Numbl	Numb-like protein	1612547	1.37505e+06	1.44569e+06	1.38381e+06	1.41884e+06	1.43859e+06	1562036	1.3682e+06	1.39497e+06	1.42179e+06	1.2724e+06	1.57442e+06	1.4769e+06	1.55546e+06	1222823	1.17386e+06	1.35873e+06	1.30521e+06	1.3015e+06	1.369e+06	1.89032e+06	1.37594e+06	1.31903e+06	1.46245e+06	1.37961e+06	1563456	1.4784e+06	1.32456e+06	1.30929e+06	1.59898e+06	1.3728e+06	1.52614e+06	1.30577e+06	1.41306e+06	1352795	1.39931e+06	1.33589e+06	1.27718e+06	1.34353e+06	1.69259e+06	1.62744e+06	1.49892e+06	1.43465e+06	1.31376e+06	1.6764e+06	1.43737e+06
O08967	CYH3_MOUSE	Cyth3	Cytohesin-3	125196	121834	131492	141325	128099	130249	124482	161897	122684	133223	128509	92805	117648	108258	122803	115058	129956	120385	142810	92941.4	138045	124070	126677	145480	125828	133834	114867	132153	107563	131371	109357	109707	135453	121397	142553	137641	128242	146070	135827	130201	132432	124024	134643	131820	115356	108552
O08989	RASM_MOUSE	Mras	Ras-related protein M-Ras	688005	826744	678117	726192	696472	685710	717845	790484	943228	768578	810911	891353	823411	637679	620204	694818	787478	740258	706783	675179	719600	1235223	739512	715109	767203	590588	596720	656750	703124	680214	797774	744044	955240	765938	645113	664737	708616	749212	798762	766646	1.09799e+06	792090	597287	796236	931639	927568
O08992	SDCB1_MOUSE	Sdcbp	Syntenin-1	114199	137598	115624	163551	227407	153214	258450	137509	154280	232901	321309	137255	152924	220025	109708	197265	282606	226470	256369	162166	127455	136545	116328	128676	244188	126139	98251.8	194230	121939	87203.2	126616	141866	132902	246486	132518	129494	133631	148526	191548	132210	149678	164229	166356	154529	124365	170462
O08997	ATOX1_MOUSE	Atox1	Copper transport protein ATOX1	1.37244e+06	1.22637e+06	1.27749e+06	1.22803e+06	1.37756e+06	1.32021e+06	1252598	1.32515e+06	1.2169e+06	1.43404e+06	1.32908e+06	1.16008e+06	1225253	1.27538e+06	1.14442e+06	1.23799e+06	1.23175e+06	1.39841e+06	1.19768e+06	1.4671e+06	1.32181e+06	1.16888e+06	1.10692e+06	1.23158e+06	1.24071e+06	1274773	1.18496e+06	1275395	1212287	1.30612e+06	1.12627e+06	1.20418e+06	1.08323e+06	1.26158e+06	1.24924e+06	1432742	1.27168e+06	1.25312e+06	1.4136e+06	1.26702e+06	1.27221e+06	1.17886e+06	1.24556e+06	1.18399e+06	1.34581e+06	1.22259e+06
O09012	PEX5_MOUSE	Pex5	Peroxisomal targeting signal 1 receptor	144138	210146	194679	188446	142978	162173	253931	135688	152030	135404	204990	183520	178905	142638	195474	134777	190089	211001	199211	156839	155560	194034	125411	143715	185788	259331	180952	170167	125803	212576	203299	136640	125093	198285	115515	220077	174014	192888	172130	140862	126614	199244	137562	135948	219200	179376
O09061	PSB1_MOUSE	Psmb1	Proteasome subunit beta type-1	2.12521e+06	2.03929e+06	2.0678e+06	2.1607e+06	2.20404e+06	2151820	2.39095e+06	2.32185e+06	2138404	2277363	2.3506e+06	2.10222e+06	2.13929e+06	2.17101e+06	2.01056e+06	1.9916e+06	2.14072e+06	2.21353e+06	2265987	2450467	2557387	2.08708e+06	2.12677e+06	2.20446e+06	2.31611e+06	2.32267e+06	2401512	2.35186e+06	2.26317e+06	2109131	2114171	2.25814e+06	2.07381e+06	2.13387e+06	2.24674e+06	2.3247e+06	2288103	2240855	2533981	2.02558e+06	2.06355e+06	2.04092e+06	2.07683e+06	2.0912e+06	2.24801e+06	2.19004e+06
O09111	NDUBB_MOUSE	Ndufb11	NADH dehydrogenase [ubiquinone] 1 beta subcomplex subunit 11, mitochondrial	3.54531e+06	3.26297e+06	3.62722e+06	3.48265e+06	3.29455e+06	3321296	3.62464e+06	3.38181e+06	3.30598e+06	3.38413e+06	3.4426e+06	3.14945e+06	3.33617e+06	3.71019e+06	3338920	3.01203e+06	3586905	3.48768e+06	3.39369e+06	3.93667e+06	3.42105e+06	3386878	3283485	3403502	3.16211e+06	3.15724e+06	2.99385e+06	2985348	2.86295e+06	3.66411e+06	3.17145e+06	3473512	3.41796e+06	3.31224e+06	3.23793e+06	3.27677e+06	3.18563e+06	3.44844e+06	3.73149e+06	3.4442e+06	3.13544e+06	3.40257e+06	3246505	3.47231e+06	3488788	3.01691e+06
O09114	PTGDS_MOUSE	Ptgds	Prostaglandin-H2 D-isomerase	845633	786815	941895	866413	904434	1.13738e+06	976632	889256	742775	763169	868480	782846	815450	894851	874196	700274	946084	1.02415e+06	960184	979617	1.11796e+06	772041	749994	911425	951682	893801	1.23871e+06	874296	794196	715728	694334	840546	942742	879814	843972	903267	788188	973484	1.02511e+06	736035	825347	830729	937153	881093	1.18186e+06	1098937
O09117	SYPL1_MOUSE	Sypl1	Synaptophysin-like protein 1	51883.4	92338.6	52250.4	74504.9	64791.3	50644.1	49604.4	52323.7	90950.3	81749.8	60145.8	60275.7	59226.3	36107.1	66153.9	91450.4	61003.3	57491.5	48704.6	57707.6	65880.4	82716.8	82612.6	64840.6	72993.6	44300.3	20635.1	55796.4	60847.8	44668.4	52971.7	59216.2	57930.1	67505.3	57910.5	82197.6	48365.8	60081.9	29126.5	78264.2	68140.6	62059.8	63566.3	79545.7	36385.2	72519.6
O09126	SEM4D_MOUSE	Sema4d	Semaphorin-4D	127764	139873	175413	152872	133154	183521	109544	139336	146774	127428	144991	147727	114237	138720	183106	127234	159058	148524	128334	128545	179833	197128	163852	155476	186554	166013	182577	185507	121569	120542	142559	221313	128188	133581	136730	160224	132749	136560	144180	138495	143136	167138	146022	139067	174760	121973
O09131	GSTO1_MOUSE	Gsto1	Glutathione S-transferase omega-1	925424	915414	976138	957576	1.00026e+06	999164	961835	902955	952419	1.00969e+06	891078	958900	900724	922472	1.01054e+06	1.00273e+06	877114	968930	904918	790071	1.15328e+06	1.0236e+06	980125	956767	1.04113e+06	965121	1.00453e+06	982094	813546	1.07646e+06	926122	1.09173e+06	964818	967525	1.02898e+06	880445	1.02633e+06	1.05434e+06	1.15859e+06	813949	841490	887374	976772	984503	900793	805042
O09167	RL21_MOUSE	Rpl21	60S ribosomal protein L21	1.25607e+06	1.00034e+06	1.14201e+06	512355	1004394	1.28481e+06	483737	1.26516e+06	1.37561e+06	529361	633114	559721	759676	1063269	559669	555040	469475	659197	1.50292e+06	814419	513535	1.13979e+06	1.06795e+06	1.23684e+06	1.20933e+06	1120281	478622	1150075	3.16554e+06	729478	588224	1018845	504733	1.05367e+06	1.0159e+06	1.15956e+06	887277	1.0506e+06	415347	586664	1.06437e+06	477283	616409	459657	1.43556e+06	494477
O09172	GSH0_MOUSE	Gclm	Glutamate--cysteine ligase regulatory subunit	512706	515628	532567	755739	543069	533861	746014	537043	556337	556251	710490	630947	528764	523846	522544	529099	593679	528331	501468	547595	559564	520603	550053	736967	537507	493627	483290	518896	477023	535479	512475	696740	578434	549557	550741	555044	563245	562541	747903	538583	572698	541342	538603	560775	837578	516683
O09174	AMACR_MOUSE	Amacr	Alpha-methylacyl-CoA racemase	161526	147797	80998.5	75636.2	94464.2	141722	165455	114850	130274	93649.2	108327	166817	185459	84910.3	123005	98008.8	82236.3	117360	158796	128579	76916.9	121869	122948	89440.1	95591.6	94302.7	127684	103931	124673	77810.4	195324	147883	110400	115220	177944	125774	121761	107430	109605	115570	134000	107164	110157	129550	118480	188167
O35066	KIF3C_MOUSE	Kif3c	Kinesin-like protein KIF3C	205488	208788	209931	219776	287413	182754	200408	339719	386884	242544	209171	314104	217211	115462	376190	211828	188301	319111	296186	255960	136067	157721	398610	226625	300995	280104	182439	179964	96148.4	232384	161131	89349.4	146879	190434	150801	241866	174324	150112	255397	74183.9	516084	582223	129588	145901	213761	180191
O35074	PTGIS_MOUSE	Ptgis	Prostacyclin synthase	18464	21184.7	29035.3	22770	26607.3	28269.4	17359.3	22815.2	90602.3	19205.2	24129.8	33292	17027.4	30956.3	31667.2	20498.6	35462.2	26824	29496.6	39348.7	25529.7	29277	32431.1	37506.4	58937	19415.5	41589.7	42720.8	39085.9	34649.9	40480.6	33215.7	34930.4	26112.3	20714.7	54994.4	22525.8	25184.4	40303.3	17137.2	22113.6	40205.1	34353.1	21930.4	24163.8	18042.5
O35075	DSCR3_MOUSE	Dscr3	Down syndrome critical region protein 3 homolog	73474.9	144422	71833.4	89938	71496.8	82487.2	66267	63570.7	74184.9	91704.1	72195.9	70574.2	150720	159103	63424.5	82463.1	83722.9	88559.8	102414	73208.8	96744.6	73007	68736.3	80111.4	97749.2	82058.2	79375	63234.3	78101.5	82157.1	79319.4	51674.2	234339	62694.5	83488.4	88068.8	74856.7	70083.9	108591	86911.2	105816	88092.4	102545	60759.4	83364.6	85431.9
O35083	PLCA_MOUSE	Agpat1	1-acyl-sn-glycerol-3-phosphate acyltransferase alpha	168058	182062	191913	189420	227973	186492	276428	183263	190064	205681	213455	195782	200116	213499	199494	175651	175240	231152	192933	245016	270140	189952	214638	227488	220936	208371	203296	206208	203802	211563	209523	207657	175805	193615	201218	265562	181469	218818	271669	177971	169590	220945	216353	208990	224792	242470
O35089	CNIH2_MOUSE	Cnih2	Protein cornichon homolog 2	43635.8	46749.3	40593.8	67263.9	67249.9	65019.1	68866.6	40729.3	54326.7	77579.8	56328.5	81569.2	52385.8	50306.2	46051.9	73644.4	53115	70158.3	54667.1	46428.8	80988.2	49368.1	62236.6	56689.9	59078.1	84508.8	74717.4	92964.8	57235.1	39691.2	78033.9	60880.2	62660.6	65740.4	63819.3	56614.9	68232.2	58126.4	54203	48958.3	55700.4	63515.4	75421.1	52197.8	62411.1	65967.6
O35098	DPYL4_MOUSE	Dpysl4	Dihydropyrimidinase-related protein 4	5569519	5.84949e+06	5504689	5985822	5.95593e+06	7.04623e+06	7.01043e+06	5.40287e+06	5428423	6449810	6253426	5918920	5.58534e+06	5.08132e+06	5.56397e+06	4886969	5875974	6.49496e+06	5.44156e+06	7.37349e+06	8159647	5.50891e+06	5429096	6.65892e+06	5793055	6210766	6883916	7.56614e+06	7241140	5378780	5724183	5564595	5.10092e+06	6220464	6.48696e+06	6.14024e+06	5.94373e+06	6072136	6751206	6371516	5.7937e+06	5.53035e+06	6658294	5.48342e+06	6778156	7.45332e+06
O35099	M3K5_MOUSE	Map3k5	Mitogen-activated protein kinase kinase kinase 5	577292	579397	621433	608394	620299	494319	582802	537821	599578	561199	624481	570834	562026	563187	482343	592000	536111	1.0426e+06	373010	516503	589744	637613	636121	571084	565727	572899	456221	435923	567766	556919	564761	635209	613660	644681	600734	592318	462518	537589	645498	628064	627558	602332	606566	1.00846e+06	653985	463615
O35114	SCRB2_MOUSE	Scarb2	Lysosome membrane protein 2	176298	198468	183658	151536	156792	196139	170043	209806	180729	172028	193022	159998	136300	181369	159955	176748	163627	165765	207473	181914	152381	216702	176914	203982	187653	194472	200919	181110	189439	191782	163859	176382	167414	163448	176669	186906	181650	184178	214033	159993	177000	165755	173566	156755	199305	167068
O35127	C10_MOUSE	Grcc10	Protein C10	383388	353456	391845	384932	343197	418820	390631	408580	352722	402886	323835	282619	323197	383513	324143	322416	359413	316017	425066	325554	423842	348875	326226	415394	396943	413390	437943	370595	377793	375693	292623	318375	319350	338418	346410	353869	343015	369762	417618	318216	344854	341815	394519	336802	462316	410178
O35129	PHB2_MOUSE	Phb2	Prohibitin-2	8.1993e+06	7511678	7.71026e+06	8.01622e+06	7925923	8.15481e+06	8270438	8070464	7.99363e+06	8014031	7981057	8.07133e+06	7.77284e+06	8.28864e+06	7.7394e+06	7188555	8190079	7.99562e+06	8106275	8148296	8651041	7.73892e+06	7727435	7.87371e+06	7.94434e+06	7.82413e+06	7595004	7529496	7467902	7.93393e+06	7644382	7.98218e+06	8141604	8138340	7.95389e+06	7.98576e+06	8459297	8586923	8557148	7.75693e+06	7741534	8054364	8035890	8088199	8.26482e+06	8.01426e+06
O35136	NCAM2_MOUSE	Ncam2	Neural cell adhesion molecule 2	4727885	4283004	4.34027e+06	4.56738e+06	4850252	5.1869e+06	5381449	4.57304e+06	4.40261e+06	4587207	4264599	5027831	4.6873e+06	4.50791e+06	4308755	3936854	3.99912e+06	4.86092e+06	4294011	4.18534e+06	6338698	4.14548e+06	4444355	4.38729e+06	4577407	5195720	5833746	5.12306e+06	4236535	4.17511e+06	4.90044e+06	5.00337e+06	4361184	4.90074e+06	4.34653e+06	4610907	4.5915e+06	4299548	4.76001e+06	4.32896e+06	4.42601e+06	4.77824e+06	4.41648e+06	4.76665e+06	5.06312e+06	5.76146e+06
O35143	ATIF1_MOUSE	Atpif1	ATPase inhibitor, mitochondrial	4857321	5.23147e+06	5675954	5.38577e+06	5.34169e+06	4.80261e+06	5.65243e+06	4885165	4945447	5.02679e+06	5.95259e+06	5729150	5264532	5085407	5052289	5090546	5.49801e+06	6061020	5497783	4.95648e+06	5018847	5.09999e+06	4.95938e+06	4.85419e+06	4.51758e+06	5.04838e+06	4512629	5.06568e+06	4.82252e+06	5.02276e+06	5150454	4416954	4821328	5402674	5857031	4.6166e+06	5.24566e+06	4.5037e+06	5369441	5.77555e+06	5.88004e+06	5323455	4699039	5.28134e+06	4.35536e+06	4.76077e+06
O35144	TERF2_MOUSE	Terf2	Telomeric repeat-binding factor 2	2706165	2.62294e+06	2.93793e+06	2.94695e+06	3.0615e+06	2.8656e+06	3.67876e+06	2.13006e+06	2.58551e+06	2.16243e+06	2.85155e+06	3191766	74793.1	3.54828e+06	2.5627e+06	1.96574e+06	2.21987e+06	3.60441e+06	2.1504e+06	2.04525e+06	3.09875e+06	3173359	2.06025e+06	2.80449e+06	2.85945e+06	3.05845e+06	2.25697e+06	1.04607e+06	3.00659e+06	2.49833e+06	3.01357e+06	1.66498e+06	3.50565e+06	3.53328e+06	3.53657e+06	2574257	2.45023e+06	54982.8	2583416	2.85614e+06	71810.5	2.26242e+06	2940532	2724475	2495056	2.05209e+06
O35166	GOSR2_MOUSE	Gosr2	Golgi SNAP receptor complex member 2	67748.4	79079.5	77842.7	964218	117114	94173.8	129651	173441	130478	99016.7	852818	81866.9	91488.5	125728	110662	109791	104135	102653	124821	928876	120121	144198	63672.4	66974	115813	119366	652145	120250	797858	102792	91728.2	111349	115559	106308	114802	107204	111288	121737	110709	57871.8	81992.4	111529	113857	128490	132165	775263
O35174	KCNS2_MOUSE	Kcns2	Potassium voltage-gated channel subfamily S member 2	18327.5	18867.6	20295.3	24237	27713.3	28517.8	31251	37934.6	31161	37402.2	32658.1	18493.3	18032.6	21040.9	23897.2	30406.9	26466.6	30801.9	35052.5	39431.3	19321.7	18592.9	20728.4	21984.7	30038.9	33858.1	39412.3	44850.6	31664.7	11328.9	21187.7	26214	21229.2	22823.7	27143.5	34528.5	33635.9	27802.6	34102.5	13722	17817.6	23999.3	27256.9	24326.6	29837.1	37867.2
O35188	X3CL1_MOUSE	Cx3cl1	Fractalkine	92174.6	80833.6	114907	93474.2	93599.6	122848	111075	119531	103247	101525	121268	90228.7	97138	110470	97172.4	94512.9	124132	129098	110413	100523	94873.6	89106.1	98989.8	105583	98855.3	111665	109132	116085	108143	91453.2	109618	95447.4	107827	111421	115590	104526	121253	113916	145044	90229.1	99456.8	86922.1	89017.1	110092	105762	95816.2
O35207	CDKA1_MOUSE	Cdk2ap1	Cyclin-dependent kinase 2-associated protein 1	22470.2	25821.5	19197.9	26472.7	146485	14424.9	48186.7	35499.6	21960.3	15625.5	18263.9	48971.8	15112.6	42572.6	30353.5	17533	14564.7	34111.1	14591.4	13415.3	15699.8	66889.8	20682.8	55581.4	76792.8	62313.3	19832	56192	28068.4	45797.9	15364.8	9457.45	33722.6	36089.1	99116.9	15602.6	50771.5	15338.7	65555.4	42611.5	20498.3	37257.9	37172.8	17941.1	52182.7	48264.2
O35215	DOPD_MOUSE	Ddt	D-dopachrome decarboxylase	3.22918e+06	2.98155e+06	3008005	2.7157e+06	2.84006e+06	2.82746e+06	2.99853e+06	3.01492e+06	3.09607e+06	2812612	3.34278e+06	2.62178e+06	2.60892e+06	2.76925e+06	2.63493e+06	2666187	2.76792e+06	2.85119e+06	2.9624e+06	3.05057e+06	2971315	2.79555e+06	2672743	2.83254e+06	2851373	2564015	2.62915e+06	2.71904e+06	2.8146e+06	3.06408e+06	2.44119e+06	2.46962e+06	2.58732e+06	2.64359e+06	2716346	3120273	2608972	2.96181e+06	3206123	2975651	2.83652e+06	2.91482e+06	2.77971e+06	3.02891e+06	2.99334e+06	2.6982e+06
O35226	PSMD4_MOUSE	Psmd4	26S proteasome non-ATPase regulatory subunit 4	890649	792007	888470	853620	759727	819846	902389	923803	819340	862107	856739	964330	826861	1136369	759139	770806	796430	839926	873588	852155	1.01163e+06	831964	874595	1.04932e+06	918468	946232	1030673	868503	920474	899997	858024	921212	894128	869617	871675	921255	796785	985019	1.09614e+06	843865	807894	999945	870995	815273	922387	848893
O35239	PTN9_MOUSE	Ptpn9	Tyrosine-protein phosphatase non-receptor type 9	732676	311994	295034	630242	334739	345766	368733	417983	699619	302944	496916	348757	309458	282207	813340	365226	733046	230206	409595	747548	910878	316081	318905	423926	291993	311959	355568	308071	312964	315678	765372	329937	323506	303087	304183	271330	282248	346604	360750	862219	800218	358451	326365	615013	318282	357045
O35250	EXOC7_MOUSE	Exoc7	Exocyst complex component 7	1.95923e+06	2039693	3102706	1.76123e+06	1.39059e+06	1.87284e+06	2594964	1.48006e+06	2.65172e+06	1.6739e+06	820304	2697493	2.12904e+06	2.94607e+06	1.38236e+06	1.97527e+06	1.61883e+06	1346868	1237433	1.00903e+06	1.88346e+06	2846934	2701000	2.82193e+06	2.03581e+06	898852	859742	1.49165e+06	840764	3.33853e+06	2603147	2643868	2.80548e+06	2.55732e+06	1.56906e+06	1.23291e+06	1.59214e+06	3058727	1.27715e+06	2.47544e+06	2.20951e+06	2.68821e+06	2.22668e+06	1.77628e+06	2.04737e+06	1.6391e+06
O35286	DHX15_MOUSE	Dhx15	Pre-mRNA-splicing factor ATP-dependent RNA helicase DHX15	1.06153e+06	1.14522e+06	1.04679e+06	1.26523e+06	1205639	1.10865e+06	1.22418e+06	1.78781e+06	1.16014e+06	1.07602e+06	1.25942e+06	2.79475e+06	1.1431e+06	1.06721e+06	1.09037e+06	1.17056e+06	1.20053e+06	1.08707e+06	1.59129e+06	1.10248e+06	1074316	1.15818e+06	1.20023e+06	1.18662e+06	1.17219e+06	1.25033e+06	1.00589e+06	1.14556e+06	1.07233e+06	1.0335e+06	1.09102e+06	1.1246e+06	1.14901e+06	1.16884e+06	1.1599e+06	1.15794e+06	1.20148e+06	1.13084e+06	1.22132e+06	1.17215e+06	1140209	2896052	1.0145e+06	1.26024e+06	1.12338e+06	1.02492e+06
O35295	PURB_MOUSE	Purb	Transcriptional activator protein Pur-beta	1.75778e+06	1.67075e+06	1.80067e+06	1.69651e+06	1.5943e+06	1.66064e+06	1.80235e+06	1714395	1.59107e+06	1.56703e+06	1817832	1.49579e+06	1.62643e+06	1.77585e+06	1.53713e+06	1.55006e+06	1.70836e+06	1.72773e+06	1.53035e+06	1.68514e+06	1.62093e+06	1.56961e+06	1.58486e+06	1.63995e+06	1.49774e+06	1.57721e+06	1.60982e+06	1.44024e+06	1625808	1.76428e+06	1.59525e+06	1.59782e+06	1.57762e+06	1.71578e+06	1.52897e+06	1.57683e+06	1.5942e+06	1.60314e+06	1.96306e+06	1.60587e+06	1.72211e+06	1.63541e+06	1516373	1.61718e+06	1.76877e+06	1.61899e+06
O35316	SC6A6_MOUSE	Slc6a6	Sodium- and chloride-dependent taurine transporter	138940	154427	146494	123931	133929	153344	140472	135861	133490	138921	104041	157494	141562	138814	121198	137517	128323	108276	120759	114319	179197	152049	144820	127414	119444	130466	136205	153618	137570	128252	126960	118650	128481	142827	132484	133618	98076.7	131046	114913	161578	167651	161902	141510	114370	129121	156231
O35326	SRSF5_MOUSE	Srsf5	Serine/arginine-rich splicing factor 5	240012	239493	246121	235972	191839	181331	219808	236072	237828	196136	219182	219736	223795	228104	201797	263598	245711	200958	224676	310442	210569	242563	215356	255898	189811	203251	209374	179037	213009	289882	206614	199567	183553	181242	184604	220916	186614	226161	234309	240440	241105	283726	185528	187743	189133	184321
O35343	IMA3_MOUSE	Kpna4	Importin subunit alpha-3	146288	145897	171792	138892	138405	213759	199925	153557	257753	167573	110868	134102	166712	164063	127077	115903	240349	146261	127549	206829	173647	130551	146829	154364	143624	133397	170550	171796	126995	191597	140819	154199	279873	157775	169817	182340	147924	140595	156043	267189	160975	150627	164944	152776	193461	173753
O35344	IMA4_MOUSE	Kpna3	Importin subunit alpha-4	714190	821678	756249	936890	816318	925429	856775	856482	773882	840070	774388	765111	730048	788032	753549	761658	887119	821220	787807	770881	758840	788534	803121	799430	855512	825421	818578	895272	785056	677523	756522	893658	845018	791250	834038	905685	877586	877647	809047	670830	725295	830688	829944	779073	937986	932162
O35345	IMA7_MOUSE	Kpna6	Importin subunit alpha-7	444882	417261	392080	323859	323651	414631	383559	410184	392475	426859	385498	385620	384856	366105	426907	369523	380691	373977	399196	380742	384846	322335	353034	385594	313884	326905	365518	394714	403416	411970	412782	375089	396129	346191	376760	373586	408596	369546	469698	417132	404613	422589	410175	361165	441645	382814
O35350	CAN1_MOUSE	Capn1	Calpain-1 catalytic subunit	303114	331651	421208	340428	344619	408710	295770	403647	346780	292137	388546	388693	343829	398025	313264	392302	359953	363848	317459	401078	343697	361670	271370	302556	442071	387025	273573	389392	363033	285834	374612	342889	380358	321965	373173	354698	449938	361211	424238	393185	316074	397602	356280	420510	326494	350098
O35375	NRP2_MOUSE	Nrp2	Neuropilin-2	48800.7	9070.25	17515.6	37950.3	358563	64602.5	57219.7	828945	596554	52066.6	1.65658e+06	429406	42038.9	763218	24225.2	14017	14587.5	400151	168442	14238.3	48018.7	216167	206849	70939.8	347552	67627.8	84535.7	64218.3	12520.7	169246	11985.8	50251.1	25423.2	871499	389184	530592	495813	948087	396641	242617	23770.9	22222	59590	265469	62299.6	62810.6
O35381	AN32A_MOUSE	Anp32a	Acidic leucine-rich nuclear phosphoprotein 32 family member A	2758456	2832967	3041507	2.35788e+06	2.549e+06	2.62777e+06	2.77708e+06	2.50831e+06	2.68444e+06	2535920	2.4173e+06	2.5707e+06	2.99901e+06	2309098	2524787	2542703	2320118	2.96565e+06	2.39399e+06	2835020	3.26291e+06	2.88885e+06	2.76087e+06	3.16975e+06	2.61088e+06	2.5275e+06	2.45106e+06	2.44127e+06	2.53003e+06	3.10471e+06	2429308	2500345	2.25018e+06	2.27948e+06	2386491	2.49732e+06	2086607	2.31629e+06	2.9127e+06	2.86882e+06	2959612	2322554	2845559	2.25689e+06	2975590	2.30527e+06
O35382	EXOC4_MOUSE	Exoc4	Exocyst complex component 4	2.57941e+06	1.52703e+06	2.31976e+06	1.74205e+06	1.98532e+06	1.36703e+06	2.22824e+06	1.84317e+06	2.07792e+06	2.06133e+06	1.7661e+06	1.51936e+06	2287809	1.64105e+06	1.46224e+06	2.11696e+06	1.3479e+06	2.4395e+06	1.63001e+06	1405570	1.75039e+06	1.57042e+06	1.3845e+06	1.64496e+06	1.69693e+06	1.47502e+06	1.39078e+06	2.08614e+06	1.78289e+06	1.32813e+06	1.42666e+06	2375354	1.60752e+06	2.26097e+06	1.73514e+06	1.65772e+06	1.45137e+06	1574009	1.98754e+06	1.6302e+06	1.37508e+06	1.60217e+06	1.42403e+06	2393021	1.65539e+06	1.59064e+06
O35387	HAX1_MOUSE	Hax1	HCLS1-associated protein X-1	337312	420019	361620	127060	383538	113393	137648	122422	303773	426066	94654.4	527763	116374	137180	122383	284513	395402	455204	91468.8	460031	397463	302625	640054	204098	165454	121231	96069.7	177038	78434.6	509919	99547.5	266711	585772	172108	253869	548634	116295	135225	111956	612375	325506	160484	311314	103701	202966	140823
O35393	EFNB3_MOUSE	Efnb3	Ephrin-B3	247700	721337	70623.6	205864	204597	149421	82547.8	146663	98995.3	191088	187673	82836.5	126251	172281	112057	169678	86534.2	156870	212610	85799.2	207233	361774	87619.6	183986	198918	199690	191191	217054	198741	167743	59282.4	68797.8	186710	174804	123862	207744	112806	149428	261995	63690.4	198693	108845	151448	167953	248719	123825
O35405	PLD3_MOUSE	Pld3	Phospholipase D3	1.89794e+06	1.59956e+06	1.95443e+06	1.93896e+06	1893771	1.96018e+06	2.10016e+06	1.87722e+06	1.72009e+06	1.80578e+06	2.16561e+06	1.98475e+06	2.0441e+06	2124774	1.93951e+06	1.83389e+06	2.03032e+06	2149378	2004626	1.88618e+06	2.0616e+06	1680354	1818477	1.81076e+06	1.8424e+06	1.79316e+06	1.92938e+06	1.71017e+06	1.86457e+06	1.89824e+06	1.93897e+06	2.03776e+06	2.00673e+06	2.0516e+06	2.0782e+06	2.0935e+06	2.0316e+06	2008975	2.16579e+06	1.94932e+06	1.78002e+06	1.86809e+06	1.65997e+06	1.94836e+06	1.97188e+06	1.86889e+06
O35409	FOLH1_MOUSE	Folh1	Glutamate carboxypeptidase 2	195888	255664	138154	207244	244885	229634	743441	833049	814164	858613	144105	283255	173139	110087	744867	273985	184935	198349	332134	176682	752193	841035	232067	176431	288323	793292	630138	878612	199261	728503	966834	236606	256127	393636	802022	136264	946031	833680	140850	121707	137133	245130	888090	195154	235362	284913
O35435	PYRD_MOUSE	Dhodh	Dihydroorotate dehydrogenase (quinone), mitochondrial	1.26835e+06	1.30252e+06	1220496	1231466	1.25388e+06	1.45668e+06	1.55958e+06	1.71924e+06	1.09209e+06	1.36536e+06	1.53082e+06	1.05198e+06	1.25319e+06	1.1801e+06	1.27768e+06	1.32139e+06	1383143	1.31149e+06	1.73286e+06	1.76684e+06	1.17085e+06	1199858	1.13269e+06	1.25931e+06	1.38398e+06	1.31372e+06	1.74102e+06	1.67204e+06	1.60812e+06	1.28418e+06	1.30127e+06	1.21345e+06	1.17892e+06	1.24805e+06	1.39311e+06	1.62591e+06	1.65805e+06	1.42301e+06	1.53692e+06	992486	1.08598e+06	958830	1.31672e+06	1.26397e+06	1.28901e+06	274405
O35449	PRRT1_MOUSE	Prrt1	Proline-rich transmembrane protein 1	289816	263224	331408	390263	378173	350724	341679	255295	309412	403335	359527	455120	382069	337417	264777	292947	313976	400863	262784	296733	247281	302753	360819	331427	360216	428207	328485	357909	340465	290638	416536	349818	365990	379508	330676	392129	363352	341580	387379	305361	343554	310344	375555	369961	344741	301679
O35454	CLCN6_MOUSE	Clcn6	Chloride transport protein 6	178168	121178	89782.6	103976	108466	100868	85178.6	93230.6	106742	114727	66814	123849	120533	105859	110296	103789	101473	79420	118454	106311	100096	103480	108141	110589	112179	113986	100590	110146	89750.3	111691	113730	107985	102340	105700	88667.2	90567.7	112984	124221	80744.2	91222.8	98630.1	110566	117968	99843.8	104434	119753
O35459	ECH1_MOUSE	Ech1	Delta(3,5)-Delta(2,4)-dienoyl-CoA isomerase, mitochondrial	499594	320273	353517	303973	293890	273193	232940	363787	419576	300452	290948	308734	305081	288597	336138	265162	282618	232050	267797	256657	524741	301386	309522	340717	323204	251471	272782	290602	291506	365302	281581	285506	258375	274383	251315	271044	246786	300395	306214	354834	499116	305595	304818	287501	313358	263040
O35465	FKBP8_MOUSE	Fkbp8	Peptidyl-prolyl cis-trans isomerase FKBP8	1.04041e+06	879674	972658	988536	997394	936340	1.04304e+06	1.02551e+06	922827	1.05104e+06	1.012e+06	913247	991376	998232	971041	959488	883060	1.03336e+06	1.04653e+06	1.02092e+06	1.09773e+06	939970	1.0148e+06	1.05533e+06	1.00872e+06	1.05193e+06	962931	1.08854e+06	958212	852645	937976	1.04293e+06	963062	1026366	958747	1.06058e+06	1.03587e+06	1.11156e+06	1.02421e+06	928772	877093	939888	930060	985406	1.07611e+06	1.0443e+06
O35474	EDIL3_MOUSE	Edil3	EGF-like repeat and discoidin I-like domain-containing protein 3	60490.4	68841.5	42723.4	49346.8	48932.2	35897.4	54431.6	70507.5	52938.5	47228.5	66471.5	36953.2	48510.6	32803.6	50487.4	70640.5	60330.8	50497.6	59585.9	62416.1	55519.6	52165.1	71241.7	50605.1	68067.8	42122.2	50825.6	62541.7	67073.6	65088.8	44194.5	26847.1	45969	52416.1	55029.1	63345.9	73490.2	61162.1	72165.8	49385.6	54060.4	43740.3	41305	58490.8	49482.9	61796.6
O35495	CDK14_MOUSE	Cdk14	Cyclin-dependent kinase 14	317581	362584	251940	304100	268501	294918	358826	233869	328639	274861	373172	312915	311986	331268	274817	227440	280650	210842	248817	215685	412837	305103	282793	297239	488276	348152	371091	269646	227847	308296	269571	281116	222509	205285	264262	240479	280792	281742	357441	347542	301418	333324	298378	241108	340613	317809
O35526	STX1A_MOUSE	Stx1a	Syntaxin-1A	15288350	16504928	17742732	16150400	16188068	15015996	17495814	17734420	17981472	15304306	17365470	15591383	16269388	18120374	15610081	14313201	18021948	17548672	17336498	15141366	15956552	16738252	17997590	20297586	19241008	16347415	14304226	14104664	16741340	18692138	17453934	17160678	17559680	18257096	19109232	18264878	18516688	17216148	20948032	15769337	16771213	13782796	13958326	16503517	16864652	14791836
O35544	EAA4_MOUSE	Slc1a6	Excitatory amino acid transporter 4	640279	698092	519308	491206	446047	456420	429102	672504	382995	333409	359691	648158	384561	534499	449702	365983	269215	417712	278794	527720	547381	459071	420303	679011	506947	803494	300107	756465	393380	257641	516502	272842	405604	492068	487479	351688	323557	969010	438285	389038	1.03573e+06	467522	528896	395930	452444	644884
O35551	RABE1_MOUSE	Rabep1	Rab GTPase-binding effector protein 1	1678544	1.83805e+06	1.68974e+06	1.46335e+06	1.26216e+06	1448836	1.54645e+06	1.6592e+06	1.59678e+06	1.52567e+06	3.24071e+06	1.34806e+06	1.43733e+06	1.69805e+06	1.3094e+06	1.38947e+06	2.22637e+06	1.32115e+06	1.59527e+06	1.55935e+06	1604304	1.40105e+06	1.55794e+06	1655563	1.5648e+06	1.39894e+06	1.55063e+06	1.50815e+06	1.48383e+06	5506221	1375571	4.09533e+06	1.98211e+06	1.34759e+06	1.7842e+06	1.6038e+06	1561159	1520304	3.56828e+06	3.27977e+06	1.55945e+06	1.64807e+06	1.57444e+06	1.49276e+06	1.62596e+06	1.67766e+06
O35566	CD151_MOUSE	Cd151	CD151 antigen	15438.7	17496	14875.1	10693.2	12870.9	12447.7	13751	16794.4	17708	15612.8	14734.4	10998.6	12527.2	10006.8	14792.5	13872.3	17968.2	14379.7	18832.2	18603.6	15481.3	15627.1	14952.1	16071.4	15855.1	11544.8	13030.4	16417.7	13721.1	16132.5	12887.4	11271.9	12898	10320.7	14353.8	15335.4	18554.8	15960.7	15835.5	12500.8	13654.5	13032.7	12850.4	12636.8	14185	17688
O35593	PSDE_MOUSE	Psmd14	26S proteasome non-ATPase regulatory subunit 14	861079	826861	825221	810633	805103	741844	973960	854596	879399	773346	743550	923548	848225	938301	777685	886665	761308	788360	824019	729445	1.03797e+06	955339	881039	879516	971471	944518	918978	905276	836422	902224	928420	1.00269e+06	913897	806915	796698	1.00284e+06	1.00507e+06	918498	871958	843703	820539	787379	871996	878703	869493	884462
O35598	ADA10_MOUSE	Adam10	Disintegrin and metalloproteinase domain-containing protein 10	76019.9	114701	76504.6	89897	90460.9	90439	65907.4	104385	90432	112194	90186	105049	99240.1	71620.9	92089.6	113576	100485	68750.4	75033.4	74273.1	118807	106085	84058	107302	122190	94572	87390	93212.8	90007.2	87094.9	109761	93465.5	94606.2	94687	104648	83727.8	105183	76174.5	71599.5	79382.9	108154	107332	89419	103742	62474.7	97610.1
O35604	NPC1_MOUSE	Npc1	Niemann-Pick C1 protein	43347.5	56124.7	53654.2	54221	86611.7	49246.4	53851.3	63094.1	56790.4	54344.7	45344.4	63533.6	50406.6	40072.4	54603.7	55020.1	69120.6	52915.3	54133.1	53792.4	42072.4	53974.5	49944.5	65784.2	52700.6	40377.6	59982.4	49868.1	50085.4	42622.9	46875.7	54318	58405	52402.2	44658.5	59313.6	50655.8	44529	41804.4	49625.8	57289.7	50768	56249.4	87656.8	55040.6	44717.9
O35607	BMPR2_MOUSE	Bmpr2	Bone morphogenetic protein receptor type-2	138194	268350	127431	129879	118339	116289	144194	122422	127523	261332	152003	137677	136973	152378	137185	125195	122090	115648	122395	117425	135398	147257	125061	127923	129268	159742	147516	149404	132106	156749	136871	140134	134520	174225	98355.2	128420	132961	137300	139097	130251	134965	137087	130696	116637	159163	163656
O35609	SCAM3_MOUSE	Scamp3	Secretory carrier-associated membrane protein 3	697607	2.03119e+06	696204	652111	666625	789832	781043	627709	688576	757689	682127	619868	632276	730533	2.41048e+06	552237	625483	708550	724366	740533	698128	627392	565285	708858	642452	778497	876724	689889	688213	638054	632992	601540	584692	674389	605367	656790	718979	663914	768044	588112	639205	2.23664e+06	696895	602822	784926	661813
O35621	PMM1_MOUSE	Pmm1	Phosphomannomutase 1	584136	510213	509366	706259	656513	566340	583385	487856	572207	698914	492874	542077	517103	567458	519184	568102	533881	530433	477066	506910	633338	491126	549745	565865	546888	611369	637751	551345	526695	547675	560092	543414	551329	672125	525454	522483	530782	577792	592315	570475	548273	557264	585560	723435	630510	547051
O35633	VIAAT_MOUSE	Slc32a1	Vesicular inhibitory amino acid transporter	2.09416e+06	1.76029e+06	1.91852e+06	1.65869e+06	1.53181e+06	2015848	1765822	1.90035e+06	1.72245e+06	1.96806e+06	1.7042e+06	1.50718e+06	1.50149e+06	2184135	1.58261e+06	1.66615e+06	1.91276e+06	1.80524e+06	2.00074e+06	1.86427e+06	1.9439e+06	1.84345e+06	1.5209e+06	1.98835e+06	1739102	1.78381e+06	2106001	1667968	1.8872e+06	1.87457e+06	1.63324e+06	1.48089e+06	1.65995e+06	1804307	1.8493e+06	1.90572e+06	1.61472e+06	2.04345e+06	1.85279e+06	1.75589e+06	1.76805e+06	1.85156e+06	1.6737e+06	1.67512e+06	1.95353e+06	1.7328e+06
O35638	STAG2_MOUSE	Stag2	Cohesin subunit SA-2	243733	236543	274267	272292	90958.9	108252	130636	66005.1	102484	74604.3	37090.5	77983.8	79909.2	263250	96843.2	251358	136052	70729.2	215744	71563.3	246199	264741	285199	86534.4	202387	74093.9	42568.5	69577.7	44623.4	281799	88824.5	50792.5	49122.5	67375.7	113448	41906.6	200308	39744.9	84624.9	270930	82137.4	68397.3	77991	34367	113889	23033.2
O35639	ANXA3_MOUSE	Anxa3	Annexin A3	574824	516908	645713	522778	514797	552538	874502	508812	460854	568849	556204	617026	530764	554620	461748	503672	446642	536349	553520	521366	557609	455281	488202	518090	570826	505476	485398	441081	499802	521494	417562	590134	598665	532374	599629	547374	467673	509348	662839	573287	547148	477858	545872	530374	508887	532494
O35643	AP1B1_MOUSE	Ap1b1	AP-1 complex subunit beta-1	18452330	20236362	20282208	21390478	20891730	19914712	21987000	19175864	20426656	20578150	20633834	22049322	20753358	20990336	19185896	20047082	20130178	20916242	19237446	18192234	24093018	20599428	21628958	21742082	21428416	20649800	19940438	20609318	20134286	19001690	21192996	19798016	21017056	21973178	22386980	21832340	20630576	20476202	22839554	21209622	21929072	20445426	20570220	21532990	20665668	19650838
O35658	C1QBP_MOUSE	C1qbp	Complement component 1 Q subcomponent-binding protein, mitochondrial	2.31586e+06	2.22556e+06	2.2061e+06	2.21198e+06	2435863	2.26324e+06	2283154	2.31164e+06	2.23329e+06	2.27934e+06	2.28053e+06	2.4921e+06	2.2598e+06	2.26163e+06	2.16557e+06	2.2356e+06	2304150	2383860	2.3244e+06	2.11646e+06	2530346	2211774	2.20867e+06	2.19709e+06	2.23138e+06	2.12896e+06	2.09088e+06	2.31231e+06	2.01202e+06	2136407	2242875	2125402	2.1854e+06	2.35764e+06	2.42368e+06	2.16087e+06	2.49602e+06	2.34855e+06	2.12339e+06	2.40969e+06	2409968	2.19369e+06	2.24584e+06	2.37251e+06	1.98857e+06	2.31309e+06
O35668	HAP1_MOUSE	Hap1	Huntingtin-associated protein 1	433200	1.41061e+06	239912	68878.5	892964	286908	389934	522979	76353.6	926045	452521	588785	757152	405128	279570	66743	491486	341312	816783	472588	590259	942562	834786	541186	613888	744459	711193	647228	229388	628769	426132	539667	155203	1.01727e+06	815466	84885.1	443981	362280	312754	309585	168154	1.23022e+06	732460	66152.5	350554	676863
O35678	MGLL_MOUSE	Mgll	Monoglyceride lipase	2.20395e+06	2.26401e+06	2.64129e+06	2.09506e+06	2.19113e+06	1.97597e+06	2.34097e+06	2.41475e+06	2.39033e+06	2212964	2.55406e+06	2.31318e+06	2.57598e+06	2.88433e+06	2.35988e+06	2.38685e+06	2.64746e+06	2.36543e+06	2715382	2.05454e+06	1.95138e+06	2118136	2396347	2.25295e+06	2.26832e+06	1819763	1340046	1.85375e+06	2249144	2411587	2590780	2.06625e+06	2246887	2.32185e+06	2.61132e+06	2.28361e+06	2.28799e+06	2.25531e+06	2.42768e+06	2.34773e+06	2.4033e+06	1.98548e+06	1.88205e+06	2.61643e+06	1.98104e+06	1.68774e+06
O35681	SYT3_MOUSE	Syt3	Synaptotagmin-3	333999	349643	272588	318900	332573	354392	312510	324746	328711	349373	358411	355663	286478	393741	351004	308606	336842	350072	323101	435221	353787	290932	268600	440831	383261	340645	477425	420935	310056	366060	334857	333240	402422	333877	335448	371960	453892	379424	331578	278439	287405	361129	336260	342217	370611	343524
O35682	MYADM_MOUSE	Myadm	Myeloid-associated differentiation marker	205050	185580	179832	139197	167997	155240	166616	96835.4	144315	136557	142952	195193	168987	161380	142205	194121	132842	154265	98469.1	218440	197028	164527	165152	167948	137736	139905	125653	107714	131432	191717	162940	153393	182227	147436	139806	183176	115241	132931	148832	177114	179410	173340	197351	132987	159370	128470
O35683	NDUA1_MOUSE	Ndufa1	NADH dehydrogenase [ubiquinone] 1 alpha subcomplex subunit 1	120182	111195	100312	100968	107272	86339.3	85880.9	74329.2	114932	80413.6	88654.2	159160	116982	109037	100584	81199.6	88052.8	104541	79429.8	90764.7	130102	107821	112360	87382.4	92852.8	78276.6	57062.3	72598.8	81283	109522	110103	101120	110248	110218	97290.3	83473.2	76889.9	87112.2	68922	143982	125439	115256	94066.3	103107	72465.9	74382.7
O35684	NEUS_MOUSE	Serpini1	Neuroserpin	211781	251288	235639	482150	235251	243861	238456	235620	263918	247377	261681	211389	211182	227762	220927	395823	247929	319225	243157	184680	205791	250998	341017	241564	201429	199605	197695	212455	226566	197961	191927	216853	203102	203465	247174	231051	216763	226454	204958	270831	251506	259409	247400	445120	259384	225209
O35685	NUDC_MOUSE	Nudc	Nuclear migration protein nudC	2.68571e+06	2.20878e+06	1.92494e+06	2.46442e+06	2.66081e+06	2.47114e+06	2.49638e+06	2.4803e+06	2.28933e+06	2.07984e+06	2.51474e+06	2.03155e+06	1.83967e+06	2.34336e+06	2125582	2.3617e+06	2.32637e+06	2411337	2.35247e+06	2.34811e+06	2.26215e+06	2246270	2416908	2.65261e+06	2.56554e+06	2.77762e+06	2.668e+06	2.62999e+06	2.43443e+06	2639997	2.26042e+06	2.08343e+06	1.87476e+06	2.4008e+06	2.33062e+06	2.42677e+06	2.67953e+06	1994010	2.81556e+06	2.01289e+06	1.91243e+06	2.38634e+06	2.59794e+06	1899087	2.54514e+06	2.70626e+06
O35691	PININ_MOUSE	Pnn	Pinin	367752	402710	372990	559252	452800	503028	521882	462703	327040	479779	536888	447139	274837	455572	392096	353255	357387	478744	457748	595268	429364	419710	424084	517571	376668	290437	283233	365890	480866	347480	474858	323827	415518	508685	425659	508731	388053	480150	308291	338642	360615	444616	613313	337849	362846	283673
O35710	NOCT_MOUSE	Noct	Nocturnin	229829	264193	237946	231944	224834	224343	233029	207963	213689	223819	201141	237956	216649	246639	561192	207284	205857	221106	202319	192020	299559	303965	200241	221739	209705	248186	326857	203044	223580	227320	209305	257159	207749	213951	222065	205378	201401	235868	229707	226845	234582	212387	217041	232029	250401	222056
O35737	HNRH1_MOUSE	Hnrnph1	Heterogeneous nuclear ribonucleoprotein H	5.80014e+06	8003598	5.90067e+06	6.4157e+06	6102006	7246958	6053453	6.44177e+06	6368003	7180911	5.95969e+06	6580617	5.41851e+06	6.39121e+06	6.20395e+06	5174683	7067788	5631550	7845122	7760569	5884886	6172785	7968462	7183824	5831132	6.63326e+06	5.96809e+06	5.64281e+06	5723544	7.80987e+06	6101295	5.45054e+06	6.11163e+06	5.37489e+06	5289848	7.81635e+06	5.526e+06	7431670	8344696	6.16559e+06	6.54442e+06	5864239	6.43676e+06	6.11169e+06	7.27646e+06	5858790
O35841	API5_MOUSE	Api5	Apoptosis inhibitor 5	1.27925e+06	958113	976209	982786	1.06448e+06	906180	947476	1.23745e+06	943375	963219	997727	1.17579e+06	1.18952e+06	860681	1.09803e+06	822060	1.09498e+06	1.02566e+06	1210286	1.04742e+06	958746	950978	912557	1.00144e+06	1.07896e+06	909303	826851	875413	892214	950005	850489	894386	889008	846647	844384	902234	905429	1.02291e+06	1.15254e+06	867272	920263	1.04327e+06	1.12544e+06	998479	1128211	1.02721e+06
O35855	BCAT2_MOUSE	Bcat2	Branched-chain-amino-acid aminotransferase, mitochondrial	67504.3	91548.7	114656	71688.6	86821.5	69034.1	58998.1	66143	70951.9	84034.4	88724.7	82712.9	135119	116142	84116.8	83176	82264.1	68835.5	72836.8	86447.3	87841.6	76041.2	85990	100522	57935	68374.8	58697.3	64060.4	72616.1	78706.7	91665.2	82568.1	64469.7	98762.7	72659.4	88541.9	65751.5	105031	47898.8	95762.6	83751	91787.5	85246	71724.5	73817.8	62266.7
O35857	TIM44_MOUSE	Timm44	Mitochondrial import inner membrane translocase subunit TIM44	1.04656e+06	1.10456e+06	1.94806e+06	1.01579e+06	974147	930016	951690	1125266	1.12585e+06	984304	1.01556e+06	1.02951e+06	879153	1.09368e+06	948318	905740	917280	862048	1.03443e+06	1.04404e+06	1.73971e+06	1.00005e+06	922283	1.04139e+06	999136	842686	827509	1.64044e+06	906885	1.06834e+06	967820	922836	927233	1.75723e+06	922115	1.93346e+06	954843	984445	1.04875e+06	1.14682e+06	1.11232e+06	1.08041e+06	1.70881e+06	2.0011e+06	980703	1.00323e+06
O35864	CSN5_MOUSE	Cops5	COP9 signalosome complex subunit 5	1.09111e+06	977964	1.0741e+06	1206860	1212676	1.03953e+06	1147063	1.12476e+06	1.03719e+06	1.1743e+06	1.15737e+06	1.16411e+06	1.04102e+06	1.00424e+06	1021966	1.03109e+06	1.15259e+06	1.11875e+06	1.19621e+06	1.07843e+06	1283124	1053850	1.11905e+06	1.16705e+06	1.17672e+06	1.2833e+06	1.1965e+06	1.30909e+06	1141811	1.0343e+06	1.05372e+06	1.13825e+06	1.05074e+06	1.06261e+06	1.18151e+06	1137649	1.23951e+06	1050728	1.11233e+06	1.05333e+06	1.01236e+06	1.12329e+06	1.07657e+06	1.11529e+06	1.17148e+06	1.3959e+06
O35874	SATT_MOUSE	Slc1a4	Neutral amino acid transporter A	1.00018e+06	959636	997869	1.13081e+06	1126450	1.10739e+06	1.13349e+06	1.18175e+06	1.02292e+06	1111387	1.11875e+06	1.08147e+06	943898	997693	974816	1339889	1.01042e+06	1.11578e+06	1.11332e+06	1.07244e+06	1.10757e+06	1.46147e+06	1.0207e+06	1.08935e+06	1.04119e+06	1.09945e+06	1.19744e+06	1.19806e+06	1.09251e+06	945829	1.23242e+06	916984	1.5293e+06	1.06488e+06	1053696	1.04731e+06	1.08219e+06	1.00898e+06	1.15169e+06	1.08103e+06	1.09611e+06	1.16778e+06	1.06483e+06	1.02847e+06	1.06833e+06	1.1664e+06
O35887	CALU_MOUSE	Calu	Calumenin	3.43183e+06	2980455	2217374	3625707	2.08938e+06	2.83522e+06	3.59527e+06	960044	2.89012e+06	2588937	870247	3753367	3.03748e+06	3.37893e+06	2.46044e+06	2.75359e+06	5788380	2286486	2.17653e+06	2.93546e+06	3.26604e+06	3.20752e+06	2823704	2.71772e+06	3.29944e+06	2.08105e+06	2.97561e+06	2859628	1.97713e+06	3.84586e+06	3014147	4.69498e+06	8252157	2.30894e+06	4.35198e+06	4.0918e+06	3.27556e+06	2.04572e+06	2.30791e+06	3218175	3.13645e+06	2.44005e+06	2663124	2218314	2.85604e+06	1.95907e+06
O35900	LSM2_MOUSE	Lsm2	U6 snRNA-associated Sm-like protein LSm2	201425	185235	166067	190933	275710	296007	216609	220788	187759	248769	232885	208450	190009	175060	152161	233358	212248	178227	200214	234320	170128	174629	184202	181035	231076	265666	224695	165490	182298	181626	221548	186685	158326	229912	223844	226634	165548	186640	323431	184686	237216	227755	205035	174740	249169	251464
O35902	DSG3_MOUSE	Dsg3	Desmoglein-3	4412.38	17003.2	8796.95	11192.9	9353.24	13536.5	18167.9	11991.6	10286.4	12350.4	12599.1	11784.3	10657.3	12665.6	20395.8	10222.4	17836.7	21011.4	21185.8	10032.9	6327.8	12894.6	13595.7	13475.1	11905.8	21188.8	24891.8	20396.8	6857.22	5450.1	13599.5	17198.9	17618.1	14494.7	20591.8	19974.2	15596.8	14746.3	13549.6	11385.3	8873.69	15276.2	21157	14598.8	19614.4	14945.8
O35926	CD5R2_MOUSE	Cdk5r2	Cyclin-dependent kinase 5 activator 2	272948	303101	309883	345332	323833	324766	355469	430997	324324	360254	407333	303076	307434	358115	322845	377140	442288	392694	418106	427838	235957	279832	322917	327704	346801	301497	305402	369858	369079	263305	311825	340319	305676	363980	360336	377439	433570	396962	429549	314694	307206	303565	299400	369946	310020	373122
O35927	CTND2_MOUSE	Ctnnd2	Catenin delta-2	3.98833e+06	3.20597e+06	3.94618e+06	3986601	3844813	3.75861e+06	3.50648e+06	3.34446e+06	3.0442e+06	3844889	4423976	3.73207e+06	3551480	4.11732e+06	3173707	3190351	3065101	3170429	3.24634e+06	3.29444e+06	3562100	3.52733e+06	3.43977e+06	4.17807e+06	3320977	3358837	3.45862e+06	3.04151e+06	3.43888e+06	3.46591e+06	3416526	3.31248e+06	3.49143e+06	4.20432e+06	3.19817e+06	4.08232e+06	3.17399e+06	3081184	3598693	3701338	4.72922e+06	3.29516e+06	3.43609e+06	3.97577e+06	4.21329e+06	3.27552e+06
O35943	FRDA_MOUSE	Fxn	Frataxin, mitochondrial	151619	103520	139650	118386	86680.5	118915	116653	101026	88606	132742	110844	142830	143691	106415	88418.2	88252.1	142202	84085.7	93051.2	89424.5	117828	82918.6	111227	115680	91947.8	96029	94111.1	97917.3	86557.7	183179	152947	167245	105370	77703.5	131855	110455	87769.1	117332	132716	90386.2	124578	98651.4	108567	149529	95249.9	100992
O35954	PITM1_MOUSE	Pitpnm1	Membrane-associated phosphatidylinositol transfer protein 1	1958182	1.83509e+06	1873135	1.92086e+06	1952340	1.97383e+06	1.95509e+06	1.71626e+06	1.90121e+06	2027771	2.0912e+06	2.08608e+06	2.05913e+06	1.83315e+06	2.00373e+06	1979012	1.88797e+06	2.03718e+06	1.58221e+06	2038552	1.94208e+06	1963453	1.94825e+06	2.05732e+06	2.09607e+06	1.8665e+06	1.82321e+06	1.83796e+06	2.12312e+06	2.03756e+06	2163561	2.17198e+06	1.9978e+06	2.13702e+06	1.96208e+06	1868218	2.04469e+06	2.31044e+06	1.92369e+06	1.94493e+06	1.90472e+06	1.87705e+06	1.79486e+06	1.84352e+06	2.02285e+06	1.89942e+06
O35955	PSB10_MOUSE	Psmb10	Proteasome subunit beta type-10	307970	233893	295706	244764	234535	277355	67279.6	256180	271558	266082	219900	282220	234134	184205	202425	236030	272603	215079	264488	166079	283133	253868	260362	272903	264086	276125	304032	272403	225515	238363	274680	328207	233690	260080	240235	304682	282349	263783	136186	247783	292113	134058	268881	301142	283275	198535
O35963	RB33B_MOUSE	Rab33b	Ras-related protein Rab-33B	304822	379848	417560	252689	368726	247620	326738	467051	264841	395276	285426	252672	382426	232156	348879	279688	364654	270530	395943	449484	518553	349474	408939	250050	245751	270300	335215	310185	254491	418348	415921	476888	248732	238492	390017	230425	253176	408695	468979	409502	276045	238858	415815	268711	275447	464176
O35969	GAMT_MOUSE	Gamt	Guanidinoacetate N-methyltransferase	121181	185414	267556	147222	413894	161723	147630	115616	455795	418534	620056	166438	341152	324106	473901	656509	533998	122939	438943	140738	124577	143964	145742	152426	547940	341524	210942	276333	120661	296988	125555	87237.4	116242	128559	122372	173123	433173	184346	164050	111933	378718	138078	137427	150644	121188	144005
O35972	RM23_MOUSE	Mrpl23	39S ribosomal protein L23, mitochondrial	208520	82391.5	76414.2	158904	88449.9	190419	113465	208807	168120	182596	92975.4	126683	168163	159543	164697	104914	88538.5	119394	193196	177954	149165	146221	137583	199042	160195	96867.5	170295	157343	196594	123524	83599.2	88434.4	172695	126454	150030	186414	176290	78710.5	181075	182061	133125	172477	97262	77678.6	120410	176485
O35988	SDC4_MOUSE	Sdc4	Syndecan-4	58207.8	59600.4	65421.9	62557.6	63559.9	57906.1	57732.9	64423.6	63752.6	53947	70670.2	60669.8	61407.2	58648.3	74179	54352	60834.2	86256.9	55290	54832.3	57651.6	57995.9	54382.4	66035.3	64416.9	64017	69111.4	59336.7	49455.4	56826.1	57703.6	49425.1	56028	57666	60588.8	45969	53591.3	52106.1	53955.4	53754.5	65855	67261.9	51766.5	58479.9	65510.9	66338.7
O54692	ZW10_MOUSE	Zw10	Centromere/kinetochore protein zw10 homolog	116979	194454	103759	173979	146391	125380	138580	300139	121606	155034	295133	120916	155681	175462	189042	131853	288064	203908	359837	120198	270425	120837	196728	135472	308403	258053	134199	234329	243660	119534	160954	137478	288402	96440.8	233312	267434	117640	135645	230704	215114	147936	109778	189518	194651	259950	173038
O54724	CAVN1_MOUSE	Cavin1	Caveolae-associated protein 1	355696	311517	425577	358181	308894	368725	376424	281867	362627	347616	343489	317778	357362	394776	326694	274999	323327	305584	392591	355933	378370	347706	323288	390277	362792	290765	380002	227183	300584	378690	310662	348545	345631	329186	375524	339153	368368	330702	370573	366545	362075	356942	373075	340030	413370	322931
O54734	OST48_MOUSE	Ddost	Dolichyl-diphosphooligosaccharide--protein glycosyltransferase 48 kDa subunit	696527	646376	712566	679128	762938	769120	691973	753689	668354	751338	766634	782700	738008	603833	766769	653179	825092	733176	795169	840399	779287	635550	684587	749371	748962	713365	668773	759679	714460	618271	748347	652734	720545	621134	657299	806103	789783	667547	761312	716366	734518	737812	713174	761731	699501	679002
O54774	AP3D1_MOUSE	Ap3d1	AP-3 complex subunit delta-1	4.00458e+06	4.01819e+06	3.74546e+06	3.83323e+06	3585368	3.65093e+06	3.87167e+06	3.91297e+06	3.78687e+06	3.62523e+06	3637502	3746832	3628203	3.74863e+06	3.4326e+06	3.71192e+06	3.69633e+06	3868872	3.86202e+06	3.44496e+06	4551764	3.99021e+06	3879247	3.72411e+06	3.68667e+06	3.62589e+06	3.84966e+06	3.60346e+06	3692954	4385329	3754346	3.66882e+06	3.60617e+06	3765704	3.9808e+06	3742198	3.64447e+06	4.03243e+06	4130257	5351974	3.9e+06	3.53433e+06	3.82398e+06	3.95262e+06	4.04431e+06	3851470
O54781	SRPK2_MOUSE	Srpk2	SRSF protein kinase 2	1987774	1.78227e+06	2.39941e+06	2917387	3.45031e+06	3.29377e+06	3587025	2.20713e+06	1.3777e+06	3.03607e+06	4.35155e+06	1.48128e+06	2.78686e+06	1.88223e+06	3.26047e+06	4147109	3746253	3.98429e+06	4.44042e+06	4.16219e+06	1.45618e+06	2253113	2.45611e+06	2.39394e+06	1.40778e+06	3216110	3.14678e+06	3.89675e+06	3.74157e+06	2.10764e+06	1.7737e+06	1171135	2.46136e+06	2.706e+06	3929561	4.09358e+06	4242497	3.22316e+06	4.06629e+06	2.55933e+06	2.63383e+06	3569218	2.42902e+06	3.19517e+06	3.08438e+06	4947269
O54782	MA2B2_MOUSE	Man2b2	Epididymis-specific alpha-mannosidase	31109.9	76400.9	11330.4	15357.2	20301.5	14779.5	27950	18990.8	32050.8	20707.6	18502	26786.1	29194.7	38928.8	24514	26718	35860.9	17304.1	18903.4	43658.6	50717	26186.6	18352.8	39020.9	20603.4	35349.7	17764.1	23265.9	47340.5	18722.1	25881.6	20610.5	16816.7	40789.9	39043.7	15741.4	39694.8	16941	34630.5	44817	19858	37908.3	16187	16324.5	31241.1	19624.6
O54784	DAPK3_MOUSE	Dapk3	Death-associated protein kinase 3	93553.8	60500.7	57649.5	59054.7	50232.7	47785.5	65199.3	63102.5	66199.3	67556	161284	45065.4	59316.7	62865.5	60937.4	60537.9	70106.7	55789.2	68660.1	154804	54234.6	141768	48433.2	53933.2	53993.3	92340.7	66193	33316.9	120789	121460	57458.2	60545.6	59899.5	96598.8	42362.9	67050.6	59916.4	58264	74960.5	107781	52756.5	51895.4	115958	146042	52781.2	55470
O54786	DFFA_MOUSE	Dffa	DNA fragmentation factor subunit alpha	138518	197196	146140	221732	107884	188381	178879	140438	138044	118191	233676	161885	128925	185787	100182	138983	126087	105878	214943	106672	190660	137690	99360.7	137808	133275	165932	120399	111468	119495	115422	106845	117338	126587	107905	198158	135772	133957	132338	220897	123951	106668	140781	114086	116505	120949	150029
O54818	TPD53_MOUSE	Tpd52l1	Tumor protein D53	89934.8	75718.7	77533.1	89177.8	72615.7	96952.2	86239.4	83864.8	83437.2	85474	70690.7	78857.6	78848.6	88892.8	65811.7	114300	84178.4	78203	79033.5	109080	101708	78312.7	77010	83532.1	82078.5	89200.5	103052	93216.2	68201.6	84405.2	84047.8	82088.4	173108	80587	72783.2	65496.6	84097.9	89149.6	74842.4	88026.8	83865	92004.8	78233.2	75838.1	85671.6	90067.6
O54829	RGS7_MOUSE	Rgs7	Regulator of G-protein signaling 7	1.99879e+06	1.89507e+06	2013646	1.864e+06	2.02918e+06	1.92358e+06	2.12395e+06	1.97877e+06	2.00463e+06	1.80467e+06	2.13244e+06	1928752	1894928	2013712	1.94372e+06	1.71697e+06	2.07561e+06	2.24796e+06	1.92143e+06	1.94435e+06	1.88826e+06	1.87361e+06	1975073	1.90814e+06	1.90061e+06	1.89503e+06	1.65106e+06	1.82425e+06	1.92173e+06	1.9646e+06	1.92939e+06	1916531	1.94642e+06	1.93236e+06	2.0134e+06	2.28831e+06	1814810	1.90478e+06	2.05532e+06	2.14001e+06	2.00828e+06	1.82667e+06	1797276	2051003	1.91913e+06	1.74233e+06
O54833	CSK22_MOUSE	Csnk2a2	Casein kinase II subunit alpha'	718991	726690	694970	694485	689337	741778	782698	785166	699308	744128	773555	716258	700782	755780	704652	721228	715004	691747	733157	736653	724047	728157	735274	707338	756683	752270	801903	765804	734074	724118	765249	751858	730858	797447	788415	784288	748931	718468	770470	699021	675954	738616	662683	735469	882461	875657
O54865	GCYB1_MOUSE	Gucy1b3	Guanylate cyclase soluble subunit beta-1	8.27614e+06	15962774	7.73687e+06	8.34728e+06	7.12268e+06	8.36377e+06	7374712	8696732	1.52135e+06	1.4526e+06	7419361	1.55906e+06	1.41589e+06	1.31982e+06	7.65659e+06	1.30953e+06	1.57685e+06	6712976	7137885	8738622	1675869	10688033	10800928	9500012	11287154	5001501	6156459	9693547	1.47947e+06	19021350	1.4529e+06	14075873	19668870	6399290	13473713	1.4418e+06	11757983	10595926	8.10078e+06	8922648	1.58913e+06	7505997	9096912	1407522	6712324	5.82892e+06
O54879	HMGB3_MOUSE	Hmgb3	High mobility group protein B3	272917	193034	193586	172399	190408	155411	215680	234270	195598	245821	179769	202599	204146	168283	201125	130371	210030	142858	245606	194560	215567	171690	201448	203817	185816	208504	210509	181561	375631	167580	207948	171087	169844	195275	135924	146369	201909	213033	238130	228601	196627	190550	199306	217856	190382	178146
O54901	OX2G_MOUSE	Cd200	OX-2 membrane glycoprotein	1.15238e+06	980202	941931	1.08115e+06	1.0594e+06	1.08747e+06	1.06558e+06	764365	1.00866e+06	1.02634e+06	912736	1.15179e+06	1.0011e+06	896213	905594	789690	896366	975545	911429	949228	1.52394e+06	930657	1.04576e+06	1.04826e+06	997504	1.06014e+06	1.27846e+06	1.19849e+06	1006043	1.08223e+06	1062396	992561	931526	939088	874459	921551	964024	973248	1.02725e+06	990037	1.02519e+06	1.04513e+06	1.13266e+06	939059	1.14175e+06	1.12567e+06
O54916	REPS1_MOUSE	Reps1	RalBP1-associated Eps domain-containing protein 1	189139	282888	295683	301842	239420	233873	216327	202248	216789	296974	203308	222182	230724	235500	217757	200475	200151	284475	188915	230596	253483	213006	228910	253675	234040	222229	306499	212682	210385	230423	202268	197147	203973	197432	203749	308894	236288	222550	316256	226563	213560	225341	321984	195425	218520	206426
O54931	AKAP2_MOUSE	Akap2	A-kinase anchor protein 2	273572	240716	269189	275185	262246	282958	258224	243775	229105	285387	195030	256642	255707	250636	233711	232721	282744	234448	273984	241661	256197	272414	249531	260629	495376	321454	328614	338105	264298	273468	264590	248492	239119	254081	208338	290908	257716	268980	270099	249168	246373	268054	289397	250316	280384	286876
O54941	SMCE1_MOUSE	Smarce1	SWI/SNF-related matrix-associated actin-dependent regulator of chromatin subfamily E member 1	121745	313765	157092	182306	168934	154827	140646	334657	131151	159839	583212	129493	97750.3	319334	223930	143586	157249	160439	162607	155066	297213	299406	149054	165221	154536	141288	168046	208647	208092	159399	144308	148857	155926	429048	193186	155100	135410	154314	168939	134346	151668	145442	160922	114873	173427	146320
O54946	DNJB6_MOUSE	Dnajb6	DnaJ homolog subfamily B member 6	772177	793640	861806	874524	797649	750164	812794	807436	887407	823743	889992	836515	799784	790796	765074	801816	861233	819798	846313	736307	815883	832476	902204	927387	889598	731855	681013	763271	805014	841108	821034	851038	863668	879432	888594	864490	845887	853387	854654	845007	853679	749377	688038	896113	813946	700003
O54950	AAKG1_MOUSE	Prkag1	5'-AMP-activated protein kinase subunit gamma-1	169733	323958	215059	313603	216104	209315	184554	184480	313451	198455	190176	224703	315989	299454	208206	327889	188660	186708	153265	180959	223310	180915	296158	317723	169852	196152	160943	204305	164700	220063	323523	334688	311152	195459	204272	182056	215383	194907	151705	257038	202494	308436	271027	211668	163221	190081
O54962	BAF_MOUSE	Banf1	Barrier-to-autointegration factor	773029	744360	736176	665186	620008	653421	655653	773042	742116	743874	673359	716125	759773	700338	670540	686607	652373	658387	746685	488732	809340	776730	755055	780996	670821	681295	707239	746359	700496	723978	688539	663205	763284	771572	725069	669139	817360	778227	666466	684472	761128	611336	672406	692758	651213	630096
O54965	RNF13_MOUSE	Rnf13	E3 ubiquitin-protein ligase RNF13	290465	383529	349112	308234	264500	260705	237495	302224	355471	296254	294790	273737	304766	247817	266810	298478	294666	225189	265130	262816	331156	351976	326312	355769	321060	255053	228540	273549	266962	374705	296933	310260	272726	264291	240106	262464	261827	406708	368781	255358	293028	260371	288947	295385	278845	220774
O54983	CRYM_MOUSE	Crym	Ketimine reductase mu-crystallin	4454823	2.03877e+06	1.59711e+06	5.22817e+06	4829951	5.94467e+06	4.59155e+06	2.31322e+06	2348095	5.92294e+06	1.61473e+06	4.17426e+06	3.19338e+06	1.86476e+06	2.18125e+06	3.18021e+06	1.44676e+06	2.93389e+06	2.06921e+06	3.48507e+06	8339706	2.48124e+06	2578731	2.63956e+06	3.30037e+06	8.28755e+06	10795935	10607941	3832780	2123716	3.75849e+06	4310746	2.16502e+06	3.07131e+06	2.12068e+06	3.03472e+06	2.67771e+06	2.22989e+06	2800721	1420424	2.3687e+06	5487163	7.50696e+06	2.20419e+06	7.20746e+06	7724150
O54984	ASNA_MOUSE	Asna1	ATPase Asna1	1.91165e+06	1.83195e+06	1.83704e+06	1.92428e+06	1.94258e+06	1.932e+06	1917066	1.943e+06	1.95756e+06	2.12917e+06	1.97096e+06	1.80488e+06	1.86808e+06	1.92876e+06	1.90579e+06	1905001	1.94686e+06	1.91444e+06	1.93018e+06	2.01917e+06	1.87858e+06	1.79597e+06	1.76939e+06	1845414	2.00372e+06	1.77699e+06	1.76122e+06	1.81712e+06	1.89336e+06	1.84768e+06	1.80742e+06	1879005	1.85379e+06	1.87056e+06	1.86014e+06	1.78119e+06	1918006	1.99996e+06	2.03899e+06	1.76661e+06	1.85829e+06	1.74926e+06	1.82989e+06	1.99677e+06	2.08284e+06	1.82444e+06
O54988	SLK_MOUSE	Slk	STE20-like serine/threonine-protein kinase	1.61796e+06	1.31753e+06	1.32702e+06	1.31429e+06	1.42844e+06	1451204	1.10577e+06	1.4194e+06	1.32356e+06	1522837	1.39708e+06	1.46245e+06	1.44702e+06	1.35657e+06	1.28345e+06	1448779	1.21693e+06	1.33607e+06	1361687	1.28088e+06	1.37831e+06	1.29292e+06	1.42749e+06	1.35935e+06	1.3356e+06	1.48268e+06	1.44344e+06	1.52918e+06	1.07886e+06	1.27892e+06	1.35574e+06	1.37265e+06	1.31542e+06	1.36012e+06	1.27479e+06	1.18647e+06	1.52501e+06	1.55773e+06	1.54548e+06	1.52118e+06	1.49168e+06	1.53685e+06	1393261	1.46967e+06	1.56803e+06	1.50521e+06
O54990	PROM1_MOUSE	Prom1	Prominin-1	116715	175134	115396	134675	125669	92896	72916.1	146602	156354	174926	143208	86263.4	111324	100201	130763	149650	120278	116477	97164.9	118843	101179	155397	141199	128938	136854	86205.3	81327.9	107274	104043	128376	113277	111973	124562	106770	112832	127743	117818	119960	110845	111188	121764	115299	148756	132156	97088.2	105135
O54991	CNTP1_MOUSE	Cntnap1	Contactin-associated protein 1	3.52011e+06	4.38915e+06	3138427	3.71231e+06	3.2791e+06	3137688	3.15041e+06	5.46172e+06	3.63627e+06	3631257	3.75805e+06	3708235	3.4395e+06	2.99667e+06	3.61415e+06	4.03827e+06	3.34656e+06	3.3397e+06	3.31463e+06	4.86074e+06	3.26802e+06	3.49826e+06	3.71595e+06	3268748	3.3907e+06	3.24969e+06	2.49827e+06	3.842e+06	4007843	3.52608e+06	3.17786e+06	3098069	3.38939e+06	3.28102e+06	3.3471e+06	3353549	3.3216e+06	3.54323e+06	2.80477e+06	3.99821e+06	3528645	3.40553e+06	3744421	3.17568e+06	3.11911e+06	3.04927e+06
O55003	BNIP3_MOUSE	Bnip3	BCL2/adenovirus E1B 19 kDa protein-interacting protein 3	54124	59349.4	61661.3	50371.1	46016.7	47951.7	51749.8	46254.2	52394.8	42013.3	54816.5	52825.9	50438.5	64462.5	50233	50935.6	27943.2	49293.2	52370.7	55174	43737.8	49877.7	58386.3	44034.5	49352.8	37979.5	33427.9	29103.6	39475.6	56870	51161.7	48143.8	46308.9	56581.3	57242	47313.6	47979.5	49841.6	45700.6	54570	52304.3	52993.6	45734.3	50666	43826.8	35248.6
O55013	TPPC3_MOUSE	Trappc3	Trafficking protein particle complex subunit 3	797137	707012	839109	686251	734550	768267	631006	735600	813089	710836	667967	692002	726656	672842	685938	694543	689139	652955	716416	657795	728138	723196	737801	733929	722980	711474	682269	665575	591884	651346	663438	699766	710068	709496	698815	625755	759344	704235	727913	683452	704859	730390	691965	717281	817738	705340
O55017	CAC1B_MOUSE	Cacna1b	Voltage-dependent N-type calcium channel subunit alpha-1B	515841	469487	484871	489735	518596	492498	563545	534689	502479	510787	536683	532780	502762	618698	480306	413929	495629	536673	600023	455149	536234	474725	509306	513794	531997	512399	556309	462292	492903	594542	570679	514921	540921	542929	545775	482784	580622	502110	574577	564207	550299	544695	504070	504373	519103	553564
O55022	PGRC1_MOUSE	Pgrmc1	Membrane-associated progesterone receptor component 1	2.8747e+06	2540451	2.52249e+06	3.16818e+06	3700959	4.16159e+06	3.63947e+06	2602528	2574120	3.16225e+06	3.13289e+06	3.43895e+06	2743942	2.76409e+06	3051018	2.86695e+06	2.4765e+06	3047283	2.62962e+06	3225698	4454613	2.81108e+06	2.84832e+06	2895278	3.08294e+06	4.48737e+06	5488335	4471937	3170869	2.9537e+06	2.96143e+06	3476322	2.83086e+06	3085286	3041139	2.86023e+06	3.22626e+06	2.90546e+06	3272399	2364212	2.94819e+06	3.22227e+06	3.30366e+06	2.66966e+06	3.68106e+06	4.00347e+06
O55023	IMPA1_MOUSE	Impa1	Inositol monophosphatase 1	3.98257e+06	3790069	3.76476e+06	3.68302e+06	3.54778e+06	3628065	4.06785e+06	3623274	3.82701e+06	3.69595e+06	3.96867e+06	3.69444e+06	3.46762e+06	3.74586e+06	3.34143e+06	3.51766e+06	3.70095e+06	3.75701e+06	3.79137e+06	4050222	3.72323e+06	3.65463e+06	3.47796e+06	3.77739e+06	3822432	3.38058e+06	3.2542e+06	3.20272e+06	3.75254e+06	3.87645e+06	3.47219e+06	3.75438e+06	3497213	3.53388e+06	3.52287e+06	3.93097e+06	3.44228e+06	3.87839e+06	4.49456e+06	3.9558e+06	3.70812e+06	3.63633e+06	3.40121e+06	3.88335e+06	4.07088e+06	3.38955e+06
O55026	ENTP2_MOUSE	Entpd2	Ectonucleoside triphosphate diphosphohydrolase 2	316118	343264	332547	348509	359400	403242	376293	337508	374032	383288	307128	362133	356426	289510	324449	306406	313824	335349	342092	290340	568977	369670	370762	390491	389235	440324	494445	470431	393621	371574	344043	352387	365701	329512	381468	350584	385668	305101	333942	268311	333024	326069	384818	321319	384614	332167
O55028	BCKD_MOUSE	Bckdk	[3-methyl-2-oxobutanoate dehydrogenase [lipoamide]] kinase, mitochondrial	194811	179802	204548	189329	163912	162435	174275	200524	177907	179760	175357	172030	176147	199092	169824	159687	182314	171249	187348	169954	176993	180200	170064	179730	173926	169208	159255	167232	171842	187651	158685	186821	153924	169781	157044	174093	176744	192930	198576	177979	169166	188218	176062	187995	194368	169001
O55029	COPB2_MOUSE	Copb2	Coatomer subunit beta'	1.32174e+06	1.24871e+06	1231865	1.20324e+06	1.33904e+06	1.14709e+06	1.37525e+06	1401521	1251053	1.31929e+06	1.29421e+06	1322827	1.13382e+06	1.2444e+06	1.16615e+06	1223073	1276087	1.2466e+06	1.33994e+06	1.28379e+06	1.42112e+06	1.30518e+06	1.31187e+06	1.33668e+06	1448373	1.29024e+06	1.09393e+06	1.27127e+06	1177243	1.26063e+06	1.30911e+06	1.13173e+06	1.23079e+06	1387942	1.18502e+06	1318875	1.21104e+06	1.38978e+06	1509178	1.26964e+06	1314010	1.36275e+06	1.1146e+06	1.43734e+06	1.2252e+06	1.31139e+06
O55033	NCK2_MOUSE	Nck2	Cytoplasmic protein NCK2	271894	271803	287189	296863	300718	250408	271791	262903	280936	288163	325052	300032	289614	293096	286546	467434	287446	294126	262452	241156	257229	259939	295913	279789	257175	269337	221969	255514	289214	245567	313060	261811	280165	300719	308367	280296	240569	269806	263878	313771	299115	271401	291724	284297	268732	253383
O55042	SYUA_MOUSE	Snca	Alpha-synuclein	19711358	16158733	18258174	19311384	18426172	20116986	21108916	19157620	18215172	20050334	17968354	17704672	18625054	19888002	16249554	18168572	19184156	19060038	17943710	20252922	23370714	17312478	16821370	19472576	19296798	20623300	22157122	22474400	17381506	19615646	19358410	20468590	17502666	19742874	17215800	20367400	18986462	20096948	22419238	18014418	17810842	18832144	19663392	17030476	22013654	23653746
O55057	PDE6D_MOUSE	Pde6d	Retinal rod rhodopsin-sensitive cGMP 3',5'-cyclic phosphodiesterase subunit delta	86654.4	106139	76499	90320.1	106820	87068.9	79506.5	82381.6	92584.1	86597.2	74202	99924.2	93235	82586.2	82940.9	68238.6	83562	85056.8	72821.2	76644.5	95810.9	92260.6	111523	89644.9	86406.9	87127.3	82369.3	98294.1	68558.8	88775.8	99761.5	84657	94314.4	86637.7	88379.7	87655.6	77526.3	79430	69194.6	99780	94025.9	100754	90417.6	102612	83275.7	92295.5
O55060	TPMT_MOUSE	Tpmt	Thiopurine S-methyltransferase	94272.6	110459	81406.8	84817.4	138055	102896	79465.5	98535.1	62232.8	84980.8	92365.8	129701	105549	84935.4	124328	110223	120226	108785	93265.6	88479.4	76212.4	84607.9	87539.9	106488	113722	89671.5	80893.6	101991	84506.2	90673.2	76949.5	111760	111413	74252	137307	93915.3	94702.4	80775.9	84963.4	95077.1	80350.8	101243	100166	92703.1	74657.1	109921
O55074;Q7TN79	AKA7A_MOUSE;AKA7G_MOUSE	Akap7	A-kinase anchor protein 7 isoform alpha;A-kinase anchor protein 7 isoform gamma	852114	656845	747437	1.05824e+06	656412	567470	690797	548764	663425	702457	744958	625520	621374	979991	715480	612653	666154	586772	721995	556058	563754	831919	581258	953461	658107	702564	714770	539616	695914	732091	601323	958496	1.19882e+06	626588	657137	566148	634207	1.18078e+06	602130	515206	742764	563178	604696	652184	978051	772881
O55091	IMPCT_MOUSE	Impact	Protein IMPACT	571352	600695	561979	659700	558846	658772	572242	573819	656882	570745	495334	630523	585298	533226	593410	565000	513494	555209	538887	561176	790401	576196	580720	567756	573429	756572	835244	692158	601532	630607	626810	590873	588428	551413	684036	535868	552787	534369	554061	539960	585915	648164	679377	488876	679247	621392
O55100	SNG1_MOUSE	Syngr1	Synaptogyrin-1	6828048	6887782	7.64232e+06	8692194	8.09604e+06	7115014	7668287	8144211	7177568	6540183	8.25184e+06	7.89211e+06	7.49244e+06	7453611	7670768	7.33112e+06	8649091	8.2575e+06	8198434	7.88477e+06	9217403	7636417	8.01577e+06	8106283	8801133	7.18326e+06	6838033	8.06994e+06	8.26267e+06	7.94261e+06	8139179	8542973	7.87122e+06	7766132	7909588	8691460	8298710	7.65642e+06	9491166	7546696	7651310	7.50489e+06	7.42896e+06	7.87795e+06	7012603	7.25102e+06
O55106	STRN_MOUSE	Strn	Striatin	1.06287e+06	1.06395e+06	1.07463e+06	1.07384e+06	1.13319e+06	1.13925e+06	1.13554e+06	1.21553e+06	984952	1.07628e+06	1.45309e+06	1.21848e+06	1.07067e+06	1.12303e+06	938526	1.04165e+06	1.02074e+06	1.36448e+06	1.16832e+06	1404869	1.15854e+06	928566	1.08966e+06	967724	1.15794e+06	1079263	1.31084e+06	1.16095e+06	1.15885e+06	899904	1.09036e+06	1118430	1.12817e+06	1.09285e+06	1.07067e+06	1.02896e+06	1.26233e+06	1.09125e+06	1.42091e+06	1.18607e+06	1062273	1.10347e+06	1096036	1.09822e+06	1.45267e+06	1.272e+06
O55125	NIPS1_MOUSE	Nipsnap1	Protein NipSnap homolog 1	5747789	5150729	4859735	5.82731e+06	5491338	5.586e+06	6.00349e+06	5688096	5701528	5.91138e+06	5.94691e+06	5752252	5308904	5.44744e+06	5344942	4.63738e+06	5511511	5.46246e+06	5685702	5.0522e+06	6496650	4715736	5.38365e+06	5587064	5.52568e+06	5454274	4.98073e+06	4843637	4.95879e+06	5358713	5008941	5.46479e+06	5415990	5590867	4.53835e+06	5.95116e+06	5539722	4611456	5801932	5644484	5717256	5.89174e+06	5005774	6.21877e+06	5.66174e+06	5458067
O55126	NIPS2_MOUSE	Nipsnap2	Protein NipSnap homolog 2	2.54693e+06	2.68659e+06	2.50058e+06	2.75605e+06	2637372	2.69311e+06	2.75875e+06	2.92446e+06	2.78563e+06	2680130	2.91751e+06	3.05953e+06	2.755e+06	2585219	2.62386e+06	2.79217e+06	2.83338e+06	2.75271e+06	2.75107e+06	2991105	2.98727e+06	2.67465e+06	2.82357e+06	2.54816e+06	2.6375e+06	2.44219e+06	2.33794e+06	2.93434e+06	2.54018e+06	2.50951e+06	2.57666e+06	2824599	2.75041e+06	2.71302e+06	2.91163e+06	2969975	3.1095e+06	2.67762e+06	2.73531e+06	2902193	2.69923e+06	2.35333e+06	2535988	2.59418e+06	2468861	2.72136e+06
O55128	SAP18_MOUSE	Sap18	Histone deacetylase complex subunit SAP18	695015	676863	691753	385094	443846	465491	460319	644930	678432	477951	663097	685867	665251	685644	361519	347439	581455	420574	371460	660261	675943	749076	420997	540841	463433	651657	615253	339421	429830	574584	671252	368905	341762	445922	357106	507788	407820	725679	426604	712359	718673	569282	604786	466464	692055	641952
O55131	SEPT7_MOUSE	39326	Septin-7	21859988	22530072	22649088	23627000	21617882	19110268	24141098	19841762	23168018	22226908	23523066	22568648	21904138	22003248	21032968	19827126	21177994	21879312	20111970	21425860	23991306	20934130	23440302	23641498	22232864	19594160	16898020	19743724	20231390	22118680	21075694	22185876	22977776	22953382	22734732	21019198	19258916	21516676	23371326	23462428	24631382	22703918	21702248	24316296	20799996	19589146
O55135	IF6_MOUSE	Eif6	Eukaryotic translation initiation factor 6	235013	303646	243853	247686	251068	255092	292665	265263	288615	270473	271473	219988	266234	290906	272955	220375	231350	285542	235230	273677	285185	268243	218860	239226	232447	268231	263438	242811	244165	327107	235851	252153	257293	241866	235848	265978	246467	274672	248760	239891	277013	250476	257701	268575	251721	237659
O55137	ACOT1_MOUSE	Acot1	Acyl-coenzyme A thioesterase 1	915276	968552	748095	827170	868713	1.39854e+06	1.16261e+06	730640	631894	1.1887e+06	778659	811719	699353	662722	991618	670509	753115	649322	947023	1.0683e+06	830484	1.00049e+06	867796	775705	1.36476e+06	755062	1.13038e+06	1.25725e+06	668614	931916	1.09542e+06	928590	764676	708942	780076	764760	1182009	773811	916594	904815	853652	742173	1.10159e+06	810182	814504	758118
O55142	RL35A_MOUSE	Rpl35a	60S ribosomal protein L35a	922675	891077	927091	1.10409e+06	1.10803e+06	1.00348e+06	1.10122e+06	1005881	1.05068e+06	966229	1.1881e+06	1.27455e+06	1.08065e+06	962582	999444	1.11304e+06	1.02903e+06	1.14716e+06	949070	1113023	1.00747e+06	929493	1.03531e+06	938825	992099	889356	817374	1001829	983164	882622	1.12231e+06	1.07522e+06	1.06946e+06	1.09572e+06	1.06343e+06	1075626	1.04193e+06	1.02618e+06	1.00227e+06	990380	1080232	998247	907006	1.13103e+06	999162	940827
O55143	AT2A2_MOUSE	Atp2a2	Sarcoplasmic/endoplasmic reticulum calcium ATPase 2	23285510	23176742	25187620	22197742	21589848	20633260	24351246	22220248	23577648	22505144	24591538	22255532	22807900	26600626	21770982	21000816	25061280	23600610	23853112	22076468	22105492	22627460	23862882	24348460	23182600	18968280	16676929	18688206	21388744	23708952	23563530	21770500	24492912	23981190	24307842	24463758	23169952	26191862	27239076	25105994	23544846	22581886	19940034	23471344	22041602	19267880
O55176	PJA1_MOUSE	Pja1	E3 ubiquitin-protein ligase Praja-1	78218.8	56276.6	57938.1	29083.6	30705.3	53236.2	34511.3	34778.2	64121.2	25787.3	40348.8	28237.5	34510.3	72107.7	29796.9	55691.7	25117.7	57913.8	62933.3	36094.5	33111.2	76378.9	30279.9	48046.4	57985.2	47520.8	46952.5	59654.2	36001.4	61529.2	29953.3	26447.8	35798.6	65442	55529.6	36995	33129.3	29180.6	39087.7	28805.4	30652.8	58861.9	29682.8	26392.5	65113.7	34556.4
O55201	SPT5H_MOUSE	Supt5h	Transcription elongation factor SPT5	983360	1.01393e+06	774751	1.00087e+06	622019	1.01387e+06	967393	930985	813710	953703	1.06229e+06	1.23253e+06	771473	801396	775876	642426	780293	801711	628748	839463	4477965	1.00446e+06	994119	896499	548452	709145	681098	936576	530074	1.03768e+06	686810	831666	813663	861967	1.16397e+06	748257	449188	798767	696060	905577	917329	734182	763054	822723	752534	2.16853e+06
O55222	ILK_MOUSE	Ilk	Integrin-linked protein kinase	657123	654331	634917	650020	241295	602330	645595	593853	334348	624214	319921	665512	567731	555759	250213	542828	448911	649913	389220	713743	756599	677654	617902	294835	634251	651881	656234	620875	540409	760422	533382	670923	733235	621373	236694	729398	306786	648927	687992	618167	565314	615438	630084	583850	656093	621568
O55229	CHKB_MOUSE	Chkb	Choline/ethanolamine kinase	465814	547803	434655	432507	437801	175642	193052	625733	211907	556282	157331	316597	161346	168846	168111	622883	240834	159333	176305	201631	166409	419025	532120	143838	585075	392842	436376	215397	158692	395873	155506	422412	181826	157606	215378	146292	123749	192123	132561	401360	390554	161964	484181	180978	492511	157970
O55234	PSB5_MOUSE	Psmb5	Proteasome subunit beta type-5	1732174	1.73463e+06	1.77712e+06	2.05366e+06	1.91062e+06	1.92816e+06	2129312	1.87984e+06	1.89766e+06	1.99125e+06	2.00008e+06	2.26528e+06	1907207	1.94041e+06	1.79025e+06	1.9733e+06	1.91183e+06	2112980	1.91066e+06	1.88809e+06	2.15608e+06	1.83575e+06	1.99352e+06	1.89332e+06	1.94961e+06	2.00885e+06	1.91574e+06	2.06771e+06	1.86708e+06	1.7371e+06	2.06567e+06	2.05915e+06	1.95745e+06	2.0831e+06	2.05401e+06	2.03844e+06	2.06739e+06	1.97892e+06	2.05516e+06	1.89506e+06	1.99407e+06	1.87126e+06	1.74106e+06	2031126	1957651	1.81218e+06
O55242	SGMR1_MOUSE	Sigmar1	Sigma non-opioid intracellular receptor 1	73554.9	82474	67152.6	73517.2	74829	93473.3	86170.4	95876	74640.4	69089.1	110440	72370.8	64466.4	77062.9	78820.5	77760.6	79573.9	153066	76477.7	85674.5	65548.8	76012.9	79277.1	64333.4	110366	75507.6	69463.1	151980	65729.7	112518	90040.2	75311.5	95444.8	79917.5	147369	84456.6	104107	123670	111145	114943	97032.6	126633	73442.9	77420.4	65409	88697.2
O70133	DHX9_MOUSE	Dhx9	ATP-dependent RNA helicase A	5436000	5.07464e+06	4.99716e+06	4.08756e+06	4237296	4248625	3.52502e+06	3.96436e+06	3.80646e+06	5191253	5222292	5770476	5.39316e+06	3.00305e+06	5583963	5.33007e+06	7060085	6.87638e+06	3.68231e+06	5.5568e+06	5.15276e+06	4.86729e+06	5.19131e+06	4.9587e+06	5476521	4.90965e+06	4.5889e+06	4982042	4750336	5.01571e+06	3.69355e+06	4753146	5.638e+06	5339633	5476141	7.71912e+06	4.03037e+06	5542901	4.47028e+06	4.86569e+06	3.45722e+06	5131642	4.60444e+06	5895592	5.28949e+06	4553772
O70139	IPKG_MOUSE	Pkig	cAMP-dependent protein kinase inhibitor gamma	19772.9	17716.5	18507.4	23779.9	25972.8	28170.3	26371.9	28135.4	20265	22404.2	28754.3	24412	19769.1	20944.7	18127.6	24401.2	25630.3	22963.1	21941.2	20755.6	30472.8	18359.2	24371.8	22845.4	24587.9	28165.1	22672.8	29405.4	20504.5	13648.2	21820	23008.5	21536.8	23493.5	31651.2	24366	23651.7	20071.8	28952.6	19192.7	23364.3	23200	20033.4	23675.9	25253.4	30072.5
O70152	DPM1_MOUSE	Dpm1	Dolichol-phosphate mannosyltransferase subunit 1	803449	708635	235748	732936	867506	340523	277481	719039	318780	829205	904430	222813	789231	233912	820575	742361	353221	260508	783240	459847	759842	717435	282924	251443	262784	770505	858312	633643	270411	168369	345455	750541	772977	251751	234849	410350	765545	253613	809852	241918	856981	281867	803676	257579	732915	816962
O70161	PI51C_MOUSE	Pip5k1c	Phosphatidylinositol 4-phosphate 5-kinase type-1 gamma	2.84928e+06	2739712	2.85106e+06	2.92707e+06	2905626	2.80592e+06	3.12554e+06	2965694	2.85424e+06	2.76292e+06	3.16484e+06	3.0973e+06	2.93787e+06	3.00624e+06	2.89824e+06	2948098	3.03253e+06	3.22217e+06	2.91588e+06	2.70791e+06	2.74031e+06	2.94724e+06	2781805	2.94219e+06	2899536	2.8405e+06	2495168	2846306	3.03431e+06	2.86812e+06	3.09668e+06	2.86411e+06	3.11907e+06	3.08892e+06	3.09454e+06	2.8543e+06	2.67354e+06	3.06356e+06	2.93588e+06	3.04162e+06	3.17047e+06	2936092	2.6459e+06	2.86166e+06	2.90883e+06	2.79088e+06
O70166	STMN3_MOUSE	Stmn3	Stathmin-3	378484	347946	428459	436588	932076	711676	1.07104e+06	1.10622e+06	1.06931e+06	1.06831e+06	1.2202e+06	404310	444121	487361	1.42697e+06	433160	1.11997e+06	1.10409e+06	1.04322e+06	1.13138e+06	434634	449944	347623	747919	1.00523e+06	516562	1.18719e+06	1.27465e+06	953293	449107	420046	474219	380839	403835	774349	1.11745e+06	524161	648822	1.20477e+06	617804	343477	379162	423982	1236892	1.12838e+06	1060140
O70172	PI42A_MOUSE	Pip4k2a	Phosphatidylinositol 5-phosphate 4-kinase type-2 alpha	905156	963383	890266	950474	887784	840423	949039	935213	958881	927198	935732	882417	901915	909926	888322	919237	938217	941433	900936	951771	983648	894805	965983	943911	962547	884465	779773	798710	876433	957632	921033	956182	942188	948627	949297	925343	958726	918764	970242	1.03178e+06	976009	903127	887794	1.01432e+06	917668	890360
O70194	EIF3D_MOUSE	Eif3d	Eukaryotic translation initiation factor 3 subunit D	1.01911e+06	997651	1.1174e+06	1086439	1.07151e+06	1.1184e+06	1.22248e+06	1059343	1.10713e+06	1.09988e+06	1.02765e+06	1.12333e+06	1.00552e+06	1.05944e+06	973956	930874	1114408	1.01059e+06	968456	892007	1.18395e+06	1.09104e+06	1.06189e+06	1.02234e+06	1.19515e+06	1153861	999591	1.02714e+06	975683	983280	1.10972e+06	1.06329e+06	1.10167e+06	1.16525e+06	1.12318e+06	1137369	1042993	1.1383e+06	1110893	1.01873e+06	998825	1.04246e+06	983757	1.10791e+06	964473	1.02458e+06
O70228	ATP9A_MOUSE	Atp9a	Probable phospholipid-transporting ATPase IIA	932131	601679	499407	614924	594413	632292	574410	605925	650581	553905	533177	710265	764005	624477	750607	897935	681942	566244	645575	727183	5.60791e+06	693658	608909	761124	663271	646597	693756	771013	827083	985939	695603	756266	698389	563350	593874	594681	620878	612443	1.06618e+06	865018	617152	645744	605721	594888	616946	655435
O70250	PGAM2_MOUSE	Pgam2	Phosphoglycerate mutase 2	10708861	9204608	10087168	10238223	10007014	9928299	10373880	10594020	11118012	11376748	10752796	9602622	10222192	10094505	10188318	9958469	10433411	10387562	10434338	10783046	10710410	10310727	10178401	10114023	10823153	10139110	10040795	10779208	9194059	10770487	9809843	10853102	9979488	9820100	9479640	10575191	10557021	11200648	10970039	9459407	9625443	10268209	10286847	11229518	11302045	11034893
O70251	EF1B_MOUSE	Eef1b	Elongation factor 1-beta	3.70029e+06	3463265	3330913	3.3503e+06	3230269	3.5165e+06	3.2941e+06	3.25757e+06	3.46724e+06	3523749	3.21526e+06	3.4201e+06	3.39928e+06	3665524	3.08115e+06	3023122	3.25948e+06	3.29189e+06	3268031	2973167	4.26612e+06	3.40739e+06	3.41881e+06	3.4007e+06	3.34809e+06	3.40472e+06	3.38869e+06	3.57643e+06	3.19883e+06	3664857	3.39916e+06	3.45654e+06	3.32331e+06	3.46773e+06	3.41561e+06	3.31801e+06	3.45737e+06	3560707	3.59305e+06	3.47311e+06	3.30357e+06	3.32161e+06	3.39964e+06	3.2016e+06	3.3927e+06	3504590
O70252	HMOX2_MOUSE	Hmox2	Heme oxygenase 2	1.06988e+06	1.05579e+06	1.09585e+06	1.06262e+06	998243	1.08803e+06	1.07618e+06	1.09601e+06	1.13634e+06	1149840	1137556	1.0424e+06	1.08607e+06	1.106e+06	1.06734e+06	1.19721e+06	1.03124e+06	1.06774e+06	1.11127e+06	1.1382e+06	1.12795e+06	1.12125e+06	1.13759e+06	1130793	1.18222e+06	1.03209e+06	1.27264e+06	1.24767e+06	1.12309e+06	1.11259e+06	1.13563e+06	1.18906e+06	1147100	1069450	1.14927e+06	1.21813e+06	1.27144e+06	1.21136e+06	1.21291e+06	1.02469e+06	1.06542e+06	1.04887e+06	1.03637e+06	1.09027e+06	1.09872e+06	1050768
O70293	GRK6_MOUSE	Grk6	G protein-coupled receptor kinase 6	387216	211727	385990	396677	408901	386079	542444	376460	429117	389766	328611	370145	442907	358000	351767	362462	368640	314910	132697	311433	170536	434198	445269	359521	415334	170110	368728	442337	345162	444991	356201	390936	360607	378693	323231	380354	363596	125266	163661	373990	381496	148386	392958	382231	354251	329186
O70305	ATX2_MOUSE	Atxn2	Ataxin-2	423495	409154	375538	528118	397330	360657	439397	386849	433730	394899	463681	506201	388210	407929	395482	369502	379805	497234	400032	388768	394968	355339	365024	365335	357865	341775	357550	345386	383555	361547	372739	385865	394073	377667	371096	378335	331793	478079	460431	393718	406934	489288	361464	453819	371593	374556
O70310	NMT1_MOUSE	Nmt1	Glycylpeptide N-tetradecanoyltransferase 1	1102692	1.0691e+06	1.03853e+06	1.03953e+06	1.03862e+06	1.0746e+06	1.09595e+06	1.06046e+06	1.06434e+06	1.11224e+06	1.2037e+06	1.02447e+06	1031069	1.04449e+06	995691	954992	1.00421e+06	1.05889e+06	1.14323e+06	1100139	1.26318e+06	1.03063e+06	1.07929e+06	1151331	1.12788e+06	1.07453e+06	1.1321e+06	1.08563e+06	1.10775e+06	1.12309e+06	1.09831e+06	1.0166e+06	1.04328e+06	1.06223e+06	1.01562e+06	1.20825e+06	1039144	1.09056e+06	1.14653e+06	1.00012e+06	1.03684e+06	1.10519e+06	1.05512e+06	1.01485e+06	1.08999e+06	1.0293e+06
O70311	NMT2_MOUSE	Nmt2	Glycylpeptide N-tetradecanoyltransferase 2	406827	400462	424477	415707	408339	391426	351221	464575	420063	420174	369527	438003	387536	397064	417301	418971	424865	415068	501742	382354	372137	501299	413782	376545	399667	396504	391192	397915	393678	405694	403437	419954	388628	401403	424707	413778	391726	431332	326506	404332	368805	407432	407648	509033	429840	422552
O70318	E41L2_MOUSE	Epb41l2	Band 4.1-like protein 2	4.62758e+06	4.70057e+06	4.76089e+06	5.47751e+06	4296570	4.26802e+06	5.50707e+06	6.00165e+06	4.48009e+06	4606696	4.50429e+06	4548523	4.71227e+06	4.10209e+06	4.46823e+06	4592754	4169460	4.57236e+06	6292334	4.68823e+06	4973667	5.06697e+06	4.85478e+06	4907488	5.71394e+06	4.74558e+06	4597857	4.4396e+06	4265239	5023113	4.16047e+06	4.20836e+06	5162358	5.00336e+06	4.43408e+06	4436894	4.1214e+06	4.30848e+06	5.18238e+06	4.34167e+06	4.7026e+06	4630824	4.57484e+06	5.27492e+06	4765322	5640263
O70325	GPX41_MOUSE	Gpx4	Phospholipid hydroperoxide glutathione peroxidase, mitochondrial	783106	939889	1.07977e+06	879229	1.29796e+06	1.27739e+06	1.18365e+06	1.25269e+06	821055	1.40415e+06	1.22589e+06	843140	833026	958007	969464	1.03425e+06	1.05487e+06	1.31685e+06	900132	915418	843493	849316	902282	1.22114e+06	775635	740959	619878	1359617	1189609	746196	1185164	709854	782805	1.10465e+06	806337	840868	1.25328e+06	807040	1.22957e+06	936768	829777	1.08924e+06	795147	1.42869e+06	1.3052e+06	770970
O70340	NPTX2_MOUSE	Nptx2	Neuronal pentraxin-2	46843.6	41731.4	71320.9	65130.5	50544.5	74695	77247.4	47278.4	53694.8	58192.7	65299.1	62233.3	65581.6	60782.2	57788.5	58610.8	79059.3	74076.3	56029.6	62690.9	52264.8	56085.2	58504.1	57461.7	52281.6	61952.5	59589.8	50356.1	50935.3	52328.9	51243.8	62632	61829.4	67110.5	72425.2	65262.8	59658.8	51241.1	58096.8	51586.7	48998.2	58953.8	55248.6	52802.9	68734.1	61102.9
O70354	CAH11_MOUSE	Ca11	Carbonic anhydrase-related protein 11	34201.6	29618.3	36081.3	34794.5	27924.9	27113.1	29304.3	35511.5	33279.6	30754.5	31757.7	34375.1	37598.2	35900.2	42586.7	31266.9	33792.7	34583.3	38932.1	34749.7	33430.9	38450.3	34109.4	31424.4	30127.3	30867	29937.2	29294.2	34487.4	40036.9	37104.8	41916.7	36698.4	30472.9	33100.5	32637.3	35863.9	34990.9	39539.6	31676.4	31674.9	31678.8	29582.2	42336.3	33382.5	29707.5
O70370	CATS_MOUSE	Ctss	Cathepsin S	52205.4	54192.2	39733.5	62461.9	43612.3	57814.3	52207.2	40117.4	45675.3	53812.7	34372.2	42193.9	75597.5	55069.6	71638.4	43509	57753	50089.6	56562	59200.1	57665.1	44160.4	47257.8	66813.3	50051.4	49013	36078.8	42317.7	50138.5	63162	56006.5	59815.8	41711.6	58330.8	54988.6	45911.1	55607.8	54842	57421.1	45965.3	53061.4	65896.7	64901.3	51168.7	75363.2	47470.5
O70378	EMC8_MOUSE	Emc8	ER membrane protein complex subunit 8	268951	238852	247135	268484	286446	276190	252577	264146	281291	262309	262057	250181	251451	251988	230723	221345	242976	278190	270272	249238	210326	255944	259213	272688	267360	233317	243070	268823	247950	234883	237845	264441	222609	258154	257341	266942	256135	341380	312118	265344	262191	273693	239549	266642	273011	252002
O70400	PDLI1_MOUSE	Pdlim1	PDZ and LIM domain protein 1	108000	139658	102876	106886	126544	106242	106047	99210	114083	115531	83389.3	97834.6	98933.9	74193.8	109430	107357	104240	101119	101147	114892	97916.6	114666	99273.4	102202	107506	86177.7	86654.2	73452.6	89547.8	116497	84355.2	93256.9	86991	79939.9	85375.4	92385.4	88599.6	85639.3	87538.4	113063	119327	119701	132715	112974	103933	115230
O70433	FHL2_MOUSE	Fhl2	Four and a half LIM domains protein 2	102710	130958	135174	127402	130020	112823	121854	131534	142793	168394	116777	109338	149410	140647	108726	100380	118687	127543	132368	108873	121672	127433	133849	149212	122454	92292.1	85060.9	97383.1	160226	141445	151168	111488	108544	130053	126686	125559	135998	116617	160143	124469	99888.6	90507.4	90738.2	136472	112616	117061
O70435	PSA3_MOUSE	Psma3	Proteasome subunit alpha type-3	2278951	2.24688e+06	2.29608e+06	2454743	2.26932e+06	2.41077e+06	2.47266e+06	2.25058e+06	2280776	2.35071e+06	2.36375e+06	2.49732e+06	2.23152e+06	2.31346e+06	2095446	2.11115e+06	2.24549e+06	2412263	2.20542e+06	2.10252e+06	2.69514e+06	2.29912e+06	2.43835e+06	2.46258e+06	2380848	2.49692e+06	2.34415e+06	2.50494e+06	2.23082e+06	2353615	2.28863e+06	2.37639e+06	2.41954e+06	2.37365e+06	2.35278e+06	2.25914e+06	2.40722e+06	2.2998e+06	2.60103e+06	2.28069e+06	2.31817e+06	2.24444e+06	2.19099e+06	2313060	2388725	2184394
O70439	STX7_MOUSE	Stx7	Syntaxin-7	1.47552e+06	1.32325e+06	1.32329e+06	1.34459e+06	1.36609e+06	1511465	1.56618e+06	1.3319e+06	1.30791e+06	1.35521e+06	1.34805e+06	1.19187e+06	1.21671e+06	1.5075e+06	1.16887e+06	1.23049e+06	1.27193e+06	1.241e+06	1.39332e+06	1.49646e+06	1.92523e+06	1.42189e+06	1.50171e+06	1.68246e+06	1.50255e+06	1.63975e+06	1.9091e+06	1668380	1.42546e+06	1.47985e+06	1.37838e+06	1.56204e+06	1.18225e+06	1.47592e+06	1.40855e+06	1.5732e+06	1.45577e+06	1.52746e+06	1.73613e+06	1.27656e+06	1.24985e+06	1.24055e+06	1.31069e+06	1.28412e+06	1.54602e+06	1.46286e+06
O70443	GNAZ_MOUSE	Gnaz	Guanine nucleotide-binding protein G(z) subunit alpha	4702955	4544713	4.78908e+06	5281448	4985592	5.09412e+06	5476466	5553066	4.93625e+06	4.92378e+06	5100502	4.60799e+06	4.81175e+06	5.10571e+06	4.78704e+06	4.84702e+06	5094332	5.35722e+06	5.67032e+06	5221867	5372994	4.94768e+06	5.03244e+06	5384467	5.2975e+06	5.29871e+06	5465286	5410362	5251430	4.77883e+06	4.98225e+06	5.29252e+06	4.94319e+06	5301383	5.03991e+06	5746012	5329439	5.33565e+06	5851037	4479391	4.82216e+06	4.69336e+06	4.76364e+06	5364433	5043962	5254289
O70451	MOT2_MOUSE	Slc16a7	Monocarboxylate transporter 2	56129.8	102316	99856.1	199571	59296.6	253982	91265.8	232420	193010	56265.1	44462.9	120444	136039	94293.2	75348.8	57398	94983.9	79571.2	49225.6	60581	205237	135130	182208	81606.5	74067.1	43832.7	54427.2	67179.2	87460.1	119815	126028	90508.8	126556	61154.2	90967.1	53355.4	65494.7	214007	60476.9	88486.1	100622	204042	76054.5	67619.7	76399.4	55646.4
O70480	VAMP4_MOUSE	Vamp4	Vesicle-associated membrane protein 4	117717	113314	158155	108486	339478	287790	143493	134966	121961	151704	131732	111213	108673	116903	103494	107181	124805	130422	125137	141003	126949	137601	121403	131814	156105	143653	145594	133178	123269	154475	131423	106854	113150	137127	121352	132223	331115	119283	141284	122995	131238	140909	385403	134357	162700	116777
O70481	UBR1_MOUSE	Ubr1	E3 ubiquitin-protein ligase UBR1	314656	580167	188977	355351	377106	292884	195184	421802	917177	442460	306183	349869	216544	468864	367885	464892	427335	366147	400317	368678	499847	197516	425870	284817	382872	529419	380940	428819	225644	272956	378189	291986	319563	460534	443033	331771	366127	451514	249013	293721	316882	509840	369660	435728	208684	389873
O70492	SNX3_MOUSE	Snx3	Sorting nexin-3	1498874	1454907	1.58156e+06	1.42341e+06	1.43165e+06	1.46421e+06	1.42914e+06	1482357	1.46462e+06	1.51261e+06	1.42366e+06	1.37451e+06	1434210	1.50852e+06	1.398e+06	1.35297e+06	1.50718e+06	1442925	1.42213e+06	1.37147e+06	1.5071e+06	1.42817e+06	1.38974e+06	1.50328e+06	1.50371e+06	1.41291e+06	1420840	1.45298e+06	1.41982e+06	1601506	1.43703e+06	1.47055e+06	1.44905e+06	1.47914e+06	1.45383e+06	1462045	1.52009e+06	1.54209e+06	1.59354e+06	1.42109e+06	1.43768e+06	1.37181e+06	1.38618e+06	1.46982e+06	1536951	1.37221e+06
O70493	SNX12_MOUSE	Snx12	Sorting nexin-12	1.33439e+06	1.15116e+06	1249154	1.19281e+06	1.19961e+06	1.21337e+06	1.20469e+06	1160894	1.16551e+06	1.23609e+06	1.16287e+06	1.17964e+06	1.16577e+06	1194864	1.13639e+06	1.21255e+06	1.06111e+06	1.14422e+06	1.12381e+06	1.08339e+06	1.27832e+06	1.17028e+06	1.17744e+06	1.20591e+06	1149379	1.1481e+06	1.12044e+06	1.13995e+06	1.08509e+06	1.30488e+06	1.21261e+06	1.24803e+06	1.12614e+06	1110003	1.06634e+06	1.07956e+06	1.10352e+06	1.07962e+06	1.26199e+06	1.18818e+06	1.22154e+06	1.26084e+06	1226614	1208832	1.28291e+06	1156591
O70503	DHB12_MOUSE	Hsd17b12	Very-long-chain 3-oxoacyl-CoA reductase	599957	622346	535967	645022	679734	542465	651440	582575	588976	604492	649310	713116	643227	616840	604309	602730	661253	595921	656001	610318	662908	526405	577443	585463	638998	546951	534554	560083	590350	590637	611775	610769	690320	660815	641871	615268	595110	677877	627086	641722	659105	685319	576328	726336	543140	625574
O70551	SRPK1_MOUSE	Srpk1	SRSF protein kinase 1	81989.9	88138.2	110023	80604.2	78370.4	73171.3	219746	146178	176102	60013.5	98478.6	163801	66537.5	214945	68014.9	74723.4	83271.4	76507.9	81510.8	77591.9	90925.2	64597.4	207471	94547.3	149706	61904.4	169053	169522	71339.2	166453	75484.3	146704	150057	200695	76239.7	70782.9	98084.5	64652.6	100389	167823	170270	78206.5	69673.9	85904.4	201371	62747
O70566	DIAP2_MOUSE	Diaph2	Protein diaphanous homolog 2	494605	831880	425013	543647	385368	709424	442939	395136	2.06333e+06	1.34741e+06	407853	1.00682e+06	1.52103e+06	526364	461695	1.85767e+06	822384	361028	737376	399283	566589	1.75396e+06	430952	492477	879606	433337	467506	719132	295642	905804	384477	403766	506465	368596	755548	380556	752918	417233	828347	536376	442994	445496	409485	371160	356143	410438
O70572	NSMA_MOUSE	Smpd2	Sphingomyelin phosphodiesterase 2	53169.1	89762.9	39245	137030	44263.3	78165.2	134012	71223.9	42440.6	103818	46372.1	55461.5	56085.9	38626.3	74319.7	51292.6	88424.3	404884	60972.8	48442.7	111540	82903.9	41685	77575	49934	46875.2	41791.7	46429.4	37874	72104.1	86158.4	79368	100905	69826	61507.2	85424.7	93666.2	82249.9	382072	50704.1	64994.9	95924.9	50544.2	50267.8	256867	61013.9
O70585	DTNB_MOUSE	Dtnb	Dystrobrevin beta	476580	439991	439258	442778	373515	338499	539096	426089	456837	325722	597974	507894	714825	348737	389981	385761	313602	356765	301063	340679	322323	513504	391441	363489	367645	383192	359898	268074	349627	485068	317468	490830	353065	338818	419203	324426	428456	441247	309067	457904	426925	453779	661942	468882	303112	355985
O70589	CSKP_MOUSE	Cask	Peripheral plasma membrane protein CASK	2.55713e+06	2722546	2.61099e+06	2.47323e+06	2.42111e+06	2.24966e+06	2.51525e+06	2.35766e+06	2.49839e+06	2.23798e+06	2.40338e+06	2.79479e+06	2.48806e+06	2.8479e+06	2447820	2.1541e+06	2.51507e+06	2.43741e+06	2.40637e+06	2218893	2.63508e+06	2.6237e+06	2.46221e+06	2.64105e+06	2.55478e+06	2.32976e+06	2.27777e+06	2414276	2.14816e+06	2811106	2507223	2.44568e+06	2780349	2573374	2.7056e+06	2.86987e+06	2.25007e+06	2.88242e+06	2.62176e+06	2669487	2.43771e+06	2.42529e+06	2.2793e+06	2.52314e+06	2324678	2.25994e+06
O70591	PFD2_MOUSE	Pfdn2	Prefoldin subunit 2	799487	762483	806892	788223	789839	833774	813754	855967	798744	807999	711280	697507	723722	761529	654862	638516	712794	695370	665461	681101	887110	744827	739813	844392	723368	791570	917850	815870	708530	797005	742086	767146	673057	769111	658171	684342	785383	764879	816558	615544	755986	770877	735823	712750	954205	712527
O88196	TTC3_MOUSE	Ttc3	E3 ubiquitin-protein ligase TTC3	218573	164093	168879	179999	170326	295974	245834	215223	189575	275322	214600	238132	631229	155955	175124	287855	353057	183658	529862	415340	418852	181763	180746	255407	373159	227624	502212	246864	465750	186994	177651	188595	229604	373225	186181	229130	194843	311173	177685	282487	465371	178552	283351	157984	180970	492074
O88271	CFDP1_MOUSE	Cfdp1	Craniofacial development protein 1	104771	106078	135634	223676	221861	194036	180782	246161	128726	172939	193179	105861	138217	154107	166510	168792	213549	160479	222702	193893	118736	184734	129191	187203	205119	183732	150718	210172	219149	267769	127635	148591	90925.4	106973	140076	218040	230886	150016	258339	145217	240061	91843.5	151248	254710	185963	116800
O88291	ZN326_MOUSE	Znf326	DBIRD complex subunit ZNF326	173008	187262	216880	162621	164564	226186	190262	189476	158618	172645	149720	158913	166497	197750	167380	113811	157719	178482	186776	150369	165103	200553	162152	172309	171702	173673	181739	132598	175427	189594	149723	143201	181965	168008	159552	140261	152333	156682	176098	181440	201654	180864	190614	150934	177459	174314
O88307	SORL_MOUSE	Sorl1	Sortilin-related receptor	778404	654935	736109	576109	778260	636696	841214	963050	646840	848660	880837	640255	960218	717529	870544	820333	654702	991374	709568	885649	1.11552e+06	817372	684614	941163	965813	798674	707762	750433	879848	999531	819490	988526	906132	906193	695516	946876	901676	968807	862824	931410	777875	843866	870223	935879	815123	662989
O88322	NID2_MOUSE	Nid2	Nidogen-2	533007	538746	563448	492789	355659	425635	647675	444269	523167	520197	555162	484673	553752	487242	418442	470562	539489	527380	501576	491200	460628	599521	490012	495706	480256	479692	497774	465687	499436	509562	495054	493700	551968	346919	540416	499835	549669	383771	552233	543642	406098	546130	467260	467812	529272	605925
O88342	WDR1_MOUSE	Wdr1	WD repeat-containing protein 1	10510028	9746768	9915255	10796202	10371926	10595244	10684755	10334561	10290175	10801781	10021942	10602550	10005219	9744460	9909837	10234423	9891636	10637185	10211792	9890555	12256274	10102602	10004921	10529823	10425195	10603209	10222972	10916846	10066634	9923079	10481877	10456004	10086984	10197390	9858442	10508246	10074875	10401789	10817665	10309478	10483087	10205609	11322859	10512592	11106814	10702990
O88343	S4A4_MOUSE	Slc4a4	Electrogenic sodium bicarbonate cotransporter 1	6.08787e+06	5300480	5427654	5.2532e+06	5.09517e+06	5181348	5.1879e+06	5346481	5.47599e+06	5.11716e+06	6.171e+06	5.07246e+06	4.6624e+06	5.75326e+06	5.10476e+06	4460684	5.73239e+06	4916592	5250001	5154848	5.08553e+06	4.48827e+06	4797626	4.82131e+06	4.53685e+06	4374116	4.4256e+06	5.14115e+06	4738948	5.05562e+06	4.66796e+06	4.40773e+06	5.31791e+06	4.8929e+06	4.54813e+06	4942965	4742603	6023066	5.43023e+06	6243575	5.35279e+06	5935189	4.87713e+06	5575502	5.52651e+06	5341482
O88384	VTI1B_MOUSE	Vti1b	Vesicle transport through interaction with t-SNAREs homolog 1B	404635	397922	432745	420621	403491	446255	443476	393143	428039	445160	398216	402483	430461	407383	305849	330902	411530	432830	390436	427866	437850	385241	425367	456773	396184	414045	397823	371985	381606	438845	428621	429374	406875	437793	407532	403470	425065	342283	459835	397041	419400	399919	383330	376317	452469	384083
O88428	PAPS2_MOUSE	Papss2	Bifunctional 3'-phosphoadenosine 5'-phosphosulfate synthase 2	876424	582306	661586	577570	609764	631118	619419	688594	571462	626018	635698	552356	548219	512549	572881	526525	605782	637410	634945	525691	617497	552522	607213	659154	644374	634397	625551	654297	600561	692968	530407	547258	516490	573433	549225	596127	661094	600640	758261	480869	546517	507924	702965	552990	670206	654242
O88441	MTX2_MOUSE	Mtx2	Metaxin-2	868057	899256	954614	888529	912624	869465	928493	873461	948835	847267	818439	898776	875778	940628	898235	1.3083e+06	939263	904304	899047	902280	992528	972726	904701	845607	822972	821502	750902	850910	845590	991025	928548	927624	905423	899937	800120	847375	972296	991135	869446	907118	950114	898991	960291	909233	946960	842295
O88444	ADCY1_MOUSE	Adcy1	Adenylate cyclase type 1	324978	189017	173089	187432	245399	189759	193834	254050	264895	211438	279654	260980	252264	225592	261498	274436	233201	190299	225817	313996	174754	150164	168858	165894	169304	224353	193765	267898	322078	203421	197429	203893	173379	215387	219224	223355	269305	197348	224183	168917	359348	209484	247225	244601	179481	210031
O88447	KLC1_MOUSE	Klc1	Kinesin light chain 1	1.26959e+06	1.11162e+06	1.17944e+06	1.23544e+06	1.14931e+06	1.23643e+06	1.18803e+06	1345480	1.10156e+06	1.21108e+06	1.0919e+06	1118941	1.10848e+06	1.17398e+06	1.03652e+06	1.01556e+06	1.03896e+06	1.08324e+06	1.1665e+06	1.27874e+06	1.41343e+06	1102440	1.06893e+06	1.15471e+06	1.1245e+06	1.27419e+06	1.31524e+06	1.21921e+06	1.11614e+06	1.25512e+06	1.0848e+06	1.3071e+06	1.06892e+06	1.0267e+06	1.03263e+06	1.02792e+06	1109694	1.11968e+06	1.27458e+06	1.12312e+06	1.12742e+06	1.16847e+06	1.24441e+06	1.02767e+06	1.28478e+06	1506827
O88448	KLC2_MOUSE	Klc2	Kinesin light chain 2	2.04658e+06	1657247	1.65856e+06	1.83976e+06	1.33842e+06	1.37257e+06	1.63224e+06	1.5644e+06	1.55584e+06	1.51012e+06	1.69544e+06	1798432	1.6834e+06	1786300	1.19441e+06	1.32636e+06	1.47881e+06	1.53605e+06	1.50324e+06	1533581	1.80209e+06	1.52532e+06	1633329	1.63587e+06	1.45748e+06	1.39879e+06	1.41753e+06	1.28308e+06	1.57436e+06	2.04664e+06	1684067	1.4149e+06	1.67183e+06	1.46503e+06	1.49471e+06	1.6161e+06	1.47795e+06	1.79816e+06	1.88079e+06	1.90015e+06	1.78345e+06	1.67212e+06	1.38033e+06	1.55118e+06	1.56119e+06	1.41229e+06
O88455	DHCR7_MOUSE	Dhcr7	7-dehydrocholesterol reductase	106831	77254.4	85541.8	84904.3	96558.3	94268.5	107616	99494.8	82673.3	102348	107658	88183.5	85644.3	87992.5	79206.8	86775.3	75669.9	99168.1	98468.2	111535	109374	90911.9	85011.5	89533.3	91260.9	93152.4	104682	104454	98575.3	95393	93261.3	94592.6	88388.5	82122.5	79979.7	101273	100182	96883.5	104959	87506.6	81295.7	86047.6	84974.7	94740.9	98185	102576
O88456	CPNS1_MOUSE	Capns1	Calpain small subunit 1	702685	825754	764486	659778	690138	592938	691312	566996	610701	651998	620634	677517	635338	678317	665394	642223	549697	575110	586687	586287	729984	545339	685543	567919	461420	567585	590485	586031	577421	724728	527868	598491	592045	577569	567230	654165	574687	590619	639377	688649	654488	803864	678281	914122	616261	663551
O88485	DC1I1_MOUSE	Dync1i1	Cytoplasmic dynein 1 intermediate chain 1	2.56135e+06	2.32015e+06	2242273	2331670	2.27866e+06	2.33753e+06	2414380	2.16609e+06	2.31927e+06	2511847	2.23915e+06	2.20358e+06	2.24877e+06	2451174	2.10151e+06	2.16043e+06	2.10291e+06	2.23913e+06	2108029	2.15137e+06	2.65006e+06	2302315	2.20805e+06	2.32772e+06	2.29273e+06	2.33651e+06	2.45968e+06	2.29947e+06	2.08665e+06	2391800	2.27137e+06	2226053	2.12461e+06	2151745	2.09444e+06	2.20629e+06	2.12288e+06	2.15057e+06	2347229	2.40658e+06	2.17633e+06	2.32395e+06	2.43205e+06	2.19682e+06	2.53202e+06	2.40783e+06
O88487	DC1I2_MOUSE	Dync1i2	Cytoplasmic dynein 1 intermediate chain 2	1.48156e+06	1.75619e+06	1.61825e+06	1.73874e+06	1.73967e+06	1670975	1.87195e+06	1.35841e+06	1437829	1.43752e+06	1.63802e+06	1576726	1.4172e+06	1.82334e+06	1778376	1.53891e+06	1.62658e+06	1.76587e+06	1.32813e+06	1387233	1.43082e+06	1555107	1.65011e+06	1.56673e+06	1.4685e+06	1.61511e+06	1.49105e+06	1.46727e+06	1.40778e+06	1.55286e+06	1.61652e+06	1.49366e+06	1.61122e+06	1887543	1.69284e+06	1634229	1.64152e+06	1.69797e+06	1895895	1.60318e+06	1513514	1.60672e+06	1.68051e+06	1.71648e+06	1.46797e+06	1.38158e+06
O88491	NSD1_MOUSE	Nsd1	Histone-lysine N-methyltransferase, H3 lysine-36 and H4 lysine-20 specific	321638	169083	237751	104874	121475	155217	96224.8	521980	275081	311231	127189	102471	282644	277913	235701	130657	117532	152724	291016	251006	121988	256107	305081	28254.4	100218	213146	992108	229765	547401	94601.2	224112	212318	249754	49614.4	104895	275518	315354	286484	276729	331015	284703	229696	26284.4	42150.3	221689	322074
O88492	PLIN4_MOUSE	Plin4	Perilipin-4	158890	1.03447e+06	349559	662199	746687	865241	642149	761826	938677	993043	804028	95463.4	213837	423058	535076	940156	659381	555870	691007	735243	168603	440862	81379	712298	922465	717636	525499	743826	685154	207962	317262	557158	576913	725135	660473	867891	922214	731471	566438	384705	178203	753440	743327	706320	737036	579859
O88507	CNTFR_MOUSE	Cntfr	Ciliary neurotrophic factor receptor subunit alpha	518302	536675	460797	426078	436763	447506	444970	387770	501279	468381	457643	484357	505626	471333	428617	409664	433032	498087	359253	554662	524273	507575	489708	489603	452555	462111	467163	443329	437410	509527	462711	438873	454505	449867	399568	462543	397003	441279	470350	524764	515436	437483	435913	415975	463292	434298
O88520	SHOC2_MOUSE	Shoc2	Leucine-rich repeat protein SHOC-2	127013	170206	96518.3	93329.4	176105	98737.2	95651.8	85063.7	109669	87314.3	162839	110377	74480.1	104761	105501	100544	81676.2	107914	95912.5	122539	150980	88549.8	76846.7	118817	105991	112609	128655	131024	187526	95140.3	79303.6	88540.9	85294.6	70533.9	289776	111187	149012	95226.3	112752	111863	99596.9	107290	111818	93861.3	103984	102714
O88522	NEMO_MOUSE	Ikbkg	NF-kappa-B essential modulator	94634.6	376289	52329.5	485016	40795.9	137022	163300	59763	117293	557288	173113	59156.8	41594.9	519364	71116.6	455766	136352	141126	80768.1	118774	420634	99060.5	378334	539233	53814.3	79672.7	438332	49835.9	101738	103067	72069.4	253156	468020	98022.9	80448.7	92770.4	509411	613897	180294	396305	35673.6	462126	430038	145694	137205	485399
O88531	PPT1_MOUSE	Ppt1	Palmitoyl-protein thioesterase 1	804801	977453	1.13412e+06	965552	1.05823e+06	680127	1.24978e+06	1.13977e+06	1.21755e+06	1.05628e+06	1.12253e+06	1.15063e+06	1.03597e+06	1.13257e+06	673333	1.18665e+06	1.18207e+06	1.19209e+06	1.1908e+06	773117	794350	1.09997e+06	1.20311e+06	1.11036e+06	729949	608522	1.1729e+06	1.15725e+06	930043	1.15006e+06	1154228	1.06359e+06	1.03917e+06	1.04005e+06	1.14454e+06	1.11092e+06	1.0998e+06	1.18724e+06	821079	836356	1120697	1.10545e+06	1.18229e+06	1037122	1.0879e+06	1.06922e+06
O88532	ZFR_MOUSE	Zfr	Zinc finger RNA-binding protein	713459	659918	656099	670589	621460	651792	605719	625130	637098	584978	642750	613394	591087	597639	665882	569510	636833	650895	633801	610375	660940	609798	615271	622845	644152	649607	528392	619638	673504	580021	584245	621135	613666	606976	637238	617318	587343	596949	654118	589558	624276	574278	615677	629588	605145	569212
O88533	DDC_MOUSE	Ddc	Aromatic-L-amino-acid decarboxylase	409904	221633	234029	228733	392632	290465	383676	471248	263303	402296	324801	246210	343132	213431	356225	338617	184938	268101	267671	467200	271609	248226	336972	347024	271756	305366	227455	322484	423375	330104	241597	363361	304337	268575	384910	170816	286069	462602	354705	201457	136232	192357	333491	326983	337904	212733
O88543	CSN3_MOUSE	Cops3	COP9 signalosome complex subunit 3	2370572	2.2717e+06	2.35057e+06	2.49154e+06	2.35365e+06	2.35129e+06	2.33641e+06	2276035	2.45136e+06	2.67106e+06	1.49321e+06	2.45607e+06	2.35517e+06	2127799	1.93166e+06	2.11896e+06	2.2605e+06	1.69747e+06	1.47928e+06	1.36613e+06	3099228	2.32922e+06	2.39947e+06	1.97031e+06	2.34125e+06	2.40245e+06	2.04072e+06	1.52146e+06	2.05708e+06	2.40511e+06	2.1875e+06	2.42111e+06	2.35332e+06	2.45365e+06	2.04923e+06	1.60063e+06	2.29026e+06	2.47841e+06	1.84522e+06	2.5948e+06	2.31725e+06	2.42845e+06	2.6149e+06	2.31406e+06	2.67177e+06	2405857
O88544	CSN4_MOUSE	Cops4	COP9 signalosome complex subunit 4	2054516	2.2393e+06	2.12348e+06	2.18459e+06	2.16416e+06	2.32171e+06	2.29454e+06	2.27091e+06	2.22969e+06	2.22419e+06	2.1622e+06	2.23843e+06	2.1671e+06	2.11703e+06	2121387	1.97885e+06	2.07416e+06	2160763	2.1392e+06	2.10279e+06	2492813	2.20506e+06	2.0993e+06	2.2013e+06	2.26968e+06	2377944	2475321	2.49295e+06	2.25229e+06	2191870	2.21939e+06	2.27889e+06	2.24642e+06	2.09377e+06	2229264	2244690	2344160	2.2419e+06	2.36936e+06	2.14118e+06	2035759	2.19048e+06	2.25375e+06	2.0469e+06	2.34567e+06	2466074
O88545	CSN6_MOUSE	Cops6	COP9 signalosome complex subunit 6	666854	698176	613570	698647	705293	701828	669138	586768	685077	644778	702819	773657	687039	1.6838e+06	660681	697631	676778	781256	583170	666567	799134	695776	690773	728307	673263	709599	705652	788171	723099	623851	729572	1.39408e+06	676504	664808	681660	1.57106e+06	677723	651335	732386	1.55068e+06	666073	708642	1.76128e+06	683846	640255	775048
O88569	ROA2_MOUSE	Hnrnpa2b1	Heterogeneous nuclear ribonucleoproteins A2/B1	18489302	17982518	18163316	17783700	16755857	18340220	18187882	18070728	17764182	18861536	18824536	16903786	16407067	15918616	16307948	14210168	17562542	17663768	18581996	15719652	19471528	17908220	17616568	19494600	19448370	17755750	16360203	16281339	17704320	17631982	15806222	15841149	16530478	16900420	17387562	17001486	16486843	17271858	21305534	17432834	18401170	16013051	15929016	17481648	18486922	15755234
O88587	COMT_MOUSE	Comt	Catechol O-methyltransferase	520219	548415	566214	556296	587074	588228	600285	630904	571693	624498	625842	663282	541104	563387	2243888	561682	610428	609199	591268	586058	604625	559546	625195	597289	553246	569278	514625	547117	556726	569438	572010	616678	581680	611792	602381	612147	630190	652852	647927	579051	564584	554819	563764	613629	558661	578339
O88597	BECN1_MOUSE	Becn1	Beclin-1	176628	260734	158045	176836	292939	192307	184341	188049	194204	146515	169101	169810	291779	203556	273231	196393	209665	204662	170652	226449	158294	139054	186889	162402	156111	268732	199733	221282	161865	165028	177345	208478	158694	351262	229111	231181	274001	211808	135494	176989	215917	202476	190719	254374	202321	211594
O88602	CCG2_MOUSE	Cacng2	Voltage-dependent calcium channel gamma-2 subunit	468561	462815	544243	448975	441692	396284	469440	584876	521209	472207	624062	428696	474187	551148	473743	443365	699298	512075	598190	498683	390568	492307	466540	508456	499926	405488	307647	401402	511984	484960	420158	424079	598331	500834	567777	503861	555823	595861	528127	575836	452364	450956	366450	571658	431129	344169
O88643	PAK1_MOUSE	Pak1	Serine/threonine-protein kinase PAK 1	9449589	7.5941e+06	8031271	8781767	7.75442e+06	8088910	9343296	8939084	8569325	8604494	9305090	8626092	8627399	9542645	7.84515e+06	7.35237e+06	8604166	9174984	8823692	8973476	8731410	7790789	7637805	7439105	7.87014e+06	7413534	7763029	7.30417e+06	7791167	7255862	7521349	8711319	7.11614e+06	8.36516e+06	7.78507e+06	7964943	8549254	8985690	8098865	9500388	8399801	8683424	8303932	8440513	8562079	9591116
O88653	LTOR3_MOUSE	Lamtor3	Ragulator complex protein LAMTOR3	74747	84873.4	95006.7	137168	108916	96566.5	133057	92065.8	81360.9	89324.2	91577.1	84095.7	99467.1	90360	86945.2	136473	110452	84240.6	88347.6	101849	100125	82372.3	95662.7	75789.1	92682.7	94921.6	89802.8	122454	108723	83637	102334	91014.5	104486	109870	91292.7	80397.3	114271	80832.6	89738.5	83622.1	93379.3	85299.3	130585	93278.4	89575.8	131680
O88668	CREG1_MOUSE	Creg1	Protein CREG1	8900.39	8242.25	5796.75	6086.46	9133.3	6756.52	1809.07	3800.81	5669.02	7104.46	4385.09	8519.21	7811.91	7684.15	7062.01	8719.93	5824.93	6801.72	3916.57	3185.23	9270.59	5247.25	6606.48	5297.09	4213.77	5277.25	5840.41	1918.82	4961.27	10076.2	6384.59	6457.19	8345.11	7147.57	8002.13	4470.4	4555.11	4671.25	3261.2	11160.4	6091.59	9501.35	9261.04	6811.25	6506.9	2592.46
O88685	PRS6A_MOUSE	Psmc3	26S proteasome regulatory subunit 6A	2.9177e+06	3.28151e+06	2.75057e+06	3.17165e+06	3.17685e+06	3190464	3.60702e+06	3.27652e+06	3.68227e+06	3924722	4216059	3.16424e+06	2.85055e+06	3.30399e+06	2.77531e+06	3.7144e+06	3.86992e+06	3983209	3.60256e+06	3729993	3851163	3.6483e+06	3134370	3280694	3.43178e+06	3.41712e+06	3.44202e+06	4041301	4.16978e+06	2.98246e+06	2.96972e+06	3.29216e+06	3.64618e+06	4333490	4.20538e+06	4.01156e+06	4233525	3.84607e+06	5.07152e+06	3267212	2.90614e+06	3.45537e+06	3691902	3.92861e+06	3.95801e+06	3.36719e+06
O88689;Q91Y13	PCDA4_MOUSE;PCDA7_MOUSE	Pcdha4;Pcdha7	Protocadherin alpha-4;Protocadherin alpha-7	32891.3	30131.6	35161.9	33653.7	29207.1	33619.2	35411.5	46029.5	30632.8	27911.2	38778.8	63000.8	39734.8	33329.5	33485.1	36859.4	41142.6	39793.7	37372.3	44403.1	24603.5	36586.9	29534.4	37840.7	33869.8	37621	42195.4	36324.5	38752	35161.2	33925.2	38293.2	32273.7	35498.3	32540.5	38665.8	31853.1	37921	39293.4	37490.2	36083.2	40775.6	36225.1	35017.5	42526.9	36327.7
O88693	CEGT_MOUSE	Ugcg	Ceramide glucosyltransferase	4790.89	11053	11489.3	4720.15	11732.4	12199.7	5409.98	18651.1	11066.3	9078.87	3873.88	7081.47	6635.94	7435.23	4864.91	13128.8	7501.58	8437.2	8235.18	7848.31	2432.22	12625.2	8590.76	15424.8	10255.7	14230.4	7153.97	12493	9315.66	4512.71	8441.67	13541.5	9855.16	9395.32	12704.9	4222.45	10730.5	7916.89	13739.1	7766.53	7120.28	6520.23	5345.34	10121.5	7303.56	5728.27
O88696	CLPP_MOUSE	Clpp	ATP-dependent Clp protease proteolytic subunit, mitochondrial	575844	432493	935693	1.26431e+06	1.13837e+06	1.68516e+06	1.64214e+06	1.69196e+06	1.03975e+06	1.61306e+06	976049	870422	721909	1.00479e+06	973857	1.04437e+06	1085778	1165019	1.52457e+06	1.47242e+06	565796	955225	937174	1.06123e+06	996608	1.23648e+06	1.43134e+06	1361268	1.24796e+06	899299	849543	1.0868e+06	679439	1451750	958271	1.13936e+06	1139157	1.6003e+06	1.92678e+06	598883	1.53367e+06	963335	1.06894e+06	1.03286e+06	1.17264e+06	1.42623e+06
O88703	HCN2_MOUSE	Hcn2	Potassium/sodium hyperpolarization-activated cyclic nucleotide-gated channel 2	817442	938966	895068	938597	907202	795610	884404	974106	878753	1.01301e+06	1.11281e+06	850078	933106	941379	978482	1.00943e+06	1.11233e+06	1.03263e+06	1.05473e+06	947618	763344	925526	937779	842351	794622	823525	673512	880610	938752	855641	837208	876952	871465	1.13551e+06	920358	854018	897092	891771	975037	863999	879733	851884	834609	935197	900328	814972
O88704	HCN1_MOUSE	Hcn1	Potassium/sodium hyperpolarization-activated cyclic nucleotide-gated channel 1	484398	484762	442295	542682	400930	493979	430646	599923	445303	524132	481594	486895	447808	561335	465078	536545	556284	494542	455125	497848	378194	414134	477922	404034	403388	509438	412554	464741	442086	444916	465705	440750	475877	462170	450567	445953	477247	474298	433593	532377	432949	457604	429329	475744	507058	476287
O88712	CTBP1_MOUSE	Ctbp1	C-terminal-binding protein 1	3.66831e+06	3546074	3618301	3.95352e+06	3.77754e+06	3.67298e+06	4068452	3.68282e+06	4001183	3912641	4016633	4106739	3.84617e+06	3.87237e+06	3.65626e+06	3.98443e+06	3988207	3.77298e+06	3723644	3.68209e+06	4084710	3.67252e+06	3.89978e+06	3916372	4.11895e+06	3.73028e+06	3335074	3.63681e+06	3.82844e+06	3.53764e+06	3.81222e+06	3.90343e+06	4.0431e+06	4103146	4158330	3.85734e+06	3.87059e+06	4077640	4.11052e+06	3.86932e+06	3.99358e+06	3585432	3.49982e+06	4.18549e+06	3.69669e+06	3.26592e+06
O88735	MAP7_MOUSE	Map7	Ensconsin	435593	497865	481680	646601	417662	462722	492458	354925	468160	494224	545143	716050	437275	376448	352447	421456	543949	462342	480595	493358	470153	373064	432258	425111	652341	429619	713162	615617	681856	465069	380440	717217	272475	432905	480799	432984	432702	422735	626551	435511	615769	446303	328946	1.92218e+06	439267	496020
O88736	DHB7_MOUSE	Hsd17b7	3-keto-steroid reductase	25638.4	22469.2	31310.7	36434.5	33625.2	39514.4	27552.7	30443.1	28104	33681	28375.2	31137.5	29550	41188.6	31940.5	32988.2	36366.6	40965.4	35966.8	29907.7	43512.4	36432	34820	42869.2	34410.2	38484.3	33741.5	33980.1	41293.3	40089.2	40163.9	40357.6	28753.2	32044.3	35396.9	42808.6	43072	42996.4	35374.2	43886.4	37382.1	28510.1	28804.3	44651.3	31714.3	22614.7
O88737	BSN_MOUSE	Bsn	Protein bassoon	23839440	22145834	23801720	22086334	21394292	21799358	24308324	22892272	22569686	22850278	22524202	21206848	21935942	24205082	20388026	19021520	24431186	24109712	22427348	21109938	22235472	22145294	21328420	26165472	23281510	21476808	18230574	18921332	21277390	24314608	22261402	20799952	21903492	22772168	23563880	22885266	21490654	22510776	25266934	22583132	25687600	22580812	22240800	22201490	23823190	19475032
O88738	BIRC6_MOUSE	Birc6	Baculoviral IAP repeat-containing protein 6	592563	742103	686594	638707	674733	509576	636142	530921	605223	636755	598115	650222	589810	662367	614947	719096	561214	1.18711e+06	640598	582438	759112	630000	754614	632604	655316	628806	566758	626958	615316	926962	733842	670019	686698	741923	695995	536431	718723	652566	572385	530817	843389	510681	517142	709335	634258	542152
O88741	GDAP1_MOUSE	Gdap1	Ganglioside-induced differentiation-associated protein 1	2794073	2.518e+06	2764449	2640372	2.67064e+06	2391514	2.43424e+06	2.41619e+06	2.65588e+06	2.4922e+06	2507277	2582981	2.52474e+06	2.77604e+06	2.36366e+06	2.16878e+06	2.44205e+06	2.26674e+06	2.31247e+06	2657767	2744427	2.57784e+06	2.55792e+06	2442973	2.49373e+06	2540687	2307803	2.4523e+06	2.31397e+06	2.42113e+06	2.31759e+06	2.61874e+06	2696502	2.54664e+06	2.40089e+06	2.57697e+06	2.39245e+06	2.58415e+06	2.53701e+06	2.68597e+06	2.61249e+06	2.60601e+06	2.50775e+06	2.74281e+06	2.58859e+06	2.38151e+06
O88745	SCRG1_MOUSE	Scrg1	Scrapie-responsive protein 1	51918.3	40299.1	38957.4	36852.7	185271	76245.3	68027.2	55124.9	51640.8	86190.7	60685.9	112702	49523.3	899564	105979	51974.4	52208.4	64564.1	166934	143283	267398	46968.2	40373.2	62528.4	67156.5	74843.3	56282.1	64860.8	43589.5	82029.9	68864	734741	145920	70162.7	74895.4	173864	76187.7	79164.4	117804	57416.5	45592.3	77849.1	69359.7	117325	129801	61351.5
O88746	TOM1_MOUSE	Tom1	Target of Myb protein 1	704897	625488	599688	685130	565114	603978	645286	490388	545597	604807	611548	625903	604454	696823	626264	596747	543954	589063	520921	537933	751010	607523	570382	608081	572971	632248	657612	522215	569006	643801	669417	636268	574962	620940	538667	625774	528542	608262	643824	592984	571456	629310	616828	616433	714997	602919
O88809	DCX_MOUSE	Dcx	Neuronal migration protein doublecortin	472514	398699	417369	450040	512696	483624	518632	585435	426581	438797	403232	538711	510419	484106	448001	430365	412717	519304	381596	409866	575872	451974	468607	435939	405821	440790	463033	466948	361886	474279	551632	536392	446828	498894	441031	424644	399928	453888	417501	488583	440278	479979	442618	463031	445861	477548
O88811	STAM2_MOUSE	Stam2	Signal transducing adapter molecule 2	204716	156668	251300	214073	189724	182928	214299	174045	177671	213276	156630	234634	236765	209879	245752	192939	235400	218814	236040	149870	188003	242331	197543	245468	182958	219861	214084	198149	178283	244495	183593	267604	204725	187019	173164	175973	190421	231490	621614	208737	181785	238844	174963	180631	242299	188211
O88829	SIAT9_MOUSE	St3gal5	Lactosylceramide alpha-2,3-sialyltransferase	47356.2	33469.7	135100	23330.5	30131.7	38300	102327	34917.7	29060.6	25278.8	116318	39578.1	42396.3	41357.8	103447	36824	46737.1	35805.9	42363.7	28102	48737.1	31633.2	126834	42292.7	42990.9	60997.4	36523.3	19496.2	94531.3	56468.1	39642	23522.6	48838	37139.6	29751	43125.5	53276.3	43903.9	125518	43534.3	97850.9	123827	123965	114986	43009.3	95236.3
O88834	SHD_MOUSE	Shd	SH2 domain-containing adapter protein D	44787.4	43499.1	65913.3	36565.5	37133.5	51775.4	32433.2	42493.2	52648.7	22151.2	47240.5	39686.9	46903.1	53380.6	45666.6	23395.2	42801.1	51392	42507.5	49890.3	162755	31202.8	49114.4	59881.8	53081.4	54423.2	27595.6	15464.9	43250.5	59887.8	41920.3	23612.2	48218.2	27249.8	41933.9	59208	32062.7	37425.3	39731.1	60102.2	55922.3	48776	31428.2	45108.4	64139.8	16693.9
O88844	IDHC_MOUSE	Idh1	Isocitrate dehydrogenase [NADP] cytoplasmic	3.6659e+06	3478534	3.30969e+06	4.74956e+06	4.7831e+06	3.7567e+06	3.61589e+06	3445702	4.08301e+06	3866139	3.31983e+06	3.73091e+06	4489135	3309606	4414732	3.87764e+06	3.73254e+06	3272846	2968038	3.19337e+06	4.48866e+06	3.25864e+06	4.06663e+06	3.50917e+06	3.52041e+06	4.08249e+06	4935539	4.23206e+06	3.37365e+06	3.37496e+06	4.52478e+06	4.7637e+06	3.85585e+06	4556356	3323011	3.4837e+06	4869766	3.28652e+06	3628211	3.10112e+06	4315286	5.18284e+06	5068559	3360397	3.69761e+06	5365257
O88845	AKA10_MOUSE	Akap10	A-kinase anchor protein 10, mitochondrial	407333	368112	288874	381202	396494	445573	499333	470622	979860	277230	590131	423612	406971	810028	362504	484922	431146	539297	480792	354412	515261	385040	447140	406268	406997	378111	190253	480769	446746	349267	366424	337580	468798	421230	486478	476334	554255	406504	491736	458962	494855	417205	427083	528849	434080	257688
O88848	ARL6_MOUSE	Arl6	ADP-ribosylation factor-like protein 6	107793	170306	84255.4	143097	129548	109863	112004	86372.3	141092	121290	102133	118953	132241	132541	111874	117774	126893	90606.3	100324	85252.8	113990	97717.4	131934	140704	133303	127282	97592.9	105394	119794	119287	104237	130018	132554	123752	124672	104086	135043	122609	93587.2	135663	123379	124925	133161	116270	124128	92529.8
O88851	RBBP9_MOUSE	Rbbp9	Putative hydrolase RBBP9	794388	868804	573648	1.10988e+06	854146	856008	849819	580528	816423	940818	1.2628e+06	770898	734139	842777	934216	814715	803545	860074	830040	827557	988578	1.02768e+06	816275	926445	964038	772233	727623	875712	734172	902034	755494	578507	843401	846973	824381	1.06689e+06	915052	771598	931881	839972	829801	854467	1.07643e+06	843017	824357	888634
O88878	ZFAN5_MOUSE	Zfand5	AN1-type zinc finger protein 5	15791	18787.2	17701.6	18706.5	16076.5	15285.8	17703.4	19951.8	17460.1	14905.9	22174.2	19318.9	18058.3	19357.5	15514.5	13916.2	19839.7	15478.7	18695.4	23403.1	26194.1	15607.1	9863.34	17947.1	17838.9	15749.5	19485.4	22774.6	15338.8	21316	15262.5	16854.6	12071.4	10952.2	13753.2	26035.1	16601	18424.9	17370.7	17550.9	18081.3	17035.9	17047.9	16413.1	18406.4	24612.1
O88910	MPP3_MOUSE	Mpp3	MAGUK p55 subfamily member 3	1.28342e+06	1.00844e+06	1.41693e+06	1.05109e+06	1.333e+06	1.17448e+06	1.25422e+06	1226975	1.12512e+06	1.33029e+06	1.40912e+06	1.00724e+06	1.10372e+06	1407193	1.20131e+06	1.20175e+06	1357846	1.35189e+06	1.36503e+06	1.30308e+06	893949	1.0538e+06	1.29461e+06	1.35036e+06	1.24957e+06	1204059	998615	987016	1.28956e+06	1115656	994552	1.23984e+06	1.22688e+06	1.30057e+06	1174064	1.22537e+06	1.27088e+06	1228140	1.54429e+06	1.1756e+06	1.13481e+06	1.1636e+06	1151409	1.21524e+06	1.26502e+06	1.30356e+06
O88935	SYN1_MOUSE	Syn1	Synapsin-1	95753776	89828128	99169840	86895376	85475968	92569928	91571648	79079968	88002232	83611136	82507480	88855536	88728016	99641056	87195504	73756248	94149848	88579608	80648520	81093320	100304184	93111320	90619976	95264336	87881640	89749640	78263384	70625528	87034664	98640528	89212456	85148000	90986032	92547528	94141440	82802752	84450144	79833384	90587264	94403872	98580880	83106688	92337928	80903080	87595808	73863744
O88951	LIN7B_MOUSE	Lin7b	Protein lin-7 homolog B	400383	377599	390190	374962	329540	249497	330007	362682	365141	339796	359754	337219	366170	403540	362043	332025	377575	364029	384523	345021	344540	338248	342275	376666	342064	295157	294207	318692	317311	389525	348913	346540	361523	344169	358706	409779	372603	355255	413346	390611	381368	328692	331237	357310	452793	379019
O88952	LIN7C_MOUSE	Lin7c	Protein lin-7 homolog C	2.22596e+06	1.97984e+06	2.37145e+06	1.97612e+06	1.86792e+06	2.06416e+06	2.22054e+06	2.28692e+06	2.11784e+06	2.19914e+06	2.14919e+06	1.83155e+06	1.91642e+06	2.30114e+06	1.8581e+06	1.76587e+06	2.0783e+06	1.99585e+06	2.30176e+06	1.8629e+06	2.01421e+06	2000065	2.00536e+06	2.36677e+06	2.12778e+06	1920428	1.79431e+06	1.83999e+06	2.0315e+06	2.28021e+06	1.87202e+06	1.98665e+06	2012932	1.98018e+06	1.98406e+06	2.08138e+06	2.02019e+06	2.27057e+06	2594002	2.00682e+06	2.07314e+06	1.87751e+06	1.84945e+06	2.1054e+06	2.30581e+06	1.78876e+06
O88958	GNPI1_MOUSE	Gnpda1	Glucosamine-6-phosphate isomerase 1	418978	506405	454363	500984	455103	478296	445335	442983	552559	438409	445485	489719	445806	463889	460415	531946	497319	454266	406370	409722	567292	585048	495396	471564	473245	509726	485159	490136	468325	411729	476673	507144	486093	548016	472654	458822	512070	464296	546534	589355	468644	473435	471487	478273	472798	498151
O88967	YMEL1_MOUSE	Yme1l1	ATP-dependent zinc metalloprotease YME1L1	316903	468848	366961	357531	374766	196592	230997	231341	165491	241604	156965	254910	364607	161328	369664	383875	361953	1.54294e+06	420786	180462	301325	317938	154923	351680	429384	161646	425518	387656	388447	157488	312145	187355	155424	399590	364118	184845	470769	348315	182675	151675	149537	318390	178463	186076	242731	310708
O88983	STX8_MOUSE	Stx8	Syntaxin-8	268937	266752	286223	252058	313785	360187	347330	278207	353453	358194	373936	262931	330185	353999	337934	260321	383480	330582	374379	300832	294418	345420	318714	339925	324460	338341	342458	232306	332561	362388	373470	279124	296808	285259	278767	354741	352124	391569	340286	269282	306967	351467	284687	383797	371520	263193
O88986	KBL_MOUSE	Gcat	2-amino-3-ketobutyrate coenzyme A ligase, mitochondrial	342856	395944	261756	278404	387248	235760	281002	324558	212525	304698	249078	252704	235076	201581	382987	231024	452271	265519	226731	244768	331260	211303	239107	212907	324545	257473	215101	219886	232842	318256	156380	204323	232604	245801	273306	266916	248449	197158	208068	802587	214222	471590	198668	433847	282327	187842
O88998	NOE1_MOUSE	Olfm1	Noelin	1.59839e+06	1.26677e+06	1.47323e+06	1.41091e+06	1.47056e+06	1404019	1.55514e+06	1.46724e+06	1.38811e+06	1.41152e+06	1543542	1.77449e+06	1.44039e+06	1.59702e+06	1362245	1.18074e+06	1.39098e+06	1.35962e+06	1.41353e+06	1.66409e+06	1.65569e+06	1.46154e+06	1.4714e+06	1.37264e+06	1.40689e+06	1.38016e+06	1.27177e+06	1.29851e+06	1.25473e+06	1647072	1.38484e+06	1.35575e+06	1433524	1.41399e+06	1.34425e+06	1.43271e+06	1.4118e+06	1.40137e+06	1584557	1.59936e+06	1.55223e+06	1844134	1.27964e+06	1.38649e+06	1.41294e+06	1.48374e+06
O89001	CBPD_MOUSE	Cpd	Carboxypeptidase D	506981	580054	632328	558548	531718	539019	1.26665e+06	850018	959713	880080	945166	834710	581161	467271	533833	869047	855704	456755	521766	349132	529667	433131	502816	991358	559375	588741	624411	528519	494970	729169	435978	566722	455278	494228	498538	429242	609768	737191	603967	571325	569244	820184	802738	594160	1.00126e+06	553002
O89017	LGMN_MOUSE	Lgmn	Legumain	40608	52404.9	57102.8	69814.5	74297.4	62233.8	60387.8	60927.8	53875.1	60138.7	85263.6	54334.4	53110.5	55822.3	75784.1	58880.7	63390.2	66930.6	66338.8	71981.5	53096.6	49694.4	67796.6	52401.8	75537.1	59068.4	83181.3	63686.3	69134	45054.5	61701.9	66687.9	77061.8	63184.6	68545.3	69188.4	68294.1	64570.7	45613.5	49439.1	59637.2	59102.4	60832.3	67233.8	56733.4	67633.8
O89026	ROBO1_MOUSE	Robo1	Roundabout homolog 1	58006.6	47510.4	55093.7	38819.5	55763.8	67741.1	49509.1	51000	77300.9	44127.5	204038	76945.5	31338.2	46942	59361.6	74098.5	45634.5	43634.5	37134.2	58390.1	37103.9	40064.9	55781.8	54244	33719.4	39224.7	40319.7	53447.1	51535.3	53401.3	67657.6	71912	54286	66464.1	44953.9	31603.8	46727.5	58704.7	36619.6	75179.4	63307.2	72391.9	80674.6	49737.5	46478.7	58221.5
O89050	MKLN1_MOUSE	Mkln1	Muskelin	91156.3	638197	554214	37261.7	147737	138364	128922	163101	460860	145137	169232	449553	346241	229225	516509	606209	613741	147660	82719.9	303852	318596	106836	153461	29483.7	28446.3	32627.2	296924	72387.1	67116.3	292968	291372	226843	116771	339747	239966	94752.4	109457	112632	157131	173147	881728	382659	129787	343494	197807	277718
O89051	ITM2B_MOUSE	Itm2b	Integral membrane protein 2B	353343	308094	327578	304957	330236	262337	268290	293309	291277	336293	304447	296965	274133	286245	250591	265454	238379	263639	262361	224023	382502	253154	254580	344384	248213	309309	366921	299660	291785	297818	316790	271349	273155	282839	236492	235051	278655	317337	1.48128e+06	310133	344368	323699	297674	242132	322388	296088
O89053	COR1A_MOUSE	Coro1a	Coronin-1A	7388347	6934135	7.9566e+06	8.20864e+06	7.9683e+06	7300498	8236472	7487065	7.73811e+06	7.66406e+06	7.77978e+06	7689189	7514711	7108329	7.10977e+06	7235499	7985429	7.93834e+06	7.32973e+06	7.00615e+06	8587395	8016369	7.33093e+06	7724728	7.59521e+06	7816327	7415179	7.51634e+06	7.56562e+06	7.13226e+06	8.27731e+06	6973485	7783633	7.67448e+06	7.72532e+06	7.07299e+06	7.2992e+06	6926846	8.08467e+06	7.968e+06	8223747	8.29148e+06	7825570	8659364	8173554	7.94593e+06
O89079	COPE_MOUSE	Cope	Coatomer subunit epsilon	298517	255884	234537	269398	238380	313866	289216	219309	252726	246149	271956	273015	273236	260623	262786	235519	230405	283724	231943	274760	267769	238147	255252	225851	268190	266491	262982	234555	277530	209294	252558	236964	250253	267314	255854	262856	245969	219849	292922	272425	261583	263838	251045	278834	274606	207137
O89084	PDE4A_MOUSE	Pde4a	cAMP-specific 3',5'-cyclic phosphodiesterase 4A	451123	458660	394710	437046	448315	410612	363830	454267	336040	423912	529542	383734	423158	405817	431255	414557	423606	421592	427386	374869	423269	390105	351494	368495	398737	333249	453622	317294	440372	386423	430540	335017	382177	429876	394885	417600	432270	374500	397455	397719	487860	373040	354957	377012	427297	407048
O89086	RBM3_MOUSE	Rbm3	RNA-binding protein 3	448958	431369	802217	366001	548277	373513	452232	528588	447923	407755	355915	372661	374576	500846	401254	301729	424010	437424	380205	477292	673677	616400	369586	650735	364846	316004	302405	658287	312803	615332	521632	402600	355688	383139	387255	432403	347914	532065	451140	453047	359386	304320	361179	421531	351860	417238
O89106	FHIT_MOUSE	Fhit	Bis(5'-adenosyl)-triphosphatase	143943	145316	122061	109903	123294	101852	115671	80076.4	115220	135039	106204	161011	90875.5	117852	128217	136912	112520	113021	146830	108353	105968	91886.2	106181	109276	147841	120828	136885	124631	102818	104396	98989.2	160422	122155	152867	152571	117737	122417	145549	99403.5	85544.4	158584	212016	109498	141525	114881	114853
O89112	LANC1_MOUSE	Lancl1	LanC-like protein 1	2.23896e+06	2.13729e+06	2001725	2.0495e+06	2.03576e+06	2070077	2060426	2.15153e+06	2.0752e+06	1.86224e+06	2.0355e+06	2.0612e+06	1.98874e+06	2136898	2.00675e+06	2.05506e+06	2042446	2022761	2.05245e+06	2.07779e+06	2.2784e+06	2122026	2.01732e+06	2.05248e+06	2088393	2.03373e+06	2.16346e+06	2.1633e+06	2.18135e+06	2.21954e+06	2.10364e+06	2.05733e+06	2.00486e+06	2.02124e+06	2.04852e+06	2.13433e+06	2025216	2.03466e+06	2.28524e+06	2.20291e+06	2.14569e+06	2.0292e+06	2.04908e+06	1.94674e+06	2.12476e+06	2.18656e+06
O89114	DNJB5_MOUSE	Dnajb5	DnaJ homolog subfamily B member 5	297528	315606	266119	305710	192299	175953	188266	184130	201814	235346	185707	196443	319966	314226	184423	186040	473480	407100	161807	214949	262798	323422	282849	139908	182363	242757	422976	180290	346276	152372	197445	340818	327910	202594	238994	182027	146223	231371	181834	383067	313462	208084	195294	178854	194155	142935
O89116	VTI1A_MOUSE	Vti1a	Vesicle transport through interaction with t-SNAREs homolog 1A	177487	494114	183443	188352	403947	333767	377871	445695	337017	570746	215990	184710	177385	182435	173332	595002	468471	455409	190734	336747	284084	177410	378617	209043	527098	284880	236033	189153	209755	307090	312263	285185	348269	359832	352927	379608	375258	373133	204858	439645	162637	581619	177489	357465	174212	470712
P00158	CYB_MOUSE	Mt-Cyb	Cytochrome b	54589.4	59735.7	50851.5	52176	67714.3	39104.2	53506.8	41030.5	56300.7	46809.9	59542.7	99372	79678.7	57537.3	60842.2	76388.1	43683.2	64955.4	41154.7	39034.8	72051	50639.8	61753.7	47224	51038.9	39396.7	31378.7	41600	41605.5	50298.9	75945	48019.6	60101.5	73358.9	74326.6	44919.2	44132.9	46988.7	29012.2	81524.9	80018	67579.5	54889.3	66260.4	34972.4	46493.2
P00397	COX1_MOUSE	Mtco1	Cytochrome c oxidase subunit 1	488622	288734	482141	277200	292967	266370	262127	304440	343123	251953	279484	364466	305555	398698	302072	286122	399024	302086	288627	258939	376178	321424	376159	333402	283342	286132	246911	231561	305415	477644	309807	270963	302277	319513	285524	285366	221854	269549	329127	394459	451984	340182	310563	323128	282732	266011
P00405	COX2_MOUSE	Mtco2	Cytochrome c oxidase subunit 2	32915766	29530704	32917696	32331046	29267792	28901332	32968706	32005586	30923760	31521320	34223604	28376182	30248042	34316208	28425686	25525012	31920462	33809536	31022916	34189380	30214284	30342008	29935018	31256560	29909196	26394706	25484820	27350230	28092404	33046878	28931388	29755218	30455298	31469382	29117836	31850422	31247572	34407848	35702012	31795026	29018376	31623570	30523390	33060458	31217518	27475020
P00416	COX3_MOUSE	mt-Co3	Cytochrome c oxidase subunit 3	223531	109087	233105	125816	134145	105707	90066.6	106139	107018	107022	180347	169552	140957	160961	125655	162608	114131	141605	117767	119890	81463.8	108062	107727	123137	114005	97148.6	152469	92739.4	91305.3	185099	144755	142605	137435	149192	148566	93801.5	128170	110676	160287	118071	144670	109247	116033	163348	161306	95209.2
P00493	HPRT_MOUSE	Hprt1	Hypoxanthine-guanine phosphoribosyltransferase	2.93184e+06	2594363	2729247	2693297	2.51196e+06	2.88478e+06	2.66958e+06	2.62824e+06	2.6083e+06	2.92058e+06	2.50228e+06	2698571	2520643	2.54534e+06	2499839	2.4999e+06	2.45329e+06	2435763	2535119	2.69715e+06	2.95118e+06	2.47533e+06	2407512	2599235	2488093	2.64792e+06	2.83896e+06	2.59094e+06	2.34309e+06	2.69869e+06	2.31484e+06	2.54543e+06	2.30473e+06	2.38252e+06	2.24066e+06	2.61029e+06	2592103	2.51098e+06	2676285	2.56308e+06	2.68548e+06	2533263	2845026	2671575	3.0072e+06	2777184
P00520	ABL1_MOUSE	Abl1	Tyrosine-protein kinase ABL1	91795.2	122857	78243.3	89453.7	88410.3	116374	39900.5	85801.3	115413	119541	170920	126653	103669	106742	102899	108940	82454.2	97427.6	124419	102112	95385.4	89551	110510	112679	93621.4	100808	149289	97057.4	110823	94803.6	102429	164745	89822.3	99609.2	92005	117740	96353.5	106832	80935.1	116639	111378	95158.5	100490	96358.4	109584	127638
P00757	K1KB4_MOUSE	Klk1b4	Kallikrein 1-related peptidase-like b4	209.396	NA	NA	NA	125.076	NA	NA	802.62	757.681	763.565	6126.6	NA	14727.2	2068.83	NA	34.3103	3763.28	11747.7	3125.45	NA	50729.3	NA	498.09	NA	208.74	1072.11	1294.65	1152.7	1671.81	381.476	12356.9	NA	300720	156.373	902.873	4124.64	2065.23	NA	453956	1231.31	181.554	364.613	NA	NA	1846.46	4737.92
P00920	CAH2_MOUSE	Ca2	Carbonic anhydrase 2	16846228	23616278	14683190	17798596	14756933	13762909	15182589	16017452	19562324	16442538	16584741	18026584	14103626	12522820	15113406	19982230	20162770	14114660	13532578	16699039	17234036	18744888	18669506	15691911	18547614	12226196	11469838	13847911	15004070	19969578	13129112	16147039	20084528	13246792	16147309	20755570	16432193	14967835	14694519	17814250	17611186	15532939	16352705	17926604	13107056	13510866
P01027	CO3_MOUSE	C3	Complement C3	1354893	1512540	1.21773e+06	1.27161e+06	874345	1.44242e+06	1.33543e+06	1.36894e+06	1.06504e+06	938128	1.45461e+06	2142549	1.32662e+06	1.51128e+06	1180533	1.08193e+06	2.29915e+06	1.15027e+06	1.2526e+06	1517085	1301545	1656375	1.44906e+06	1.1407e+06	1.11914e+06	951914	1.28648e+06	1.33356e+06	1.00775e+06	1.75974e+06	944382	1.31826e+06	1.97466e+06	1.35528e+06	1.69277e+06	2158226	1.803e+06	1.42347e+06	1.48189e+06	1.05261e+06	1.46423e+06	1.31976e+06	1.21778e+06	1.10305e+06	1.21201e+06	1.26444e+06
P01029	CO4B_MOUSE	C4b	Complement C4-B	135222	202431	130752	150778	136309	160300	139663	178798	181903	128724	210463	175433	171442	147730	175663	124416	214196	103215	136478	157038	68145.8	209150	106020	148830	102757	176367	138138	166250	199098	184916	98067.2	117638	192993	148773	154894	196349	194427	130356	208659	193323	165388	101754	145869	81507.8	159402	107672
P01193	COLI_MOUSE	Pomc	Pro-opiomelanocortin	37553.5	14951.8	91745.3	84927.8	62216.5	14155.3	19583.2	55093	25650.2	47770.5	773403	69501.5	78497.2	81180.9	55942.3	47467.6	69842.9	76883.3	37636.8	35599	45355.6	62915.4	28304.6	43856.3	27761.8	45744.6	52495.2	40976.4	103951	72270.1	80773.2	20322.4	60903.5	59258.3	29010.5	46064.4	51842	56894.7	116131	51127.8	41812.3	39475.7	80423.4	49129.1	51910.7	121811
P01637;P01638	KV5A5_MOUSE;KV5A6_MOUSE	NA	Ig kappa chain V-V region T1;Ig kappa chain V-V region L6 (Fragment)	1211.12	5609.48	746.357	5000.12	2590.44	2138.19	3959.89	824.619	1177.54	220.505	359.141	8478.42	5032.91	5183.72	4374.95	1404.43	7160.09	3552.68	3691.71	2881.8	1066.64	876.549	1173.69	538.71	2067.75	5844.88	254.896	407.916	7760.27	9154.24	4172.42	6001.76	17117.4	2772.76	6335.56	1546.44	5705.21	5573.27	3581.19	996.756	99.081	3185.18	NA	1454.76	1851.19	5676.87
P01654;P01655;P01656;P01657;P01659;P01660;P01664;P01665;P01666;P01667;P01668;P01669;P01670;P01671;P01672;P01673;P03977	KV3A1_MOUSE;KV3A2_MOUSE;KV3A3_MOUSE;KV3A5_MOUSE;KV3A7_MOUSE;KV3A8_MOUSE;KV3AC_MOUSE;KV3AD_MOUSE;KV3AE_MOUSE;KV3AF_MOUSE;KV3AG_MOUSE;KV3AH_MOUSE;KV3AI_MOUSE;KV3AJ_MOUSE;KV3AK_MOUSE;KV3AL_MOUSE;KV3A4_MOUSE	NA	Ig kappa chain V-III region PC 2880/PC 1229;Ig kappa chain V-III region PC 7132;Ig kappa chain V-III region MOPC 70;Ig kappa chain V-III region PC 2413;Ig kappa chain V-III region TEPC 124;Ig kappa chain V-III region PC 3741/TEPC 111;Ig kappa chain V-III region CBPC 101;Ig kappa chain V-III region PC 7043;Ig kappa chain V-III region PC 7183;Ig kappa chain V-III region PC 6308;Ig kappa chain V-III…	7113.03	11892.7	16460	18364.2	8328.96	8135.42	7847.72	52234.1	15539.1	6078.1	5087.97	4894.98	10412.4	5822.87	11314	17744.3	18497.3	2776.89	14867.9	26710.9	20236.4	10093.3	9362.07	5417.41	5424.2	6008.83	7153.33	11003.8	7864.46	9983.37	4937.47	11012.4	13855.1	6601.15	7114.45	14075.6	7172.47	17288	2985.51	18155.8	15808.5	43605.8	5002.9	9960.76	5059.69	9257.14
P01831	THY1_MOUSE	Thy1	Thy-1 membrane glycoprotein	43679480	38367628	39967152	39546420	40014452	43142840	45024764	43035612	41111672	44574184	41912972	37329840	39479720	42717060	38355556	41387808	40541260	42326884	43588996	44870272	41128308	39154140	37004848	42201168	42508956	42223536	43162288	40243652	42019300	45474908	39533384	40324032	38832992	39164884	39065608	41905148	42686392	39354576	45996792	38932812	40192000	39917700	40865616	37659200	43917184	41563952
P01837	IGKC_MOUSE	NA	Ig kappa chain C region	136281	296540	193785	233794	133969	149940	162756	353505	187757	96029.9	158966	261038	249304	144371	193019	175215	567653	94011	158860	378051	294732	162191	169310	119043	158455	69257.5	92473.6	184593	82184.1	451857	121385	322510	360321	104999	231230	324462	218003	203640	86893.4	246417	171186	274352	172166	142392	138519	108144
P01863;P01865	GCAA_MOUSE;GCAM_MOUSE	Ighg;Igh-1a	Ig gamma-2A chain C region, A allele;Ig gamma-2A chain C region, membrane-bound form	69833.8	72494.2	107166	75906.2	82507.4	90561.9	61078.7	191416	88763.6	30738.9	101199	111547	78908	40151.3	90168.4	103193	148319	15262.5	36100.5	139816	151994	39377.9	76870.9	85507.5	73692.6	36991.4	44583.6	94618.1	66657.3	82037.7	32677	77703.5	88904	51371.2	59453.1	96372	99742.4	60774.1	138051	62775.3	46986.6	119305	71606.4	62913.8	70658.9	94561.2
P01867	IGG2B_MOUSE	Igh-3	Ig gamma-2B chain C region	55584.5	83943.3	85286.2	130558	25936.8	90820.2	75256.3	234216	48424.5	45235.3	58845.1	79990.7	136780	95297.7	104767	114492	227888	41878.2	84970.1	155595	113217	44821.5	133321	39822.9	44554.4	46318.9	27830	95606.9	59500.9	152045	34554.1	159298	157519	26327.2	112070	153889	114601	74647.4	74474.2	81565.7	87884.8	97932.7	30933.7	45032.3	103465	59049.8
P01868;P01869	IGHG1_MOUSE;IGH1M_MOUSE	Ighg1	Ig gamma-1 chain C region secreted form;Ig gamma-1 chain C region, membrane-bound form	95247.6	215550	78429.6	97419.2	60720.8	62161	89047.1	135740	100311	63636.8	80769.5	134024	118292	52144.5	97112.4	42450	287104	28455.6	85283.4	105995	114850	97547.8	88701.3	112927	86152.1	36504.9	52253.3	73647.6	20684.9	200453	48020.3	98857.5	153123	57180.3	101020	173588	102166	52770.5	29861.2	67727.3	100674	117587	86649.4	91068.5	73893.2	42673.7
P01872	IGHM_MOUSE	Ighm	Ig mu chain C region	333184	330753	207505	347094	195807	192908	225910	415041	232861	160984	542606	564738	455364	624167	751125	365590	792696	697365	254676	612713	1.02672e+06	780558	181068	195740	266895	145533	186883	715570	164013	1.33226e+06	279758	595159	1.34554e+06	230731	532591	1.0934e+06	457950	370086	331478	294206	207669	881279	225659	236515	175222	182520
P01887	B2MG_MOUSE	B2m	Beta-2-microglobulin	33764	75900.9	40585.7	24327.1	28967.3	28235.1	28309.9	20738	34269.1	23987.8	35084	36875.4	41796.3	45631.9	37459.5	24056	36356.3	20569.5	15328.4	31020.2	40021.7	38926.8	33025.4	30451.6	26624.4	17608.9	22370	18380.4	26434	43902	29547.9	41696.2	49283.4	33589.6	36861.1	30534	33870.7	37028.1	27202.2	29336.4	38695.8	33881.2	26641.1	25462.5	27068.6	17467.5
P01942	HBA_MOUSE	Hba	Hemoglobin subunit alpha	273158784	573681024	218456512	234409616	197181872	281403616	243999856	277650880	277086944	209371408	236212400	490753568	222964752	284950880	242735856	167394960	711434688	211294704	228732608	310244608	409475328	338206784	291333760	266286272	339275872	143856224	195500352	301111424	188031712	632263040	194109024	396262048	671553984	170897456	423976064	573412160	390723872	300904352	228043744	267564048	267848992	208838864	283496384	180359808	180853696	163277296
P02088	HBB1_MOUSE	Hbb-b1	Hemoglobin subunit beta-1	431298720	894499136	365600736	362125280	290827328	412386976	375736576	428694656	402012032	302199136	354289280	743698304	329450752	454389248	342064736	242993472	1070891264	321495904	333595808	440902720	634913088	502831296	462965312	416169152	485204512	220993680	308191456	441205184	303036416	968442304	284807776	594574912	1049198016	255835264	645246528	882691840	562179520	459323936	357556096	406872224	432895200	334515104	438942816	251827760	279794336	252530512
P02089	HBB2_MOUSE	Hbb-b2	Hemoglobin subunit beta-2	28296164	64782204	22894144	26443502	21900938	30240298	28242038	32467578	28969504	22701236	27479818	50830528	24978798	31785492	26285384	17837800	83712616	22729192	25191166	34542548	48873760	35519664	34222800	30105446	37097340	15847327	22551888	33769096	20842496	65860024	20776114	46159276	76843008	18770774	47643856	70419392	43696124	36014524	28788830	29644334	27368724	24523500	31178428	19538838	20095190	19137942
P02301;P84244	H3C_MOUSE;H33_MOUSE	H3f3c;H3f3a	Histone H3.3C;Histone H3.3	225331	285051	257246	306235	301996	299340	282339	303291	301783	306873	309023	246377	244394	223297	250409	269652	306060	260627	322843	289605	280083	306433	327508	323439	360016	252510	265174	342561	300089	273642	228801	256049	273149	257334	257591	317893	270809	344833	338894	223705	237912	280107	276499	294054	308615	293138
P02463	CO4A1_MOUSE	Col4a1	Collagen alpha-1(IV) chain	44909.1	3.2606e+06	40925.4	37903.5	37537.3	27287.6	188471	82433.6	48619.1	45804.4	3.90216e+06	156543	148035	35485.5	40994.5	41968.7	61026.4	3.70859e+06	47406.5	36413	51695.5	153810	32498.8	54900.4	51592.3	407526	2.38832e+06	79849.1	40493.5	133234	45157	46356.4	46288.1	1.77728e+06	163136	73219.8	304214	43567.5	281687	46385.9	42643.8	1.34727e+06	3691261	35686.4	2.57914e+06	3.58623e+06
P02468	LAMC1_MOUSE	Lamc1	Laminin subunit gamma-1	1647411	1.65804e+06	1.92131e+06	1.60572e+06	1.44343e+06	1.54426e+06	2.05976e+06	1.67612e+06	1725784	1.82986e+06	2109284	1797395	1.40345e+06	1.70781e+06	1.45225e+06	1.58984e+06	2044509	1.66079e+06	1547446	1.51912e+06	1.47881e+06	1.50271e+06	1.40099e+06	2176062	1.88133e+06	1478604	1.33664e+06	1.46239e+06	1.35586e+06	1.45986e+06	1.571e+06	1.57216e+06	2.02028e+06	1.48722e+06	1.71446e+06	1.57284e+06	1.59621e+06	1599146	1.71567e+06	1.63433e+06	1.9487e+06	1.74365e+06	1.5069e+06	1.76383e+06	1.86625e+06	1.35432e+06
P02535	K1C10_MOUSE	Krt10	Keratin, type I cytoskeletal 10	51344.6	67045.3	35863	51700.3	38822.5	28527.9	15114.1	23155.2	32467.5	25784.5	26972.4	131738	48463	19065.7	75307.2	20809.9	20984.1	38938.1	79680	17495.5	20487.4	27936.8	87116.5	38254.6	44866.6	21803.1	21585.3	31270.8	42771.9	33671.7	15582	16394.1	22219.4	40347.6	15401.8	22142.8	49052.8	22724.6	17480.3	24529.4	13189.3	303280	17660.3	28700.3	24054.8	69631.6
P03888	NU1M_MOUSE	Mtnd1	NADH-ubiquinone oxidoreductase chain 1	151019	95070.3	147156	116746	103880	114682	113023	105692	110188	103116	157659	141798	107011	130134	106598	127651	114843	114417	114552	122318	96876.9	99312.5	90682.4	111123	102890	103138	126652	93064.3	104385	128361	101845	101480	97184.8	115716	131028	91967.7	122797	103585	150475	92536.6	152978	87808.5	105826	125384	146524	89626.4
P03899	NU3M_MOUSE	Mtnd3	NADH-ubiquinone oxidoreductase chain 3	410629	381212	449446	270431	323078	428690	455460	404034	349282	380419	329831	354219	305478	461801	271229	304095	336041	385641	396656	374131	459899	390573	357476	455295	328590	333833	374664	337627	371115	399339	301904	275973	323277	363193	346009	431479	280809	400091	536980	402940	408873	377305	384978	309263	417792	427776
P03911	NU4M_MOUSE	Mtnd4	NADH-ubiquinone oxidoreductase chain 4	1.17787e+06	710035	946865	524527	616272	680526	668898	923710	570869	719420	779395	718868	581638	906946	701660	794704	785403	720512	888486	817242	671814	773413	754267	844268	769262	619231	1.01695e+06	659714	687266	1.17693e+06	496003	595634	584087	594516	654910	582360	784174	656721	1.00406e+06	628969	1.06329e+06	726247	827852	644431	838464	699419
P03921	NU5M_MOUSE	Mtnd5	NADH-ubiquinone oxidoreductase chain 5	283706	183472	257566	158121	167893	178118	171749	182879	180799	172741	171138	183645	169544	208109	169034	185633	157694	185165	239356	196447	145798	173656	149181	179864	168226	168742	219609	164780	144920	254087	162403	142869	169738	163367	164730	171147	167424	169945	201732	183861	206814	148344	185295	181988	222928	150547
P03930	ATP8_MOUSE	Mtatp8	ATP synthase protein 8	4616415	3.95235e+06	4433293	4.28861e+06	3915516	4.18911e+06	4268641	4316215	4120253	4222197	4451750	4.05519e+06	4.29791e+06	4553045	4189084	4.22533e+06	4669339	4.04477e+06	4392111	4.75617e+06	4378069	3.93114e+06	3.8147e+06	4.2517e+06	4.27907e+06	3.80155e+06	3867889	3888147	3770795	4780153	3.93375e+06	4643411	4.12683e+06	4.06923e+06	3.93649e+06	4.54089e+06	4.19542e+06	4.31159e+06	4784906	4.16554e+06	3877440	4.15482e+06	3.92749e+06	4.49367e+06	4900967	3.94851e+06
P03987	IGHG3_MOUSE	NA	Ig gamma-3 chain C region	161458	245521	237700	206195	170476	217631	74103.8	312447	226271	69942.9	140503	262207	219296	253617	225905	173564	698109	170201	165608	383205	110971	211073	168614	173930	191917	96765.5	157840	200466	181485	393601	218357	437271	276130	145188	247652	220873	241335	132312	114463	378293	253186	246078	252511	186355	167962	120361
P03995	GFAP_MOUSE	Gfap	Glial fibrillary acidic protein	7.99192e+06	12396566	5.39015e+06	12658092	10681106	12835710	8818719	8163300	10334311	12385563	6982523	9747319	6.83457e+06	5123365	6.329e+06	11508440	6473651	7642926	7.23109e+06	7.35867e+06	17999132	10742233	9936787	9349898	11051524	13394477	15346159	15586989	9119752	8024932	7187810	9240285	7.08858e+06	6051330	6.85264e+06	7.73521e+06	8.32014e+06	5.05627e+06	7154361	6697585	8546644	10488316	13899408	8887945	10227301	13186599
P04104	K2C1_MOUSE	Krt1	Keratin, type II cytoskeletal 1	18384.1	18281	19964	11316.9	6117.15	27594	31120	14909	41212.9	21328.6	548.024	2726.47	6350.76	27379.1	570.781	10508.8	1388.02	13317.5	14473.1	4719.29	12111.3	3344.46	18392.6	13736.2	7229.76	21509.9	12802.6	47031.2	2735.76	5842.26	10986.2	6295.82	997.316	9765.89	15390.6	27703.4	5002.05	9021.61	3041.17	13864.9	10276.9	238308	14414	6952.95	21416.5	8585.62
P04247	MYG_MOUSE	Mb	Myoglobin	3745.18	4609.36	19791	9526.81	13488.7	75833.7	3611.89	7780.12	12703	12939	3898.29	77770.2	12137.1	17411	11265	9960.72	41346.8	3551.29	10005.1	5836.31	12354.6	21502	35530.6	5617.96	74884.1	7018.6	11945.2	21774.7	6571.78	33362.2	4208.23	11564.9	8957.73	7698.12	85267.8	80542.1	21075.1	6577.35	3931.4	5944.06	13604.3	32996	5223.85	728.639	4149.89	7703.55
P04370	MBP_MOUSE	Mbp	Myelin basic protein	168666720	301784544	126533960	221178144	166375920	113239920	121855200	180600624	254130016	234203424	165593488	113496840	141937184	86388488	151624928	259406496	171643952	133697280	122889912	183339760	146786128	233302128	199247920	165237232	218739488	132250416	76657560	124735920	137566816	170576352	109914104	123036936	130222672	117669280	125955440	176656000	126925608	132369112	131401824	182207568	187880784	168410144	185936176	196576672	107457328	171696400
P04444	HBBZ_MOUSE	Hbb-bh1	Hemoglobin subunit beta-H1	47418.3	70232.8	7.82384e+06	6642701	3.54472e+06	6.93885e+06	4.83227e+06	79574.4	37608.9	68437.4	30608.2	73437.8	5256587	8.25951e+06	3.95562e+06	2.7063e+06	134125	338061	58790.7	70721.5	9802130	45162.8	48297.2	37018.9	60772	3.19078e+06	86496.1	3.80627e+06	73344.1	72651.2	3942306	8092734	117597	3.16019e+06	7.60831e+06	9051633	70949	4777335	5.89964e+06	6.45111e+06	59845.9	5525789	7.42878e+06	26607.4	5.69397e+06	47510.3
P04627	ARAF_MOUSE	Araf	Serine/threonine-protein kinase A-Raf	220146	244634	254061	272724	260815	312047	287305	298229	312944	265835	248694	293812	272465	249433	256713	315511	298518	271404	305180	276627	252185	296358	278694	313168	293421	305884	269545	312554	323900	272391	301202	269397	329648	317028	294963	311264	336495	246177	321314	269233	290952	284987	268180	302312	243217	304328
P04919	B3AT_MOUSE	Slc4a1	Band 3 anion transport protein	611270	1509318	527227	614636	511695	751829	638436	748669	617357	498533	701158	1.29339e+06	527976	638286	623271	369874	1.98049e+06	547650	594740	734337	902079	855815	849476	638891	874642	393775	562129	753480	514460	1.57523e+06	541915	1.0934e+06	1.95083e+06	364083	1.14912e+06	1.48514e+06	1.01873e+06	838001	553284	666953	569786	501536	751533	487257	497805	455128
P04925	PRIO_MOUSE	Prnp	Major prion protein	957339	1.07859e+06	901700	1.13748e+06	1.14033e+06	1.09379e+06	1.05969e+06	859868	1.1304e+06	1.13705e+06	806749	1.27294e+06	1.05691e+06	877319	1.04367e+06	1.13815e+06	951226	960502	849778	804087	1.40961e+06	1.11279e+06	1.17503e+06	1.02057e+06	1.07125e+06	1.13044e+06	958452	1.19016e+06	923896	861798	1.12463e+06	1.00565e+06	1.05543e+06	1.11091e+06	963492	1.01644e+06	979139	987721	805189	1.08433e+06	1.14347e+06	1.13278e+06	1.20967e+06	1.18326e+06	1.02116e+06	1.03288e+06
P05063	ALDOC_MOUSE	Aldoc	Fructose-bisphosphate aldolase C	28095064	27920548	26708176	28201534	26584410	26980432	27240268	25617302	27114802	27489184	31010924	27010152	27030156	31609356	28230176	27125822	31189320	29301766	25229436	28908672	26250722	25131920	26140256	26402590	27212302	24676732	20626310	24119236	25320074	25971162	25603312	27069400	26595146	30300752	26106276	26199894	24163634	35969248	30821486	28360102	27232910	28235652	25217366	29370056	26692934	22992894
P05064	ALDOA_MOUSE	Aldoa	Fructose-bisphosphate aldolase A	116268456	113528680	109418512	122382360	115835888	116678848	120134856	112312216	114615112	119747464	112582136	121292688	116379744	115129352	105273080	114232264	109266792	117054368	109349552	113076896	140250816	117968840	118097128	119700448	117843448	119146216	116737448	123479112	113338136	113619104	114410832	115153592	116408344	115761824	115438504	121120248	117202744	115650648	123784296	112313256	119205176	109173368	119499992	114157792	118544432	114874840
P05132	KAPCA_MOUSE	Prkaca	cAMP-dependent protein kinase catalytic subunit alpha	3242340	3.24978e+06	3.22591e+06	3.63547e+06	3559415	3.38523e+06	3577737	3450749	3.23676e+06	3.36323e+06	3.19593e+06	3.77824e+06	3.3809e+06	3.27272e+06	3.06112e+06	3.21822e+06	3.07308e+06	3306443	3.34827e+06	2904780	4229312	3447110	3.46932e+06	3.5917e+06	3.6037e+06	3.47349e+06	3480148	3723206	3.42463e+06	3104454	3.53496e+06	3.54745e+06	3492929	3474541	3.52104e+06	3.43974e+06	3439990	3.28181e+06	3415116	3.34878e+06	3.65917e+06	3.26077e+06	3.38593e+06	3.44231e+06	3307873	3552208
P05201	AATC_MOUSE	Got1	Aspartate aminotransferase, cytoplasmic	47812228	48318628	46547156	50403876	46506144	47819072	50316668	49331724	49580256	49320200	48993708	46921140	48109908	46250408	48666140	49706572	51762024	49401704	50088564	54299356	51438880	49045176	47845228	47805100	49782728	47120224	44635508	47693944	49292596	51456340	46856484	50605792	46479860	48056200	46281172	51113556	49426940	46430764	53488572	46350768	46671844	47334264	46609472	48229576	48693304	45288260
P05202	AATM_MOUSE	Got2	Aspartate aminotransferase, mitochondrial	54934936	56397572	56480740	58473108	57665112	53146912	57413096	56826428	60037004	56512556	61800264	63841616	60709908	58725108	54331440	59260532	59960840	60149484	59907496	54420148	55885236	56164660	58789844	54067092	53826056	49446524	43132860	53161412	55169688	51366016	56397444	58435332	53165664	55741460	55677952	58769196	57338856	56229452	52726828	63060732	61546592	59494988	53534480	61506136	50646468	50069960
P05480	SRC_MOUSE	Src	Neuronal proto-oncogene tyrosine-protein kinase Src	894646	855301	910275	1.03114e+06	920046	996566	919645	803591	805185	851825	1.0831e+06	938335	902324	828967	786694	944150	1.13094e+06	881360	840204	794000	995380	899578	853030	906840	1.00492e+06	884187	957027	942158	836240	833646	832398	1058957	883847	840994	942094	971577	834245	822288	917685	833532	846677	853607	878209	925297	972132	957205
P05532	KIT_MOUSE	Kit	Mast/stem cell growth factor receptor Kit	112794	427999	249939	415147	417760	528030	124240	414108	378300	552427	130547	361268	252212	429345	467126	460733	287070	441651	98005.2	502621	208145	128314	465744	224110	477517	594687	516273	611532	465802	121518	381074	501230	131987	127054	524272	467216	395782	498268	264753	137775	476395	501544	203516	316616	558920	127788
P05784	K1C18_MOUSE	Krt18	Keratin, type I cytoskeletal 18	58452.8	79790.3	59311	55041.7	79090.9	58969.3	63336.2	61621.2	84426.1	79680.6	92051.1	49272	73052.3	66063.2	53729.3	93384.1	89105.9	53790.2	75502.7	53397.8	57800.4	72571.7	85535.6	87309.9	77413	79324.3	70292.3	25271.8	95285.6	63365.9	66521.1	83543.5	79557.3	71131.5	63046.3	67728.9	85829.3	63574.1	89469.7	63260.1	77106	176024	77891.7	67723.7	49238.4	85708
P06151	LDHA_MOUSE	Ldha	L-lactate dehydrogenase A chain	33676560	32309970	33037378	35232024	35864020	35100252	36391476	33104244	33464236	35601036	32629252	34525284	35179912	33483640	32137378	32546150	31935580	34291144	33087080	35025472	42824196	34538860	34103128	35297420	33885688	34263712	34362184	35670100	33403846	33666640	34830728	35471756	33698020	34755992	32504978	36485340	32325508	33692928	37031204	32035548	31569238	33703144	35772728	33861236	34917812	38076732
P06537	GCR_MOUSE	Nr3c1	Glucocorticoid receptor	159388	162588	164006	186308	179106	171423	172378	191495	175222	191205	195682	152274	161368	182429	185436	196097	183981	154545	191362	166153	178179	204518	186273	220080	199497	171973	139425	193094	172065	164944	171021	185116	185269	168341	177422	206981	186167	202187	201770	147036	93387.2	144213	232282	185072	208179	184613
P06728	APOA4_MOUSE	Apoa4	Apolipoprotein A-IV	240910	496063	230970	214848	237801	303100	211242	328487	280998	210718	253527	384702	284155	273690	279691	240787	469653	230331	307205	358077	368835	297340	245454	284882	271224	206754	250122	312978	167026	492649	284519	291360	444576	194746	343672	397856	293482	293910	237791	197035	234661	183096	269019	204344	222333	208740
P06745	G6PI_MOUSE	Gpi	Glucose-6-phosphate isomerase	30843350	29682486	28603040	31862926	31188508	31936656	32026186	30689446	31543390	31903210	29736632	32582304	29929820	27472146	29404834	29770480	29430050	30573528	29095990	31624178	36829600	30986860	31139838	30702478	31464218	32111376	32581390	33760908	30318600	30679044	30579092	33010322	31068762	29988582	30107196	31011266	31281028	29529598	31671254	29517274	31119712	31236392	31679746	30625224	31620034	32445892
P06795	MDR1B_MOUSE	Abcb1b	Multidrug resistance protein 1B	326948	304828	333076	345043	335605	349128	343831	321438	340725	331165	270340	313743	300138	303356	298420	291023	294662	306190	324662	306544	405951	359615	343844	379510	373991	344218	390644	373194	320048	346874	338724	332151	332096	312289	306285	337147	325796	332199	385920	278997	319513	315014	398615	316793	377062	399775
P06797	CATL1_MOUSE	Ctsl	Cathepsin L1	239591	263945	278042	259164	251478	261698	259750	232384	259489	246872	339368	282771	273861	333718	247090	238184	282789	292458	281309	381582	253401	242973	238817	276088	222063	200970	192931	202262	226370	257476	283301	264793	259800	267844	242530	341400	187429	310220	328326	337106	270222	281841	256464	279891	271945	254951
P06801	MAOX_MOUSE	Me1	NADP-dependent malic enzyme	2665937	2.13212e+06	2.58236e+06	2.80558e+06	2.66154e+06	2439325	2.51894e+06	2.48643e+06	2250391	2.36386e+06	2.36752e+06	2.59193e+06	2.16363e+06	2.59432e+06	2.14541e+06	2.2145e+06	2.13508e+06	2.32431e+06	2.3173e+06	2.30661e+06	2.43312e+06	2.11451e+06	2.5902e+06	2359631	2.24306e+06	2.30612e+06	2.58209e+06	2.67717e+06	2.39335e+06	2.17635e+06	2267843	2495648	2.22069e+06	2136740	2159563	2.47402e+06	2.38535e+06	2.49751e+06	2.4725e+06	2.1707e+06	2.24064e+06	2.44759e+06	2513155	2.38197e+06	2.36467e+06	2797425
P06837	NEUM_MOUSE	Gap43	Neuromodulin	19731906	14383445	13595612	18761886	20321546	25413132	24514798	12797140	13944998	18148032	13911385	20481508	16745381	15940136	13085945	12287395	11790484	17785600	13380515	18382306	32207128	16025304	16141080	19515604	18619340	26338406	33929992	26039758	17216782	18214516	19550116	20314890	16572356	19060278	16267798	18210688	16954602	16870942	20487618	13007863	15052677	19720840	21996344	13518568	25240498	25039398
P06879	PRL_MOUSE	Prl	Prolactin	10069.9	7366.91	8175.9	13407.2	10155	9053.33	775.202	9480.75	3380.04	17052.7	589564	2981.44	13524.3	1612.02	6994.68	1734.95	8079.64	9259.77	19348.8	1939.09	1119.11	205.886	11401.3	11140.7	18731.9	9930.76	2782.59	12341	4146.11	9284.88	7652.37	6769.27	7610.15	5747.27	10879.9	2562.38	8260.51	4741.32	976.456	18972.2	3659.92	10285.5	2361.54	2778.51	1331.19	17075
P06880	SOMA_MOUSE	Gh1	Somatotropin	155438	413513	139223	301910	139271	210223	117320	201546	65176.6	166309	46409076	173988	150697	107501	184535	155066	199898	102924	68207.5	74661.9	185868	179447	258800	123355	98052.9	214323	130541	100198	196461	178169	154981	263900	194628	164104	175987	222111	166868	89896.5	176805	177303	164866	126213	180720	147775	167443	116241
P06909	CFAH_MOUSE	Cfh	Complement factor H	69850.2	109799	77056.5	52541.3	51753.1	51422.3	41215	44354.1	76102.4	54067.9	30161.4	104688	69867.1	169631	103309	63218.1	72562.2	59750.5	46925.3	148158	59297.6	92356.6	101453	61689.2	78905.1	62662.3	73852.3	29701.7	21766	132627	66456.2	134290	79290	63696.8	116684	85089.3	55942.6	76574.8	37098.3	188290	182647	68489.4	62118.4	59637.4	94610.5	127395
P07309	TTHY_MOUSE	Ttr	Transthyretin	601184	1.48129e+06	567918	471947	808222	642642	734437	634262	722790	542135	600216	871140	454509	469006	363783	448603	775912	462265	469153	381277	1.12617e+06	864754	542100	767337	810079	547694	635208	907201	470474	989052	399251	509768	962259	411240	920119	765560	662385	583247	463753	493129	529783	416144	718240	569792	419291	367232
P07310	KCRM_MOUSE	Ckm	Creatine kinase M-type	8872121	7.02416e+06	8620351	3.7848e+06	3611128	4569347	4.28138e+06	3.40447e+06	4.33812e+06	3113635	3.70913e+06	3.08756e+06	5533258	7.30995e+06	6710928	3.73536e+06	4.007e+06	3599487	3.54298e+06	7179977	3.96793e+06	5.67051e+06	4.21388e+06	4.88705e+06	3.95846e+06	3.59482e+06	4484530	1.99603e+06	4411068	10993783	4.66082e+06	5519738	3.72137e+06	3.33799e+06	2.80371e+06	3724316	2664125	3.45568e+06	5.1282e+06	4891603	3.35181e+06	3.93291e+06	4.21999e+06	3.35232e+06	4913687	2.76551e+06
P07356	ANXA2_MOUSE	Anxa2	Annexin A2	343699	468233	411728	471079	501859	412128	410985	359997	374267	271091	550847	649849	448838	371060	480229	358677	431697	416915	470395	512725	1.90213e+06	426313	449774	393218	487519	326555	537265	552256	428980	376334	524476	576656	647777	461867	523889	452438	567250	513159	382348	478845	333761	479704	479667	467668	431721	530450
P07628	K1KB8_MOUSE	Klk1b8	Kallikrein 1-related peptidase b8	2906.2	9660.01	10303	1891.38	6180.16	10584	8316.51	9962.99	13143.1	12142.2	14318.6	12465.7	5428.92	5634.67	9545.92	9170.22	14967.5	3124.87	8263.39	9693.41	2975.85	4950.99	447.274	8626.77	9307.34	7367.83	9869.47	8177.28	14852.5	10839.9	10290.9	7129.48	21711.5	4510.89	3501.36	9581.3	1921.61	6435.62	18898.8	10011.5	15642.7	7605.36	8847.04	6018.53	500.601	16398.8
P07724	ALBU_MOUSE	Alb	Serum albumin	40104016	87424808	51576504	51317856	38237120	56157060	43582776	69809768	48217216	35731868	45793720	85406432	50707460	65380416	50346668	42670172	105049576	47179072	39630380	54940728	79426664	62263316	57360628	52294760	48306716	35492324	41432416	67704880	41101164	79414336	37234452	72978536	93106416	38152800	73062304	84490312	65281532	60042944	48575524	49895508	60350896	50554524	46513620	36518056	41387968	34340660
P07758	A1AT1_MOUSE	Serpina1a	Alpha-1-antitrypsin 1-1	3.36093e+06	7707582	1.51259e+06	1.99365e+06	3.56397e+06	1.6957e+06	3.59229e+06	2.28815e+06	3.84039e+06	2.93612e+06	3316162	5628748	1.89456e+06	1.88663e+06	1.77518e+06	1.52891e+06	4.56328e+06	1.80664e+06	3.35225e+06	2.25167e+06	4860665	4.31445e+06	1.77234e+06	3.76948e+06	4.31416e+06	1.12322e+06	2.73503e+06	1.69447e+06	1.28662e+06	6.3794e+06	2.20134e+06	2.05982e+06	5262997	1.61722e+06	4977502	4.73403e+06	4072403	2.54402e+06	2057163	1.80827e+06	2.01234e+06	2.06962e+06	3.88794e+06	2.83618e+06	1.62906e+06	1.49644e+06
P07759	SPA3K_MOUSE	Serpina3k	Serine protease inhibitor A3K	905238	1.88046e+06	334270	533763	991125	493126	1.06976e+06	716148	1.00854e+06	919080	872636	1.28942e+06	526424	609588	511547	459756	1.00178e+06	535086	863830	490474	1.19222e+06	1.23453e+06	628421	1.05076e+06	1.29649e+06	366293	876969	424321	442077	1271398	546429	552319	1176593	627676	1304875	1.05118e+06	981818	809844	679566	621655	673259	714890	1.06356e+06	903976	474090	564922
P07901	HS90A_MOUSE	Hsp90aa1	Heat shock protein HSP 90-alpha	40649364	39943936	38884520	42546548	41252168	43112472	47531092	40233736	40244668	40526096	44352676	40090720	37187864	39962732	34907748	36960752	41226916	41524236	38788508	38904908	45403892	37420076	39136500	43036048	41154284	41754668	40894120	41743656	38333604	38894432	39297828	40150776	43542760	38417680	37345640	44566512	38455984	40770696	48658412	38342080	39045744	41957360	40099768	39963496	41739112	43862368
P07934	PHKG1_MOUSE	Phkg1	Phosphorylase b kinase gamma catalytic chain, skeletal muscle/heart isoform	199009	134459	198369	105425	134990	124687	147194	130386	154893	124766	106804	112847	147970	130454	155345	130089	168543	99861.8	168276	159383	190464	177784	175239	174172	128032	123135	157590	128842	111073	306993	112652	136261	177420	100311	131893	125661	116565	153837	137932	159569	112035	166578	181513	147472	131915	142896
P08003	PDIA4_MOUSE	Pdia4	Protein disulfide-isomerase A4	1.67242e+06	1.98143e+06	1.80636e+06	1.91788e+06	1.80227e+06	1.80548e+06	1.649e+06	1.85429e+06	1.72729e+06	1.86088e+06	1.84191e+06	1.94875e+06	1.62921e+06	1.75968e+06	1.53129e+06	1669705	1.66383e+06	1.71353e+06	1.64196e+06	1.77108e+06	2334967	1947405	1.88482e+06	1.81388e+06	1.7111e+06	1.698e+06	1.69836e+06	1.75846e+06	1.71536e+06	2.20038e+06	1.70239e+06	1.80736e+06	1.70863e+06	1.6564e+06	1.56432e+06	1643264	1.67572e+06	1.77185e+06	1.69087e+06	1.68071e+06	1838837	1.96839e+06	1.90688e+06	1.80326e+06	1.89574e+06	1.95649e+06
P08030	APT_MOUSE	Aprt	Adenine phosphoribosyltransferase	393449	373694	257587	304308	298011	269004	325524	350804	296583	351459	253125	373090	417411	241178	279812	300419	251256	314701	1.08117e+06	319743	1.13471e+06	368264	300437	338214	318112	422580	406533	429225	354676	1.00112e+06	394051	315283	240560	241291	278958	341806	343952	327773	401798	1.01205e+06	214254	243941	281412	209399	321161	315835
P08032	SPTA1_MOUSE	Spta1	Spectrin alpha chain, erythrocytic 1	2.30366e+06	2720878	1.98089e+06	1.81091e+06	2.51455e+06	1.94307e+06	2.00054e+06	1587818	2.27106e+06	1.88013e+06	1.78273e+06	2358037	1795104	2106045	1.59564e+06	1.45367e+06	2362952	2.08792e+06	1.88184e+06	1.51807e+06	2.91186e+06	2.29865e+06	2.35663e+06	2.05728e+06	2.01209e+06	1.66317e+06	1.58924e+06	1.71125e+06	1.76313e+06	2.95983e+06	1.94734e+06	1793688	2657901	2.03006e+06	2665745	2.05192e+06	1.898e+06	1.95233e+06	1.67738e+06	2336121	2.11852e+06	2.40339e+06	2.24356e+06	1.73665e+06	2.02164e+06	1.92009e+06
P08113	ENPL_MOUSE	Hsp90b1	Endoplasmin	10585698	9510020	10165677	10477022	10180804	10513484	11460118	10226616	9662804	10486673	10916221	10323968	9411976	10546832	8862399	9022147	9879009	10130021	10138507	10170665	10819414	9336267	9727406	10008178	9679514	10187638	10669721	10474064	9496409	9651515	9438556	9724614	9657401	9779596	10104437	10180102	10003738	9804130	10987483	9777018	9849244	10703898	9988159	9752505	11069180	10776105
P08122	CO4A2_MOUSE	Col4a2	Collagen alpha-2(IV) chain	337951	309225	340455	291922	271334	280248	446821	284384	328248	368768	309540	330058	296677	299203	344203	327176	471684	349204	300328	325712	244687	328003	254973	445628	373492	280272	244652	267168	297159	174520	309314	275833	333247	260926	319140	341694	324253	316501	318782	332536	330802	336518	252975	305273	392274	238431
P08207	S10AA_MOUSE	S100a10	Protein S100-A10	46173.8	96928.7	98611.5	89941.5	263287	106538	85072.3	78281.2	87876.8	49842	99594.5	80954.1	80799.8	76960.1	74353.2	210510	87930.5	84538.2	96933	80838.7	119551	69859.4	82166.9	104143	117695	73263.4	131102	108787	75920.1	63595.6	96963	82601.1	90418.6	79341.3	109827	109902	119354	59010.1	313588	128019	36154.8	73914.4	124668	106889	75749.3	87078.2
P08226	APOE_MOUSE	Apoe	Apolipoprotein E	5218477	5.38889e+06	4957152	5.07032e+06	4.49726e+06	5025928	5.30979e+06	5.50516e+06	4905664	4971544	5.00267e+06	5477467	4.77676e+06	4739613	4.12915e+06	4240688	5561518	5110398	4.74036e+06	5.13416e+06	5742816	4.94356e+06	4.91517e+06	5225643	4.62565e+06	5297439	5368599	5.84693e+06	4.42059e+06	5829904	4.70749e+06	5115204	5.56161e+06	4.97229e+06	4.72893e+06	5.49304e+06	5.12283e+06	5.22354e+06	6.05233e+06	4859385	4941578	5205599	5.11117e+06	4686373	5.40375e+06	5.35138e+06
P08228	SODC_MOUSE	Sod1	Superoxide dismutase [Cu-Zn]	20599260	20080494	19613146	22233422	20454534	22122590	23353740	20644860	20736432	21653626	20702124	21065834	19231802	18723732	18605774	19812184	19787374	20060304	20505204	21455510	23379080	19271378	20380120	21573354	21266998	21489910	22308680	22765294	19860804	20384496	18532312	20344200	18899806	20246886	20648996	20985136	21187178	19905006	21431036	19987536	20825616	20350418	20228938	20430860	21930888	22878604
P08249	MDHM_MOUSE	Mdh2	Malate dehydrogenase, mitochondrial	146052480	129471088	144032240	143517648	132949712	137125392	146082656	157129168	146351760	146814240	146499936	132458984	143641040	148840560	140952432	129371224	146792432	139660000	152607456	161401648	140738000	135230096	131367616	144966448	143318064	128760928	125938816	135770912	135894944	138118656	130746440	148278784	130249008	137133120	130872616	149832704	146616880	147781824	155981616	138571136	131218256	136277584	137892880	149916704	151526912	140250912
P08414	KCC4_MOUSE	Camk4	Calcium/calmodulin-dependent protein kinase type IV	1.57268e+06	1.33028e+06	1.37157e+06	1.45296e+06	1.41089e+06	1442140	1.53796e+06	1489297	1.39239e+06	1.38211e+06	2.42435e+06	1.42555e+06	1.38525e+06	1.58762e+06	1.34686e+06	1.31432e+06	1441436	1.43777e+06	1.58247e+06	1.62162e+06	1.22778e+06	1.27818e+06	1217316	1.36838e+06	1.40323e+06	1.20103e+06	1.16195e+06	1.23542e+06	1.37263e+06	1.38606e+06	1.43269e+06	1.43237e+06	1.36448e+06	1.39602e+06	1.36545e+06	1.30122e+06	1475328	1588815	1.5361e+06	1.56859e+06	3.01971e+06	1.36635e+06	1.24129e+06	1.60394e+06	1.38562e+06	1.34075e+06
P08551	NFL_MOUSE	Nefl	Neurofilament light polypeptide	40220076	54356592	29185528	39059632	31879012	23001376	27602020	33446178	47628284	38611348	42377652	29002460	28419558	23452884	33347840	47514376	38932212	29032062	28069508	35336176	23223014	40972796	36642252	27695942	35948536	20156924	11286097	19560448	27623016	35526328	23826940	23525378	30362758	26579502	28223098	32464990	30049766	28207770	27215576	46607348	36895732	38029360	30957214	43090736	22340428	30458550
P08553	NFM_MOUSE	Nefm	Neurofilament medium polypeptide	52053552	74325800	38689072	52628136	43676344	31723356	38579308	47559640	61462832	54386148	59908932	35690324	36523888	31868082	41330608	60540836	50729260	38459904	36991780	45010256	29966994	50007356	46176744	37645856	46790052	27058816	16495308	24204092	35354076	41419520	29533934	28220996	36781040	32939958	36529292	41844712	38610328	36432164	37686320	58272416	50499932	49382440	42288088	58058620	32454272	40646788
P08556	RASN_MOUSE	Nras	GTPase NRas	984531	1.01746e+06	960966	1.0869e+06	1.02093e+06	1.00406e+06	1.01297e+06	1.20668e+06	1.05064e+06	1.07093e+06	922823	869523	954894	973564	1.01913e+06	899983	1.04733e+06	975769	1.07399e+06	1.02642e+06	1.22303e+06	951748	970958	1.0718e+06	1.15621e+06	1.00592e+06	1.03797e+06	1.06883e+06	935120	1157277	905222	1.1027e+06	1.00649e+06	961628	952546	1.09196e+06	1.11679e+06	1.07461e+06	1141336	926111	904128	911422	1.02317e+06	1.02871e+06	1.13272e+06	1.04227e+06
P08752	GNAI2_MOUSE	Gnai2	Guanine nucleotide-binding protein G(i) subunit alpha-2	3.37286e+06	3.13662e+06	2547811	3.56185e+06	2.87749e+06	3.33011e+06	3.45508e+06	2.72562e+06	2.97903e+06	3.08637e+06	2966014	3585227	2.73379e+06	2.89254e+06	2.51816e+06	2733669	2663213	2.73256e+06	2.51383e+06	2.92597e+06	4.12137e+06	3.23107e+06	3.06351e+06	2.9662e+06	3.31853e+06	2.77261e+06	2.90639e+06	2886901	2.75809e+06	2.80671e+06	3.0237e+06	3018448	3.16419e+06	2.98172e+06	3.17573e+06	3.30791e+06	3.08067e+06	2.86647e+06	3.05876e+06	3.04062e+06	3456017	2867883	2.90713e+06	2.9316e+06	3.10342e+06	3.22589e+06
P08775	RPB1_MOUSE	Polr2a	DNA-directed RNA polymerase II subunit RPB1	329095	489531	1.00475e+06	441780	534959	488015	556123	681123	925680	635645	638293	1.18234e+06	866234	876832	616231	600397	651434	493333	1.09659e+06	858956	548166	1.10995e+06	718973	471833	1.08924e+06	495686	398534	465001	621728	370200	930954	500394	1.02439e+06	625494	1.48796e+06	457415	510434	566788	378773	957861	473608	571451	534491	1.16975e+06	957382	779525
P09041	PGK2_MOUSE	Pgk2	Phosphoglycerate kinase 2	1587.12	1767.35	160.262	2017.19	1438.49	129142	110995	11361.2	1145.28	2563.21	25563.2	1561.91	1967.66	20105.3	4876.79	3610.8	41759.3	1612.31	8586.42	10620.7	32754.8	432.553	122017	2219.6	113863	3128.26	39958.9	4380.46	13139.2	7699.51	7835.41	2917.89	22433.7	945.442	2182.66	3585.47	146336	16515.6	21385.3	2614.93	26314.9	2373.54	2640.99	1979.53	2292.55	7501.63
P09055	ITB1_MOUSE	Itgb1	Integrin beta-1	494109	509410	447621	633643	534097	546713	453893	474174	490596	330905	617512	486259	434550	419299	455701	388243	569504	504035	458303	505556	530485	417670	319467	549853	508146	515230	507797	390647	562439	416028	407375	354194	484584	469236	359179	579979	578280	434302	603260	546559	432389	598015	493143	410855	346830	383245
P09103	PDIA1_MOUSE	P4hb	Protein disulfide-isomerase	5107655	5218166	4.97505e+06	5.20223e+06	4740553	5005492	5.34264e+06	5.44445e+06	5387603	5.32557e+06	5467687	5064013	5.30921e+06	5045301	5.06422e+06	4900571	5.65997e+06	4979332	5091354	5205000	5405229	5647919	4621369	5498012	4.96449e+06	4.96001e+06	5.19809e+06	5050479	4.9428e+06	5525979	4.65051e+06	4907599	5286367	4.82794e+06	4899363	5.39367e+06	5.63997e+06	6077044	5842421	4867484	5386140	4923577	4.84692e+06	5.15979e+06	5.34015e+06	5.32152e+06
P09240	CCKN_MOUSE	Cck	Cholecystokinin	219054	182413	219012	243019	216322	255999	280610	262128	197442	263927	226051	187080	226007	193056	222545	205074	211648	227691	272873	237885	315549	263676	233919	284104	271230	305433	375379	376056	320399	217742	238801	236640	253861	211185	224228	305139	274059	210006	313705	184417	238007	221179	241712	172698	210667	292141
P09242	PPBT_MOUSE	Alpl	Alkaline phosphatase, tissue-nonspecific isozyme	112518	106225	90090.5	100620	92631.2	98253.2	142878	128811	119673	128807	120310	68493.1	104871	119636	116560	109716	80985.9	81898.5	316003	144784	105141	133174	325073	147952	115018	81661.8	99745.7	129964	121961	125016	125235	82464.9	98753.4	106568	75559.1	129827	103229	92427.1	127449	109250	80821.7	87370.7	127659	85894.8	158908	151677
P09405	NUCL_MOUSE	Ncl	Nucleolin	7049312	6.89956e+06	7.14549e+06	6721857	6274561	6707284	6.83911e+06	7343490	6937462	7.10242e+06	7.40322e+06	6.13816e+06	5985715	6553299	5.70679e+06	5.89908e+06	6.33412e+06	6.23407e+06	6.88818e+06	6278201	7.46304e+06	6681068	6448112	7.44327e+06	7.06807e+06	6.37101e+06	6194456	6385194	6193042	7.4039e+06	5.90254e+06	6035477	5.9446e+06	6.12921e+06	6070379	6579805	6787653	7.29233e+06	9073820	6360313	6785331	6063896	6.85118e+06	6807580	7.14171e+06	6039703
P09411	PGK1_MOUSE	Pgk1	Phosphoglycerate kinase 1	56167536	54411520	54513500	56331560	50993380	52594572	56575176	56687728	54546212	56231084	57692764	50660032	53178372	53296624	50287104	53046612	52823752	53972260	55491460	58453784	55898560	51194424	50222744	52675252	52129476	49329412	46219376	49991492	48853680	51418864	47206772	51167624	48357560	49983792	47892460	53318964	51442656	50239640	56822132	56518400	54155332	53164348	54381828	57807784	56091644	55501056
P09470	ACE_MOUSE	Ace	Angiotensin-converting enzyme	323342	220853	389045	500936	233422	364907	129627	235541	90536.7	323685	150295	277841	253173	226690	175645	270342	142152	125930	198855	189903	176767	186025	305269	324631	287072	441760	144927	252499	186670	308479	319648	423496	212632	412009	84507.4	221376	144989	340722	361182	181908	64234.8	211316	385424	285064	169565	191428
P09528	FRIH_MOUSE	Fth1	Ferritin heavy chain	840336	900655	848008	866255	819752	852254	816665	917298	1.05759e+06	1025628	913033	953354	901612	731821	858457	935362	846666	654815	955025	725660	965302	930369	886977	902385	918123	837244	800982	981553	736168	929254	853021	978565	862660	807143	895368	937986	998084	859610	842018	781132	812347	728019	821316	857714	763778	637886
P09541	MYL4_MOUSE	Myl4	Myosin light chain 4	150280	126087	175412	150618	117992	131796	159212	179416	136963	132173	222543	123724	198285	260957	187018	177678	221489	239028	178377	194208	108245	136453	155072	167822	147125	112373	62021.7	98318	160288	178207	204551	188932	178531	231731	202809	189526	171441	212365	179737	175222	132018	131872	87116.2	130588	116310	130309
P09602	HMGN2_MOUSE	Hmgn2	Non-histone chromosomal protein HMG-17	129993	136887	119790	144419	136975	135570	119062	129622	122020	160248	213043	112417	121713	80237.3	138956	156933	154029	144965	204990	136734	120074	156584	126554	137690	118721	123234	210742	135271	274586	117831	124559	136874	116405	108095	156850	109679	102259	118781	119519	130736	133209	123299	145431	174746	113958	120659
P09671	SODM_MOUSE	Sod2	Superoxide dismutase [Mn], mitochondrial	10236891	10052913	9773907	9208017	8.11549e+06	9075596	9442890	9817768	10219317	9411560	11536383	8797453	9586131	9745814	9201789	8973344	9494081	9381295	9905772	10433782	8177639	8867004	8522708	8518166	8.03021e+06	7.99956e+06	7248835	8.34757e+06	8730457	8945832	8546107	9207823	8332785	8495552	8975497	9378395	9449035	8445798	9221263	10275256	9947420	9445882	8973808	9401401	9053086	8782144
P09813	APOA2_MOUSE	Apoa2	Apolipoprotein A-II	674243	1.58957e+06	773447	515170	539894	883250	756410	985154	848350	703541	420863	1.1132e+06	504739	523595	510848	487757	722874	338150	566721	335400	1.54407e+06	1.13021e+06	890162	929693	918711	569481	785011	998789	646120	1.31668e+06	400386	830864	1.79059e+06	325978	1.17e+06	1.04642e+06	1.0179e+06	636037	518493	644088	694101	510872	827480	941006	669824	439391
P09925	SURF1_MOUSE	Surf1	Surfeit locus protein 1	49397.9	42265.9	46570.9	82970.4	87692.1	50933.5	53870	119134	107605	45611.7	53032.7	54049	59375.2	89445.8	83222	146795	117019	112050	126229	165119	86027.7	60400.5	60155	90265.4	175195	192056	129193	138996	202088	38220.7	52732.8	60195.4	56334.2	90732.4	135225	51357	151816	57773.3	128396	87551.4	75075	78612.4	50649.4	93923.2	102515	145959
P0C027;P0C028	NUD10_MOUSE;NUD11_MOUSE	Nudt10;Nudt11	Diphosphoinositol polyphosphate phosphohydrolase 3-alpha;Diphosphoinositol polyphosphate phosphohydrolase 3-beta	332920	447543	270538	275789	324995	355002	372808	271804	341441	339782	308068	362529	299066	312238	231969	273037	305429	291357	256674	291175	423242	312403	291702	309400	259545	325559	356528	320148	322103	494312	307568	307091	283766	266578	367698	282325	294065	316448	391777	324977	334366	276832	283147	281566	318391	321192
P0C0A3	CHMP6_MOUSE	Chmp6	Charged multivesicular body protein 6	264115	279943	342897	375222	343437	334881	319587	283419	317124	356457	311193	305953	280780	310168	287660	291961	360528	316422	325184	288106	301443	297917	316624	329276	366474	276263	286342	276602	330464	301783	305422	336045	277528	330090	351340	309459	340970	320859	331072	329691	338596	337388	350366	350979	324254	326054
P0C0S6;Q3THW5	H2AZ_MOUSE;H2AV_MOUSE	H2afz;H2afv	Histone H2A.Z;Histone H2A.V	789371	872600	746766	795266	686122	643155	734121	863801	897797	784375	916618	732007	717761	597214	736415	845898	836280	716993	821135	885792	606679	855988	793672	844764	821831	684754	630110	809376	807094	839296	731368	741279	718287	638297	682069	867028	730700	944279	721421	677308	856898	666207	743885	768230	694621	628501
P0C192	LRC4B_MOUSE	Lrrc4b	Leucine-rich repeat-containing protein 4B	292083	287604	507677	528788	386110	344945	570804	334627	293770	542410	538686	451908	488948	449235	336182	412095	357972	559348	340146	496052	332245	501662	426116	299131	517690	555732	420193	374893	381412	430534	475141	425560	439262	539492	396882	355261	329263	339388	365665	503946	326868	542143	468731	533290	352463	382965
P0C7L0	WIPF3_MOUSE	Wipf3	WAS/WASL-interacting protein family member 3	801146	695816	610928	717908	743226	823379	751106	686649	677314	828073	636602	753524	755376	839972	676695	987261	766520	772515	684797	996153	717287	596780	668198	660207	561137	769295	932842	778348	590497	637629	734001	741636	579098	692108	655757	732417	649777	615542	733202	597804	516727	719053	953628	582793	1022954	817517
P0C7M9	CLC2L_MOUSE	Clec2l	C-type lectin domain family 2 member L	70468.1	87073.6	62797.6	45127.1	48567.1	53910.6	45648.2	41571.1	52052.1	49752	58271.8	59431.4	67309.9	69623	50210.2	62160.3	65465.1	56110.9	42416.9	41972.3	38174.2	66279.2	76641.7	50059.1	53471.8	44068.3	106453	39352.8	57456.3	64646.7	62329.6	59433.4	50562.9	62414.9	54959.3	55035.5	46044.5	59300.7	57860.3	81148.2	48217.5	64001	56732.8	63980.8	47511.7	42787.4
P0C8K7	SMIM1_MOUSE	Smim1	Small integral membrane protein 1	26578.8	41343.2	25297.4	30402.2	27757.1	25698.2	25957.7	25876.5	31987.8	32415.3	29143.3	20359.2	24386.4	22530.4	29383.8	35977.5	32348.6	24952.2	22069.8	27044.4	25462.3	36073	28900.3	26107.5	27757.6	24531.3	21402.1	21360.8	28453.6	26710	21339.7	22073.9	23980.4	22788.8	25121.1	28054.9	26282.8	22121.1	19655.9	25651.5	28208	28763.7	30063.8	26551.6	22629.4	23404
P0C913	OCC1_MOUSE	NA	Overexpressed in colon carcinoma 1 protein homolog	52192.5	46634.1	60425.3	58233.1	66429.5	78404.6	74465.3	62515	56999.2	53973.9	70617	44811.8	66641.3	70665.4	56401.3	57114.1	63667	63117.6	67326.3	84676.7	44687	55545.9	61578.3	57513.6	63974.5	93729.7	103053	88222	72920.5	62875.2	62644.6	62020.9	70918.7	70554.7	68398.4	81572.1	70580.6	66515.6	70289.3	56905.1	63345.3	79576.9	84609.6	71609.6	80125.6	71902.8
P0DI97	NRX1B_MOUSE	Nrxn1	Neurexin-1-beta	19145.1	13923.8	22007.4	18094.4	16442	12674.8	16699.4	19833	20869.2	26689.9	15201.1	14292	20000.6	22729.8	15251	20049.7	18410.8	18314.7	20641.6	15400.8	16560.9	20549.1	15882.8	20213.7	15047.1	18430.4	8192.77	14959.9	19951.8	22018.3	13131.5	15663.3	16220.7	18053.8	14171.2	20622.6	17687.8	21789.8	9771.39	13203.4	21028.4	15062	17573.1	19899.5	19298.7	12562.9
P0DN34	NDUB1_MOUSE	Ndufb1	NADH dehydrogenase [ubiquinone] 1 beta subcomplex subunit 1	250917	308206	289745	170639	267352	220958	222491	143860	288838	199473	195287	328612	268214	267413	241143	214425	269115	292875	177140	222020	284779	286206	279107	177322	176831	192177	170004	192415	211467	280612	311691	217095	274354	255338	256128	209786	184126	171913	153666	316171	293725	300904	260983	204619	149540	185626
P0DP26;P0DP27;P0DP28	CALM1_MOUSE;CALM2_MOUSE;CALM3_MOUSE	Calm1;Calm2;Calm3	Calmodulin-1;Calmodulin-2;Calmodulin-3	118076584	131354392	132407224	139218848	132643024	124249784	142649664	120262576	137541840	128397624	153996416	137500224	139471280	144142656	126632256	137274576	139963232	144298336	98386152	118791312	98245528	131486528	136838176	139368464	131750728	127107816	94042888	113179344	123180064	126242832	135211504	129412280	128769776	138932192	151330144	120977088	127586944	125432104	148519344	143454192	139442528	120440624	107854136	146135552	123771960	108686224
P0DP60	LYNX1_MOUSE	Lynx1	Ly-6/neurotoxin-like protein 1	283927	286585	284918	272276	252118	238905	259800	270951	306965	297180	303909	283963	287456	288447	278901	310049	319353	282252	308405	311123	195291	255747	266795	258968	248056	196386	145661	214259	255224	276797	241633	239047	253890	242667	228693	291501	254402	281927	253406	290875	287628	277967	271304	315567	247441	190313
P10126	EF1A1_MOUSE	Eef1a1	Elongation factor 1-alpha 1	15089803	15006558	13713315	17384068	16704553	16756344	17392948	14194456	14596819	15123893	16314893	17413916	16222823	15460738	14514376	14890398	13736077	15971950	13932793	15557736	20533836	15514855	15694816	15755892	15372625	17784582	18520986	18407788	16546072	13801284	15675157	16742130	16680553	15444265	16965674	16196177	16242448	14577069	16140733	15703197	16771447	16538108	15094680	15281522	16359607	16513138
P10493	NID1_MOUSE	Nid1	Nidogen-1	2.76061e+06	2.80773e+06	3649266	3.20096e+06	3014353	2.97423e+06	3113666	2.4253e+06	3.29972e+06	3299156	3698859	2.84658e+06	3.17869e+06	3.33558e+06	2.88387e+06	2.98146e+06	3245624	2.95916e+06	2804263	2750029	2975905	3.12113e+06	3016646	3529068	3.22553e+06	3.18286e+06	2.54251e+06	2.71538e+06	2.6899e+06	2821824	3368598	2.89492e+06	3262675	3.18343e+06	3.75203e+06	2.63123e+06	2.87906e+06	3.49529e+06	3.09245e+06	3.0058e+06	2.91913e+06	2.79323e+06	3075995	3.12599e+06	3.59208e+06	2.04355e+06
P10518	HEM2_MOUSE	Alad	Delta-aminolevulinic acid dehydratase	699450	1.21975e+06	713123	773810	789999	757282	853485	931346	763505	685228	989901	842838	846153	720130	671591	756681	722846	849318	809761	894624	1.05399e+06	685552	779613	828778	743250	727434	747942	844659	784746	804745	677005	658584	803334	767789	902117	746390	917032	687016	825260	831019	721870	721543	753743	1012552	729680	848174
P10605	CATB_MOUSE	Ctsb	Cathepsin B	2.00621e+06	1666330	1.89839e+06	1.68369e+06	1.61173e+06	1.52171e+06	1.6394e+06	1.65852e+06	1617732	1.69974e+06	1.69743e+06	1.77398e+06	1.68386e+06	1652756	1.65862e+06	1752635	1.80651e+06	1688518	1.52853e+06	1.8146e+06	1.5682e+06	2175355	1.69199e+06	1.50572e+06	1.55075e+06	1.46786e+06	1.30389e+06	1.34702e+06	1.69984e+06	1.3819e+06	1.58583e+06	1.28391e+06	1.76911e+06	1.86804e+06	1.54355e+06	1.83977e+06	1.46123e+06	1.92619e+06	1832014	1.7232e+06	1.55787e+06	1.77434e+06	1374937	1.70888e+06	1.41725e+06	1.39528e+06
P10630	IF4A2_MOUSE	Eif4a2	Eukaryotic initiation factor 4A-II	2337566	2335032	2351461	2684314	2.42323e+06	2451017	2.53724e+06	2.38692e+06	2.392e+06	2.3844e+06	2.79229e+06	2.62309e+06	2.45788e+06	2.45501e+06	2488029	2.30013e+06	2.46731e+06	2.55823e+06	2.46057e+06	2284164	2.35858e+06	2302087	2405186	2.30347e+06	2.34909e+06	2.35462e+06	2.19913e+06	2.30615e+06	2.55915e+06	2.12745e+06	2.37452e+06	2.36657e+06	2.56421e+06	2.42248e+06	2511670	2433207	2400479	2.3636e+06	2.47615e+06	2.47865e+06	2.4965e+06	2.51748e+06	2.34219e+06	2.44495e+06	2.44457e+06	2.31863e+06
P10637	TAU_MOUSE	Mapt	Microtubule-associated protein tau	19258988	18682350	18894630	17863986	18380990	19224286	19115066	17167840	18490582	17702356	17081766	20512006	20147058	19035040	17322688	17788680	17615972	18217516	15824251	17121310	22339248	18481888	17891954	20236546	20727828	17830148	16853814	17383848	15743866	18134542	18200506	18299172	17073454	18407074	19125232	18922882	17969632	17562002	20277420	18006064	19549894	19173184	18967236	18273480	19954574	16953692
P10639	THIO_MOUSE	Txn	Thioredoxin	7.14799e+06	6.51284e+06	7045940	6.30637e+06	5.99561e+06	6.14888e+06	6143371	5904272	5.9903e+06	6.70174e+06	5.76615e+06	5.40665e+06	5.85793e+06	6.46776e+06	5.4866e+06	5530869	6086100	5.69645e+06	6.03948e+06	5.43616e+06	7401416	6.18994e+06	6022059	7015672	6.45807e+06	6.07469e+06	6179085	5.93232e+06	5.56715e+06	7324693	5.39413e+06	5.75966e+06	6.08416e+06	5671825	5.55646e+06	6.46933e+06	5.2143e+06	6340989	7633575	6.24271e+06	6482739	6092037	6364214	5.88067e+06	7293566	5.9856e+06
P10649	GSTM1_MOUSE	Gstm1	Glutathione S-transferase Mu 1	19919890	19312090	18766874	21942936	19151030	19855604	19028494	20323234	20077740	18550796	20389696	20967350	18751010	17585984	18174724	19545772	20543324	19771450	17664940	22629748	22601420	18581510	19373928	19407508	18597042	18788208	18375152	19736298	19818646	18395258	15855446	18872038	17281286	17320418	16510739	18913094	16982420	17403488	19795220	19719614	21280386	19326040	19555188	18831946	21431982	19418116
P10711	TCEA1_MOUSE	Tcea1	Transcription elongation factor A protein 1	487348	571673	547864	514225	471026	475152	482506	469907	708893	526907	458472	534933	457207	388072	433906	449356	434267	457948	516283	482331	514242	485827	427526	699809	466147	470536	436809	453874	467058	502151	421311	514205	504883	485629	424070	462120	438695	482408	501030	483568	489598	511411	543859	486168	540098	456849
P10833	RRAS_MOUSE	Rras	Ras-related protein R-Ras	125422	162388	150771	153401	135142	159580	155836	140399	183434	176946	183791	168639	173830	162365	135187	168647	146719	177891	131074	117813	136310	192284	190487	170226	139601	152712	130966	196952	187645	170953	146195	164905	108718	170168	175299	154501	155750	170572	202076	179868	171281	219755	173182	158951	132563	156676
P10852	4F2_MOUSE	Slc3a2	4F2 cell-surface antigen heavy chain	13708045	13491943	14203646	14416462	13525684	14235639	14536014	15392426	14402511	15019905	13795094	12871373	12496590	13727471	12953071	11855704	13133244	14420539	14767433	13045970	15389045	13590112	13956930	14915835	14113001	13336566	14057852	14027328	14194302	13985039	12728299	13257308	13650949	13488755	13194534	14023049	14027612	14417257	15881530	13395959	13757491	13567468	14346619	14413673	15025543	13569245
P10922	H10_MOUSE	H1f0	Histone H1.0	2455960	2.93428e+06	2499853	2.98558e+06	2.57171e+06	2.69903e+06	2.40814e+06	2.96947e+06	3.04858e+06	2790670	2905218	2422655	2.52319e+06	1955813	2.72661e+06	2.77754e+06	2.8491e+06	2658400	2589736	2.46289e+06	3108089	2.90389e+06	2.8754e+06	2.91981e+06	2.84126e+06	2.51218e+06	2.1857e+06	3138735	2.49e+06	2699443	2358973	2.67363e+06	2.52952e+06	2.29059e+06	2.57379e+06	2.81301e+06	2.57733e+06	3.41445e+06	3.09076e+06	2.61909e+06	2.47751e+06	2444636	2603028	2.95744e+06	2.47546e+06	2355421
P11031	TCP4_MOUSE	Sub1	Activated RNA polymerase II transcriptional coactivator p15	885440	932040	955773	1.01824e+06	987045	857504	977266	1.17171e+06	1.04065e+06	1.04736e+06	998640	936572	860035	895323	859084	789744	1131458	984327	1.10032e+06	1.04307e+06	794135	845281	893754	909752	1.00403e+06	883747	791107	847112	1.11414e+06	921460	927811	776302	857991	910847	948753	879125	1.01764e+06	826342	1.05017e+06	870881	1.07112e+06	831803	875840	952554	904228	914460
P11087	CO1A1_MOUSE	Col1a1	Collagen alpha-1(I) chain	321538	521403	528200	477675	598707	480670	1124187	483576	542055	363488	438359	791553	887316	422095	459498	353446	750537	665135	704825	415238	718989	556736	462142	880243	566185	385411	654505	460723	492183	353738	579597	481431	743260	393120	539754	625284	615282	376916	511959	647085	618101	639226	485788	495509	676605	400305
P11103	PARP1_MOUSE	Parp1	Poly [ADP-ribose] polymerase 1	208262	171740	98059.2	230646	170953	90470.8	87972.2	133025	193359	97095.5	109704	212179	105846	205114	129096	129702	115023	181950	168604	91898.4	126578	119642	283366	133550	132093	80431.2	186472	154380	135239	306052	294193	135171	96990.9	208989	105899	119162	111319	119516	213332	201204	136797	105673	102135	134050	194287	99269.1
P11276	FINC_MOUSE	Fn1	Fibronectin	358841	595218	478502	355117	430627	483087	597033	659894	451194	481198	411802	635316	475665	524687	500612	401704	885028	451980	596462	441274	389755	454225	472954	454125	500383	441568	385948	406769	370939	515625	576022	428173	789363	500252	836285	607771	543760	505504	354274	525074	567213	545509	475605	478761	579931	333964
P11352	GPX1_MOUSE	Gpx1	Glutathione peroxidase 1	279919	422540	345967	372244	302040	423176	373376	372991	364340	323678	381383	460798	375591	340043	352249	397543	672515	351786	385511	542280	364670	380585	383423	298445	325348	275049	247529	364415	403017	406517	284526	418627	445767	329912	400245	449868	358356	412915	351095	511485	420301	393309	333117	320679	292493	358673
P11404	FABPH_MOUSE	Fabp3	Fatty acid-binding protein, heart	3.37473e+06	3.66477e+06	3781000	3.68611e+06	3612346	3327494	3837573	3.47298e+06	3.84371e+06	3688201	4126765	3484906	3.73658e+06	3.46388e+06	3365673	3445382	3.8385e+06	3.82996e+06	3.32492e+06	3070465	3.35713e+06	3586692	3.51656e+06	3.68303e+06	3374331	3.3971e+06	2.83508e+06	2854207	3.42214e+06	3.18484e+06	3.48825e+06	3.45224e+06	3.56075e+06	3675820	3.83251e+06	3.37512e+06	3.33676e+06	3.32564e+06	3.5917e+06	3.75253e+06	3.98445e+06	3.46609e+06	3.06617e+06	3.83081e+06	3.31469e+06	2989903
P11438	LAMP1_MOUSE	Lamp1	Lysosome-associated membrane glycoprotein 1	321862	242954	239032	256558	249247	308311	286014	322945	260472	218549	331487	301245	277095	224976	205484	241643	242481	272383	255127	235030	278842	238713	283614	228139	282346	237915	248164	255158	288255	223347	224786	236413	290169	215219	236197	323825	304465	278340	324231	247583	249362	244714	305360	253720	316299	263735
P11499	HS90B_MOUSE	Hsp90ab1	Heat shock protein HSP 90-beta	77028576	71615096	69778472	78660800	73141776	75865088	79866352	71851776	71526560	77732496	79794128	74575520	70879984	71393640	65761748	70237928	69305784	72257064	71320632	75463056	86776760	72351192	73615168	76753952	77849584	81576496	80699520	79389872	74083784	79689920	74045128	76049592	73194128	71466600	70394336	76993032	71440624	70656088	86532016	72070272	70786936	77726624	71868616	70936688	81583024	77571352
P11531	DMD_MOUSE	Dmd	Dystrophin	501057	5.91401e+06	856356	495666	578986	607918	570006	2.63901e+06	914659	4378487	500325	607007	411490	520363	574204	506459	633843	544466	5655075	489648	486868	573671	723534	538601	2.38844e+06	732346	662210	598344	530270	560236	460660	496044	598319	493901	643474	507007	401733	540096	2.00617e+06	544089	5.19045e+06	775700	798452	496361	699539	457899
P11627	L1CAM_MOUSE	L1cam	Neural cell adhesion molecule L1	3.1721e+06	2.82081e+06	2.79824e+06	2.90885e+06	3.29265e+06	3388930	3.48117e+06	2.70245e+06	2.95709e+06	3.00021e+06	2.74922e+06	3.24765e+06	2.94821e+06	3132905	2.45504e+06	2.49864e+06	2564224	2982125	2.91706e+06	2.97271e+06	3.35155e+06	3211111	2.82769e+06	3.04236e+06	3.55038e+06	3376961	4.10227e+06	3562313	3401654	2995711	3.60352e+06	3.42391e+06	3275552	3.11946e+06	2641535	3.25846e+06	3335541	3095942	3.62795e+06	2.69481e+06	2.79022e+06	3.36959e+06	3.67615e+06	2.47647e+06	3399759	3.76023e+06
P11798	KCC2A_MOUSE	Camk2a	Calcium/calmodulin-dependent protein kinase type II subunit alpha	71021072	65224420	72068328	68856952	71337480	68925856	77580632	71279912	70283656	68358776	75669016	71521768	72987616	79757016	66106456	68275696	72075760	78861304	69131848	67977208	79043728	70670248	70251768	75226088	70454736	69242712	63833204	67395712	71188264	70854240	76228496	73900440	69386392	79887712	78180896	71708856	66912040	74615832	83166680	70989392	71438720	67277936	63642156	73066704	69876152	67166632
P11859	ANGT_MOUSE	Agt	Angiotensinogen	12032	17200.9	9335.45	16392.2	9626.72	28567.3	8071.19	17035.7	13560.4	15674.6	28107.1	23439.7	12860.3	19059	22082.7	17511.1	24939.9	11393.8	18103.3	15725.7	16844.1	16066.9	8604.95	14996.9	9352.59	19968.3	31509.6	28419.2	16142.4	15891.7	7161.28	23461	30802.9	20339	17836.1	24716.8	19862.9	16362.4	21825.4	8953.47	16593.2	21602.4	21771.8	7607.92	8768.41	20663.1
P11881	ITPR1_MOUSE	Itpr1	Inositol 1,4,5-trisphosphate receptor type 1	4383323	4.94416e+06	4689055	4.10508e+06	4.09369e+06	3.73242e+06	4417130	4.20065e+06	4.58579e+06	4362313	4.99923e+06	4.31149e+06	4559256	4516682	4266741	4791570	4666495	4.45354e+06	4513200	4.91486e+06	4197201	4157518	4.4833e+06	4342568	4610598	4.10933e+06	3.13922e+06	4458259	4.09267e+06	4.65723e+06	4.60458e+06	4.49615e+06	4335335	4.47187e+06	4747521	4.62961e+06	4511923	7002915	5728572	4886913	4390240	4.68395e+06	3.91465e+06	4243297	4339256	3.44685e+06
P11983	TCPA_MOUSE	Tcp1	T-complex protein 1 subunit alpha	6.52252e+06	5.47379e+06	5.91662e+06	7063181	6861233	7.14293e+06	6378193	6257468	6.26526e+06	6473209	5500809	6700935	6409576	5.61148e+06	5695398	6354128	6161418	5.95807e+06	6.18908e+06	6.15063e+06	7.62012e+06	6161670	6033226	6.8591e+06	6.64179e+06	5678441	7.20413e+06	7.27525e+06	6279601	6205918	6.22451e+06	6.49186e+06	6352834	6.24935e+06	6.11704e+06	6312944	6574378	6421313	5989376	6341382	6.57426e+06	5.59891e+06	6.24831e+06	6.61233e+06	7.4661e+06	7354081
P12023	A4_MOUSE	App	Amyloid-beta A4 protein	1.39624e+06	1325566	1.41586e+06	1.32571e+06	1.1673e+06	1.17512e+06	1.22033e+06	1.28577e+06	1.33908e+06	1.31523e+06	1389077	1.26989e+06	1.30681e+06	1309262	1.17814e+06	1.2534e+06	1.36862e+06	1.21313e+06	1.32162e+06	1.23441e+06	1.23476e+06	1.37257e+06	1.29896e+06	1315296	1.26084e+06	1155186	1.12089e+06	1.16256e+06	1.16905e+06	1.37112e+06	1.21281e+06	1238090	1.18463e+06	1.20936e+06	1231257	1257254	1.18672e+06	1.19441e+06	1.45836e+06	1.39913e+06	1.36486e+06	1317935	1233804	1.2733e+06	1.30438e+06	1.14571e+06
P12367	KAP2_MOUSE	Prkar2a	cAMP-dependent protein kinase type II-alpha regulatory subunit	2621966	2.67876e+06	2.38874e+06	2589164	2.27523e+06	2.45285e+06	2517045	2282483	2.41643e+06	2.23814e+06	2257959	2.58614e+06	2.51708e+06	2420892	2.05502e+06	2.03644e+06	2154291	2.19237e+06	2238911	2.49257e+06	2.92272e+06	2450121	2534378	2.87022e+06	2.38802e+06	2.45553e+06	2.47557e+06	2.37742e+06	2.18039e+06	2.61827e+06	2316833	2.58609e+06	2.37606e+06	2317247	2289306	2.43949e+06	2330149	2.26728e+06	2.46047e+06	2.52903e+06	2.72693e+06	2.37217e+06	2335127	2.48904e+06	2.36662e+06	2.40821e+06
P12382	PFKAL_MOUSE	Pfkl	ATP-dependent 6-phosphofructokinase, liver type	6.19737e+06	6.05116e+06	7.5409e+06	8017431	6481467	6.39926e+06	6.51372e+06	5.53171e+06	6.23587e+06	6.47856e+06	6202188	8680705	6646190	6.42923e+06	6146640	6.50982e+06	6.96308e+06	6.69555e+06	5883477	5.9812e+06	7.07937e+06	6.55351e+06	6743285	6054579	6.43495e+06	6.51444e+06	5815721	6.63842e+06	6.43178e+06	7.58e+06	7.08326e+06	7621089	7.24898e+06	6689470	8.03052e+06	7.4675e+06	6.0061e+06	6.18117e+06	5.85638e+06	7.30642e+06	6764937	6.4624e+06	5980661	6.39039e+06	6.97043e+06	5990273
P12657	ACM1_MOUSE	Chrm1	Muscarinic acetylcholine receptor M1	106763	57082.7	102614	114297	117665	124085	134974	139890	120527	128285	120591	79071.2	111716	89027.2	109271	104726	101058	131530	139264	119183	145276	118927	102483	141375	141927	137495	136677	132321	130920	85498.6	143327	130562	97753.2	144575	138736	124709	142248	120831	171203	100898	111795	114395	100282	129238	128528	136450
P12658	CALB1_MOUSE	Calb1	Calbindin	8118349	5753781	6.85261e+06	6537222	6.41142e+06	7.69296e+06	7.52846e+06	6.83495e+06	6118432	6.40847e+06	6.35293e+06	7190532	6.67416e+06	6.86971e+06	6252800	5.43372e+06	6.26168e+06	6.69306e+06	6.87817e+06	6.13887e+06	7628286	6.1074e+06	6047420	6213658	6193296	7.69264e+06	8632196	8417311	5.95447e+06	5931687	6444235	6.28187e+06	6070901	6803401	6.86483e+06	6.03705e+06	6316375	8451460	7592103	6.6495e+06	7.30735e+06	6.97726e+06	6465872	5.60575e+06	8177292	8594355
P12660	PCP2_MOUSE	Pcp2	Purkinje cell protein 2	29076	180040	105038	8918.28	7906.96	6049.23	76467.7	31796.1	53987.3	33125.7	99780.8	61188.6	120844	68455.9	8368.19	150896	151917	49641.3	78407.5	36536.7	130599	125079	164821	19852.6	247192	20818.5	13829.2	65927.5	20804.6	4087.53	79642.7	140857	101403	110391	30095.1	15735.5	26327.9	65965.5	40742.5	21632.9	164586	139106	158313	74714.7	112641	24554.5
P12787	COX5A_MOUSE	Cox5a	Cytochrome c oxidase subunit 5A, mitochondrial	25055272	23244628	25145560	23574898	21613270	23197690	26674376	26038742	23507630	24738164	26866924	22151792	22776018	26601844	21461714	22085994	25373800	25439674	24840706	24303166	22691162	21605308	22411042	24501896	22126526	20460514	19021834	21124396	21212572	26172082	21415152	22680044	22526990	23628692	23748526	24028288	24551280	25636894	29691840	25139096	23284146	23313784	22170858	24961780	25428072	23240194
P12815	PDCD6_MOUSE	Pdcd6	Programmed cell death protein 6	616255	621139	600026	614767	665581	631072	632746	570903	626801	582061	628572	663195	616189	594908	585472	617673	618941	639650	574649	653057	645750	593122	571040	567565	580645	561137	523416	577994	523350	609908	581036	573519	584532	582806	613429	572910	570498	568596	579655	636668	647376	640547	627914	653294	584689	598971
P12849	KAP1_MOUSE	Prkar1b	cAMP-dependent protein kinase type I-beta regulatory subunit	725446	618827	743143	610898	667871	666584	686088	718531	647765	762346	673391	625038	718892	807470	704024	646995	649834	659674	676892	627101	682339	1.50995e+06	671476	728419	701099	688320	662088	610696	696626	711674	737566	662099	678671	697905	1.13116e+06	674125	644977	826320	895484	652833	622920	669988	653605	717633	746043	617218
P12960	CNTN1_MOUSE	Cntn1	Contactin-1	38625232	35800944	35020412	38084204	35265948	36284084	38857676	35967512	37255428	35809504	36679628	35719108	34211608	35420332	33584544	33875224	35557604	36115596	34601820	35586152	41157688	36605208	35350172	35910560	37024760	36480116	37241848	36157728	35586912	37385228	34267884	36840124	35244544	34291072	34172004	38764344	35850996	35250256	39588924	36073912	35299664	36361352	37373756	36709308	38525724	37627276
P12961	7B2_MOUSE	Scg5	Neuroendocrine protein 7B2	176922	132070	151819	172793	163719	179611	170215	187002	121737	151709	193539	153113	122227	189317	151543	203053	142274	131470	203823	144869	200319	152804	165327	159154	145545	200912	227432	215181	161821	186083	159058	153431	135128	165964	165232	166710	139695	133397	229363	116177	149371	153334	133951	125714	142511	153912
P12970	RL7A_MOUSE	Rpl7a	60S ribosomal protein L7a	3.43921e+06	3367787	3.5615e+06	3.48102e+06	3598541	3.74396e+06	3.70901e+06	3.76223e+06	3.7081e+06	3846413	3889103	3.6311e+06	3689055	3665960	3.63498e+06	3549915	3.78806e+06	3.65287e+06	3.79806e+06	3566335	3.96568e+06	3491203	3.46105e+06	3.64867e+06	3.72471e+06	3505056	3.57944e+06	3.64142e+06	3.64291e+06	3.37981e+06	3.42798e+06	3661911	3511450	3.71091e+06	3.72624e+06	3687949	3794273	3.8829e+06	3.7559e+06	3.45642e+06	3517922	3494248	3.49363e+06	3.73157e+06	3.80315e+06	3623064
P13011;P13516;Q99PL7	ACOD2_MOUSE;ACOD1_MOUSE;SCD3_MOUSE	Scd2;Scd1;Scd3	Acyl-CoA desaturase 2;Acyl-CoA desaturase 1;Acyl-CoA desaturase 3	27401.2	292755	409544	448274	322761	293638	349964	288779	229852	482507	69198.2	390258	242302	220674	291359	283909	478364	276403	74474.7	14706.3	62626.1	335083	185506	47881.6	372812	372079	321743	261619	329346	374263	284099	375371	87970.4	372777	161829	335662	300346	425488	434399	182514	74539.6	179239	389938	483874	47761.4	434449
P13020	GELS_MOUSE	Gsn	Gelsolin	1.64663e+06	2.20255e+06	1.67831e+06	1.86346e+06	1.7041e+06	1.57183e+06	1.6576e+06	1.93747e+06	1.92798e+06	1.73491e+06	2.01149e+06	1.73052e+06	1.60967e+06	1.487e+06	1.64848e+06	1.84589e+06	2.03705e+06	1.62584e+06	1.62138e+06	1771784	1.76796e+06	1.87341e+06	1.87933e+06	1.75607e+06	1.85271e+06	1.44294e+06	1.28508e+06	1.60181e+06	1.56398e+06	1.76448e+06	1.58589e+06	1.72564e+06	1.80505e+06	1.65961e+06	1808615	1.90378e+06	1.80439e+06	1.68494e+06	1.66465e+06	1748603	1698799	1.66527e+06	1652549	1794925	1.50058e+06	1.50103e+06
P13412	TNNI2_MOUSE	Tnni2	Troponin I, fast skeletal muscle	132585	128595	138984	194404	164383	167783	183749	165433	142445	155404	166683	166050	163701	153325	161219	180819	139151	178361	155967	159451	166386	132894	153109	151434	182094	173336	189621	173811	201119	126863	154602	153981	171872	161658	176740	173757	191559	136577	173538	135129	149078	155874	138766	165402	160172	201959
P13439	UMPS_MOUSE	Umps	Uridine 5'-monophosphate synthase	105642	99781.1	132675	90300.8	126933	111318	113788	103927	98628.8	235122	101921	125644	117527	83943.9	115699	116301	102400	113037	216111	114454	118288	115817	121838	115742	122078	116827	116292	140335	119294	117381	127466	118775	112587	129583	109298	98297.7	135524	108278	125557	106683	120802	110258	130116	129962	218135	150005
P13595	NCAM1_MOUSE	Ncam1	Neural cell adhesion molecule 1	32576584	30854342	31138266	31776404	30798414	33760292	34188172	30631788	30917556	31963466	29669454	31890750	30627088	32015366	28861090	27141204	30199548	32790368	29855902	29859978	41061356	32429224	32926760	33866600	32236582	34349692	35266256	35450792	31585152	33356724	32931956	33121616	31105556	33079176	30627310	32865798	30950232	32411626	35112088	30852584	30840056	31364282	33783980	30515290	33398506	32352088
P13634	CAH1_MOUSE	Ca1	Carbonic anhydrase 1	641511	1.44175e+06	706692	671418	587398	737891	665684	703741	749620	512514	619525	1.30867e+06	609541	592238	574797	505833	1.73769e+06	543025	569557	575527	1.14362e+06	1.01154e+06	810165	752126	972655	362302	628167	769110	475793	1.36606e+06	530134	1.16794e+06	1.89281e+06	425786	1241400	1.61348e+06	1.0053e+06	755124	440093	627103	709666	568799	781456	541299	513119	508880
P13707	GPDA_MOUSE	Gpd1	Glycerol-3-phosphate dehydrogenase [NAD(+)], cytoplasmic	4.90743e+06	5455984	5.3226e+06	5099883	4.6247e+06	4.35487e+06	4.4616e+06	5.41777e+06	5.20632e+06	5.08103e+06	5265113	4.14388e+06	4997987	5105741	4896624	5.06169e+06	5404117	5096268	5216879	4714276	4.45196e+06	4.7672e+06	4.99231e+06	5.04471e+06	4801370	4.32956e+06	3.38857e+06	4.40876e+06	4595679	5074410	4874543	4710388	4.95057e+06	4978575	4.75158e+06	5.04129e+06	4.75817e+06	5790703	5.58623e+06	5016954	5.11276e+06	4.85289e+06	4693469	5.20425e+06	4.98914e+06	4498227
P13864	DNMT1_MOUSE	Dnmt1	DNA (cytosine-5)-methyltransferase 1	155973	158652	116522	300497	154262	131710	317298	97324.2	111217	158804	214494	147871	242229	122911	143875	82485.3	178439	152731	108539	154045	158444	258938	173298	148206	172649	78402.7	150458	154963	137743	151228	144649	123683	119770	96391.9	123747	147063	74630.5	178695	272386	136481	126895	152218	163678	187940	261166	132791
P14069	S10A6_MOUSE	S100a6	Protein S100-A6	276390	360243	395848	424895	390803	402841	336082	406568	394757	347540	360647	359503	382347	348973	315961	357784	365885	387724	398413	355376	498794	511019	485516	499547	463561	451472	425447	420277	446104	450441	471727	532047	454882	463058	464681	450669	458481	507834	452427	287030	313060	310366	365451	395858	386835	385115
P14094	AT1B1_MOUSE	Atp1b1	Sodium/potassium-transporting ATPase subunit beta-1	133900712	127346280	128295224	123591792	119419392	120594136	128641712	129620608	132227096	121964608	125928056	121609040	123568952	136428960	123144152	116537648	127924392	125746728	127044520	129833008	130643504	124872992	124563440	130039544	126178272	107047688	101487992	111396136	116255624	131448424	120873416	121976896	122909048	127352808	121147384	132097224	118001512	128410400	138821936	134910496	122702200	122883072	117487784	124261752	122023704	111792808
P14106	C1QB_MOUSE	C1qb	Complement C1q subcomponent subunit B	123733	211736	101475	113015	160925	95428.8	122671	87715.9	87568.9	164868	152211	107070	99801.1	219275	202163	95849.7	113016	229165	230333	106401	127092	99584.6	110806	125595	181685	111397	174428	105955	235198	126209	162102	166178	133166	118359	94848.7	209145	148695	112179	280826	111605	103706	158961	121958	117859	246211	115629
P14115	RL27A_MOUSE	Rpl27a	60S ribosomal protein L27a	2.38755e+06	2.14495e+06	2.45099e+06	2.42891e+06	2299954	2175117	2286934	2.0696e+06	2.36264e+06	2.40594e+06	2.45293e+06	2.27612e+06	2338228	2.46195e+06	2218628	2.11588e+06	2226580	2.28797e+06	2.25664e+06	2.35883e+06	2.42564e+06	2.39982e+06	2.34431e+06	2.24917e+06	2.23098e+06	2.13365e+06	2.16939e+06	2.18986e+06	2.08667e+06	2.20431e+06	2.31473e+06	2.57967e+06	2227753	2.3641e+06	2.10321e+06	2.34631e+06	2.1706e+06	2.41682e+06	2533510	2206978	2.22757e+06	2364171	2307774	2.43999e+06	2605318	2178332
P14131	RS16_MOUSE	Rps16	40S ribosomal protein S16	1643529	1.5855e+06	1.5919e+06	1.90021e+06	2.74681e+06	1673298	1759913	1615307	1638431	1.71308e+06	1.99941e+06	2.79436e+06	1.87626e+06	2447802	1782645	1.85924e+06	1.66844e+06	2.74075e+06	1.61563e+06	2.74039e+06	3.07008e+06	2.75662e+06	1.80638e+06	1.68954e+06	1.77939e+06	1710021	1.72754e+06	1.77032e+06	1.70572e+06	2.6936e+06	1.86537e+06	1.92334e+06	1.83044e+06	1.92802e+06	2.70605e+06	1.75993e+06	1.70897e+06	1.80666e+06	3195892	1.764e+06	1.64114e+06	1821392	1.69838e+06	3.0641e+06	1.74913e+06	1639335
P14148	RL7_MOUSE	Rpl7	60S ribosomal protein L7	3.77096e+06	3616690	3799302	4.2157e+06	4.14959e+06	3.85905e+06	4.03426e+06	3.64512e+06	3975003	3.88493e+06	4.41418e+06	4391960	4.00068e+06	3.99219e+06	3.76836e+06	3943967	3.98535e+06	4.24978e+06	3.73831e+06	3.87844e+06	4.34936e+06	3.71363e+06	3.87211e+06	3.66279e+06	3.84655e+06	3.79439e+06	3.61233e+06	3.91893e+06	3992440	3.55074e+06	4.07666e+06	4.11856e+06	4219022	4107829	3.96797e+06	4.07236e+06	3.97061e+06	3886153	3.99556e+06	4.18532e+06	3.83875e+06	3.96003e+06	3.52775e+06	4.18002e+06	3725595	3672928
P14152	MDHC_MOUSE	Mdh1	Malate dehydrogenase, cytoplasmic	87217552	88013784	90389720	87486544	78537504	88595288	88942128	88664696	87720624	92859656	87422264	83979352	87049736	89630584	81319712	85001072	88492592	86595016	87420432	86048752	92253832	80835368	83373968	89246448	84314832	77242816	73136248	80134672	80234224	90064600	80194072	87212320	82804264	82379208	81776480	85631112	82023696	92731480	100059088	83639264	83656648	86263360	84152792	92003920	94855584	84713896
P14206	RSSA_MOUSE	Rpsa	40S ribosomal protein SA	2.3362e+06	2.35179e+06	2347009	2.32825e+06	2415220	2.35178e+06	2564833	2.39504e+06	2.33832e+06	2.4027e+06	2483787	2.35122e+06	2.2137e+06	2.31401e+06	2377690	2.33405e+06	2.26029e+06	2.38856e+06	2.36351e+06	2.43744e+06	2.70846e+06	2.16519e+06	2.38085e+06	2.4678e+06	2.38242e+06	2.1293e+06	2.28613e+06	2.28984e+06	2374926	2.3902e+06	2.25831e+06	2538465	2.1957e+06	2.49742e+06	2339104	2503568	2.27745e+06	2.27254e+06	2.74214e+06	2.39238e+06	2.28931e+06	2.37233e+06	2.2513e+06	2.47409e+06	2.6674e+06	2.31775e+06
P14211	CALR_MOUSE	Calr	Calreticulin	13863394	11958718	12884349	12589029	12206183	12002245	12962663	11155255	12551226	12536476	12904881	13870429	12184617	13198848	10578169	11222559	11344821	12501801	11206767	11712436	13732630	11636570	11912170	12003850	11436895	11640548	11397382	11535284	10967338	12663985	12468913	11650052	11805391	11915951	11810693	11386033	10757086	11909704	12134356	13528744	13553639	13296245	11975225	12139486	13547222	12554467
P14231	AT1B2_MOUSE	Atp1b2	Sodium/potassium-transporting ATPase subunit beta-2	5.98625e+06	6.23279e+06	5950393	4.9992e+06	5316599	5009316	4892648	4.17721e+06	5.83281e+06	4.63854e+06	5.5589e+06	5.93745e+06	5257174	5645386	5.01631e+06	4777319	5320298	5552665	4433907	4.17593e+06	5837063	5.6661e+06	5697918	4.83996e+06	4.5573e+06	4655060	4.2641e+06	4407742	5.05587e+06	5.49625e+06	5227019	4.32273e+06	5.78699e+06	5.33825e+06	5726862	4.70184e+06	4.05866e+06	4841549	4649808	6.5786e+06	6.28158e+06	5.98835e+06	4.92739e+06	5.00956e+06	4255089	3.96443e+06
P14576	SRP54_MOUSE	Srp54	Signal recognition particle 54 kDa protein	539618	465999	463132	603929	481248	734260	7140550	5.93595e+06	485118	7.1716e+06	6404565	608274	543492	565730	456566	483225	639603	4602141	619022	515599	697352	536446	630603	650354	618154	627746	514853	506386	6106864	638780	487894	533428	442946	498851	583958	440311	498940	664102	481203	610582	454409	657315	549960	631301	672208	543977
P14602	HSPB1_MOUSE	Hspb1	Heat shock protein beta-1	254263	285339	250415	262374	244221	270127	287225	246608	269194	242777	250691	230885	247323	286447	212104	243353	229654	229070	291423	293635	262920	273001	221233	254359	283088	261741	268776	259037	235145	276950	243232	255326	248288	249804	247667	233071	261828	278387	285751	257277	234581	267294	267584	239640	282646	258822
P14685	PSMD3_MOUSE	Psmd3	26S proteasome non-ATPase regulatory subunit 3	1.93036e+06	1.9098e+06	1797671	2.18598e+06	2.08893e+06	1.9734e+06	2.09095e+06	1.85631e+06	1.89123e+06	2.18734e+06	2113485	2.2527e+06	1.99465e+06	1.93802e+06	1.90074e+06	1.86995e+06	2.10212e+06	2.06902e+06	1.87449e+06	1.99959e+06	2.39383e+06	2.00109e+06	2.11485e+06	1.92846e+06	2.1727e+06	2.0176e+06	2.10992e+06	2.1671e+06	2047191	2.15007e+06	2.05844e+06	2.17746e+06	2.13438e+06	2.13097e+06	2.10723e+06	2.04814e+06	1.71316e+06	2.13147e+06	2.10455e+06	1.99711e+06	1.98229e+06	1.93213e+06	1.86764e+06	1.93681e+06	1.93756e+06	1.82107e+06
P14733	LMNB1_MOUSE	Lmnb1	Lamin-B1	5287273	9181006	6.19191e+06	3.55121e+06	6.38177e+06	3.47776e+06	3.98552e+06	5354321	3.80823e+06	3.2296e+06	7597796	4.45788e+06	6.44739e+06	4.13243e+06	3.03647e+06	5.57239e+06	5.24607e+06	5793998	3.22282e+06	6.65404e+06	6609004	3.77358e+06	3740953	7.24436e+06	4636065	5.61698e+06	4065154	4274021	5.3609e+06	7.05364e+06	5.07415e+06	5.25816e+06	6.66668e+06	5.79225e+06	5959887	7.27059e+06	4.15896e+06	5.07735e+06	3.94717e+06	6261038	7.55681e+06	7109931	3502726	5.18278e+06	5237596	3.98542e+06
P14824	ANXA6_MOUSE	Anxa6	Annexin A6	3.17336e+06	6302882	3168563	7009378	6450816	5.44797e+06	6096913	5797172	6.85219e+06	6.38237e+06	7.21011e+06	6176589	5.83036e+06	3370926	6175743	6.29957e+06	6.46867e+06	6.90634e+06	5906214	7012560	6331898	5.41305e+06	5.65172e+06	5387564	6737460	6092085	4875310	5.45837e+06	5.77015e+06	3.30249e+06	5468016	5878191	6.21625e+06	5582359	5.91454e+06	5912450	5920045	6623198	3.58937e+06	6545609	5.94624e+06	6.55505e+06	5108765	7.13532e+06	3.51012e+06	6.4325e+06
P14869	RLA0_MOUSE	Rplp0	60S acidic ribosomal protein P0	3.20667e+06	2901899	3.11323e+06	3192631	3.05628e+06	3115279	3.12998e+06	3.3718e+06	3.09116e+06	3.21542e+06	3.25018e+06	3.29726e+06	3.10026e+06	3.04753e+06	3.09224e+06	2.92868e+06	3.13265e+06	3292584	3.22205e+06	3093014	3.46161e+06	2.99618e+06	2957139	3151368	3184168	2.9723e+06	3.0315e+06	3.17836e+06	3.04685e+06	3064203	3.01462e+06	3209503	2.9818e+06	3.18837e+06	3.03126e+06	3.30197e+06	3.15803e+06	3.38544e+06	3.39894e+06	3.05602e+06	3.13817e+06	2959573	3102567	3301453	3.32669e+06	3.13718e+06
P14873	MAP1B_MOUSE	Map1b	Microtubule-associated protein 1B	33152200	31556918	30047694	35170180	32809298	34209360	34762572	32329876	30800704	34191040	32366760	31775170	30926450	31105304	29913434	31971094	29764102	31900858	30216888	32389132	37859808	29078094	29776668	29817646	30319860	32125450	36397364	33332534	28588348	28654058	29027938	32621986	28034884	30028348	29672518	32142420	30350448	29417306	33271538	30636328	30480006	32983684	33159370	32405194	36105900	36909008
P15105	GLNA_MOUSE	Glul	Glutamine synthetase	50921704	51903440	47849052	44830072	43008344	37925260	44182072	42139092	50043348	42842912	49035884	47033828	44388672	49753356	45425072	44211876	46372680	47379240	42446000	41749752	45412468	46153276	48526668	44364256	40207624	34814052	29424068	37892060	41720988	47653140	45693088	44195256	44605016	46454924	41884412	43877624	38322976	45660920	48006396	55586936	50378308	47206372	41386720	46048388	42923128	35747196
P15116	CADH2_MOUSE	Cdh2	Cadherin-2	2.79632e+06	2.66654e+06	2394489	2969658	2637070	2.8084e+06	2.96455e+06	2.54393e+06	2.37198e+06	2775300	2603399	2.41844e+06	2.63911e+06	2.72254e+06	2.20535e+06	2493389	2.43462e+06	2.71564e+06	2415501	2.68472e+06	3.10641e+06	2679458	2.31168e+06	2.63999e+06	2.57746e+06	2.88298e+06	2881557	2.79402e+06	2.4441e+06	2.75435e+06	2400728	2.80967e+06	2.31351e+06	2410581	2.55578e+06	2.7004e+06	2.64138e+06	2.42033e+06	3.09003e+06	2.54514e+06	2.58125e+06	2.88228e+06	3070244	2.40724e+06	3.16702e+06	2.92485e+06
P15208	INSR_MOUSE	Insr	Insulin receptor	220793	378183	488948	551694	506721	488432	511715	180279	250912	174626	489532	317292	476769	111763	498901	358511	692016	199363	209872	111894	482383	232520	148842	462921	177528	292859	407619	108506	148274	519036	404981	173144	259951	411516	90160.3	108114	104942	313712	466328	214845	374789	546029	497710	461190	313507	467854
P15209	NTRK2_MOUSE	Ntrk2	BDNF/NT-3 growth factors receptor	699197	625762	714210	694418	722982	669789	718175	697752	712412	696269	721126	750056	770191	775008	741558	702832	728453	716002	709326	695121	782315	717388	740609	821563	688125	682473	655829	732046	671838	709716	776146	730634	814687	756228	755430	758286	636502	719186	756431	718640	685815	684915	700248	742629	694774	671097
P15327	PMGE_MOUSE	Bpgm	Bisphosphoglycerate mutase	249050	420694	250152	242736	211516	303480	234748	237503	293863	230761	252914	372076	250612	306277	252989	233889	503315	213074	242871	313552	342957	290815	328664	237956	312642	177403	234813	262947	211639	417631	209855	337105	482376	184434	296424	432254	291175	286785	253963	253855	246481	293052	274202	222677	235025	209575
P15331	PERI_MOUSE	Prph	Peripherin	953048	815214	827171	962744	895409	906620	905584	780039	897137	913451	817743	832040	926425	902650	765486	789489	782124	828453	762747	117638	1.14291e+06	824173	854690	949530	823660	982591	967659	1.01193e+06	743460	887066	919037	900273	767580	854842	764724	811451	829475	906833	1.01589e+06	795278	883019	876006	868869	854757	1.03821e+06	890207
P15379	CD44_MOUSE	Cd44	CD44 antigen	41022.9	39204	28544.3	40021.4	37426.8	47789.6	38888.8	43500.9	24343.5	47513.2	24268.2	37257.3	30222	28236	29508.9	25631.2	46449.8	36973.6	46940.6	28448.5	64170	31116.8	27078.8	46153	30943.7	46912.9	74049.9	58395.1	39808.3	29406.5	32334.8	37052.8	26179.9	30820	25103.2	28198.4	54131.8	36635.4	41943.2	40049.6	47324.2	44241.9	75192.6	34221.1	47589.8	63851.5
P15388	KCNC1_MOUSE	Kcnc1	Potassium voltage-gated channel subfamily C member 1	110817	86282	128898	118195	125984	112777	139452	95363.6	141127	123159	150632	182640	79812.6	108786	124937	155125	180383	102580	94652.4	134116	126880	110126	112380	93209.7	150677	146369	149990	121457	93948.2	70995.7	110443	129856	133936	141247	147706	117707	136096	126982	114567	163984	102309	114768	124716	133312	162772	99453.8
P15508	SPTB1_MOUSE	Sptb	Spectrin beta chain, erythrocytic	7.26042e+06	8070482	7473639	7.97961e+06	6663037	6926873	7546217	7170291	7422013	7909434	6.9153e+06	7.70823e+06	6582588	7832374	6.92607e+06	7859324	7.903e+06	6991839	7147684	7197405	7.32479e+06	7188832	8026341	8394295	7458767	6547277	6.2828e+06	7151729	6.90966e+06	7.47762e+06	6687150	7748925	7.54974e+06	7.40987e+06	7081611	7863166	7878259	7382102	8424417	7.59359e+06	7165562	7577797	6.84612e+06	7099646	6.39472e+06	6730364
P15532	NDKA_MOUSE	Nme1	Nucleoside diphosphate kinase A	6498566	5.61701e+06	5831397	5855532	6.09781e+06	6289544	6.25577e+06	5899646	5780130	6.15251e+06	5616087	6016500	5.71902e+06	6.21225e+06	5.45601e+06	5532344	5.62935e+06	5.92051e+06	5954762	6027004	6.681e+06	5758586	5.91419e+06	6044514	6370012	6366407	7021660	6.46499e+06	5288576	6383049	5779291	6199965	6089852	5.9605e+06	5.64068e+06	5.90634e+06	6.09832e+06	5830234	6362646	5643177	5.89871e+06	6.1924e+06	6139958	5.88609e+06	6.36565e+06	6797691
P15626	GSTM2_MOUSE	Gstm2	Glutathione S-transferase Mu 2	139968	146901	203642	156659	124251	152643	157273	107349	217108	166065	161506	198703	174843	186907	133993	165442	143596	349304	106563	155855	111006	219856	160997	151485	131144	133883	111900	102135	155752	237261	246217	206378	153507	136961	127211	97039.1	112489	159805	96983.2	191597	159093	191509	214182	113954	137606	139766
P15864	H12_MOUSE	Hist1h1c	Histone H1.2	823838	451722	478641	327650	318925	359426	381505	603088	420874	382308	298047	303178	300310	317815	265349	329532	342524	303028	392544	326168	465041	424079	348202	471992	405032	318733	383181	324065	1.34643e+06	519034	290176	325844	295063	295864	318066	323711	311425	449103	521008	307892	408858	325355	466521	311835	444072	322814
P15947	KLK1_MOUSE	Klk1	Kallikrein-1	17751.6	33855.1	2294.64	10963.8	15927.7	11325.3	57379.2	23234.8	3009	41898.8	30037.6	32888.6	14623.2	14416.9	8615.75	5177.37	9262.35	56533.8	57159.2	29563.6	19788.3	5388.41	30577.8	31088.9	8866.69	20801.7	28239.2	25009.8	37721.4	3474.5	30651.1	12018.2	26178.6	7518.75	18875.8	4664.79	58393.9	20105.3	17143.2	20009.4	15292.2	11546.6	36367.2	10049.6	8506.85	4154.09
P15948	K1B22_MOUSE	Klk1b22	Kallikrein 1-related peptidase b22	20200.2	50316.1	62122.9	68852.7	75731.6	84966.2	62913.1	82718.2	66471.9	79874.5	69004.2	64051.2	52250.4	23572.1	66993.7	59051	73978.3	72647	81022.1	68367.6	92746.1	55497.5	64744.4	69318.6	67234.2	90832	98480.6	86896.6	80352	26660.8	50841.1	59910.2	136961	58605.9	81062.3	76601.5	82173.4	71692.3	255313	52385	49043.9	60410.2	69913	63266.6	82260.7	89774.4
P15949	K1KB9_MOUSE	Klk1b9	Kallikrein 1-related peptidase b9	20338.1	41112.2	4501.45	4330.5	73006.1	57420.5	6747.16	6635.23	8319.99	57231	34718.9	2703.63	58631.9	77917.5	14497.5	72968.7	6384.93	51818.1	11288.2	8014.65	184746	13192.9	65420.2	58248.7	71518.1	14514.2	16658.7	17889.8	80830.2	57040.9	78572.9	44202.8	975672	78772.6	85222.7	15052.7	15586.6	9569.76	1.26982e+06	62099	1933.78	61178.9	59402.6	10610.8	79190.3	72529
P16014	SCG1_MOUSE	Chgb	Secretogranin-1	423551	383447	701463	446240	477739	805313	644457	350890	352832	483479	1084312	414661	336420	3.7098e+06	338711	383417	404941	695791	360094	381401	530084	368017	722046	454235	425326	542052	3.93924e+06	812865	4726349	342542	355536	389210	4.3398e+06	402228	383335	482541	334228	367907	752770	406866	789083	801700	780740	4307100	4936967	4332213
P16015	CAH3_MOUSE	Ca3	Carbonic anhydrase 3	47162.2	35647.1	41838.5	33471.6	31085.4	49889.7	55417.9	40139.4	44227.5	33040.1	53712.7	52825.8	40964	44987.4	36079.7	40922.6	53331	60772.2	55358.6	31560.8	57213.5	55337.6	38570.2	62970.1	26003.2	34294.4	53929.3	31180.6	53221.9	99198.7	53362.4	38152	38840.7	44711.2	44145.7	77051.4	65338.5	48257.7	46800.8	13245.5	46195	52030.6	54999.5	71789.5	44461.5	41099.9
P16045	LEG1_MOUSE	Lgals1	Galectin-1	488402	425841	480594	490984	468476	487414	530219	449492	444714	528550	423468	470088	461136	457350	411396	453043	444941	413448	501266	403446	450176	428054	431699	483198	438024	401672	516908	468691	468634	459316	436483	424841	548058	444526	395751	464958	473656	416523	426061	414986	399247	470954	505306	401375	485496	465921
P16054	KPCE_MOUSE	Prkce	Protein kinase C epsilon type	2.50368e+06	2.23341e+06	2.3101e+06	2.57452e+06	2.50356e+06	2.66964e+06	2.54885e+06	2.03929e+06	2.20926e+06	2.42229e+06	2.00647e+06	2.44186e+06	2.45263e+06	2.29819e+06	2.27044e+06	2.50214e+06	2.15021e+06	2.27691e+06	1.98665e+06	2.27342e+06	2885158	2.39153e+06	2363459	2.29538e+06	2.22938e+06	2.60724e+06	2.97549e+06	2.69124e+06	2.26475e+06	2.33731e+06	2.5092e+06	2.56835e+06	2.4372e+06	2404924	2.1366e+06	2.33437e+06	2.06645e+06	2.30022e+06	2138515	2.39226e+06	2.34792e+06	2.45403e+06	2.66176e+06	2.33843e+06	2.64794e+06	2.9129e+06
P16125	LDHB_MOUSE	Ldhb	L-lactate dehydrogenase B chain	49885320	52691720	51897872	53316560	44481996	46093788	46886864	55019240	53480532	44466788	56503092	51105764	51144176	52846216	46552820	51804876	50826752	53760040	52270404	53362332	46862112	48279036	51039108	49527184	48922572	42032856	38191260	43105080	49267828	46355216	47065516	50884124	45703756	51967160	52510448	50540116	50913136	51249308	53531248	55596196	53932484	49916296	42738568	55032024	46180112	43186364
P16254	SRP14_MOUSE	Srp14	Signal recognition particle 14 kDa protein	193965	148859	146626	152597	136301	145062	138381	158726	189257	156458	161820	125751	131065	131020	133921	153558	137531	161368	147254	136862	159169	136563	140711	136943	142464	134038	145584	148036	140527	151367	123114	137571	185328	128486	124842	136912	128522	137837	177701	130856	135349	145691	156152	164040	167868	180353
P16283	B3A3_MOUSE	Slc4a3	Anion exchange protein 3	99163.9	119015	131565	133911	130786	114865	109128	121707	113048	124104	117660	137007	116363	129312	126887	124009	118946	105337	131038	128019	114323	122424	141885	115523	117498	115928	125644	120316	112847	104914	118454	121643	136111	121989	110027	115477	130510	124127	114130	89108.6	119154	119622	135870	116094	109377	136232
P16330	CN37_MOUSE	Cnp	2',3'-cyclic-nucleotide 3'-phosphodiesterase	66251068	124551768	55342776	83636992	65922896	46731308	48140324	71056792	101637200	83780816	70995608	55160560	60106768	40943088	68284208	111237120	71956448	59456204	52503940	76632360	59971360	97086368	88992320	61995968	82036480	49916064	29286256	47743828	63115704	74624880	52407324	51739672	60061764	53433320	58550972	76786280	62276352	55198772	57124660	75541976	73789264	66107048	71636712	82547032	43651780	61290548
P16332	MUTA_MOUSE	Mut	Methylmalonyl-CoA mutase, mitochondrial	1.29678e+06	1433871	1.519e+06	1.42593e+06	1.54644e+06	1483557	1408062	1.31485e+06	1.39745e+06	1432799	1.41018e+06	1.47015e+06	1325743	1.40538e+06	1422605	1.48779e+06	1.45887e+06	1.30654e+06	1.30781e+06	1.5079e+06	1334166	1.31207e+06	1.54974e+06	1.49505e+06	1.44121e+06	1.34027e+06	1.4062e+06	1.4134e+06	1.32049e+06	1.66131e+06	1.2319e+06	1.58919e+06	1.58644e+06	1410417	1.65964e+06	1.62409e+06	1.64636e+06	1.47191e+06	1.5082e+06	1.30987e+06	1.34043e+06	1.62727e+06	1.54859e+06	1.52357e+06	1.23367e+06	1.45573e+06
P16388	KCNA1_MOUSE	Kcna1	Potassium voltage-gated channel subfamily A member 1	1.29463e+06	1.2413e+06	1.15603e+06	1.1169e+06	1.01532e+06	860171	1.11639e+06	1.12911e+06	1.36007e+06	1.19785e+06	1.33613e+06	1.07826e+06	1.1017e+06	1.20718e+06	1.12852e+06	1.07459e+06	1.33277e+06	1.12601e+06	1.18594e+06	1.03495e+06	753913	1.10702e+06	1.01469e+06	1.02237e+06	1.1357e+06	783343	732217	753045	1.07413e+06	1.21475e+06	1016142	900729	1.15741e+06	1.07e+06	1.13769e+06	1.10464e+06	1.05017e+06	1.15515e+06	1139327	1.36802e+06	1.28817e+06	1.23037e+06	907899	1.19156e+06	945490	851955
P16406	AMPE_MOUSE	Enpep	Glutamyl aminopeptidase	358118	268624	176643	301210	81382.4	334683	338318	286156	270254	119118	256075	280489	311514	161961	215450	90121.6	117901	235486	269958	284837	342215	297831	306834	299032	132103	344806	242956	102279	97633.8	313206	130214	114492	319444	130603	271300	161810	246817	192078	382315	282160	178463	87614.2	137378	270670	344627	118089
P16460	ASSY_MOUSE	Ass1	Argininosuccinate synthase	1.23416e+06	1.34214e+06	1.06586e+06	1462035	1.29439e+06	1539160	1603301	1.29158e+06	1.25751e+06	1.34545e+06	1.26424e+06	1.34816e+06	1265997	956500	1.21589e+06	1.48069e+06	1.20044e+06	1.1584e+06	1.19936e+06	1.38542e+06	2.05518e+06	1.32746e+06	1.40186e+06	1.23927e+06	1.3605e+06	1.51012e+06	1.56434e+06	1623622	1.2926e+06	1.25165e+06	1206768	1.45926e+06	1312820	1118143	1.2309e+06	1497739	1.40793e+06	1.04166e+06	1.05214e+06	1.01794e+06	1.11281e+06	1.28417e+06	1.45482e+06	1.24735e+06	1.34887e+06	1.38487e+06
P16546	SPTN1_MOUSE	Sptan1	Spectrin alpha chain, non-erythrocytic 1	186023568	178838896	178592992	179411008	170460448	173881552	187959424	176109792	178688688	179390672	180323808	170891312	163811152	177998144	156328976	159546448	178038976	175210160	172849984	162463168	190130224	170346352	171813424	178845920	176522480	173914304	168450816	168771536	166183600	181686320	169715552	161462768	169605872	172312496	174170608	176569376	173469424	170156240	194910592	183624304	180012816	174919456	175596352	173161856	184977856	174538048
P16627	HS71L_MOUSE	Hspa1l	Heat shock 70 kDa protein 1-like	3.41425e+06	3.2608e+06	137203	135351	128525	116993	285291	79747.9	101106	136225	120741	159785	661406	104855	132475	150876	118497	134643	136422	94028.9	2.97211e+06	165443	127453	303197	121129	143727	120182	92498	126397	140723	121459	146574	128506	130923	152515	88113	94246.5	131916	140588	347093	146996	117344	139649	132540	166435	133936
P16675	PPGB_MOUSE	Ctsa	Lysosomal protective protein	160188	156333	136220	148992	151739	140930	133947	151093	141518	152415	143408	195899	139800	190349	138742	166900	167591	142861	172378	178452	162877	143150	162334	138519	160188	139958	174053	153341	174615	151128	163472	169055	187001	162731	145702	202510	162065	161672	155571	168004	194321	138347	159320	157728	163686	133526
P16858	G3P_MOUSE	Gapdh	Glyceraldehyde-3-phosphate dehydrogenase	262619072	242631888	233833648	240392160	240579024	243932800	249158464	230889936	250526064	236744256	230223296	228944832	242304320	242445536	222130384	230863552	238078896	234012112	236325136	252974896	287638528	251121936	237261952	246554672	244385472	245540432	252113968	239958912	239979776	261044032	227139008	249069248	236557744	236029248	224057712	248147312	222895616	241879648	263089536	239795248	240854672	232112688	249118272	228660320	265404032	248885408
P16951	ATF2_MOUSE	Atf2	Cyclic AMP-dependent transcription factor ATF-2	56146.3	117369	92000.5	80826.3	60566	70607.3	55410.8	93890.3	78330.1	89893.9	57357	119363	118729	95164.3	91804.6	80903.1	77207.4	76276.2	66875.4	77082.8	64902.7	94347.4	97377.4	175742	62319	63570.1	59654.1	73478.3	87685.9	112188	98464.4	102602	51674.7	64787	62465.3	72246	48635.2	86798.1	78242.2	67280.9	98965.4	112466	57151	50684.1	71849.8	86206.3
P17047	LAMP2_MOUSE	Lamp2	Lysosome-associated membrane glycoprotein 2	237707	215952	218307	242341	229710	232625	231061	262245	216204	231138	242784	198198	206775	217824	197948	221131	231215	232861	253382	221850	236890	211900	207660	233780	226701	228454	240381	242770	224737	226154	196021	215972	206217	208119	214358	236347	242483	237393	252155	207880	202612	212223	228477	229689	249991	255823
P17095	HMGA1_MOUSE	Hmga1	High mobility group protein HMG-I/HMG-Y	489486	524637	488780	609910	525006	445075	478618	661842	597943	465479	529141	483832	509809	417947	515953	595358	557426	498557	562769	508762	646318	522157	549123	609644	640409	518873	483438	683359	358970	381776	461704	558948	432913	465509	519688	587007	487278	598210	624126	488393	544709	517747	552541	658400	497679	548453
P17156	HSP72_MOUSE	Hspa2	Heat shock-related 70 kDa protein 2	85072416	79591952	80004600	85543376	79164888	80607192	88815664	85127480	80806576	84359296	88114320	78433256	78735856	86078144	74582048	74219864	80169056	84000264	80996480	85770144	88835904	77435464	78537008	83384288	81550392	83893592	83856576	79584936	80830152	83105848	78348472	82158584	81302112	80182344	78201408	84911592	81750808	81393936	96135112	81320456	79339920	81388768	77945536	83757496	90256624	83637312
P17182	ENOA_MOUSE	Eno1	Alpha-enolase	141354160	133920928	133347328	139359024	134645104	145973792	149743488	140637280	140089040	143953184	135328560	133104808	132199608	131218864	126561136	131703856	132355680	134513072	136167424	139500240	169633104	139667264	135887488	146823648	150852768	145766736	149660480	148071344	139051552	147146816	134591552	149913440	137833264	139004112	135655008	144715056	147354928	143834368	156644464	128861816	132992336	129541008	144815216	136385216	153174800	140497360
P17183	ENOG_MOUSE	Eno2	Gamma-enolase	103148264	96544624	94106064	99169144	92909064	99636336	100895248	99553616	98775992	101826144	100967656	78907120	91296568	101448896	95062736	96615024	103272496	99098816	106051608	111425640	106033544	97199648	97928416	105465248	109836416	98859096	103110608	98842952	97840400	104839128	93359160	104893520	95300640	92168312	97231664	110861944	108364480	106139064	122787944	88767552	88379856	92297520	98062144	96425112	105474760	102042432
P17225	PTBP1_MOUSE	Ptbp1	Polypyrimidine tract-binding protein 1	65106.3	80819.9	60417.9	62200.5	68283	61659	66760.8	46523.2	137348	89207	76639.1	150159	83431	114471	77316.2	60076.9	65148.9	69729.9	69801.4	84419.7	87970.9	69305.6	79561	75139.1	73451.7	58576.8	66154.3	61223.2	84263.7	86922.8	110652	97967.2	67745.2	64875.9	67638.1	62343.6	74269.1	52232	53312.7	61537.7	65860.1	100892	66000.1	75556.1	67398.1	56501.8
P17426	AP2A1_MOUSE	Ap2a1	AP-2 complex subunit alpha-1	30218460	29037216	30560470	31224092	29962920	29414116	31158132	30812030	30537962	29510076	31654808	32109068	31015410	31611370	29826724	30388540	30774982	31692526	31268068	29424644	33941516	30000004	31515912	32573952	31876182	29591012	27106398	30412168	30084040	30045814	31137334	32131106	31669460	31908420	32942812	32353330	32074308	30896426	34488140	30774992	31379436	29064472	29236320	31968486	31132660	29326402
P17427	AP2A2_MOUSE	Ap2a2	AP-2 complex subunit alpha-2	11701381	11278781	11167829	12597004	12194154	13175076	12487128	11522434	11538617	12836040	11208390	12939605	12074312	11809656	11547801	11711661	11529401	11834893	11847496	11771776	15700472	12269542	12099823	12333374	12699035	13310282	13468371	13413566	12213727	11978102	12389787	12904089	12561468	12297516	13008886	12869153	12362153	12246868	13163476	10883342	12196984	11669800	12813420	11665103	13014736	12276096
P17439	GLCM_MOUSE	Gba	Glucosylceramidase	76745	76397.7	89829.4	69386.8	85686	67313.4	82665.6	89363.2	92553.1	78443.8	77193.3	69153.4	77962.6	79417.1	68910.1	69467	76627.2	83714.5	81826.9	75429.5	64114.4	70931.3	91717	74296.5	68805.5	52095.3	46400.4	82564.1	58447.3	60250.4	76737.3	71173.3	67402.8	76576.8	74681.5	76831.1	91596.6	77740.6	91653.1	69352	78577	58220.5	74765.3	65709.6	51596.8	78963.4
P17563	SBP1_MOUSE	Selenbp1	Selenium-binding protein 1	623856	714969	583478	825516	913690	687948	741692	722725	688087	693470	775587	672732	596359	540440	642849	706825	764568	666983	601243	699380	804052	695052	681093	696422	656655	729888	670713	655736	712540	654493	591460	660296	663240	610125	634322	755717	648871	632239	847810	622617	726289	703290	718043	705508	698186	666058
P17665	COX7C_MOUSE	Cox7c	Cytochrome c oxidase subunit 7C, mitochondrial	4635657	4473178	4421863	4.79336e+06	3982748	4258795	4.34657e+06	4549826	4796422	4.31744e+06	5.02203e+06	5093614	4461159	5085095	3.80882e+06	3.83736e+06	4.96156e+06	4797316	4298879	4413799	4.87287e+06	4.33917e+06	4637425	4408208	4.1302e+06	4069565	3.09927e+06	4.07747e+06	3.77119e+06	4.66161e+06	4567938	4.19072e+06	4.72958e+06	4726352	4.57474e+06	4.53627e+06	4.36675e+06	4748730	4681495	5.08716e+06	4.90054e+06	4.65796e+06	3960603	4581357	4.07938e+06	3.88104e+06
P17710	HXK1_MOUSE	Hk1	Hexokinase-1	83733840	75476176	82602688	79798616	80164784	81443432	88280776	82461800	80587848	84061672	83565736	84322064	81848000	80064160	79841448	81255536	82653936	83070800	81550240	85590512	91243032	80398472	81192608	86024456	84223416	79354312	76772584	81848536	79054928	82672464	80132680	81611608	83877024	81042528	80965648	87209192	85115296	81221312	93917520	79221640	81853320	78109448	80052744	79996344	85857512	79233880
P17742	PPIA_MOUSE	Ppia	Peptidyl-prolyl cis-trans isomerase A	77757040	69315016	78227704	67206776	71210784	75587632	74809016	72076400	71864616	75994104	68289728	65607396	69092984	77109048	67638448	67755896	70944096	68656040	70960376	74275784	84840296	72621536	71897136	79134944	71242360	70272080	73332888	72399944	66199760	87847000	71521080	77744720	67593184	72964216	65682712	71816336	65662264	77915592	85568112	72938648	66481084	69519184	70839560	70478048	80958224	70428608
P17751	TPIS_MOUSE	Tpi1	Triosephosphate isomerase	67781784	62917788	63352980	62787836	63773528	61527560	61526860	59296308	65411980	64709124	59512432	63557420	57626428	60886812	54585620	54483432	60006608	62803744	58650916	62322992	70517312	61306536	65384920	64308588	65093924	62136212	62367868	63295992	58906440	70301240	60449416	62757448	63936124	61466128	59773636	62338096	56881964	60772224	69697704	61533264	63206852	60775604	63596480	61821736	66878556	58724172
P17809	GTR1_MOUSE	Slc2a1	Solute carrier family 2, facilitated glucose transporter member 1	1.49737e+06	1.43956e+06	1.54692e+06	1.64712e+06	1.43901e+06	1.40143e+06	1.42533e+06	1.54053e+06	1.37499e+06	1511964	1.39602e+06	1.60072e+06	1.51845e+06	1.46517e+06	1458319	1268845	1.44816e+06	1558757	1.53899e+06	1.4039e+06	1.64875e+06	1506320	1.58516e+06	1.47986e+06	1.49411e+06	1251138	1.29244e+06	1.37114e+06	1.30965e+06	1.45672e+06	1.3474e+06	1.31448e+06	1.56222e+06	1627119	1.55708e+06	1442897	1.64391e+06	1.69327e+06	1.5957e+06	1.52145e+06	1.45117e+06	1.46918e+06	1.41046e+06	1.94277e+06	1.45465e+06	1.38193e+06
P17879;Q61696	HS71B_MOUSE;HS71A_MOUSE	Hspa1b;Hspa1a	Heat shock 70 kDa protein 1B;Heat shock 70 kDa protein 1A	6.77132e+06	6479274	5641579	6.0546e+06	6.22876e+06	6773399	11057121	5.50671e+06	6.946e+06	5.70603e+06	7019292	6499024	8571022	6.47222e+06	5.2516e+06	8387873	9261041	7144848	5.62117e+06	12813943	12105759	6307202	10699368	11055917	6734522	5.53699e+06	9607839	5968166	9561557	14792327	5879451	5.6552e+06	5.92386e+06	5948102	6.62833e+06	5668342	5093973	6.69424e+06	7.37012e+06	7.66308e+06	5659893	5767976	5.23842e+06	5729319	6643807	5753314
P17897	LYZ1_MOUSE	Lyz1	Lysozyme C-1	144450	55656	74318.4	90102	55174.8	69015.8	124588	90926.9	43053.3	87325.9	80406.9	124657	56887.1	81152.8	69571.3	14817.2	51186.5	56463	49554.4	97221.6	86658.3	66858.8	1775.51	127711	86321.6	70836.6	51827.9	72133.1	59057.3	1950.51	10269.4	14296	82974.4	78239.9	4482.93	64263.1	64316.6	3903.02	93530.2	681.642	2580.81	33344.5	2656.05	92211.1	64830.3	47841.4
P18052	PTPRA_MOUSE	Ptpra	Receptor-type tyrosine-protein phosphatase alpha	928712	893747	797345	1.01135e+06	806591	855274	819820	1.04889e+06	723145	1.13079e+06	729199	845712	840654	782823	750154	876219	854365	776021	785027	782365	1.06498e+06	797883	846314	923741	987758	895268	1.04647e+06	949611	827808	806510	923527	796246	823705	840997	844785	853058	907741	783350	925234	747431	939491	818644	829675	893975	866263	927492
P18242	CATD_MOUSE	Ctsd	Cathepsin D	3.12097e+06	2.80445e+06	2945279	3039131	2.97326e+06	2998476	3.15013e+06	2.80824e+06	2.85881e+06	2976269	3.31577e+06	3.0667e+06	3.02963e+06	3.11668e+06	2.94736e+06	3.03946e+06	3045269	3.106e+06	2.90351e+06	3.27481e+06	3.41456e+06	2821064	2.78511e+06	2.96478e+06	2.93627e+06	2892768	2965492	3063029	2867029	2.91484e+06	2.82773e+06	3.06698e+06	2.94198e+06	3.08305e+06	2.94773e+06	3253848	2797876	3.25028e+06	3.16096e+06	3.05323e+06	2.85518e+06	3.03789e+06	2.77648e+06	3.1193e+06	2.97682e+06	2.98434e+06
P18572	BASI_MOUSE	Bsg	Basigin	3.16435e+06	3616463	3.31654e+06	3.51698e+06	3501632	3122775	3.50264e+06	3576132	3758146	3.67585e+06	3900450	3.21578e+06	3.47767e+06	3.56945e+06	3.36675e+06	3.52167e+06	3802071	3757178	3.52079e+06	3.49588e+06	3.52736e+06	3.47214e+06	3.62543e+06	3.5568e+06	3.52568e+06	3.3243e+06	2576165	3.14974e+06	3.38618e+06	3.51114e+06	3.56152e+06	3609495	3654753	3642578	3.69962e+06	3.73638e+06	3542381	3.82179e+06	4.00891e+06	3689983	3.23665e+06	3.16593e+06	3098750	3.67875e+06	3.07615e+06	3.05589e+06
P18581	CTR2_MOUSE	Slc7a2	Cationic amino acid transporter 2	81195.5	64630.1	94728.3	79346.4	87391.8	122554	87487.9	74970.1	93106	85680.1	71703.8	83219	84492.9	87017	81476.1	74704.9	81412.8	85023.6	90150.9	79441	81895.3	90326.6	76600.4	74126.6	109742	65489.8	67934.3	86635.3	74882.4	84719.9	82467	86340	84435.5	79254.4	70721.2	69881.3	95212.7	89704.9	86188.3	87112	74113	85016	82024.9	76103.2	86963.5	88068.8
P18653	KS6A1_MOUSE	Rps6ka1	Ribosomal protein S6 kinase alpha-1	164065	262520	242796	319711	313382	207316	406289	309017	442632	359557	150083	1.0716e+06	1.0321e+06	285071	244572	438109	316745	205086	800900	236381	257082	321687	487733	165047	233448	741115	458116	375551	211161	1.21673e+06	923173	464267	378663	263866	266709	916183	321910	1.09039e+06	951833	1.11967e+06	353406	180200	228060	255685	849756	314641
P18654	KS6A3_MOUSE	Rps6ka3	Ribosomal protein S6 kinase alpha-3	808062	756353	811260	358595	270996	703386	396362	617758	369300	658780	615902	711462	828068	433162	501650	687546	360103	668753	646438	677346	589112	401936	782630	358729	638670	616759	624697	592411	568046	875086	803028	666080	366677	232089	457462	604838	615408	740900	726965	774705	339281	765918	731172	722147	737510	601395
P18760	COF1_MOUSE	Cfl1	Cofilin-1	31055860	26693284	27485498	27432652	26546456	27024646	28622802	27694882	27066262	27721548	27510372	25139838	25241804	27543732	22851866	24875222	25524984	27326714	27508564	26697304	31061400	24232716	23679272	28494518	26108786	26274538	27845164	26932114	25930550	27492006	25802324	26293164	24162402	25574238	25203580	27940050	27191412	27427504	32014928	26240846	24736160	24740588	26396086	26946960	30223508	28949548
P18826	KPB1_MOUSE	Phka1	Phosphorylase b kinase regulatory subunit alpha, skeletal muscle isoform	978552	954974	600973	582305	581330	333376	551995	761046	658282	775929	533516	514729	559344	585573	731553	876056	816830	581477	500152	371285	790258	859140	596086	739459	681833	280942	696777	421313	443398	870731	547790	532127	810904	750844	912092	574185	652021	801647	581020	722085	603952	926172	659163	803076	630066	315985
P18872	GNAO_MOUSE	Gnao1	Guanine nucleotide-binding protein G(o) subunit alpha	83111488	78347848	81012856	86810392	82387408	87633496	94559200	83827208	84619544	84804016	87397864	79224272	79282512	82872656	77794736	74654264	77983760	85803912	84056712	84667800	101115896	80632960	84112408	90318920	88897760	86567352	82540664	85602488	83863488	81249400	82112320	87086224	81273392	83861920	83906160	92220416	81958128	85180528	101151224	83259952	82777920	81439152	84085800	87654864	91051744	87775152
P19096	FAS_MOUSE	Fasn	Fatty acid synthase	12524715	11281531	11332720	11777339	11344212	11374637	11785580	11303505	11608058	11635038	11912531	11111804	11778883	11956599	11398586	11366596	12163716	11718546	11863973	11543555	13171218	11657884	11724234	11409964	12130461	11732314	11357948	11848565	11641700	12717652	11795087	12463597	11897172	11454960	11863870	12552821	11938277	11732745	12241292	10859669	10487820	11246128	11554612	12489120	11515528	11727810
P19137	LAMA1_MOUSE	Lama1	Laminin subunit alpha-1	786174	450934	483515	469885	419387	410390	402482	384917	457791	488895	735349	633097	675975	644708	427402	363249	496590	676074	351383	230374	325224	491402	323593	914958	401786	646890	440852	426881	383390	336860	451386	364788	410065	439067	453021	421778	481573	547746	535966	774261	974810	500031	277630	431526	467606	299040
P19157	GSTP1_MOUSE	Gstp1	Glutathione S-transferase P 1	9218698	10182554	8730850	10576763	9474878	9969251	9718653	9734198	10882326	10744340	9969621	10237570	8553422	7.17291e+06	8605071	11023786	10214074	9660110	9568306	10596921	13089400	11121572	11095742	10621969	11550396	10360882	10556365	11604093	10304531	10610026	9550413	9300635	9798947	10288370	10359952	11411238	10261837	9913722	10240189	9008123	10100497	9755753	10169269	10401308	9195751	9502419
P19221	THRB_MOUSE	F2	Prothrombin	37129.6	84706.9	72774.7	90113.5	37675.2	74957	83663.8	43479.8	86299.9	88098.4	41489.7	59627.4	44397.6	157915	75400.2	102298	16668.4	67657.2	68929.2	75951.6	55269.3	48382.5	92851.3	55009.8	44838.2	164941	47958.8	75294.1	67122.6	42772.3	47867.6	74888.2	95047.2	73747.5	53069.7	71850.7	35832.6	34506.1	34527.6	39402	49618.1	83295.5	77959.1	51541.3	80855.6	34742.9
P19246	NFH_MOUSE	Nefh	Neurofilament heavy polypeptide	8831348	12004515	7.17601e+06	9294241	7.20296e+06	5.77556e+06	6333843	8.33903e+06	10072985	8898730	9151809	7.10913e+06	6.7827e+06	5798056	7644721	10805863	9522394	7.58074e+06	8706318	8421652	5814058	10230128	9148910	7.36365e+06	9957627	5.54852e+06	2810197	5299013	9964745	9398438	5687977	6.02435e+06	7.50569e+06	6720094	7339078	8820292	7.30377e+06	8166371	7.24547e+06	10094808	8.24377e+06	8850643	7034370	10092173	5.05548e+06	6.90374e+06
P19253	RL13A_MOUSE	Rpl13a	60S ribosomal protein L13a	1.91845e+06	1.91966e+06	1.99654e+06	2.25876e+06	2.16855e+06	2.04987e+06	2.16212e+06	2.53502e+06	1.9715e+06	2.16469e+06	2231001	1.59024e+06	1.86873e+06	2.00939e+06	2.09591e+06	2208483	2.19118e+06	2.16267e+06	2.47483e+06	2.33042e+06	2.3905e+06	1.9155e+06	2.04034e+06	1953710	2.19343e+06	1.98576e+06	2208771	2.3713e+06	2.18764e+06	1.92836e+06	2109814	2.15757e+06	2.19844e+06	2155973	2.03757e+06	2427884	2.40752e+06	2.27564e+06	2.41525e+06	2220901	1.86561e+06	1978544	1.95976e+06	2304434	2.08232e+06	2436826
P19258	MPV17_MOUSE	Mpv17	Protein Mpv17	36609.8	33714.3	41894.6	38510.3	43868.9	38021.7	40832.1	46364.4	40798	40269	44493.5	43656.2	38978.8	38330.9	38441.1	37302.3	47257.3	38224.1	45666.9	36496.2	40114.6	37960.7	43326.9	37811.4	37889.7	35998.4	34809.2	40757.1	36938	38970.5	42136.4	44524	42605.8	40759.8	44815.4	46234.3	41762.9	45788.4	39723.2	35691.2	41078.6	40983.4	40582.9	44960.2	49072.9	38131.4
P19324	SERPH_MOUSE	Serpinh1	Serpin H1	138812	154098	231638	323856	123261	190329	194117	356006	201344	295759	354039	299075	201806	266645	197838	212402	231090	189506	317648	164680	211839	171953	259754	273903	314575	225707	266516	244827	216616	106691	107017	270830	110153	188598	204617	320089	301448	141010	223597	182716	305485	341285	246022	330783	247351	345395
P19536	COX5B_MOUSE	Cox5b	Cytochrome c oxidase subunit 5B, mitochondrial	18778988	15899015	17281386	16982598	16921100	16251177	17357048	19571488	16028844	16850416	19422444	16331055	11822778	19278030	14277655	16260087	19341366	18065206	18464002	17786492	16732086	15664961	15166891	17505014	14689479	15062516	14977496	14295679	15743115	17578030	15024461	16275993	16253395	16487718	17321942	17426720	18608444	18266122	19623718	18488054	16175088	16486086	15324222	17245756	16397535	16435100
P19783	COX41_MOUSE	Cox4i1	Cytochrome c oxidase subunit 4 isoform 1, mitochondrial	25041526	22718550	24512164	22800078	21971518	22405832	22980250	23046480	23054846	21718514	23627338	22582618	22726624	26359392	23215814	20882404	23106200	23285032	23010882	25396252	22226574	21901330	21932380	22209226	21344656	19877858	19275308	19623220	20657134	24538934	21844664	22108070	22913912	22497304	22586844	21705194	22899880	22744016	24200782	25310916	22558192	23376264	21564468	22562126	23021260	20035660
P19785	ESR1_MOUSE	Esr1	Estrogen receptor	14247.6	13190.4	13407.2	13895.7	18628.8	19046.3	11938.5	18070.3	14797.1	16842	17172.5	14884.1	15694.6	12320.7	15792.1	18734.3	13678.2	15919.9	18351.8	13758.7	944.896	77.4128	NA	NA	NA	639.865	296.807	NA	80.2046	1001.63	41.3905	NA	119.719	88.5112	355.243	167.985	209.602	NA	NA	7969.53	15813.6	14052.2	15473.3	18523.8	14768.4	16403.7
P20029	GRP78_MOUSE	Hspa5	78 kDa glucose-regulated protein	15761309	13657763	14685164	15230061	15119921	15364627	16439059	14788315	13979099	15331128	17362476	15020670	14527214	15905283	13816854	13519394	14443532	15773940	15418105	16240914	16218526	13565997	13482112	14444365	14623472	15579180	16183558	15441594	14319734	14623461	14529535	15041792	14216547	14506103	13567476	14919114	14699507	15388608	17909844	14992481	14108101	15660001	14477203	14315440	16276048	16346214
P20060	HEXB_MOUSE	Hexb	Beta-hexosaminidase subunit beta	1.29667e+06	1.46821e+06	1.20454e+06	1164094	1.24561e+06	1.13279e+06	1.30548e+06	1.2763e+06	1.17756e+06	1246509	1.32003e+06	1.46454e+06	1.38474e+06	1.29824e+06	1.51707e+06	1.24449e+06	1.30766e+06	1.23192e+06	1.24077e+06	1.28734e+06	1.33637e+06	1.34904e+06	1.35085e+06	1.28608e+06	1.30431e+06	1147047	1.03376e+06	1.1159e+06	1208984	1.42215e+06	1.2881e+06	1.24018e+06	1.31756e+06	1.30122e+06	1.28551e+06	1.28791e+06	1.32169e+06	1.61478e+06	1.3119e+06	1.44183e+06	1.41833e+06	1.25067e+06	1.18592e+06	1.32774e+06	1.55184e+06	1.21146e+06
P20065	TYB4_MOUSE	Tmsb4x	Thymosin beta-4	46342.1	28389.3	22710.2	71345.8	46880.8	61259.9	66621.7	20348.2	22360	33167.3	26723	33342.5	54452.8	14524.6	49341.1	36322.6	78827.3	56803	32304.8	73200.8	32588.3	43391.8	25456.1	27519	47427	29808.5	48939.8	44127.6	42447.7	31793.4	47822.1	69188.4	39276.2	20176.9	30326.8	85862.2	43882.6	40521.7	47962.5	29490.1	36144.7	49372.3	33696.7	27788.7	30257.6	38899.8
P20108	PRDX3_MOUSE	Prdx3	Thioredoxin-dependent peroxide reductase, mitochondrial	6341917	6.29499e+06	6222945	6598701	6084254	6.51262e+06	6.81597e+06	6737539	6320082	6.84236e+06	7.07003e+06	6175312	6179917	6085120	5.87628e+06	6192377	6.49669e+06	6.50755e+06	6298745	7.10075e+06	6435122	5904671	5942692	6.21074e+06	6.14468e+06	5770249	5.87594e+06	5910890	5816776	5727800	5460293	6.24036e+06	6.10713e+06	5923065	5809905	6713283	6308399	6.24275e+06	7.27449e+06	6.37262e+06	6.29077e+06	6541844	6.38812e+06	6820624	6797888	6494775
P20152	VIME_MOUSE	Vim	Vimentin	9350988	12951702	8443132	10042430	9255728	8541840	8472643	9221881	10521755	10002192	10680025	8502315	8.26312e+06	7.16564e+06	7896095	10397984	9649732	8.26453e+06	7.96179e+06	8665551	8746055	10477313	9063043	9764200	10900702	7.8883e+06	7.42719e+06	8308402	8407636	7944003	7445007	7435203	8580227	7935456	8490744	8707393	9003819	8826249	8637773	10111872	9421351	9298153	9297697	10342799	7.41549e+06	9251771
P20352	TF_MOUSE	F3	Tissue factor	167771	158188	161698	132988	126961	149177	158276	142466	137448	154166	183597	239879	114935	153379	110986	114306	119223	142658	147718	130905	176244	126285	136228	152951	111403	136143	155925	114061	151256	191972	123876	116432	127982	125968	136473	126593	119106	125425	189119	180328	194011	142019	141071	325787	160814	126048
P20357	MTAP2_MOUSE	Map2	Microtubule-associated protein 2	76674176	61232916	68862616	69725704	71325224	77285984	82258264	64759400	63003848	69771912	70447192	73322584	70587568	77539448	63570132	61552392	66798248	73064232	67581632	71129648	86679264	62003516	64325364	68407904	67500896	77755160	86900784	74518808	64673116	68384128	70946752	73855200	63674288	70624128	68666816	70785080	70317208	67627256	76438200	68919440	64438520	72426456	70371128	65054088	83164360	80023672
P20444	KPCA_MOUSE	Prkca	Protein kinase C alpha type	1.82929e+06	2.18257e+06	2.9695e+06	1786381	3.1667e+06	1653182	2.12208e+06	2.24798e+06	1.8233e+06	1.76368e+06	1.74166e+06	1.9891e+06	3.82628e+06	3432984	1.77793e+06	1.98904e+06	2.45923e+06	1.97742e+06	3.59808e+06	2.09327e+06	1.75901e+06	2.02811e+06	1.86809e+06	3.03627e+06	1.6641e+06	2.23923e+06	1.37323e+06	2099013	1.64656e+06	1.73478e+06	1937565	1.92048e+06	1.6914e+06	2.33124e+06	1.78907e+06	3.1398e+06	1.66123e+06	1879439	2933533	2133965	2.5242e+06	2.39487e+06	2119974	3.34161e+06	1.90802e+06	1.85335e+06
P20917	MAG_MOUSE	Mag	Myelin-associated glycoprotein	3.10817e+06	5371615	2.3948e+06	3.91287e+06	2.93767e+06	2.04922e+06	2.21399e+06	3019401	4414985	3.76656e+06	3504178	2.46345e+06	2.64664e+06	1872608	3072879	4889955	3377138	2.79388e+06	2.30524e+06	3.32354e+06	2.41406e+06	3.98427e+06	3.66309e+06	2.5485e+06	3.21666e+06	2112060	1.25509e+06	1975481	2.60827e+06	3.10102e+06	2281265	2.22569e+06	2.67163e+06	2.41805e+06	2.63904e+06	3178074	2.77054e+06	2.51101e+06	2.42926e+06	3.52997e+06	3.45168e+06	3.14363e+06	3.21716e+06	3.55763e+06	1.77182e+06	2.70178e+06
P20918	PLMN_MOUSE	Plg	Plasminogen	58296.3	623782	316682	403313	285520	203186	677164	393534	438868	336616	109888	151260	209750	276009	341585	371617	143627	75977.8	294443	95516.1	116985	336182	401264	375740	438507	267049	213306	257722	286981	112962	278280	231529	449266	228649	393270	121126	374587	267904	334190	67721.8	749499	354412	358156	428350	286640	275761
P21107	TPM3_MOUSE	Tpm3	Tropomyosin alpha-3 chain	11681726	12779839	11925493	12206439	11741511	13198386	13400251	10424561	11358871	11340780	14729094	13602715	12926723	11317112	11080929	11496031	11921026	12280473	10765990	13295095	14398123	11205341	12442114	12770852	12553868	12727852	12371919	12678100	10738479	12177768	12923848	10558733	11314273	11799094	11912353	12022004	11777175	11436815	13048195	12975245	12017932	12454357	11892324	12275645	12503717	11353836
P21126	UBL4A_MOUSE	Ubl4a	Ubiquitin-like protein 4A	601954	538392	563727	549241	522656	645497	698256	579341	580091	598772	610903	533189	666443	563668	501600	660385	519092	533904	525739	581532	581173	567019	558677	632938	592026	576541	580909	581781	517650	628572	657823	542930	659895	558632	553185	669884	566737	754952	769278	515724	534574	521197	671344	752700	607778	539675
P21278	GNA11_MOUSE	Gna11	Guanine nucleotide-binding protein subunit alpha-11	2.01523e+06	1.87884e+06	1.80689e+06	1.92582e+06	1.84143e+06	2.0758e+06	2.17467e+06	1.96635e+06	1.97531e+06	1.94022e+06	1730998	2.02453e+06	1.90024e+06	1.77389e+06	1.79348e+06	1.84133e+06	1.85961e+06	2.04794e+06	2.05348e+06	1.96579e+06	2.43204e+06	1.98344e+06	2.08095e+06	2.06461e+06	1.91974e+06	2.26052e+06	2.2985e+06	2238139	1.99455e+06	2.0864e+06	2.00556e+06	2.18105e+06	1.99479e+06	1.86168e+06	1.85521e+06	2.25179e+06	2.07242e+06	2.00616e+06	2102914	1.80948e+06	1.97788e+06	1.7882e+06	1.89092e+06	1.96397e+06	2.07441e+06	2.23104e+06
P21279	GNAQ_MOUSE	Gnaq	Guanine nucleotide-binding protein G(q) subunit alpha	6944275	6.91969e+06	6843199	8.11362e+06	7.42792e+06	7256002	7950129	7.41238e+06	7.36727e+06	7779681	7.90963e+06	7515621	6760615	7.05953e+06	6.74592e+06	7523012	7.17183e+06	7.50001e+06	7343072	7.22802e+06	9523190	7.34522e+06	7.33487e+06	7836074	7591136	8.06783e+06	7807697	8097979	7.45232e+06	7.04073e+06	7185265	7.37482e+06	7006504	7.37806e+06	7.41566e+06	8090262	7242465	7.19799e+06	8250191	7229699	7610631	7.1498e+06	7279864	7.68091e+06	7.49558e+06	7.79846e+06
P21300	ALD1_MOUSE	Akr1b7	Aldose reductase-related protein 1	262843	254234	238570	319313	351117	331579	387721	461956	355544	312744	388318	345980	331973	401305	320837	311445	301785	346395	399584	271513	266579	290508	262877	338221	327025	328843	301566	321990	314427	236027	237770	333141	275899	335165	313079	354138	332764	390538	286425	255248	317149	294060	299786	367734	320956	333720
P21447	MDR1A_MOUSE	Abcb1a	Multidrug resistance protein 1A	1.2573e+06	1.23687e+06	1.14733e+06	1.13106e+06	1.36116e+06	740238	1.29365e+06	1613123	1.10882e+06	1.01947e+06	1.31648e+06	1.15913e+06	1252598	1.20858e+06	1.08833e+06	1.08829e+06	1.46307e+06	1.28329e+06	800017	1.05537e+06	957014	1.17644e+06	1.26899e+06	1051502	1.43671e+06	863781	911357	936085	880457	1234791	1.15223e+06	1.09045e+06	1.13668e+06	1.09913e+06	1.57719e+06	1.10973e+06	1.3805e+06	1.11948e+06	1.27551e+06	931780	1.00566e+06	1.16559e+06	1.08245e+06	1.29613e+06	853220	1.46436e+06
P21460	CYTC_MOUSE	Cst3	Cystatin-C	1.3707e+06	1332819	1.34559e+06	1.07181e+06	1.00309e+06	1052849	1.13853e+06	868557	1.17255e+06	928286	1.25021e+06	1.17607e+06	1214046	1191079	1.13949e+06	1128194	1220870	1.06432e+06	830516	1.28869e+06	1237466	1.15925e+06	1.12345e+06	1.0527e+06	956201	1.09967e+06	1.01214e+06	942772	1.05164e+06	1.3842e+06	1.18163e+06	1.17659e+06	1.20511e+06	1.07924e+06	1.06472e+06	1.075e+06	979472	889109	993251	1.32127e+06	1.17459e+06	1.13286e+06	1.01689e+06	1.02808e+06	1.04733e+06	1.07579e+06
P21550	ENOB_MOUSE	Eno3	Beta-enolase	7.78055e+06	8506889	7.37316e+06	5331291	6068878	7218067	6490543	5.91826e+06	6.84054e+06	6.98927e+06	5614725	5011590	7469783	3.65397e+06	7378266	5952078	5558513	6845553	6.64084e+06	7.33176e+06	8032160	7273423	6403938	6894827	6.87011e+06	6.65271e+06	8476748	5.5331e+06	6629685	9018504	6425913	7.12096e+06	6.31247e+06	6.46758e+06	5.79948e+06	6527324	5.52858e+06	7.03611e+06	7.65322e+06	5529338	6.09365e+06	6.58739e+06	6.99772e+06	6314196	9262779	6.07451e+06
P21614	VTDB_MOUSE	Gc	Vitamin D-binding protein	275921	383162	532569	407981	407672	400265	511693	404080	606653	417150	329741	317378	466153	168587	552042	342063	550179	407751	445981	441493	270480	234700	437666	565154	460600	318333	447906	389660	105210	297231	493170	623065	587774	454631	569980	602466	425259	164942	532560	146024	171388	140700	436511	438679	432133	342668
P21619	LMNB2_MOUSE	Lmnb2	Lamin-B2	3.2261e+06	3.83971e+06	3.30671e+06	3.39636e+06	3186366	3.11746e+06	3.41011e+06	3.45917e+06	3.54776e+06	3.35004e+06	3.55372e+06	3.18424e+06	2.84025e+06	2.94911e+06	2.83486e+06	2.87413e+06	2.92898e+06	3078153	3179110	3.2613e+06	3621757	3.38177e+06	3.51638e+06	3.60781e+06	3.45012e+06	3139394	3.05007e+06	3123230	3029623	3.44597e+06	2.83449e+06	2.97817e+06	3.26083e+06	3.13232e+06	3.13942e+06	3.32158e+06	2.9858e+06	3.30268e+06	4195269	3.25429e+06	3.40029e+06	2879055	3.36742e+06	3.48596e+06	3.22266e+06	2578267
P21661	NEC2_MOUSE	Pcsk2	Neuroendocrine convertase 2	174218	311137	171030	335051	189524	194559	162687	141517	200946	299939	145660	205442	180440	187219	198267	166828	153714	183295	159939	173295	370375	191156	188644	190675	178185	206430	187541	191720	191051	200891	235950	207774	191588	243254	368174	215681	285392	204378	176754	152468	305895	196020	168334	184365	199636	170720
P21836	ACES_MOUSE	Ache	Acetylcholinesterase	122075	124882	109057	82876.7	79606.3	87566	98226.3	82556.7	78857.7	85908.6	79204.4	96932.7	67684.3	73148.1	125717	107533	62577.3	116212	70993.7	142024	74340.2	138313	79339.6	97896.2	83265.9	109642	161393	109021	101808	91914.6	86544.1	120088	87005.3	145008	65067.5	89749.8	101232	106818	73608.7	149855	72510.2	112946	98939	293182	129522	119530
P21981	TGM2_MOUSE	Tgm2	Protein-glutamine gamma-glutamyltransferase 2	369095	394048	350160	375363	457328	455841	564704	373024	369220	701544	658272	337906	321811	420275	349243	305170	537836	542026	391321	483602	594330	411222	340927	476886	512281	357615	396483	375068	439562	365621	380226	320842	406428	337116	399451	519172	399669	403350	476599	393456	365587	352873	305291	365470	431202	383511
P21995	EMB_MOUSE	Emb	Embigin	297728	243630	239047	262130	238500	259786	243221	249017	292626	284690	248412	248174	272674	292600	269340	257582	247446	247261	244072	228558	298668	256660	227761	270545	252217	219340	202238	226272	230150	237373	247784	237697	262221	243139	217883	186208	238448	257749	270366	284927	275414	273244	289600	271857	229106	211232
P22005	PENK_MOUSE	Penk	Proenkephalin-A	85730.8	64757.3	46885	95633.5	86184.5	124971	120646	118782	71809.5	110027	69324.5	120202	72291.7	72416.2	68191	62982.5	70029.8	67481	47890.7	202269	148348	41784.4	47564.9	68714.8	73619	127524	180538	138695	83383.2	23044	60609.1	103784	50699.6	49275.1	60330.9	74167	79209.1	101340	75635.5	102783	102163	105884	80867.5	186632	131025	152856
P22315	HEMH_MOUSE	Fech	Ferrochelatase, mitochondrial	1.39933e+06	1.28253e+06	1.38721e+06	1.30138e+06	1.37008e+06	1.36387e+06	1.22263e+06	1.53454e+06	1.36991e+06	1.33622e+06	1.38869e+06	1.32705e+06	1.25887e+06	1.39299e+06	1.38135e+06	1.31394e+06	1.41767e+06	1.46572e+06	1.67219e+06	1668022	1.40596e+06	1.45542e+06	1.34176e+06	1.38624e+06	1.43109e+06	1.44204e+06	1.29124e+06	1.45222e+06	1.4422e+06	1.49644e+06	1385829	1474502	1.5212e+06	1388639	1.45211e+06	1.61488e+06	1.49297e+06	1.49215e+06	1.55726e+06	1.34681e+06	1.35754e+06	1.33342e+06	1357662	1.3013e+06	1.32725e+06	1.47075e+06
P22437	PGH1_MOUSE	Ptgs1	Prostaglandin G/H synthase 1	44781.9	25937.6	70642.1	22707.5	27052.5	34448.6	47140.4	18048.6	23440.5	21852.2	35082.3	108459	34097	46375.4	79985.8	30341.1	22022.7	48905.2	23376.5	21982.1	34761.2	25296.4	68603	33388.1	21176.4	43594.7	31503.9	43457.8	29100.7	42285.2	35175.3	35794.3	35574.6	16858.3	37976.1	40878.1	55303.7	32924.4	52127.5	26789.6	29755.8	71343.1	31047	22411.1	26599	31949.4
P22599	A1AT2_MOUSE	Serpina1b	Alpha-1-antitrypsin 1-2	339137	779512	235559	264942	368762	220923	307938	368553	346980	345940	271170	502194	249303	281866	299553	235422	497419	226425	439345	235182	413011	384737	236738	359436	365563	190828	306734	280745	247272	598246	206191	265587	565431	157498	448287	599807	408056	270845	320972	274882	277798	334580	420803	329160	270390	295640
P22682	CBL_MOUSE	Cbl	E3 ubiquitin-protein ligase CBL	136804	116104	130999	110776	132210	136428	140671	137404	411089	130318	102080	113083	121867	126821	116555	104538	121426	112793	105182	431244	296756	124550	112782	134782	111895	137974	158496	129992	127122	110189	108806	123557	122081	367524	115925	116570	124776	122422	133186	334161	104529	141497	142536	130050	166945	158491
P22723	GBRG2_MOUSE	Gabrg2	Gamma-aminobutyric acid receptor subunit gamma-2	591224	611427	722544	622698	739150	568519	651662	561917	678430	479233	612819	682705	626779	625699	616187	607354	585202	646674	592401	557737	603874	665311	679945	592544	672581	558789	527708	484139	570876	644298	671187	681693	747758	735520	607174	614674	542464	595066	604459	684408	667421	652210	630923	720450	474744	489538
P22892	AP1G1_MOUSE	Ap1g1	AP-1 complex subunit gamma-1	1.60975e+06	1.45502e+06	1.67475e+06	1.58167e+06	1.59596e+06	1.59082e+06	1.79521e+06	1.90752e+06	1.5615e+06	1.58904e+06	1.5714e+06	1.64728e+06	1.6029e+06	1.54164e+06	1.75257e+06	1.50794e+06	1.64831e+06	1.83107e+06	1.6564e+06	1.62138e+06	1.70862e+06	1.44939e+06	1.58582e+06	1.49017e+06	1.56562e+06	1.5713e+06	1.50242e+06	1.49389e+06	1.52375e+06	1.30152e+06	1.42113e+06	1.5083e+06	1.57074e+06	1.56161e+06	1.64084e+06	1587174	1617497	1.5864e+06	1.71178e+06	1.68825e+06	1.57687e+06	1.54719e+06	1.64044e+06	1.76855e+06	1.61571e+06	1.80142e+06
P22907	HEM3_MOUSE	Hmbs	Porphobilinogen deaminase	109745	178953	46536.1	49534.7	40003	71224	44919.3	83772.3	49339	55897.1	52220.9	161044	53925.8	54543.5	106173	59124.1	56049.2	53175.2	172188	55979.8	28737.4	123116	38669.9	84962.6	62792.3	49356.7	61894.5	92668.6	54896.9	60499	156400	122711	147498	45162.5	49702.9	93597.3	101635	47951.9	67828.2	155455	133669	42772.1	120927	35675.1	71118.1	79305.8
P22933	GBRD_MOUSE	Gabrd	Gamma-aminobutyric acid receptor subunit delta	69925.2	198754	78597	70442.1	140833	50124.6	70621.9	68196.6	84690.7	186235	100674	76898.6	190381	81487.9	99004.5	82140.8	99450.7	89549.1	88478.6	62971	54826.6	84820.2	87338.3	67682.8	133501	82686.8	75096.6	68240.6	79879.5	191945	95460.2	101105	80485	93143.1	98478.3	83924.5	70290.4	105483	62567.8	88722.5	83662.9	69228.7	85657.1	96579.9	46934.9	149878
P23116	EIF3A_MOUSE	Eif3a	Eukaryotic translation initiation factor 3 subunit A	2728603	2.46198e+06	2.54704e+06	2686879	2534659	2.5958e+06	2.69322e+06	2.60244e+06	2.67459e+06	2.62382e+06	2573768	2.66724e+06	2.63907e+06	2.27267e+06	2.30097e+06	2275815	2.60935e+06	2.80697e+06	2.57739e+06	2.59646e+06	2450653	2.87787e+06	2.76314e+06	2.36394e+06	2.74175e+06	2645527	2.47834e+06	2.51081e+06	2.63499e+06	2.59112e+06	2702439	2.62677e+06	2.71833e+06	2.67054e+06	2.53164e+06	2.83188e+06	2.63015e+06	2.59009e+06	2.71923e+06	2.41213e+06	2.50308e+06	2.62617e+06	2.48686e+06	2.50903e+06	2.79695e+06	2.54297e+06
P23198	CBX3_MOUSE	Cbx3	Chromobox protein homolog 3	439276	444926	475927	384496	397757	410900	369516	395746	435303	435734	341667	454285	391995	458183	392144	398305	385150	347953	455041	362949	420586	656288	438483	468218	412411	393316	439744	485775	377405	455223	399211	370501	422434	396415	421293	386338	394215	432252	432034	677744	435688	384124	384310	433342	399955	364704
P23242	CXA1_MOUSE	Gja1	Gap junction alpha-1 protein	1.49711e+06	1.81405e+06	1.47125e+06	1432621	1.39602e+06	1.42854e+06	1263864	1.23615e+06	1.51153e+06	1.45697e+06	1.36685e+06	1502727	1.31184e+06	1239016	1.32274e+06	1386303	1.23728e+06	1.3535e+06	1.24477e+06	1.13894e+06	1.69758e+06	1.57391e+06	1.50013e+06	1.32637e+06	1.22194e+06	1.32627e+06	1273071	1.46752e+06	1481551	1.37672e+06	1.28938e+06	1207258	1.34286e+06	1.22208e+06	1.34134e+06	1.32179e+06	1.08094e+06	1250239	1.16053e+06	1.58552e+06	1.62336e+06	1.43103e+06	1.5912e+06	1353865	1.21953e+06	1164069
P23492	PNPH_MOUSE	Pnp	Purine nucleoside phosphorylase	734335	798625	717443	719012	653978	736092	968964	678715	661779	645149	966859	694813	683021	691497	661413	603288	857236	668826	691969	620156	867306	587909	668704	683812	743326	639163	542175	607800	653719	749491	596760	644119	749131	700868	751178	730599	653416	629274	772134	760376	705647	694914	664780	757133	794648	596945
P23506	PIMT_MOUSE	Pcmt1	Protein-L-isoaspartate(D-aspartate) O-methyltransferase	5540919	5.14798e+06	5452908	5163526	5277391	5.21543e+06	5.33058e+06	5.77606e+06	5606618	5620090	5632296	5029905	4.87038e+06	5.27635e+06	5324724	5.23456e+06	5400138	5.03212e+06	5.66967e+06	5540550	5915470	5.01538e+06	5103483	5.48665e+06	5.52893e+06	5180698	5428774	5458553	4.98733e+06	5.47159e+06	4.89091e+06	5.27635e+06	5.07168e+06	5347430	5.16741e+06	5528199	5462914	5075271	5.75681e+06	5.2582e+06	5262180	5103245	5403573	5591722	5.76655e+06	5507430
P23818	GRIA1_MOUSE	Gria1	Glutamate receptor 1	1.29688e+06	1.03475e+06	1.32992e+06	1.38533e+06	1.36844e+06	1.41339e+06	1.60737e+06	1.1168e+06	1190508	1.41774e+06	1.10505e+06	1.38552e+06	1.30247e+06	1.45405e+06	1.10345e+06	1.53973e+06	1.13277e+06	1.40909e+06	1.22176e+06	1.09814e+06	1.64326e+06	1.20516e+06	1.22185e+06	1.36356e+06	1.33198e+06	1.62517e+06	1.56689e+06	1.85795e+06	1.17449e+06	1.4264e+06	1.38249e+06	1.36014e+06	1.3508e+06	1.61089e+06	1.29535e+06	1.28886e+06	1.37688e+06	1.34146e+06	1.60838e+06	1.04371e+06	1207491	1.23138e+06	1.548e+06	1169971	1.44126e+06	1.31321e+06
P23819	GRIA2_MOUSE	Gria2	Glutamate receptor 2	6.78639e+06	6728547	7392778	7.27909e+06	6.94464e+06	6870731	7.86625e+06	6.95454e+06	6.90541e+06	7411348	7730582	7.47936e+06	7210162	7.54221e+06	7.39849e+06	6.65053e+06	7.0713e+06	7544336	6752708	6.1518e+06	7715605	6.92782e+06	7.0326e+06	7.18186e+06	7226843	6.89299e+06	6.39898e+06	6.81048e+06	6546788	7068678	7560595	7265000	7313508	7.87463e+06	7906036	7220032	7225269	7.35646e+06	7724283	7155656	7389398	6788304	6845074	7406075	7.14992e+06	6.65362e+06
P23927	CRYAB_MOUSE	Cryab	Alpha-crystallin B chain	747680	1.32768e+06	771363	895634	857647	673357	594514	847426	1087479	1.00168e+06	978501	812286	831517	535216	814704	1216537	948518	716800	621974	907972	735522	1.21978e+06	1.10006e+06	810973	869627	683253	463233	741282	817421	1.02749e+06	724813	716620	770061	706689	834384	1.04856e+06	876671	841317	695834	1.0193e+06	929277	923930	796199	925230	702170	741664
P23953	EST1C_MOUSE	Ces1c	Carboxylesterase 1C	399346	920487	538351	557433	450208	574787	419427	747441	509815	338240	587185	780048	434301	318441	418388	607894	971200	364971	348341	402046	775535	596825	646067	449472	641797	347069	362841	569713	350527	671317	255406	591056	864906	190603	600815	747518	488937	295434	383008	554038	563314	587033	428176	384357	478540	373419
P24270	CATA_MOUSE	Cat	Catalase	943634	1.47603e+06	938674	998147	923214	990563	859509	973475	1.36315e+06	920361	898324	1.4878e+06	924848	907105	863110	819423	1.35023e+06	900015	1.06358e+06	982482	1.0573e+06	1.35617e+06	1.41347e+06	957834	1.00649e+06	966589	960264	1.18628e+06	896836	1.19351e+06	847933	1113215	1.35875e+06	977140	1.31667e+06	1.19796e+06	1.0864e+06	1.05848e+06	933672	993790	1.00075e+06	865528	1.00747e+06	964181	922771	896902
P24288	BCAT1_MOUSE	Bcat1	Branched-chain-amino-acid aminotransferase, cytosolic	1.04569e+06	1.1547e+06	1.10351e+06	1.1641e+06	1.04144e+06	1.05477e+06	1.15827e+06	1205182	1097287	1.10339e+06	1.23118e+06	1.06613e+06	1.04351e+06	1.05705e+06	1092816	1.14277e+06	1.19257e+06	1.15573e+06	1.19509e+06	1.20622e+06	1.06302e+06	1.08206e+06	1.10463e+06	1082023	1.01175e+06	976912	969751	1.04037e+06	995200	1.08451e+06	971062	1.08452e+06	997275	1.14527e+06	1.03189e+06	1.21342e+06	1.14239e+06	1.01828e+06	1.08728e+06	1.15239e+06	1010631	1.19333e+06	1.15024e+06	1159438	1.08345e+06	1.13171e+06
P24369	PPIB_MOUSE	Ppib	Peptidyl-prolyl cis-trans isomerase B	2891535	2749077	2.53329e+06	2.79697e+06	3.70193e+06	2.46781e+06	3265745	3.45261e+06	2911837	3.09998e+06	3.30433e+06	2.73901e+06	3.05485e+06	3292046	3499155	3400199	2.85024e+06	3.25445e+06	3.25379e+06	2560465	3.77997e+06	2.97523e+06	2.09013e+06	3152473	3.70931e+06	3.5079e+06	2.95296e+06	3.1189e+06	2.65393e+06	3.57288e+06	3.46372e+06	3.49224e+06	3.70173e+06	3.13579e+06	3238368	3.15525e+06	3.87082e+06	3.4747e+06	3.02876e+06	2264914	2.02954e+06	3.30747e+06	2.89913e+06	3.9783e+06	3.11743e+06	3618654
P24472	GSTA4_MOUSE	Gsta4	Glutathione S-transferase A4	1674833	1.63386e+06	1.59327e+06	2.03421e+06	1.92105e+06	2184485	1.94645e+06	1744963	1.74103e+06	1.89299e+06	1.7314e+06	1817969	1.65807e+06	1.58877e+06	1.79469e+06	1.83301e+06	1.69368e+06	1.67303e+06	1593201	1.61551e+06	2137312	1.59504e+06	1633126	1.4561e+06	1.51884e+06	2.1709e+06	2.40563e+06	2.37259e+06	1.83877e+06	1.46529e+06	1.65296e+06	1.80778e+06	1.6938e+06	1.65832e+06	1.64633e+06	1697363	1.71023e+06	1.55987e+06	1.5923e+06	1.45605e+06	1.71357e+06	1927230	2.12072e+06	1.65623e+06	1.99693e+06	2.30176e+06
P24527	LKHA4_MOUSE	Lta4h	Leukotriene A-4 hydrolase	2.60967e+06	2.69038e+06	2.6411e+06	2.65841e+06	2606681	2.66731e+06	2.74001e+06	2.9194e+06	2731446	2.5825e+06	2760607	2870296	2.57203e+06	2.61046e+06	2525061	2.63101e+06	2.66552e+06	2.80374e+06	2.69272e+06	2.58404e+06	3.14028e+06	2739876	2.76652e+06	2.71776e+06	2.75773e+06	2.60888e+06	2.73059e+06	2901105	2.60694e+06	2.68385e+06	2.66917e+06	2870509	2.73843e+06	2.74387e+06	2.60766e+06	2.78642e+06	2.71304e+06	2.72158e+06	2.92188e+06	2.77448e+06	2.78846e+06	2688014	2.56913e+06	2746370	2.60225e+06	2768640
P24529	TY3H_MOUSE	Th	Tyrosine 3-monooxygenase	31630.2	28758.3	69415.6	73414.7	35114.2	54149.3	133873	25898.4	33185	145642	22473.5	69244.2	31306.8	45007.4	26207.3	69751.4	42905.7	11807.1	42237.4	337227	29422.3	40125.8	39055.2	27135.8	47430.9	24916.3	117877	61103.5	139647	82551.3	25195.2	71369.1	24796.9	41233.9	30798.9	38352.2	84961.1	28257.5	103693	39218.3	24944.9	45034.8	27994.6	24074.6	25644.8	52873.4
P24547	IMDH2_MOUSE	Impdh2	Inosine-5'-monophosphate dehydrogenase 2	483382	359875	415747	377270	350074	390238	359985	402040	364260	371689	406897	351346	398425	350405	359207	389254	360063	385221	385293	453826	445554	378976	354255	361602	401486	429412	449500	420453	380751	399382	373746	394532	374229	361036	355100	386034	381464	387042	394753	560205	361853	374997	403091	376291	368442	362450
P24549	AL1A1_MOUSE	Aldh1a1	Retinal dehydrogenase 1	824491	916489	759559	811452	697072	708972	814644	817400	707150	675224	895083	823528	731391	894335	688210	1.13795e+06	956282	736710	807085	1.32508e+06	579115	631367	655216	638152	679440	432368	485839	681120	681602	833918	648614	766813	837172	692872	733771	776584	732057	1.00325e+06	838114	1.04827e+06	810486	1.06896e+06	675094	819135	737606	745067
P24638	PPAL_MOUSE	Acp2	Lysosomal acid phosphatase	52740.6	43139.7	59008.2	46755.4	48538.4	45772.8	41454.1	39235.3	61300.8	42832.5	41530.2	59872.8	62636.4	42368.5	67124.6	50560.3	50605.9	56301.9	41224.6	45805.6	55520.1	62230.9	47311	49829.9	44144.4	48066.3	36390.6	39228.8	51247.9	56531.8	55729.8	64905.9	62958.5	47369.8	46188.5	51853.2	42634.3	51888.1	48371	48124.1	49797.6	49636.8	49315.4	51021.3	35864.3	35238.8
P24668	MPRD_MOUSE	M6pr	Cation-dependent mannose-6-phosphate receptor	683366	735127	672931	847710	704607	1.00177e+06	772540	831749	754024	849145	870796	709356	672673	724313	683086	660837	819677	797810	1.0235e+06	1.04574e+06	849235	767219	857332	690326	775909	679084	830533	800708	694982	719331	713086	724957	698193	735848	729345	853523	700258	802308	843909	953177	684113	739864	726464	733461	1.0695e+06	753894
P24788	CD11B_MOUSE	Cdk11b	Cyclin-dependent kinase 11B	229146	467567	254464	302952	252909	1296566	517649	605641	308542	1.1191e+06	627052	268989	261665	316818	720577	625009	713753	798074	350077	433589	1.21836e+06	500170	286101	265311	282136	426254	813312	461855	466319	429647	236108	482248	597259	522173	531022	370694	563465	250498	792997	454426	262610	451178	267584	448426	636005	839336
P25444	RS2_MOUSE	Rps2	40S ribosomal protein S2	2.95037e+06	2.85267e+06	2.98647e+06	3.09352e+06	3220703	3129823	3054230	3.10818e+06	2.97871e+06	3.14645e+06	3.34345e+06	3.32588e+06	3.10713e+06	2.99425e+06	2.91799e+06	3.17417e+06	3.06568e+06	3.17125e+06	3.12292e+06	3.15605e+06	3.33332e+06	2.93164e+06	3.02543e+06	2.87794e+06	3.03408e+06	2.92306e+06	2.85574e+06	3.35678e+06	2992513	2844123	3.12979e+06	3.29482e+06	3078473	3.02105e+06	3044411	3.23714e+06	3.09554e+06	3.16138e+06	3.16322e+06	3.01671e+06	2.86315e+06	3.00889e+06	2.89999e+06	3.20954e+06	3.05888e+06	3.10751e+06
P25976	UBF1_MOUSE	Ubtf	Nucleolar transcription factor 1	889933	825658	906836	1.00784e+06	734454	759239	798357	975998	898075	825040	333955	786533	847221	752274	663676	729496	747055	776784	878726	441416	1.72236e+06	894084	841215	853141	932788	975987	880411	832280	901641	361016	755698	837952	784215	800474	809333	827329	778499	779094	915726	436185	748957	320105	410526	792811	1.02512e+06	922949
P26039	TLN1_MOUSE	Tln1	Talin-1	3.59822e+06	3.57777e+06	3.70612e+06	3581216	2.46101e+06	2.60095e+06	3.09187e+06	3.20311e+06	2552344	2.65386e+06	2.67789e+06	2.68829e+06	3.80552e+06	4.02223e+06	3315369	3.69084e+06	2547814	3482251	2.68668e+06	2825360	4264464	2.71772e+06	2.7178e+06	2819612	3072684	2.66435e+06	3.32615e+06	3.65139e+06	2.80498e+06	2857542	3435419	2.71068e+06	2.5111e+06	3680757	2.88822e+06	3.38533e+06	3.03199e+06	2823215	2.88743e+06	2.64751e+06	3.52052e+06	2.62097e+06	2.71689e+06	2.73682e+06	2.64729e+06	2568425
P26040	EZRI_MOUSE	Ezr	Ezrin	2070529	2.18467e+06	2.13979e+06	2.04598e+06	1944609	1.71153e+06	1.96249e+06	2.10529e+06	2130582	2.03426e+06	2.36151e+06	2.02566e+06	2.11652e+06	2.37876e+06	2.0639e+06	1.85544e+06	2.36819e+06	2.23569e+06	2045317	2.05237e+06	1.83698e+06	2.21856e+06	2087835	2.18067e+06	2.02296e+06	1.68498e+06	1.44688e+06	1.66806e+06	1868408	2389236	2.12504e+06	2.01144e+06	2.09646e+06	2.03498e+06	2.03597e+06	1.96283e+06	1.87452e+06	2.10835e+06	2.19031e+06	2230832	2.37153e+06	2.21447e+06	1.88361e+06	2192819	1.94226e+06	1.70008e+06
P26041	MOES_MOUSE	Msn	Moesin	1.05733e+06	1.07427e+06	1.22346e+06	1.30115e+06	1.29257e+06	1246458	1.22636e+06	1.36341e+06	1.10222e+06	1.27342e+06	1.30512e+06	1.04935e+06	1.03449e+06	1.26107e+06	1218850	1.20366e+06	1.08e+06	1.03658e+06	982896	986818	1.0385e+06	1.01867e+06	1.29169e+06	1.02295e+06	1.26207e+06	1.11129e+06	943695	1.69411e+06	974425	1.3685e+06	1.4414e+06	1.31562e+06	1.01434e+06	1.22606e+06	991527	1.0316e+06	1.00597e+06	1.89393e+06	1.25909e+06	943498	1.49686e+06	1.32791e+06	1.06892e+06	1.27912e+06	1.22896e+06	1.15043e+06
P26043	RADI_MOUSE	Rdx	Radixin	2.85462e+06	3.28429e+06	2883985	3.09403e+06	2.99972e+06	2.85438e+06	2.70615e+06	2.88344e+06	3.16384e+06	3.23769e+06	3.28387e+06	3.23425e+06	2.9566e+06	2.94786e+06	3023071	3014383	3.22378e+06	3.3046e+06	2.82228e+06	3.17567e+06	3219009	3.01114e+06	3.04828e+06	2.91258e+06	3.1907e+06	2.79199e+06	2.34179e+06	2.85551e+06	2.93563e+06	3.27512e+06	3.09039e+06	2.97862e+06	2.98477e+06	3.03091e+06	2.99726e+06	2.96714e+06	3.09875e+06	3.03975e+06	3.1232e+06	3152249	3060880	3.02305e+06	2.9178e+06	3.42116e+06	2706010	2.8258e+06
P26048	GBRA2_MOUSE	Gabra2	Gamma-aminobutyric acid receptor subunit alpha-2	111807	76611.6	89134.3	101774	101417	113700	109147	90686.3	87926.7	92663	81796.2	97406.4	95153.6	92249.8	78162.8	91369.7	79803.7	84034.2	90857.7	94097.7	138133	91986.1	87979.1	101980	93456.9	132144	137131	128151	87267.8	98629.7	95178	111430	92609.6	93066.3	79309.7	87453.7	91642.3	95602.6	102775	82074.2	93142.2	112557	110675	91022.4	131493	120237
P26049	GBRA3_MOUSE	Gabra3	Gamma-aminobutyric acid receptor subunit alpha-3	216273	134424	152538	183205	202436	212218	199165	154665	161033	206267	241682	191062	180837	173899	154995	133510	173958	245785	186599	148329	274013	182388	172785	187686	203975	246900	284783	209449	175009	178739	202598	204449	184288	205505	162556	184490	199110	171924	171326	138886	167110	185414	177073	147902	195814	301288
P26231	CTNA1_MOUSE	Ctnna1	Catenin alpha-1	2.27242e+06	2.30059e+06	2441429	2.48298e+06	2437168	2.28461e+06	2.48445e+06	2.78098e+06	2.29392e+06	2.46366e+06	2.45009e+06	2.2828e+06	2.24175e+06	2.41932e+06	2.04188e+06	2.16135e+06	8540840	2354048	9202668	2.2965e+06	2.61107e+06	2.27149e+06	2.25816e+06	2.45658e+06	2437228	2.22923e+06	2.18377e+06	2.29867e+06	2.46163e+06	2.30929e+06	2.25684e+06	2.22363e+06	2359208	2.40639e+06	2182437	2.35253e+06	2.15208e+06	2.58176e+06	2.64725e+06	2.34334e+06	2229822	2158365	2438122	2565101	2621617	2.6924e+06
P26339	CMGA_MOUSE	Chga	Chromogranin-A	186487	152204	217043	179080	181765	160898	136277	133145	176763	164081	296118	190688	154130	150607	165945	226231	169425	211128	107525	172870	157403	140615	113950	165449	182439	208252	167566	167731	168040	215919	148725	219165	184742	143376	186490	174907	195865	223278	218985	216323	192005	210324	199272	138479	157204	169329
P26350	PTMA_MOUSE	Ptma	Prothymosin alpha	206737	315715	200402	242704	211954	149714	196613	123001	201256	169081	209382	285308	235095	192158	227371	238499	175940	209068	128025	151552	166536	260177	247729	136175	183201	212414	172764	148111	193836	215769	235468	198904	218272	187368	239545	96917.8	120058	114809	155077	146572	285772	216639	193459	177130	154321	131715
P26361	CFTR_MOUSE	Cftr	Cystic fibrosis transmembrane conductance regulator	36043.4	36043.4	43187.1	39857.3	43074.5	45803.2	50360.7	66206.4	39678.9	51397.7	52194.9	27361.8	37759.1	45903	44777.4	39121.2	48665.8	50505	65880.6	56605.6	15064.4	29897.6	42816.4	45738.8	49936.3	57184.5	59489	50634	63124.4	37473.9	39099.4	41282	36715.8	44958.8	44763.4	50429	62518.2	47537.1	53219.8	24897.1	29299	30358.5	48741.3	51172.1	58722.9	65772.5
P26369	U2AF2_MOUSE	U2af2	Splicing factor U2AF 65 kDa subunit	1.15163e+06	1199990	1.03891e+06	1.23161e+06	1.0751e+06	1160846	1.34744e+06	1.21638e+06	1.22095e+06	1.35997e+06	1.40697e+06	1.10279e+06	1.15275e+06	976800	1.03495e+06	1.28515e+06	1.20218e+06	1365162	1.28985e+06	1.45397e+06	1.16764e+06	992709	998407	1.13055e+06	1.35033e+06	1.10176e+06	1.28176e+06	1.22232e+06	1.19875e+06	1.27097e+06	1.0935e+06	1.19804e+06	1.12758e+06	1.20038e+06	1.07915e+06	1.33844e+06	1.30747e+06	1.13813e+06	1.82388e+06	1.06779e+06	1.06416e+06	962710	1.01498e+06	1.50052e+06	1.31158e+06	1.0422e+06
P26443	DHE3_MOUSE	Glud1	Glutamate dehydrogenase 1, mitochondrial	33571328	33151098	31677532	34265132	30556008	33142532	32670324	33700280	33080466	34085200	32320288	32309432	31957906	32862180	32220158	29338634	32142458	33295168	34074500	32029360	36804248	31336928	32916678	33789336	32725654	31874316	32604526	33936408	32014998	34143464	30263832	33753492	31674162	32021926	31294318	33582072	32907184	34266552	37087396	32847636	32278764	33077202	32007302	33545058	34966144	30406808
P26450	P85A_MOUSE	Pik3r1	Phosphatidylinositol 3-kinase regulatory subunit alpha	475730	440252	497360	466809	460938	807886	467109	480573	484909	486337	413047	463433	472919	507813	418931	644463	565473	419382	491515	409304	518847	550282	496622	539894	575126	489306	458636	513267	404999	511017	482334	510450	724628	485957	479182	458805	470996	504180	500124	456085	480051	427716	487103	496876	482050	478626
P26516	PSMD7_MOUSE	Psmd7	26S proteasome non-ATPase regulatory subunit 7	943218	1.28089e+06	1.10836e+06	1.31273e+06	961043	1379175	1.51292e+06	1.28562e+06	955875	1.5426e+06	1.2495e+06	1.19416e+06	1.0635e+06	1.07268e+06	917805	861297	1.6854e+06	1.00721e+06	1.42317e+06	919901	1.12514e+06	1365955	1.01059e+06	1.16602e+06	1.41085e+06	1142684	1.1579e+06	1.17109e+06	1.15809e+06	1.12393e+06	1.07278e+06	1.15641e+06	1030342	1.096e+06	1.23371e+06	1.24192e+06	1.22959e+06	1.19592e+06	1.22584e+06	1.26544e+06	944977	1.01552e+06	979462	1.04617e+06	1.3941e+06	1.04678e+06
P26638	SYSC_MOUSE	Sars	Serine--tRNA ligase, cytoplasmic	3.46888e+06	3700728	3.72362e+06	4.06435e+06	3.51497e+06	3.31605e+06	3.42269e+06	3.32099e+06	3975964	3.6463e+06	3323919	3.78039e+06	3.75392e+06	3954288	3.2629e+06	3.44248e+06	3330673	3.25013e+06	3.10611e+06	3.03446e+06	3.29908e+06	3.74283e+06	3.67977e+06	3.76596e+06	3.21368e+06	2969417	2.76826e+06	2.96028e+06	2.93045e+06	4.27249e+06	3.65376e+06	3719372	3695451	3.65189e+06	3.34029e+06	3079388	3.0926e+06	3.67499e+06	3.13089e+06	3.45249e+06	3.83525e+06	3796883	3.74007e+06	4.06882e+06	3.62774e+06	3229683
P26645	MARCS_MOUSE	Marcks	Myristoylated alanine-rich C-kinase substrate	14389742	13268144	13071096	15005840	16175805	17543872	17964886	13108445	13191008	14437271	13318675	17423610	12956193	12934792	11799339	12580132	11569942	14425942	12166291	12615042	22292500	13945343	15021296	15834989	15845518	18969386	21530326	18638532	13892672	13006185	14720142	15769310	13959080	14984012	14327331	14774478	14628884	14547766	16389919	13663343	14613182	14582779	14309163	13335099	17313048	18163592
P26883	FKB1A_MOUSE	Fkbp1a	Peptidyl-prolyl cis-trans isomerase FKBP1A	8108734	7302640	6.96947e+06	7384823	7.57551e+06	7.34798e+06	7.95339e+06	6841875	7250757	7318192	7221359	7.62848e+06	6.89899e+06	7.78565e+06	6017291	6399384	6495937	7495034	6510739	7561103	9414092	7262040	7593961	8081343	7.70744e+06	7.92292e+06	8.10104e+06	7410809	7.14012e+06	7.74343e+06	7784006	7.45616e+06	7.28107e+06	7.54832e+06	6933408	7.26345e+06	6.99817e+06	7371292	8665573	7.38312e+06	7.45915e+06	7.50273e+06	7.44665e+06	6920230	7.96856e+06	7671037
P27048	RSMB_MOUSE	Snrpb	Small nuclear ribonucleoprotein-associated protein B	654493	605587	586115	555209	412105	471925	546681	445861	820865	562178	540399	511073	399646	788735	782918	616909	402855	553498	381871	458413	859976	786215	415262	375439	594784	445401	357441	499055	542395	574551	800201	432310	371499	600517	411765	513790	573763	545836	429436	376225	822837	421231	395770	391529	378931	541575
P27545	CERS1_MOUSE	Cers1	Ceramide synthase 1	104416	71795.4	80850.5	92975.3	148821	338174	92007	78897.2	108909	118063	444331	75107.9	82112.8	150209	107465	47747.4	98832.6	55243.8	90011.7	287590	182263	108905	139400	123636	58495.7	139087	98558.4	134792	87357	91696.5	94171.8	129377	87970.9	120302	121071	72738	107608	95082.1	358673	93472.3	113670	105892	107308	189337	104314	72114.1
P27546	MAP4_MOUSE	Map4	Microtubule-associated protein 4	3926519	3.98419e+06	3754223	5386248	4815016	3.74981e+06	4449408	3.79258e+06	4.22224e+06	4360765	4.28449e+06	3.57297e+06	4.69588e+06	4156769	3.72936e+06	5.35469e+06	4.08887e+06	5.12483e+06	5215972	4.02312e+06	5155145	3.84344e+06	3847397	4.62969e+06	4.08456e+06	4.80842e+06	4520689	3706932	5.27867e+06	4.34646e+06	3.48851e+06	3.59129e+06	3530852	3.58508e+06	5002030	4.07111e+06	5.24453e+06	5.4066e+06	5354353	5.41221e+06	3985572	3699377	4.98033e+06	4.27293e+06	3.98193e+06	3.87393e+06
P27600	GNA12_MOUSE	Gna12	Guanine nucleotide-binding protein subunit alpha-12	49963.1	62602.7	54628.2	60435.6	54802	61990.7	43595.6	48473.9	53879.7	56180	59253.2	57478.8	47598.2	35273.5	57467.9	65419.4	60285	53344.7	43764.3	47643.3	43934.4	43639.7	58205.7	44013.4	67498.8	56828.3	43169.6	58995.4	52072.1	58236.6	50703.6	70681.3	58169.3	50395.1	46827.6	55773.8	57821.9	60325.5	45338.9	50232.1	53141	54246.7	44615.7	59566.4	61860	42332.4
P27601	GNA13_MOUSE	Gna13	Guanine nucleotide-binding protein subunit alpha-13	1.95411e+06	1.91166e+06	1.85098e+06	2.05306e+06	1.69351e+06	1959596	1.90283e+06	2.01427e+06	1.90146e+06	2018609	1.88632e+06	1.92865e+06	1990773	1806877	1.92254e+06	1.82774e+06	1.93814e+06	1.98448e+06	1.91998e+06	1.9936e+06	2.30343e+06	2.02838e+06	1.89651e+06	1.98635e+06	2.0142e+06	1.92848e+06	1.82319e+06	2.02218e+06	1.68536e+06	2149885	1.96133e+06	1.79506e+06	1.8769e+06	1.85736e+06	2.00922e+06	1.44386e+06	2.03892e+06	1.87888e+06	1.99232e+06	1.84708e+06	2.03194e+06	1.64795e+06	1959137	2.05951e+06	1.9566e+06	1913121
P27612	PLAP_MOUSE	Plaa	Phospholipase A-2-activating protein	1.19117e+06	1.18668e+06	1.09911e+06	1190557	1.22819e+06	1.11721e+06	1.29616e+06	1.11195e+06	1216304	1.22643e+06	1.25011e+06	1.42128e+06	1.20955e+06	1.21716e+06	954467	1.02968e+06	1.05321e+06	1.25164e+06	1.26662e+06	1.15487e+06	1.34843e+06	1.1445e+06	1.12913e+06	1.23252e+06	1.28859e+06	1.14743e+06	1.1409e+06	1476031	1.03226e+06	1.1441e+06	1.1574e+06	1.17239e+06	1.19081e+06	1.14505e+06	1.11956e+06	1.11857e+06	1.12713e+06	1.14491e+06	1.28349e+06	1.22048e+06	1.25749e+06	1.28027e+06	1.12085e+06	1.22152e+06	1.30353e+06	1.27691e+06
P27659	RL3_MOUSE	Rpl3	60S ribosomal protein L3	2.876e+06	2.67005e+06	2839327	3.45244e+06	2.95054e+06	3106352	3.07097e+06	2843702	3.05895e+06	3.22181e+06	3049252	3.22206e+06	3.01967e+06	3.128e+06	2.94535e+06	2.92924e+06	3.12519e+06	3.09977e+06	3.03633e+06	2.95892e+06	3.14333e+06	2.88405e+06	2.89375e+06	2.93473e+06	3.23254e+06	2.99407e+06	2.74291e+06	3.19688e+06	2.86616e+06	3124331	3.0199e+06	3.12241e+06	3.13318e+06	3.0177e+06	2.83761e+06	3.10029e+06	3.07032e+06	3.38062e+06	3102822	3.16534e+06	3.11337e+06	2.99876e+06	3.07025e+06	3364038	3.18512e+06	2.80445e+06
P27661	H2AX_MOUSE	H2afx	Histone H2AX	1.56412e+06	1.72416e+06	1.73408e+06	1.83372e+06	1.56681e+06	1.77299e+06	1.54602e+06	1815133	1.92729e+06	1.92851e+06	1.68826e+06	1.65181e+06	1.58455e+06	1.5275e+06	1.63688e+06	1.69294e+06	2.11085e+06	1.69352e+06	1.84841e+06	1.81127e+06	1997585	1.95263e+06	1.97206e+06	2.05006e+06	1.97558e+06	1.64166e+06	1.44789e+06	1.7407e+06	1.47727e+06	1858649	1.44624e+06	1.92048e+06	1.75063e+06	1.73782e+06	1.8186e+06	1.92452e+06	1.65587e+06	2.06532e+06	2.38807e+06	1.50371e+06	1.60935e+06	1.43972e+06	1.52403e+06	2.06508e+06	1.61773e+06	1.30915e+06
P27671	RGRF1_MOUSE	Rasgrf1	Ras-specific guanine nucleotide-releasing factor 1	603349	717170	679671	677046	589115	591158	600055	549415	647533	629767	492532	617541	620534	645173	582499	583883	718288	569418	618476	576478	840466	734001	722994	673540	640467	694169	919148	757980	611282	784505	1.28698e+06	653170	818104	592754	766654	602486	1.00116e+06	783614	586687	589401	598151	670804	582832	526232	619210	514422
P27773	PDIA3_MOUSE	Pdia3	Protein disulfide-isomerase A3	18195520	16097926	17225164	17528290	16597703	17341962	18470500	17622606	16424580	17019550	18988566	15969334	16084215	17887308	15030709	15403639	16196257	17703454	17887206	17321232	17833280	15030131	15481396	17092134	16350668	16344515	16730010	16573273	15517925	17384118	16167932	16553232	15187112	16272136	15374344	15868029	16216866	17062314	19436196	16547155	16208684	16966976	16483325	16786798	18696994	17688278
P28028	BRAF_MOUSE	Braf	Serine/threonine-protein kinase B-raf	754653	616973	672711	724837	699274	616512	764616	631325	681264	731602	717736	726052	687661	688967	644281	667391	699387	645513	662797	674148	801484	668325	679972	711840	684820	681703	632605	673684	657867	628902	692333	672230	651110	673503	655768	733860	688873	690522	701890	745018	669855	685925	645512	764225	664562	624095
P28184	MT3_MOUSE	Mt3	Metallothionein-3	11152.8	11047	29668.8	60490.9	31477	59307.5	22315.5	58086.1	51214.9	55915	39016.8	45582.5	12606.3	67275.7	43971.8	25446.5	120513	9631.6	5276.3	12341.2	25002.3	39812.6	9492.91	23159.3	7548.4	49474.5	25161.3	6420.27	5797.43	36601.3	41439.7	76045.2	16710.5	19301.3	24656.8	33368.5	4652.09	65057.3	47854.8	13095.5	11047.2	8207.71	7178.64	29252.1	6660.21	16244.2
P28271	ACOC_MOUSE	Aco1	Cytoplasmic aconitate hydratase	1595306	1762675	1.63061e+06	1.76332e+06	1.95593e+06	2.01255e+06	3.07825e+06	2.44683e+06	1.94848e+06	2.0396e+06	2.26611e+06	1.61405e+06	1.75494e+06	1.93769e+06	2.0348e+06	2.02397e+06	2.52107e+06	2022035	2.04435e+06	2.108e+06	1.97938e+06	1.91103e+06	1.52584e+06	1.55431e+06	1.78961e+06	2.02215e+06	2.33358e+06	2.1271e+06	1.99725e+06	1.58937e+06	1.9039e+06	1.98534e+06	1.97337e+06	2.07406e+06	1.92163e+06	2.02482e+06	2588053	1.81273e+06	2.19422e+06	1.60384e+06	1.9179e+06	1.7696e+06	2.00167e+06	2020187	2.37582e+06	2583595
P28352	APEX1_MOUSE	Apex1	DNA-(apurinic or apyrimidinic site) lyase	690364	815802	986530	745245	700607	826227	735169	901250	738025	732700	1.04751e+06	812262	766399	645684	724656	685618	1.0617e+06	764026	867409	907273	817712	762729	888281	820272	801204	790839	795568	913873	806185	712570	697017	800208	692490	768890	968586	997463	882980	743847	988557	704702	741374	670475	856702	758342	821256	761187
P28474	ADHX_MOUSE	Adh5	Alcohol dehydrogenase class-3	2.06195e+06	3132699	1.87923e+06	1.98096e+06	2029813	1.88576e+06	1.85232e+06	2054622	2.21041e+06	2.01687e+06	2.01532e+06	2103720	1.84441e+06	2.68678e+06	1.61416e+06	1.97193e+06	2116931	1967529	1.75187e+06	1.69716e+06	2.37661e+06	1.95563e+06	2.13811e+06	2.00367e+06	1.99624e+06	1.9457e+06	1.75161e+06	2.00371e+06	1.68958e+06	2.69756e+06	1.77927e+06	2.00869e+06	1798425	1.92902e+06	1.85091e+06	1.9692e+06	1.88619e+06	1.91046e+06	3061414	2.2421e+06	2.52913e+06	2033938	1.97418e+06	2.05195e+06	1.97313e+06	2.02038e+06
P28571	SC6A9_MOUSE	Slc6a9	Sodium- and chloride-dependent glycine transporter 1	204911	259702	179154	211429	213613	207061	149674	167528	255838	236915	156245	210092	148412	160503	184095	191322	178347	197532	162452	153071	228344	227818	237142	162968	199087	156214	159541	185847	164765	208348	151293	162637	186992	169411	178854	183903	165394	207067	152928	258932	191075	255586	193608	213730	139144	198846
P28650	PURA1_MOUSE	Adssl1	Adenylosuccinate synthetase isozyme 1	678139	856284	682237	798665	591697	501620	715619	812039	761937	800884	851249	577037	685989	653289	742000	818655	953820	701627	765796	703726	608835	761081	728322	615381	666535	473617	559974	601247	713070	670408	609032	618644	618069	645827	690417	772099	752387	660361	614325	827438	638178	613304	556569	759551	597228	587316
P28651	CAH8_MOUSE	Ca8	Carbonic anhydrase-related protein	93630.2	117417	109012	95927.8	99611.2	65660.9	131931	129642	54275.3	54231.2	149103	111982	100466	128127	66038.3	65384.5	76194.5	90185.5	137128	130002	168262	105226	95573.6	114328	79187.4	119572	86669.5	249486	81746.9	90555	62758.3	111747	103621	110015	61466	88244.7	61139.3	463749	317481	193628	128576	121020	61970.8	67580.7	113937	68789.1
P28652	KCC2B_MOUSE	Camk2b	Calcium/calmodulin-dependent protein kinase type II subunit beta	40758816	37773432	41103600	38280956	42081328	38591184	43578632	36081736	41026588	38781688	40330084	42000716	43617948	42502700	38261716	40777616	39962508	43219624	39911104	40746872	46693704	41862056	40474568	41442560	37599576	37891908	36946608	38836144	38970980	42680708	44183628	43215296	38668708	44169980	42662580	38903668	38656144	39179936	41101964	41693196	40585200	40269620	39407976	38392128	38426492	38774816
P28653	PGS1_MOUSE	Bgn	Biglycan	354960	21909	19986.3	23515.3	416213	201655	29986.2	233178	339450	193281	13193.8	274594	492028	402865	19060.5	270619	340696	241005	461578	286515	297754	325700	285652	337847	29596.4	222290	23505.6	219989	350379	291537	375705	272190	435524	355107	366885	278091	198732	19057.2	17905	510901	15671	415640	22468.7	344834	23407.2	146875
P28656	NP1L1_MOUSE	Nap1l1	Nucleosome assembly protein 1-like 1	2.40334e+06	2.02211e+06	2.26247e+06	1.8815e+06	1.88898e+06	2064257	2.11734e+06	1.88479e+06	2.03032e+06	2.08418e+06	1.95478e+06	1.91205e+06	1.86128e+06	2.10162e+06	1.8243e+06	1682856	2.02413e+06	1.87146e+06	1937174	1.54771e+06	2.28747e+06	1.82435e+06	1.84957e+06	2.04757e+06	1.91565e+06	1.82445e+06	1.99184e+06	1638831	1.74211e+06	2.21411e+06	1.70795e+06	1.71525e+06	1.77539e+06	1.84357e+06	1.75256e+06	1.67508e+06	1.77886e+06	1.8302e+06	2220159	1.9882e+06	2.18198e+06	2072529	1.97309e+06	2.04457e+06	2.15942e+06	1.96292e+06
P28658	ATX10_MOUSE	Atxn10	Ataxin-10	1196571	1.01971e+06	1.23363e+06	1.37303e+06	1.3302e+06	1291278	2.073e+06	1.3237e+06	1.17998e+06	1362864	1.15428e+06	1720875	1.32652e+06	1.2748e+06	1.25225e+06	1.15081e+06	1201455	1.2715e+06	1.29307e+06	1.20752e+06	1.75873e+06	1.21712e+06	1.28738e+06	1.35668e+06	1.3687e+06	1614487	1.86948e+06	1.5275e+06	1.30682e+06	1.14618e+06	1.4161e+06	1.23359e+06	1.2938e+06	1.31399e+06	1.29956e+06	1.42378e+06	1.2594e+06	1143686	1.36065e+06	1.00412e+06	1.26306e+06	1.24572e+06	1.20963e+06	1.1945e+06	1.47644e+06	1.50094e+06
P28659	CELF1_MOUSE	Celf1	CUGBP Elav-like family member 1	170878	203623	247289	190713	257468	274126	196512	215383	227768	289916	183847	152806	169782	225711	184583	196465	244687	227317	225637	326242	198296	195636	173992	291289	171957	215921	177371	234912	254837	224036	171424	165581	215828	168503	150386	189153	227897	166874	240332	181984	168348	131388	165767	255446	211714	143092
P28660	NCKP1_MOUSE	Nckap1	Nck-associated protein 1	9354959	8923849	8992765	10609230	10641755	9678172	10683430	9705846	9743567	9826808	10359524	10623877	9834591	9420593	9205894	10190800	10131896	10411645	9565795	8898495	10758720	9410568	9416059	9931764	9909408	9942098	9055997	10104016	9499647	9138399	13769599	10240162	10024700	10123824	10578845	9908491	10113583	10394647	9955451	9702865	10255570	11774348	9508778	10411496	9939489	10265286
P28661	SEPT4_MOUSE	38231	Septin-4	5969215	7.12425e+06	6979107	7.24989e+06	2.99742e+06	2.98618e+06	6.59201e+06	3.22261e+06	7609600	3.70445e+06	5.71641e+06	7.16168e+06	6.07189e+06	6.73156e+06	3.38937e+06	3.64289e+06	3.58319e+06	3507942	3.1257e+06	3.89951e+06	3.14377e+06	6.7158e+06	6.34412e+06	6633966	4.00713e+06	2800307	1.99142e+06	2.91991e+06	3.1502e+06	5770134	6236346	5039746	5.28984e+06	4.64694e+06	3.55629e+06	4636102	3400779	4.14366e+06	6089243	4774915	9966003	5.1728e+06	4420457	4195958	3988962	2716137
P28663	SNAB_MOUSE	Napb	Beta-soluble NSF attachment protein	8403458	7503226	7.67237e+06	8675082	8707018	8872585	9162878	7764640	7.68474e+06	8486017	8.25199e+06	8937963	7.8699e+06	8149247	7147518	7.34204e+06	7.97027e+06	8.28052e+06	7768352	8117196	10070130	7.67026e+06	7956058	8269909	8.19481e+06	9477721	10098774	9442380	8201923	7.39071e+06	7.61041e+06	8181253	7900580	7.9898e+06	8.24131e+06	8783143	8298855	7956395	9172857	8.24167e+06	8562592	8801381	8738398	8415610	9424222	9722263
P28665	MUG1_MOUSE	Mug1	Murinoglobulin-1	1.19841e+06	3.16418e+06	663867	849509	1.57375e+06	707222	1.36092e+06	874892	1.54599e+06	1.24713e+06	898729	1.99355e+06	750206	763401	665564	572653	1.52729e+06	747309	1.1688e+06	747594	2.0265e+06	1.88446e+06	809600	1.59301e+06	1.91727e+06	614316	1.17502e+06	809041	645229	1.87511e+06	912643	789339	2.66488e+06	796682	1.8357e+06	1.49058e+06	1.39573e+06	1.28086e+06	928626	830889	695019	626346	1.49884e+06	946829	632587	587650
P28667	MRP_MOUSE	Marcksl1	MARCKS-related protein	774536	451677	487281	674179	839337	888060	1.03554e+06	535297	474692	742472	367171	868439	541081	649026	453465	427862	341970	801058	497599	807524	1.30812e+06	632160	658732	707579	637207	1.12921e+06	1.88181e+06	1.60462e+06	674246	644887	839530	891806	575574	859985	610817	707524	733679	737194	908903	368200	568659	750520	775482	465493	1.09868e+06	1.25744e+06
P28738	KIF5C_MOUSE	Kif5c	Kinesin heavy chain isoform 5C	3.45829e+06	3.12401e+06	3.29402e+06	3.34183e+06	3159241	3.31634e+06	3.35479e+06	3.23569e+06	3.10283e+06	3.43087e+06	3257336	3.00839e+06	3.21838e+06	3.37265e+06	3.09995e+06	2.90031e+06	3.24369e+06	3403105	3.40524e+06	3315772	3.65952e+06	3.17051e+06	3.15339e+06	3.32658e+06	3219360	3.40838e+06	3.44887e+06	3.40628e+06	3.29504e+06	3.46762e+06	3.04948e+06	3277513	3.23753e+06	3.19832e+06	3110591	3413108	3.16967e+06	3.49814e+06	3549095	3171924	2888741	3203920	3445685	3.22033e+06	3.59538e+06	3451308
P28740	KIF2A_MOUSE	Kif2a	Kinesin-like protein KIF2A	3.26551e+06	3.03206e+06	3.06365e+06	3.35111e+06	3.10049e+06	3.18025e+06	3289414	3.0266e+06	3.01976e+06	3177959	3129246	3074937	3.0419e+06	3078144	2.89019e+06	2.78307e+06	2.83447e+06	2.88905e+06	2.97064e+06	2.85093e+06	3487175	2941640	2.96739e+06	3017050	2954190	3094875	3.17705e+06	3.13529e+06	2.80604e+06	3022806	2.94673e+06	3.01468e+06	2.93258e+06	2.94691e+06	2.8787e+06	2980468	2.83235e+06	3.0126e+06	3.24729e+06	3.07706e+06	3125869	3.17558e+06	3.32468e+06	3.17527e+06	3468792	3201280
P28741	KIF3A_MOUSE	Kif3a	Kinesin-like protein KIF3A	585051	538061	560281	579357	572990	567420	657230	632265	607729	636702	686838	635890	654169	709787	591575	551483	618069	636745	562732	538126	641000	596048	638612	668495	621080	593306	626537	620819	687450	590531	630960	672799	618787	641532	630185	632777	543750	679468	704415	702541	635876	621364	611521	600309	606453	612965
P28828	PTPRM_MOUSE	Ptprm	Receptor-type tyrosine-protein phosphatase mu	2.17359e+06	292014	1.5763e+06	306454	329535	286159	305497	322592	278487	1.5229e+06	308219	285969	292170	303872	270796	1.79744e+06	300747	326175	205515	263201	320234	304754	263566	300300	1.88221e+06	303687	312571	71758.2	234995	2.3148e+06	306106	308790	350230	274820	320397	2.54699e+06	120974	281396	365761	270502	1.81896e+06	297227	239047	370139	2603166	69129.6
P28867	KPCD_MOUSE	Prkcd	Protein kinase C delta type	922579	912138	971942	764210	735331	515479	651364	804895	912881	805583	1.07349e+06	786663	884632	881660	837022	835065	1.03263e+06	762978	943051	714297	578164	1.02561e+06	778019	816191	916415	595914	405224	458560	777032	947880	836865	611642	963531	1.05695e+06	808021	739130	676896	874693	853360	1.0708e+06	957277	803185	545862	937120	473985	477543
P29341	PABP1_MOUSE	Pabpc1	Polyadenylate-binding protein 1	4.27278e+06	3.98907e+06	4.01128e+06	4.52833e+06	4043707	3.95668e+06	4.23997e+06	4.18794e+06	4.4812e+06	4316625	4369829	4.39552e+06	4491182	4.03952e+06	4.17249e+06	3.91221e+06	4.29428e+06	4.28189e+06	4.31833e+06	4.1189e+06	4523223	4.11679e+06	4.17526e+06	4.18507e+06	4.26852e+06	3.82813e+06	3.74646e+06	4043845	3.9341e+06	4089647	4.11885e+06	4577125	4.19692e+06	4.06858e+06	4103658	4.18699e+06	4205894	4.18006e+06	4329321	4243700	4.4828e+06	4.08286e+06	3.90016e+06	4.24359e+06	4264860	3.89388e+06
P29387	GBB4_MOUSE	Gnb4	Guanine nucleotide-binding protein subunit beta-4	547564	425011	440238	500842	530698	508334	662203	426993	517906	538631	539576	615708	500539	476364	439078	463377	488270	634650	471936	503039	614389	507916	550897	560349	622283	484549	507012	486263	588594	561179	591662	530051	598035	635117	501904	714399	497573	594325	635727	605850	540755	516185	451156	600674	470710	570110
P29391	FRIL1_MOUSE	Ftl1	Ferritin light chain 1	344737	153629	160105	228429	329822	247588	197143	385527	223030	169096	173043	247471	190120	156546	150271	135191	176166	154133	165431	146767	244200	195756	197589	330530	191837	148310	179784	190460	125044	197918	201606	348888	125863	354586	315288	143247	169796	148219	300519	361056	284887	202143	168587	142740	165015	135030
P29416	HEXA_MOUSE	Hexa	Beta-hexosaminidase subunit alpha	139522	137078	141410	166834	164710	158942	151741	145395	156918	154233	166698	163064	135867	146449	174694	161276	190940	142494	180011	166757	120047	150090	151938	132067	171776	145517	134770	158986	152098	153149	140498	167972	166741	159731	163740	169172	151371	156210	154223	160708	161091	158673	148002	169548	160276	154436
P29533	VCAM1_MOUSE	Vcam1	Vascular cell adhesion protein 1	659416	678766	722510	674157	613407	688096	844416	1.00118e+06	708920	929532	757798	709050	624131	966512	620248	779172	773117	680953	713345	689918	920896	686304	723145	896523	657281	852773	779990	792498	694889	882640	837563	697968	1.06666e+06	754231	721788	732012	768506	765235	736744	633872	704064	583495	644228	724156	749333	673650
P29595	NEDD8_MOUSE	Nedd8	NEDD8	1.5212e+06	1.17414e+06	1488199	1.31141e+06	1.11824e+06	1.88757e+06	1.4756e+06	1.28155e+06	1.25764e+06	1.38456e+06	1.39674e+06	1.08844e+06	1150210	1.61422e+06	1.20516e+06	1.09753e+06	1.21618e+06	1.61357e+06	1.19406e+06	1.23167e+06	1.64654e+06	1.43504e+06	1.24267e+06	1.4429e+06	1.20168e+06	1.91388e+06	1.712e+06	1.37834e+06	1.39813e+06	1.6208e+06	1.13874e+06	1.30798e+06	1.23969e+06	1.42986e+06	1.50767e+06	1.28591e+06	1.14585e+06	1.64186e+06	1.44991e+06	1.65805e+06	882133	1.72552e+06	1.38855e+06	1.37428e+06	1.35269e+06	1.30853e+06
P29699	FETUA_MOUSE	Ahsg	Alpha-2-HS-glycoprotein	201865	443333	166719	278538	196441	215848	228374	266332	294473	195118	361161	375505	229068	246511	207874	164849	335208	145858	189776	151826	371693	297610	275089	264502	148679	129021	199592	180071	149581	321491	161730	332165	371228	111947	257671	382202	156542	208835	208224	420189	260781	267555	248912	246316	226311	158299
P29758	OAT_MOUSE	Oat	Ornithine aminotransferase, mitochondrial	1.48413e+06	1.55405e+06	1.48259e+06	1.64727e+06	1.5327e+06	1.60059e+06	1.60916e+06	1.60914e+06	1.54005e+06	1.61558e+06	1.64089e+06	1.6552e+06	1.55652e+06	1.49113e+06	1.55823e+06	1.5416e+06	1.63093e+06	1633797	1669049	1.63538e+06	1.74567e+06	1.48995e+06	1.60204e+06	1.59235e+06	1.64714e+06	1.57347e+06	1.5754e+06	1.68808e+06	1.58109e+06	1.42928e+06	1.5316e+06	1.62213e+06	1.57063e+06	1.497e+06	1.65539e+06	1.76966e+06	1.6688e+06	1.57296e+06	1.65563e+06	1513698	1.6144e+06	1571159	1515969	1.61904e+06	1.65728e+06	1662252
P30275	KCRU_MOUSE	Ckmt1	Creatine kinase U-type, mitochondrial	35012572	38027984	39294560	38318024	33872688	35983808	36800208	37737000	37953376	36282088	38997952	35318236	37757440	40587064	36279572	36761856	40105784	37774888	38965464	39364312	39197148	35553736	38868152	36293072	35311212	32808634	31033534	34769456	35045696	40899896	34996856	38418540	34132988	35538932	35080048	35106056	35566220	38829476	41683604	34678728	34210484	35190088	32848672	36037732	35882636	31878372
P30416	FKBP4_MOUSE	Fkbp4	Peptidyl-prolyl cis-trans isomerase FKBP4	1.63019e+06	1.70808e+06	1.47656e+06	2.09403e+06	1591223	1.4875e+06	2.04404e+06	1541043	1.88207e+06	1.42424e+06	1.46536e+06	1.49018e+06	1.388e+06	1.29991e+06	1.49801e+06	1.59252e+06	1.51572e+06	1.42036e+06	1.38259e+06	1.39568e+06	1.58799e+06	1.46171e+06	1.48851e+06	1.45131e+06	1.73771e+06	1.36828e+06	1.76932e+06	1.43438e+06	1408605	1.35206e+06	1.34854e+06	1.44397e+06	1.43487e+06	1.40995e+06	1.44434e+06	2.72229e+06	1.3771e+06	1.38572e+06	1.52613e+06	1501800	1.4274e+06	1670552	1.47478e+06	1.60438e+06	1.56517e+06	1.31407e+06
P30681	HMGB2_MOUSE	Hmgb2	High mobility group protein B2	367880	359545	377971	325939	302329	317150	263308	284870	357555	299723	260877	282915	395613	339991	362956	380220	255152	196573	228678	271173	332747	369005	320158	305443	295345	306517	242182	269279	291716	344109	333808	325882	299331	302014	237822	203414	201614	346632	275056	269719	402522	327199	341929	230576	284203	242590
P30999	CTND1_MOUSE	Ctnnd1	Catenin delta-1	1.56981e+06	1.60036e+06	1.91773e+06	1.41615e+06	1.59355e+06	1.29028e+06	1.57275e+06	1.51543e+06	1.61927e+06	1.45273e+06	1.62753e+06	1.52447e+06	1.69738e+06	2.02492e+06	1567535	1.45632e+06	1.76714e+06	1.47256e+06	1.72542e+06	1.36391e+06	1.47881e+06	1.59145e+06	1482922	1.81273e+06	1.36966e+06	1.26986e+06	1.17264e+06	1.24394e+06	1.36743e+06	1.77361e+06	1.67882e+06	1.44764e+06	1.45434e+06	1.63495e+06	1.6571e+06	1.9305e+06	1.75249e+06	1.56591e+06	1.778e+06	1.73923e+06	1895651	1.58487e+06	1.44647e+06	1.50495e+06	1.59868e+06	1.192e+06
P31230	AIMP1_MOUSE	Aimp1	Aminoacyl tRNA synthase complex-interacting multifunctional protein 1	692347	646188	689142	653398	660850	656520	629105	589250	543294	704391	567959	712340	668477	653764	580188	659084	649829	664637	613849	576674	840798	729146	703608	650874	680830	692992	773262	633990	651443	770220	699013	776005	784986	690492	671752	711719	689125	684605	700488	626585	623206	669594	647486	617448	675164	627013
P31324	KAP3_MOUSE	Prkar2b	cAMP-dependent protein kinase type II-beta regulatory subunit	4.79544e+06	4537095	4.79386e+06	4.72543e+06	4898800	4756049	5.23137e+06	4377712	4554987	4260953	4.73499e+06	4.99727e+06	4474163	4.89687e+06	4237159	3.83194e+06	4.00983e+06	5.16546e+06	4376847	4.84766e+06	5.75038e+06	4603012	4651168	4.78913e+06	4.6839e+06	4651701	4681349	4427875	4681616	4.69827e+06	4.86384e+06	4854619	4479510	4831471	4504043	4499423	4325838	4.51487e+06	4.87384e+06	4911243	5.18023e+06	4921422	4550978	4.49326e+06	4.74604e+06	5002129
P31648	SC6A1_MOUSE	Slc6a1	Sodium- and chloride-dependent GABA transporter 1	3.15428e+06	14192823	2.89608e+06	2.15124e+06	2.36551e+06	2.67641e+06	3.50724e+06	2.56627e+06	2.53016e+06	2454301	3127452	2.55829e+06	2.30478e+06	3.1754e+06	2.55996e+06	2.11093e+06	2.6339e+06	2.93441e+06	3.03893e+06	2.28995e+06	2.77115e+06	2.5458e+06	2.32045e+06	2676717	2.36643e+06	2.48615e+06	2.56666e+06	2555452	2763053	2537846	2241035	2.21041e+06	2562316	2613465	2739916	2274911	2.42736e+06	2.36085e+06	6479641	2.74986e+06	2849399	2.7333e+06	2.40922e+06	2233301	2698776	2.38853e+06
P31650	S6A11_MOUSE	Slc6a11	Sodium- and chloride-dependent GABA transporter 3	4893553	4097686	4548493	4.08892e+06	3870206	5052721	4507688	4351920	3979713	4.43624e+06	4.83675e+06	3.99806e+06	3.71718e+06	4252826	3.90912e+06	3.60457e+06	4.37025e+06	4.1258e+06	4164068	4183960	5.18544e+06	3.70786e+06	3.95078e+06	3.81331e+06	3.82949e+06	4.16248e+06	4224978	4608462	3.93443e+06	4.25457e+06	3.49575e+06	3933991	3.71942e+06	4.22704e+06	3.74148e+06	4.34355e+06	3848797	4.04752e+06	4494308	4762190	3.87576e+06	4.49532e+06	4.02159e+06	4.25339e+06	4.73164e+06	4.20494e+06
P31750	AKT1_MOUSE	Akt1	RAC-alpha serine/threonine-protein kinase	340524	375100	371791	528753	424476	335533	414711	828789	444985	324816	383931	355323	380777	422167	430542	288346	613715	363246	322352	821245	372801	391476	1.01557e+06	359589	370562	400515	322514	296509	345794	324110	426611	564864	367789	337784	407124	329147	729220	375301	390492	349667	375442	337905	304806	375529	387703	973722
P31786	ACBP_MOUSE	Dbi	Acyl-CoA-binding protein	3.90604e+06	3.13387e+06	2.85823e+06	3099652	2.76039e+06	3.38185e+06	3.21306e+06	2.93519e+06	3.00944e+06	3047775	2.72313e+06	2.7885e+06	2700902	2.81539e+06	2509726	3.2048e+06	2.54307e+06	2623146	2.73415e+06	2.74568e+06	3.89558e+06	2.90057e+06	2.49063e+06	3.13336e+06	2.92847e+06	3.67039e+06	4239910	4146966	3.0056e+06	3046135	2408204	2945550	2.38228e+06	2.38235e+06	2.35609e+06	2529675	2.67693e+06	3.2566e+06	3508646	2689454	2.96066e+06	3.06209e+06	3.41436e+06	2.34229e+06	3.32075e+06	3.29521e+06
P31938	MP2K1_MOUSE	Map2k1	Dual specificity mitogen-activated protein kinase kinase 1	5034087	4.45101e+06	4.51546e+06	4.86618e+06	4.99592e+06	5404154	6016930	4262845	4605653	4.88037e+06	4707721	5234993	4.7682e+06	4374182	4350530	4.95809e+06	4.18573e+06	4727356	4.20841e+06	4911808	5.49631e+06	4579207	4449539	4635214	4780147	5.56673e+06	6.01708e+06	5.28409e+06	4.72847e+06	4271841	4742381	4912812	4.74948e+06	4565185	4628545	4.48849e+06	4.7908e+06	4.08169e+06	4.63072e+06	4483944	4704996	5.03778e+06	5.44655e+06	4.32975e+06	5.38042e+06	5586421
P32020	NLTP_MOUSE	Scp2	Non-specific lipid-transfer protein	1.13403e+06	971484	1.13626e+06	923200	963943	917742	1.07337e+06	991855	997489	1.00247e+06	1.04766e+06	1.14687e+06	935874	1.04098e+06	840339	918706	962064	850292	1.02334e+06	1.02525e+06	1.04278e+06	1.07733e+06	1.00941e+06	1.07651e+06	1.06378e+06	929775	1.08349e+06	921858	834470	1.0857e+06	849383	915589	918858	909812	873830	1078641	981853	1.11081e+06	1.06325e+06	956816	1.04139e+06	907459	1.04475e+06	1.00482e+06	1324553	813619
P32037	GTR3_MOUSE	Slc2a3	Solute carrier family 2, facilitated glucose transporter member 3	3924060	3.60629e+06	3.77656e+06	4.04561e+06	4.00167e+06	4244896	4.08917e+06	4051017	3.80262e+06	4.34001e+06	3.46916e+06	3801226	3.42703e+06	3.66466e+06	3.74892e+06	3345366	4151476	3809081	3.97857e+06	3582242	4.49198e+06	3.98987e+06	4004357	4.14854e+06	4674420	4.58942e+06	4787478	4242741	4.05021e+06	4058079	4.0239e+06	4118269	4219240	4.0254e+06	3.95062e+06	3933708	4.46279e+06	4.09167e+06	4.38064e+06	3.38239e+06	3.88355e+06	3.98905e+06	4.18616e+06	3.80913e+06	4.18227e+06	4334133
P32067	LA_MOUSE	Ssb	Lupus La protein homolog	1085788	1.2781e+06	1.31823e+06	1108718	1.21064e+06	1.25196e+06	1.04895e+06	1.28172e+06	1098982	1.2779e+06	1.00921e+06	1405726	1.02866e+06	1.03145e+06	1.32429e+06	1117144	1.1845e+06	1.06602e+06	1.0551e+06	942023	1.11734e+06	1.14034e+06	1.26579e+06	1.10623e+06	1.19447e+06	991429	1.32262e+06	1.12036e+06	1.23095e+06	1.01322e+06	1.0118e+06	1.20041e+06	1.02566e+06	1.27536e+06	1.05233e+06	980312	1.25219e+06	1.20873e+06	1.34709e+06	1.065e+06	1.23368e+06	1.16481e+06	1.11291e+06	1.04579e+06	1253194	1.04228e+06
P32211	ACM4_MOUSE	Chrm4	Muscarinic acetylcholine receptor M4	81915.2	82196.6	83140.7	77318.3	68396.2	90319.5	84149	49904.5	111018	55514.6	53085.6	81496.2	71856	133260	70383.4	74169.3	66259.3	59541.3	36666.8	63111.5	74643.8	88708.1	71652.8	87773.4	84652.8	49378.6	79161.1	62616	59450.6	88428.7	65674.3	64549	45083.4	64641.1	70720.1	69034.4	55846.7	73383.4	61703	60202.9	80308.6	75109.8	70055.1	51488.8	74254.2	4314.31
P32233	DRG1_MOUSE	Drg1	Developmentally-regulated GTP-binding protein 1	314914	410457	430973	369575	341424	375728	355868	318868	308690	338408	342969	310948	302526	416074	400056	352849	322828	380537	350269	351864	378570	382573	330123	345774	369098	346044	374905	376362	364110	430975	344761	354033	325345	345300	342875	359818	358083	430700	432359	435721	368313	403639	329089	360867	384013	379612
P32261	ANT3_MOUSE	Serpinc1	Antithrombin-III	348188	563695	561839	533968	604905	530286	186520	118709	754134	606602	177014	235097	628307	725880	566816	582849	643573	616512	622277	672253	89957.9	563682	141526	170566	112514	156539	595108	600968	537949	113159	395366	111575	156854	539855	650092	117703	197799	157735	621949	292190	149141	140373	97940.9	627596	597476	151559
P32507	NECT2_MOUSE	Nectin2	Nectin-2	35805.7	30664.8	24482.9	38365.2	44173.3	19075.8	43522.3	42079.3	37877.5	39805.4	32160.3	37668.8	31048.2	32482.5	17347.4	36235.8	494317	37601.8	34843.4	36895	49549.4	11656	33569.4	45192.6	46429.2	57055.8	74570.6	18254.1	43616.9	454586	24099.7	30814.8	34424.8	38269.7	15276.5	47001	32827.3	33988.1	131660	353510	38567.3	38425.4	34695	25857.2	59668.1	56937.6
P32648	VIP_MOUSE	Vip	VIP peptides	20778.2	18379.1	22866.2	20434.4	14111.5	14227.2	16813.8	17874.9	18425.4	20808.8	18320.1	12011.5	16891.2	18897.2	16089.4	12621.8	18469.8	15688.9	23890.8	10393	16332.4	24979.7	16806.2	23168	21698.1	19740.4	22644.2	17588.1	21488.3	17756.5	15552.8	12648.6	19544.4	17087.2	18374.8	24131.5	17213.3	19463.2	22683.9	19622	20950.2	18118.4	14111.2	17618.6	18016	19225.5
P32848	PRVA_MOUSE	Pvalb	Parvalbumin alpha	3.05663e+06	3.37537e+06	3.5828e+06	3.62315e+06	2.80404e+06	2.28312e+06	2.97674e+06	4.12939e+06	4.24547e+06	3.23568e+06	5047902	3731829	3760733	4.0178e+06	3.58052e+06	3.59801e+06	4.53029e+06	4.12559e+06	4.30555e+06	2.53578e+06	2311518	3734041	3.82272e+06	3.1295e+06	3.57742e+06	2.03822e+06	919794	3.48715e+06	3.73152e+06	3.1906e+06	3.19229e+06	2.7598e+06	3.63408e+06	3.96473e+06	4644000	3.8314e+06	3.96583e+06	5668275	4.24472e+06	4528328	3.89233e+06	3.34155e+06	2.09257e+06	4.22305e+06	2.17494e+06	1.9329e+06
P32883	RASK_MOUSE	Kras	GTPase KRas	670574	586154	537310	583956	561309	570898	578116	596351	591758	589946	612550	618104	614034	519920	529859	580976	578964	593056	560850	533986	766079	571392	584612	574787	678306	586063	511539	612922	590166	650089	603025	606689	599792	556993	624724	601460	659478	566486	658786	684263	584819	568433	563491	633224	590666	576931
P32921	SYWC_MOUSE	Wars	Tryptophan--tRNA ligase, cytoplasmic	1.72191e+06	1.75668e+06	1.57962e+06	1.83772e+06	1.59956e+06	1.79647e+06	1.82863e+06	1.67625e+06	1.59768e+06	1.66053e+06	1723276	1745717	1.55992e+06	1.5312e+06	1.55857e+06	1.42238e+06	1669088	1.59542e+06	1.53468e+06	1.84403e+06	1.761e+06	1.34861e+06	1.41772e+06	1.50967e+06	1.40102e+06	1.46502e+06	1.60963e+06	1.44901e+06	1.34776e+06	1568710	1.32904e+06	1.42772e+06	1.52233e+06	1.46179e+06	1.3768e+06	1603807	1483488	1.45809e+06	1.51956e+06	1.72961e+06	1.73549e+06	1.97434e+06	1.79409e+06	1.64044e+06	1.96769e+06	1.88911e+06
P33173	KIF1A_MOUSE	Kif1a	Kinesin-like protein KIF1A	1.85058e+06	1.90509e+06	1.91702e+06	2231128	1.94285e+06	1.87384e+06	1.87843e+06	1.99466e+06	1.8331e+06	2178674	2.0042e+06	1.93222e+06	2.64479e+06	2.81019e+06	6.07064e+06	1948369	1.88002e+06	1.77399e+06	1.85052e+06	1.94772e+06	2399345	2.06391e+06	2.1308e+06	2.08627e+06	1931505	1.864e+06	1.92521e+06	1.91429e+06	1.94044e+06	2.32645e+06	2.80858e+06	2.06318e+06	2.02549e+06	1.95429e+06	1.88887e+06	1.94045e+06	1.92529e+06	2.17266e+06	2.03413e+06	2.13201e+06	1.95699e+06	1.98948e+06	1.99502e+06	2.10638e+06	2.06047e+06	1.92391e+06
P33174	KIF4_MOUSE	Kif4	Chromosome-associated kinesin KIF4	42024.2	5137.51	4181.1	9965.81	45741.8	6656.18	40698.8	5404.59	13125.1	14412.9	5688.5	9442.75	43805.7	2785.09	4256.76	45724.1	5377.32	8815.82	30770.5	11814.2	1195.5	13122	15112.4	15879.1	7318.28	7766.49	2230.94	10264.8	16934.4	6250.34	9562.19	6861.11	3613.01	41311.7	50300.6	232.928	32240.6	1530.42	19282.5	7225.1	7216.6	7305.39	15292.1	8775.17	36482	9824.25
P33175	KIF5A_MOUSE	Kif5a	Kinesin heavy chain isoform 5A	1.59017e+06	261542	1.58869e+06	1.63404e+06	1.40767e+06	1.22304e+06	1393673	350544	361343	1.60951e+06	1.53627e+06	1385075	1.28411e+06	240191	1.21228e+06	528666	1.40829e+06	1.28711e+06	309325	994655	1.43239e+06	1.39302e+06	1.45432e+06	1.25323e+06	328355	1.33539e+06	292794	1.40778e+06	357660	1.6224e+06	832394	846397	1308266	1.31659e+06	1.44831e+06	1.48469e+06	391833	1.31461e+06	1.60087e+06	1.39319e+06	1401496	1.35139e+06	1.48521e+06	1.70118e+06	274852	356211
P34022	RANG_MOUSE	Ranbp1	Ran-specific GTPase-activating protein	1683191	1.75237e+06	1.7564e+06	1.75913e+06	1598871	1.77916e+06	1.88588e+06	1718660	1.62868e+06	1.70547e+06	1.49788e+06	1.66333e+06	1.71812e+06	1.57526e+06	1.57298e+06	1.47921e+06	1.63571e+06	1.63624e+06	1.54986e+06	1.885e+06	2.01413e+06	1690570	1.69862e+06	1.75708e+06	1.70097e+06	1.6984e+06	1.93755e+06	1.64766e+06	1.55695e+06	1.87265e+06	1.64695e+06	1.70519e+06	1.75569e+06	1.59806e+06	1.55239e+06	1.74612e+06	1.62473e+06	1513861	1.86446e+06	1.63757e+06	1.68992e+06	1.71593e+06	1813174	1.57434e+06	1.91202e+06	1.71733e+06
P34152	FAK1_MOUSE	Ptk2	Focal adhesion kinase 1	1.21165e+06	1.35825e+06	1.37008e+06	1.43721e+06	1.44711e+06	1.50093e+06	1.6343e+06	1.46559e+06	1.47632e+06	1.54522e+06	1.10995e+06	1.46459e+06	1.53138e+06	1.61515e+06	1.11981e+06	1.37088e+06	1.60032e+06	1.07542e+06	1.58783e+06	1.19408e+06	1.19205e+06	1.50541e+06	1.34639e+06	1546827	1234922	1.14397e+06	1.09755e+06	1.4353e+06	1.47219e+06	1.59881e+06	1580790	1.69427e+06	1.12393e+06	1.241e+06	1.47438e+06	1.60007e+06	1571037	1.18522e+06	1400104	1.49553e+06	1.41277e+06	1.48668e+06	1.21218e+06	1.58639e+06	1.13103e+06	1.25319e+06
P34884	MIF_MOUSE	Mif	Macrophage migration inhibitory factor	14653077	12042870	12639145	12982808	11958828	13560905	14536737	12951705	12840857	13322570	12654128	14246762	13431174	12969416	12738182	13633150	13061280	13676563	13681925	15428760	15686571	12939587	12758428	12826756	12280343	13352266	15855936	15300219	13937958	13666378	13034602	13833277	13008341	12615333	11534519	14117445	13294315	12554621	14793470	12123920	14182866	13144653	12928604	11471819	13509804	14474031
P34914	HYES_MOUSE	Ephx2	Bifunctional epoxide hydrolase 2	2.09059e+06	2.00902e+06	1.85793e+06	2599595	694696	2.7863e+06	2.2226e+06	2.45923e+06	1.76804e+06	857878	2.18233e+06	653679	1.45065e+06	1.77323e+06	701778	1.48876e+06	2.08303e+06	2.08368e+06	1.32228e+06	2.36018e+06	711870	617958	645247	1.78491e+06	680136	1.04037e+06	2.64859e+06	2.13422e+06	2256232	1.97303e+06	871947	2.03647e+06	1.37015e+06	1.38011e+06	1766675	747199	2.07048e+06	714440	2.54313e+06	1.2823e+06	1.92817e+06	2.00504e+06	1.3413e+06	1.14983e+06	2758460	2.64416e+06
P34928	APOC1_MOUSE	Apoc1	Apolipoprotein C-I	234924	312385	286615	251570	89233.5	54381.3	303998	30459.7	313867	81924.3	275458	303947	236324	246319	32354.2	58066.8	47205.2	26113.2	17814.4	22791.9	354282	280285	326007	326142	161102	98643.6	20568.6	35115.6	15556.3	242378	167313	275196	357622	287164	58893.5	35148.7	38027.8	323251	285220	270366	253796	200264	300618	146459	169957	9537.95
P35123	UBP4_MOUSE	Usp4	Ubiquitin carboxyl-terminal hydrolase 4	203794	214327	226920	204315	191970	195477	177039	210767	210782	359528	218478	217206	208768	354059	194494	187774	266689	182817	201983	313189	180292	206719	217250	217961	220179	192421	181403	194195	331580	225336	216785	201525	220319	225499	201569	205579	196216	206061	195643	199364	262137	177402	187602	188588	179348	174726
P35235	PTN11_MOUSE	Ptpn11	Tyrosine-protein phosphatase non-receptor type 11	1.70095e+06	1.87668e+06	1.68205e+06	1717362	1.7392e+06	1692229	1.77748e+06	1.75832e+06	1.77307e+06	1.79223e+06	1.73714e+06	1.60287e+06	1.58673e+06	1.71627e+06	1.61109e+06	1.61813e+06	1724129	1690124	1.65009e+06	1.72559e+06	1859502	1.63632e+06	1.68308e+06	1.64309e+06	1689172	1597754	1.68887e+06	1.64083e+06	1.56178e+06	1.6875e+06	1671723	1703207	1.64935e+06	1540352	1.57262e+06	1.68922e+06	1.70443e+06	1.65835e+06	1.68349e+06	1.716e+06	1.68673e+06	1.7681e+06	1.6856e+06	1801386	1669998	1.81445e+06
P35276	RAB3D_MOUSE	Rab3d	Ras-related protein Rab-3D	4670410	4.85259e+06	4.59575e+06	6.10476e+06	6266890	5.69742e+06	6391905	4814893	5.03598e+06	5464050	5.8923e+06	7.04097e+06	5491364	5.10964e+06	5121433	6.23457e+06	5.23158e+06	6.46441e+06	5.16244e+06	5.47183e+06	6950581	5.06302e+06	5.85446e+06	5.60859e+06	5.91443e+06	6.03384e+06	5.16618e+06	6404472	5.63437e+06	4343618	5.8403e+06	6366535	5.29977e+06	6175339	6049564	6193411	5.75826e+06	5429347	5891934	5.40205e+06	6049793	5.73173e+06	5.29123e+06	6.07431e+06	5578441	5.65054e+06
P35278	RAB5C_MOUSE	Rab5c	Ras-related protein Rab-5C	1.41827e+06	1.39196e+06	1327002	1.38108e+06	1.35839e+06	1.46921e+06	1.6335e+06	1.30995e+06	1.48122e+06	1380034	1.57454e+06	1.34199e+06	1.37198e+06	1.36524e+06	1.269e+06	1.27742e+06	1.44175e+06	1.37531e+06	1.39411e+06	1.41617e+06	1.60157e+06	1.3035e+06	1.39529e+06	1.53007e+06	1.43667e+06	1.42247e+06	1.47494e+06	1.39279e+06	1.47996e+06	1.49431e+06	1439619	1.30456e+06	1.37875e+06	1.46718e+06	1.40462e+06	1.42695e+06	1.4558e+06	1.42887e+06	1611695	1.34377e+06	1.41069e+06	1.37409e+06	1.31579e+06	1430642	1.55324e+06	1.31901e+06
P35279	RAB6A_MOUSE	Rab6a	Ras-related protein Rab-6A	786205	1.09959e+06	747587	890430	919031	967191	1.10156e+06	758814	988491	974903	1.15824e+06	1.06067e+06	998965	1.02835e+06	928022	1.04971e+06	1.07893e+06	1056523	911852	1020903	1.04531e+06	874174	995008	1.06115e+06	1.03825e+06	924842	636246	920710	913462	911648	981115	1010408	978573	763802	1.07163e+06	1.08174e+06	753853	779136	1.12475e+06	825054	960368	975772	920242	1.00862e+06	769506	684407
P35282	RAB21_MOUSE	Rab21	Ras-related protein Rab-21	500540	722228	523179	516286	3290492	762737	745260	480399	498674	3.23977e+06	505076	772429	698622	631570	447899	472526	541599	910443	445851	977270	528173	533850	507954	481762	853904	433073	665930	577355	575156	472801	3.004e+06	449714	2.90812e+06	430255	476862	3.44722e+06	469996	453535	763589	493671	3319346	561467	526787	784137	791866	1.01766e+06
P35283	RAB12_MOUSE	Rab12	Ras-related protein Rab-12	2.18628e+06	933618	1.99468e+06	2.01627e+06	2.10244e+06	2.39256e+06	2.39682e+06	2.51861e+06	1.86029e+06	2.34246e+06	2.10676e+06	1.80623e+06	1120501	1.74292e+06	2.03819e+06	2217012	2.11449e+06	1.99775e+06	2.51616e+06	1.05869e+06	1.34877e+06	1.10008e+06	1.82614e+06	1.9496e+06	2.2631e+06	2228849	1.41192e+06	2.64387e+06	2483468	2.09853e+06	1.02131e+06	1.13502e+06	1.88832e+06	1.04847e+06	2.1435e+06	2.44868e+06	1.06377e+06	1.08947e+06	2215891	903736	987109	1.877e+06	2.25623e+06	2.03408e+06	2.28774e+06	1248917
P35285	RB22A_MOUSE	Rab22a	Ras-related protein Rab-22A	251786	186091	268202	554767	169941	165181	151217	135705	184628	158331	527668	181913	157212	154673	150064	158079	144010	149507	124798	176121	217706	177323	189013	263632	182365	135414	118150	151122	146741	340830	170944	155063	455364	159430	142453	147920	131752	153576	110299	165138	174439	191343	166437	248804	141328	152628
P35288	RAB23_MOUSE	Rab23	Ras-related protein Rab-23	518311	516489	516366	515680	514320	501304	510006	480141	509452	542423	470872	440701	537814	494981	468823	463677	456097	571681	419390	436842	534633	486181	520449	531246	504857	500252	530220	487526	484747	486569	515455	497771	454012	451762	445520	418161	419668	491676	460209	461138	546038	504896	556624	464784	529025	579283
P35290	RAB24_MOUSE	Rab24	Ras-related protein Rab-24	297393	283691	332370	267871	291589	297199	295824	285698	292747	261247	275928	295826	272853	315045	290133	254692	262179	275660	293085	261704	310950	321327	299752	329842	265042	288060	259874	316740	266531	315659	250568	325546	274671	276481	265540	265960	290508	308950	265707	301201	267958	259382	281195	305742	316142	297218
P35293	RAB18_MOUSE	Rab18	Ras-related protein Rab-18	1.3086e+06	1.40181e+06	1.42793e+06	1.40799e+06	1.39497e+06	1.26145e+06	1.49341e+06	1281300	1.45683e+06	1.3136e+06	1.52327e+06	1.50422e+06	1.50484e+06	1.43292e+06	1.36857e+06	1.36189e+06	1.42091e+06	1.48772e+06	1.23876e+06	1.34108e+06	1.42516e+06	1.40731e+06	1.46667e+06	1.40114e+06	1441934	1.25398e+06	1.09007e+06	1.2728e+06	1.31452e+06	1.31066e+06	1504550	1.44627e+06	1.52047e+06	1.54409e+06	1.47268e+06	1.46971e+06	1.42697e+06	1.36023e+06	1.41961e+06	1.48531e+06	1.40655e+06	1.35694e+06	1.26363e+06	1.46365e+06	1252590	1.28821e+06
P35436	NMDE1_MOUSE	Grin2a	Glutamate receptor ionotropic, NMDA 2A	1417317	958825	1.10641e+06	956300	1.15621e+06	893037	1.0107e+06	1.27097e+06	1.07679e+06	1.22965e+06	958661	876658	1.15375e+06	1.21001e+06	1.23437e+06	1.27466e+06	1300839	956403	1116559	1.07672e+06	815774	1.01709e+06	915492	960486	923407	908763	744710	739543	941029	1.10036e+06	1.23201e+06	970675	993670	1.02978e+06	989668	1081039	1096346	1.16031e+06	1.03297e+06	1468607	977494	969384	902984	1.05242e+06	953977	925390
P35438	NMDZ1_MOUSE	Grin1	Glutamate receptor ionotropic, NMDA 1	2.72915e+06	2.52997e+06	4324203	4236383	3.70342e+06	4.67281e+06	2.64122e+06	3.27946e+06	3168417	2.51282e+06	5.27452e+06	3.17569e+06	2.62631e+06	2659867	3.14147e+06	3.27125e+06	4.20204e+06	4.74047e+06	4.28071e+06	4.3793e+06	4.37866e+06	4.45673e+06	4.84425e+06	3381562	5.14649e+06	4.3788e+06	2.62697e+06	3.22124e+06	3778408	3.62217e+06	2.78898e+06	3784685	5711652	4.47398e+06	5.26885e+06	3.67513e+06	3.62106e+06	3.06695e+06	5.05977e+06	5013663	4875754	3960849	3805508	4.50951e+06	4110585	3.63521e+06
P35486	ODPA_MOUSE	Pdha1	Pyruvate dehydrogenase E1 component subunit alpha, somatic form, mitochondrial	25677260	25106886	25338762	26316872	25266412	24798390	26808214	24870046	26203012	25883872	28043848	25809666	24532064	26356062	25103154	23978008	26363244	26198862	25692456	26098614	23618680	24148350	24386676	24858298	24344778	22899990	21229754	22985952	24050988	24890536	23915070	24252296	22831404	24790852	25390524	25042234	23817008	23940858	27254686	26709986	24894194	24996750	24219440	26346434	24394526	23566058
P35505	FAAA_MOUSE	Fah	Fumarylacetoacetase	554302	704488	625245	574751	613962	573267	486781	506546	683938	603432	513056	520784	507377	459387	569828	683063	619614	583515	472643	610597	556044	589402	575372	586216	584076	446138	428846	533168	543183	567291	496410	515620	565574	579126	509212	594109	435207	527870	633043	687763	591783	514679	560639	764806	484359	558212
P35550	FBRL_MOUSE	Fbl	rRNA 2'-O-methyltransferase fibrillarin	756256	763411	818007	1.05324e+06	749947	864430	760695	830524	759763	883997	797740	638615	747893	859284	892057	718298	792165	749173	827016	777579	858155	827489	825464	857113	803686	853238	888237	821344	741432	617750	869541	787809	770733	759496	827120	753724	795508	933359	876302	709476	824577	820904	885858	801180	916564	815780
P35564	CALX_MOUSE	Canx	Calnexin	7.11299e+06	6717170	6825321	6942377	6.74702e+06	7072876	7.36845e+06	6601567	6.91535e+06	7127738	7.3751e+06	7283993	6.80753e+06	7071425	6056707	6358512	6856051	6302247	6841385	6.68373e+06	8413253	6871390	6.6808e+06	7.04273e+06	6671925	6.84294e+06	7.18459e+06	7.14624e+06	6569866	6.63865e+06	6576489	6.23167e+06	6685627	6.90692e+06	7.25766e+06	7.17094e+06	7236393	6841710	7790169	7.12902e+06	7245265	6.84616e+06	7.00524e+06	6631774	7.41548e+06	6724372
P35585	AP1M1_MOUSE	Ap1m1	AP-1 complex subunit mu-1	1.58401e+06	1.49367e+06	1.56019e+06	1.65408e+06	1.60063e+06	1.55547e+06	1.60995e+06	1.54649e+06	1567990	1.56906e+06	1.55234e+06	1.65635e+06	1.60188e+06	1616847	1.57879e+06	1.489e+06	1579295	1.57919e+06	1.52739e+06	1.55022e+06	1.64117e+06	1549260	1.60379e+06	1.52786e+06	1.53404e+06	1.50719e+06	1.38179e+06	1.43667e+06	1.49397e+06	1.54374e+06	1658038	1.52487e+06	1.52121e+06	1555911	1.64503e+06	1.46578e+06	1.55765e+06	1604423	1.62084e+06	1.59062e+06	1.62015e+06	1.61746e+06	1.50245e+06	1.67933e+06	1.53127e+06	1.47159e+06
P35700	PRDX1_MOUSE	Prdx1	Peroxiredoxin-1	13437881	13845082	13711711	15003414	13135947	13805654	13495959	14693628	14193753	13794404	14119884	13005974	13096699	12629175	11890306	13157640	13560140	13208671	12995827	14161262	15733686	14583675	14804440	14687460	14680353	14235872	13801027	13944740	13369717	14848450	12833007	14582479	13155670	13725413	13385623	14794796	13830392	13883672	15263342	13863184	13758609	13055167	13446507	14481254	14443837	13693217
P35762	CD81_MOUSE	Cd81	CD81 antigen	556064	924209	633921	737516	599030	577087	629324	663777	777859	750708	567193	570759	567181	590302	555013	687732	690708	619257	599336	551613	718789	733826	748536	738541	622229	637676	602087	543605	707072	692610	568982	532394	591307	640355	583412	730245	609477	553912	789949	653561	733842	648439	693290	570671	645485	617008
P35802	GPM6A_MOUSE	Gpm6a	Neuronal membrane glycoprotein M6-a	28641940	29797366	31356724	28529606	28553468	28812238	31163142	25216728	28485156	26459806	29496334	31320618	29103040	31115840	25095502	25461516	27054858	30211022	27537364	23382550	32583148	31305766	29489886	31064440	27685506	30272366	29103954	26944442	29264290	28889868	30527348	26324222	31026038	31243506	33881640	27972436	27170088	26997432	32047934	30621430	32906632	27254482	28231542	27482374	27349138	26399992
P35803	GPM6B_MOUSE	Gpm6b	Neuronal membrane glycoprotein M6-b	7006558	6.54482e+06	7.07323e+06	6.2447e+06	6.63289e+06	6009680	6555378	6502232	7087982	6.05899e+06	6.48839e+06	7252670	6.46016e+06	7.62554e+06	5531926	5582871	6.12715e+06	6423020	5521315	5770718	6495948	6916015	6.73016e+06	6.14186e+06	6.62363e+06	6687753	5.96642e+06	6.15484e+06	6865005	6793805	7.28304e+06	6454338	6.64016e+06	7.40086e+06	7.60921e+06	5896742	6618792	5886295	6.08187e+06	7151289	7.36741e+06	6.4154e+06	6424881	6.0125e+06	6652620	5.92324e+06
P35821	PTN1_MOUSE	Ptpn1	Tyrosine-protein phosphatase non-receptor type 1	249380	270091	287553	284113	256772	302773	265103	247677	267805	304350	327695	277319	270731	287750	216557	238960	300655	276421	269311	294119	247803	286212	272645	287758	268552	264511	234316	240226	291113	265013	263855	292889	251786	299919	92928.5	268353	259677	268353	255106	224016	287067	306168	275284	306749	275224	247634
P35822	PTPRK_MOUSE	Ptprk	Receptor-type tyrosine-protein phosphatase kappa	27908.4	26686.1	22803.8	18480.8	21154.9	26343.5	33973.6	17782.7	22824.7	19624.5	20706.3	20445.8	17579.1	33957.1	29216.6	20944.9	40793.2	33513.7	26888.8	33005.6	32064.3	34381.7	24298.4	20851.1	22982.7	18516.9	39226.3	39652.7	17580.8	18473.5	21243.2	35433.5	24435.3	25589.1	22384.2	36775.5	20187.9	17863.3	21731.6	22858.1	15752	25521.5	18946.8	20230	37587.3	17923
P35922	FMR1_MOUSE	Fmr1	Synaptic functional regulator FMR1	362484	402381	384706	436438	1.53507e+06	1657758	457594	406318	356030	374463	414738	1.60229e+06	387106	450153	357940	318277	377336	411663	430408	364201	1.4948e+06	355673	342917	378003	370940	352191	329005	278392	384897	321973	354018	315697	464433	320199	1.52925e+06	351455	1.42212e+06	388959	354195	449197	424449	365513	378525	384992	419260	363917
P35979	RL12_MOUSE	Rpl12	60S ribosomal protein L12	3129301	2.91595e+06	3224882	3.45358e+06	3088316	3189090	3.36154e+06	3458163	3.11189e+06	3.35303e+06	3.39008e+06	3146898	3.12231e+06	3.14464e+06	3.06212e+06	3.03355e+06	3238024	3.31318e+06	3.41567e+06	3300309	3377050	3.00889e+06	3.09669e+06	3.30184e+06	3289037	3.129e+06	3.06862e+06	3.29895e+06	3.09801e+06	3.17294e+06	3136023	3278074	3.16539e+06	3.09895e+06	3.07871e+06	3.48476e+06	3.31914e+06	3485431	3.68197e+06	2980409	3.11743e+06	3.0945e+06	3.15831e+06	3.43672e+06	3.43874e+06	3.47072e+06
P35980	RL18_MOUSE	Rpl18	60S ribosomal protein L18	1.96235e+06	1714329	1.91259e+06	2.27855e+06	2.16836e+06	2.09966e+06	1.98733e+06	1.87971e+06	2.0125e+06	2.14892e+06	2.24406e+06	2.26827e+06	2.15821e+06	2.11617e+06	2056411	2166781	2.32126e+06	2.06629e+06	1.9074e+06	1.97814e+06	2.25513e+06	1.89052e+06	2.05825e+06	2.0057e+06	2.0316e+06	1.87609e+06	1703211	1.89815e+06	1.93096e+06	1.84335e+06	2.16121e+06	2.19457e+06	2174836	2.30381e+06	2330491	2.02937e+06	1.98155e+06	2.23385e+06	2.12736e+06	2.07645e+06	2.09504e+06	2.06177e+06	1.9482e+06	2.32162e+06	2.17226e+06	1.84866e+06
P36368;P36369	EGFB2_MOUSE;K1B26_MOUSE	Egfbp2;Klk1b26	Epidermal growth factor-binding protein type B;Kallikrein 1-related peptidase b26	41495.5	41859.9	42321.5	35250.8	53759.8	41183.4	36696	9605.6	44086	35847.5	11246.4	46201.8	50811.2	35835	42049.5	47539.1	41646.1	45683.1	78784.1	9652.66	121123	46855.8	36865.5	39131.8	51081.4	47696.5	9237.16	85684.7	66581.7	34133.6	72033.6	40415.8	820344	46066.3	39541.2	70715.1	52604.1	51007.2	873518	43735.8	44771.6	81930.6	35535.9	38753.9	35654.3	6005.6
P36536	SAR1A_MOUSE	Sar1a	GTP-binding protein SAR1a	535730	525834	536497	579553	545894	583971	596120	584306	531186	560899	521820	511936	530194	557788	561425	506163	518657	571647	596627	513808	616246	537309	569511	593945	632769	615484	675281	614804	634484	586628	542311	559844	571027	550684	568428	621382	583751	588537	578809	484245	570967	544991	552116	512035	577318	607874
P36552	HEM6_MOUSE	Cpox	Oxygen-dependent coproporphyrinogen-III oxidase, mitochondrial	102356	150713	106381	128816	116545	125130	118670	113113	121957	109527	123724	118473	133715	121436	115578	132381	113902	125440	132567	121728	109102	141282	120754	151395	131652	118846	121093	145839	142668	121494	115750	121515	116577	111496	103636	141959	143450	144775	125199	100477	150662	105841	112079	119675	141638	117369
P36916	GNL1_MOUSE	Gnl1	Guanine nucleotide-binding protein-like 1	1.23576e+06	1.25673e+06	1342970	1.24253e+06	1.23835e+06	1.31454e+06	1.37135e+06	1.32606e+06	1.27431e+06	1.29333e+06	1.32402e+06	1.31014e+06	1.27473e+06	1.28854e+06	1369509	1.25259e+06	1.33366e+06	1381515	1.29469e+06	1287856	1.30119e+06	1.28927e+06	1.32739e+06	1.27982e+06	1.16056e+06	1.29068e+06	1.25551e+06	1.33711e+06	1450640	1305612	1.26267e+06	1.29371e+06	1.2876e+06	1.18188e+06	1.26344e+06	1.38726e+06	1.24747e+06	1.23958e+06	1.39749e+06	1.26883e+06	1.26188e+06	1.23992e+06	1.19679e+06	1.31826e+06	1.34691e+06	1.29742e+06
P36993	PPM1B_MOUSE	Ppm1b	Protein phosphatase 1B	416259	1.08171e+06	428483	399858	352075	491708	407375	385428	419133	407559	1.25933e+06	1.16509e+06	388879	435736	351038	351729	375360	987769	400421	553768	1.21203e+06	420128	384592	428435	539500	353512	380506	320849	397198	1.29912e+06	361807	369850	396974	375806	324531	399254	427148	418766	1.45102e+06	344963	424724	375073	389478	408034	397788	323393
P37040	NCPR_MOUSE	Por	NADPH--cytochrome P450 reductase	1.46267e+06	1.44049e+06	1.43255e+06	1.58486e+06	1.46618e+06	1586913	1.7345e+06	1.58086e+06	1.33444e+06	1475207	1.60255e+06	1.41574e+06	1.35269e+06	1617582	1.34268e+06	1436364	1.35063e+06	1.74722e+06	1.68e+06	1.81612e+06	1.60582e+06	1.40464e+06	1.41991e+06	1437965	1.3577e+06	1.54497e+06	1.42665e+06	1.64186e+06	1.55208e+06	1.5771e+06	1.45169e+06	1.55051e+06	1.3521e+06	1461726	1401866	1.52681e+06	1.49595e+06	1.46585e+06	1.71034e+06	1.36989e+06	1.33312e+06	1.445e+06	1.39675e+06	1.64704e+06	1.59444e+06	1.46585e+06
P37804	TAGL_MOUSE	Tagln	Transgelin	387475	299598	472328	430979	384059	491621	425758	520013	345272	457977	463544	597970	513873	445268	428834	274616	512949	518425	836215	439938	377719	404626	390405	529527	485252	405112	713918	276796	445830	457838	468217	531208	466587	381080	489158	497175	586995	334759	486417	387626	330658	463514	429685	412354	376801	430007
P38060	HMGCL_MOUSE	Hmgcl	Hydroxymethylglutaryl-CoA lyase, mitochondrial	467619	435289	479338	458791	427479	546718	470947	529666	414534	566723	553109	405466	592207	515189	456630	443624	565060	442129	563730	504199	427418	452891	438859	493900	576308	431312	435532	484725	522642	470383	413138	414339	515636	539703	527012	523984	487360	516350	513748	577276	532210	483896	422494	521149	512285	474400
P38585	TTL_MOUSE	Ttl	Tubulin--tyrosine ligase	102188	108994	103658	79869.4	94614.7	82420.9	81542.5	84384.2	90782.7	81601.7	99630.3	118162	116127	121133	90888.3	91030.9	96093.7	110132	118588	75156.6	83815.4	94861.7	82009.9	72968.5	98439.7	81458.9	37174.9	73705.8	108894	189481	99748.7	85057.8	83597.1	96231.9	89666.2	77687.2	91176.2	90467.7	60487.3	125027	105572	98351.2	68670.9	89291.7	83384.4	47286.5
P38647	GRP75_MOUSE	Hspa9	Stress-70 protein, mitochondrial	21788692	19090606	19972704	19958166	18828804	19812284	21055660	20572802	19343800	20344646	21155920	19118090	18982458	21104084	18519714	18041198	20466764	20436204	20566676	22212324	20399264	18672364	18347782	19863192	19565208	17817494	18033150	18550566	18690922	20274706	17858898	19262890	18996710	18752198	18181720	20875690	19355126	20194466	22625444	20306310	19136006	19798256	19551178	19576398	20497580	19754314
P39038	CADH4_MOUSE	Cdh4	Cadherin-4	214411	172551	163778	184164	174517	203176	189294	158295	143527	181527	173105	174458	166171	182665	195101	146994	160161	181898	156890	164480	195344	150091	148229	176351	167096	205411	210188	192792	188345	172528	175399	193274	173149	191255	181863	152956	126601	168369	205456	160304	185690	197684	201585	176631	213827	177842
P39053	DYN1_MOUSE	Dnm1	Dynamin-1	66017296	66921848	67573120	69325512	66444680	65911304	69920656	68976168	71197584	67629016	71671032	67091392	69795600	69330904	67981784	67390832	72896056	71816528	70468184	67939088	73786288	69483672	67165096	70919264	69792088	64926472	59027476	64997756	69251504	69814040	67910304	71134688	69601904	68851560	70215360	71600880	68764528	68183504	76272032	66616108	68759008	64056432	64181048	69543560	66778480	58375520
P39054	DYN2_MOUSE	Dnm2	Dynamin-2	1.85891e+06	1.75663e+06	1627303	1.90509e+06	2.04053e+06	1.93735e+06	2.09001e+06	2.00013e+06	1.98836e+06	2.10955e+06	2.42004e+06	1.62519e+06	2.05472e+06	1.76207e+06	1.949e+06	1.33497e+06	2.55618e+06	2.06079e+06	2.07251e+06	2.08076e+06	1.63678e+06	1.93752e+06	1.63813e+06	1.90665e+06	2146199	2.11729e+06	1.66538e+06	1.74291e+06	2186218	1.84255e+06	1.8062e+06	1.90495e+06	1.86632e+06	1.81939e+06	2.06968e+06	1.86931e+06	1.74055e+06	1.83437e+06	2.33202e+06	1280869	2.1121e+06	1.88193e+06	1.78275e+06	1.8344e+06	2.20729e+06	1.85345e+06
P39087	GRIK2_MOUSE	Grik2	Glutamate receptor ionotropic, kainate 2	287491	279899	247805	286367	281203	313664	261614	290919	255630	284869	272051	258986	254745	272849	274659	268203	252421	290216	284649	294726	298220	247303	261172	248718	255219	300100	303980	311887	281006	265399	269336	324103	228463	257270	274409	296970	283346	241384	255021	248297	263616	283959	293158	267965	242836	236857
P39447	ZO1_MOUSE	Tjp1	Tight junction protein ZO-1	1.68878e+06	1.84703e+06	8601854	1670757	2.0745e+06	1.92857e+06	1.93938e+06	1.62208e+06	1.76037e+06	1780341	2.16931e+06	1.99433e+06	1.74866e+06	1.77753e+06	1.64651e+06	2.07655e+06	1.84344e+06	2.09586e+06	1.75258e+06	1.74334e+06	4907777	1.79251e+06	1.90468e+06	8489036	1992371	1.67908e+06	1.66631e+06	1.81684e+06	1.7961e+06	1.8295e+06	1.79862e+06	1.62237e+06	2.17913e+06	1.98275e+06	2000872	1968489	1.88177e+06	1.73928e+06	2077258	2.25848e+06	2.04451e+06	1.68034e+06	1.81253e+06	1.97403e+06	1.79058e+06	1.67508e+06
P39688	FYN_MOUSE	Fyn	Tyrosine-protein kinase Fyn	641831	648174	335699	231472	327017	402878	324382	330995	639958	345048	320811	400081	651998	583961	458835	475168	504239	295823	607726	509219	382830	603026	299794	494232	288323	636600	507229	211554	531212	650023	654281	286115	529671	246553	194792	203338	210637	263021	259647	500837	674752	567044	332090	385259	457900	215570
P39749	FEN1_MOUSE	Fen1	Flap endonuclease 1	655141	581613	860857	635170	383083	118044	1.20629e+06	175242	124722	57242.4	1077337	1.36531e+06	1.07905e+06	663426	130808	758191	98569.8	657635	182887	403507	132193	1.17101e+06	119370	530392	517734	422274	352544	119748	438097	768901	446398	844450	78695.4	1.49362e+06	156707	548296	296583	723945	1.10359e+06	591853	711531	159130	876564	121413	75099.1	59446.1
P40124	CAP1_MOUSE	Cap1	Adenylyl cyclase-associated protein 1	5.13605e+06	4882355	4.91152e+06	5.1357e+06	5120018	5133384	5601735	4.71019e+06	4756382	5147487	5127609	5.1599e+06	4735764	4999729	4489882	5506019	4.64496e+06	5155883	4750964	5.33576e+06	5666252	4.61417e+06	4648165	4711874	4.77038e+06	4.93561e+06	5.81769e+06	4837006	4.72292e+06	4.57108e+06	4813186	4.80178e+06	4632462	4782651	4.76615e+06	4859199	4.61174e+06	4.71219e+06	5085174	5.23575e+06	5.23712e+06	5197646	5.058e+06	5.0711e+06	5447014	5.69138e+06
P40142	TKT_MOUSE	Tkt	Transketolase	15692151	17425972	16335425	17138994	15708301	16482668	15430711	18494416	17740454	18262458	16070243	16034563	16236983	16261258	16265432	18227516	17282772	17719454	17876764	18062940	22440792	20479086	20337108	20356950	21094788	19655730	19567070	20558674	19317668	20523054	17107774	20338734	19277152	18501070	19209714	20628772	20537160	20159642	21423108	15052341	14986193	14742064	15381107	16456449	16457001	15278623
[truncated: 4,451 more rows]
[truncated: 10 more columns]
