# Supplementary material for: A cross-species spatiotemporal proteomic analysis identifies UBE3A-dependent signaling pathways and targets
Source: Mol Psychiatry. 2022 Mar 9;27(5):2590–601. doi: 10.1038/s41380-022-01484-z (PMC9135630; doi:10.1038/s41380-022-01484-z)
Supplement: Supplementary file 7 — Supplementary Table 7 [file 41380_2022_1484_MOESM7_ESM.xls]

## Sheet: SupplementaryTable7
Supplementary Table 7: Summary statistics table of the differential expression analysis of proteins detected in the mouse Ube3a expression reinstatement experiment. Proteins that are differentially expressed in at least one of 4 groups (Control, AS, Reinstatement at p21, and Ube3a Reinstatement at p56) are marked (q-value <= 0.05). Post-hoc analysis was performed with the Tukey’s Honest Significa…
UniprotID	GeneName	TestStatistic	q-value(%)	Signif	thsd_Cre56_KO	thsd_Cre21_KO	thsd_WT_KO	thsd_Cre21_Cre56	thsd_WT_Cre56	thsd_WT_Cre21	thsd_padj_Cre56_KO	thsd_padj_Cre21_KO	thsd_padj_WT_KO	thsd_padj_Cre21_Cre56	thsd_padj_WT_Cre56	thsd_padj_WT_Cre21	ProteinNames	ProteinDescriptions
A0JNU3	Aspg	0.081344	54.9115	no	NA	NA	NA	NA	NA	NA	NA	NA	NA	NA	NA	NA	LPP60_MOUSE	60 kDa lysophospholipase
A1A5B6	Tbc1d25	0.053943	69.0541	no	NA	NA	NA	NA	NA	NA	NA	NA	NA	NA	NA	NA	TBC25_MOUSE	TBC1 domain family member 25
A2A432	Cul4b	0.14965	33.6599	no	NA	NA	NA	NA	NA	NA	NA	NA	NA	NA	NA	NA	CUL4B_MOUSE	Cullin-4B
A2A5R2	Arfgef2	0.045375	69.0541	no	NA	NA	NA	NA	NA	NA	NA	NA	NA	NA	NA	NA	BIG2_MOUSE	Brefeldin A-inhibited guanine nucleotide-exchange protein 2
A2A690	Tanc2	0.122806	54.9115	no	NA	NA	NA	NA	NA	NA	NA	NA	NA	NA	NA	NA	TANC2_MOUSE	Protein TANC2
A2A699	Fam171a2	0.0992771	54.9115	no	NA	NA	NA	NA	NA	NA	NA	NA	NA	NA	NA	NA	F1712_MOUSE	Protein FAM171A2
A2A8L1	Chd5	0.10903	54.9115	no	NA	NA	NA	NA	NA	NA	NA	NA	NA	NA	NA	NA	CHD5_MOUSE	Chromodomain-helicase-DNA-binding protein 5
A2A8L5	Ptprf	0.137816	33.6599	no	NA	NA	NA	NA	NA	NA	NA	NA	NA	NA	NA	NA	PTPRF_MOUSE	Receptor-type tyrosine-protein phosphatase F
A2A8Z1	Osbpl9	0.155269	33.6599	no	NA	NA	NA	NA	NA	NA	NA	NA	NA	NA	NA	NA	OSBL9_MOUSE	Oxysterol-binding protein-related protein 9
A2A935	Prdm16	0.0201705	73.1432	no	NA	NA	NA	NA	NA	NA	NA	NA	NA	NA	NA	NA	PRD16_MOUSE	PR domain zinc finger protein 16
A2A9C3	Szt2	0.0874908	54.9115	no	NA	NA	NA	NA	NA	NA	NA	NA	NA	NA	NA	NA	SZT2_MOUSE	KICSTOR complex protein SZT2
A2AAE1	Kiaa1109	0.0669299	69.0541	no	NA	NA	NA	NA	NA	NA	NA	NA	NA	NA	NA	NA	K1109_MOUSE	Uncharacterized protein KIAA1109
A2AAJ9	Obscn	0.250984	12.8713	no	NA	NA	NA	NA	NA	NA	NA	NA	NA	NA	NA	NA	OBSCN_MOUSE	Obscurin
A2ADY9	Ddi2	0.170013	33.6599	no	NA	NA	NA	NA	NA	NA	NA	NA	NA	NA	NA	NA	DDI2_MOUSE	Protein DDI1 homolog 2
A2AFR3	Frmpd4	0.108417	54.9115	no	NA	NA	NA	NA	NA	NA	NA	NA	NA	NA	NA	NA	FRPD4_MOUSE	FERM and PDZ domain-containing protein 4
A2AG50	Map7d2	0.115289	54.9115	no	NA	NA	NA	NA	NA	NA	NA	NA	NA	NA	NA	NA	MA7D2_MOUSE	MAP7 domain-containing protein 2
A2AGT5	Ckap5	0.0246921	73.1432	no	NA	NA	NA	NA	NA	NA	NA	NA	NA	NA	NA	NA	CKAP5_MOUSE	Cytoskeleton-associated protein 5
A2AHC3	Camsap1	0.100995	54.9115	no	NA	NA	NA	NA	NA	NA	NA	NA	NA	NA	NA	NA	CAMP1_MOUSE	Calmodulin-regulated spectrin-associated protein 1
A2AHG0	Lzts3	0.137306	33.6599	no	NA	NA	NA	NA	NA	NA	NA	NA	NA	NA	NA	NA	LZTS3_MOUSE	Leucine zipper putative tumor suppressor 3
A2AJA9	Gm996	0.0743779	54.9115	no	NA	NA	NA	NA	NA	NA	NA	NA	NA	NA	NA	NA	CI172_MOUSE	Uncharacterized protein C9orf172 homolog
A2AJI0	Map7d1	0.0554681	69.0541	no	NA	NA	NA	NA	NA	NA	NA	NA	NA	NA	NA	NA	MA7D1_MOUSE	MAP7 domain-containing protein 1
A2AKG8	Focad	0.107044	54.9115	no	NA	NA	NA	NA	NA	NA	NA	NA	NA	NA	NA	NA	FOCAD_MOUSE	Focadhesin
A2ALK8	Ptpn3	0.135827	33.6599	no	NA	NA	NA	NA	NA	NA	NA	NA	NA	NA	NA	NA	PTN3_MOUSE	Tyrosine-protein phosphatase non-receptor type 3
A2ALS5	Rap1gap	0.110608	54.9115	no	NA	NA	NA	NA	NA	NA	NA	NA	NA	NA	NA	NA	RPGP1_MOUSE	Rap1 GTPase-activating protein 1
A2ALU4	Shroom2	0.124549	54.9115	no	NA	NA	NA	NA	NA	NA	NA	NA	NA	NA	NA	NA	SHRM2_MOUSE	Protein Shroom2
A2AN08	Ubr4	0.116166	54.9115	no	NA	NA	NA	NA	NA	NA	NA	NA	NA	NA	NA	NA	UBR4_MOUSE	E3 ubiquitin-protein ligase UBR4
A2ANU3	Syndig1	0.139856	33.6599	no	NA	NA	NA	NA	NA	NA	NA	NA	NA	NA	NA	NA	SYNG1_MOUSE	Synapse differentiation-inducing gene protein 1
A2AP18	Plch2	0.130697	33.6599	no	NA	NA	NA	NA	NA	NA	NA	NA	NA	NA	NA	NA	PLCH2_MOUSE	1-phosphatidylinositol 4,5-bisphosphate phosphodiesterase eta-2
A2APV2	Fmnl2	0.0945755	54.9115	no	NA	NA	NA	NA	NA	NA	NA	NA	NA	NA	NA	NA	FMNL2_MOUSE	Formin-like protein 2
A2APX8	Scn1a	0.15355	33.6599	no	NA	NA	NA	NA	NA	NA	NA	NA	NA	NA	NA	NA	SCN1A_MOUSE	Sodium channel protein type 1 subunit alpha
A2APY7	Ndufaf5	0.0512383	69.0541	no	NA	NA	NA	NA	NA	NA	NA	NA	NA	NA	NA	NA	NDUF5_MOUSE	Arginine-hydroxylase NDUFAF5, mitochondrial
A2AQ07	Tubb1	0.0709557	54.9115	no	NA	NA	NA	NA	NA	NA	NA	NA	NA	NA	NA	NA	TBB1_MOUSE	Tubulin beta-1 chain
A2AQ19	Rtf1	0.0816776	54.9115	no	NA	NA	NA	NA	NA	NA	NA	NA	NA	NA	NA	NA	RTF1_MOUSE	RNA polymerase-associated protein RTF1 homolog
A2AQ25	Skt	0.0532685	69.0541	no	NA	NA	NA	NA	NA	NA	NA	NA	NA	NA	NA	NA	SKT_MOUSE	Sickle tail protein
A2AR50	Ralgps1	0.128433	33.6599	no	NA	NA	NA	NA	NA	NA	NA	NA	NA	NA	NA	NA	RGPS1_MOUSE	Ras-specific guanine nucleotide-releasing factor RalGPS1
A2ARP1	Ppip5k1	0.0487561	69.0541	no	NA	NA	NA	NA	NA	NA	NA	NA	NA	NA	NA	NA	VIP1_MOUSE	Inositol hexakisphosphate and diphosphoinositol-pentakisphosphate kinase 1
A2ASQ1	Agrn	0.165495	33.6599	no	NA	NA	NA	NA	NA	NA	NA	NA	NA	NA	NA	NA	AGRIN_MOUSE	Agrin
A2ASZ8	Slc25a25	0.0563498	69.0541	no	NA	NA	NA	NA	NA	NA	NA	NA	NA	NA	NA	NA	SCMC2_MOUSE	Calcium-binding mitochondrial carrier protein SCaMC-2
A2AUM9	Cep152	0.0752857	54.9115	no	NA	NA	NA	NA	NA	NA	NA	NA	NA	NA	NA	NA	CE152_MOUSE	Centrosomal protein of 152 kDa
A2AWA9	Rabgap1	0.0405698	69.0541	no	NA	NA	NA	NA	NA	NA	NA	NA	NA	NA	NA	NA	RBGP1_MOUSE	Rab GTPase-activating protein 1
A2AWP8	Arhgef10l	0.207052	21.2774	no	NA	NA	NA	NA	NA	NA	NA	NA	NA	NA	NA	NA	ARGAL_MOUSE	Rho guanine nucleotide exchange factor 10-like protein
A2BDX3	Mocs3	0.0930158	54.9115	no	NA	NA	NA	NA	NA	NA	NA	NA	NA	NA	NA	NA	MOCS3_MOUSE	Adenylyltransferase and sulfurtransferase MOCS3
A2CG49	Kalrn	0.0299237	73.1432	no	NA	NA	NA	NA	NA	NA	NA	NA	NA	NA	NA	NA	KALRN_MOUSE	Kalirin
A2RSJ4	Uhrf1bp1l	0.138874	33.6599	no	NA	NA	NA	NA	NA	NA	NA	NA	NA	NA	NA	NA	UH1BL_MOUSE	UHRF1-binding protein 1-like
A2RSQ0	Dennd5b	0.144692	33.6599	no	NA	NA	NA	NA	NA	NA	NA	NA	NA	NA	NA	NA	DEN5B_MOUSE	DENN domain-containing protein 5B
A2RSX7	Tyw5	0.0588813	69.0541	no	NA	NA	NA	NA	NA	NA	NA	NA	NA	NA	NA	NA	TYW5_MOUSE	tRNA wybutosine-synthesizing protein 5
A2RT62	Fbxl16	0.096457	54.9115	no	NA	NA	NA	NA	NA	NA	NA	NA	NA	NA	NA	NA	FXL16_MOUSE	F-box/LRR-repeat protein 16
A3KMP2	Ttc38	0.0778818	54.9115	no	NA	NA	NA	NA	NA	NA	NA	NA	NA	NA	NA	NA	TTC38_MOUSE	Tetratricopeptide repeat protein 38
A4FUP9	Glt1d1	0.103518	54.9115	no	NA	NA	NA	NA	NA	NA	NA	NA	NA	NA	NA	NA	GL1D1_MOUSE	Glycosyltransferase 1 domain-containing protein 1
A6H5Y3	Mtr	0.0517352	69.0541	no	NA	NA	NA	NA	NA	NA	NA	NA	NA	NA	NA	NA	METH_MOUSE	Methionine synthase
A6H5Z3	Exoc6b	0.0437577	69.0541	no	NA	NA	NA	NA	NA	NA	NA	NA	NA	NA	NA	NA	EXC6B_MOUSE	Exocyst complex component 6B
A6H611	Mipep	0.102248	54.9115	no	NA	NA	NA	NA	NA	NA	NA	NA	NA	NA	NA	NA	MIPEP_MOUSE	Mitochondrial intermediate peptidase
A6H630	Armt1	0.0482756	69.0541	no	NA	NA	NA	NA	NA	NA	NA	NA	NA	NA	NA	NA	ARMT1_MOUSE	Protein-glutamate O-methyltransferase
A6H6A9	Rabgap1l	0.112701	54.9115	no	NA	NA	NA	NA	NA	NA	NA	NA	NA	NA	NA	NA	RBG1L_MOUSE	Rab GTPase-activating protein 1-like
A6X8Z5	Arhgap31	0.0795958	54.9115	no	NA	NA	NA	NA	NA	NA	NA	NA	NA	NA	NA	NA	RHG31_MOUSE	Rho GTPase-activating protein 31
A6X935	Itih4	0.134287	33.6599	no	NA	NA	NA	NA	NA	NA	NA	NA	NA	NA	NA	NA	ITIH4_MOUSE	Inter alpha-trypsin inhibitor, heavy chain 4
B0F2B4	Nlgn4l	0.122795	54.9115	no	NA	NA	NA	NA	NA	NA	NA	NA	NA	NA	NA	NA	NLGN4_MOUSE	Neuroligin 4-like
B0V2N1	Ptprs	0.0857635	54.9115	no	NA	NA	NA	NA	NA	NA	NA	NA	NA	NA	NA	NA	PTPRS_MOUSE	Receptor-type tyrosine-protein phosphatase S
B1AR13	Cisd3	0.0847412	54.9115	no	NA	NA	NA	NA	NA	NA	NA	NA	NA	NA	NA	NA	CISD3_MOUSE	CDGSH iron-sulfur domain-containing protein 3, mitochondrial
B1AS29	Grik3	0.0278138	73.1432	no	NA	NA	NA	NA	NA	NA	NA	NA	NA	NA	NA	NA	GRIK3_MOUSE	Glutamate receptor ionotropic, kainate 3
B1AVZ0	Uprt	0.0776556	54.9115	no	NA	NA	NA	NA	NA	NA	NA	NA	NA	NA	NA	NA	UPP_MOUSE	Uracil phosphoribosyltransferase homolog
B1AXH1	Nhsl2	0.0755813	54.9115	no	NA	NA	NA	NA	NA	NA	NA	NA	NA	NA	NA	NA	NHSL2_MOUSE	NHS-like protein 2
B1AXP6	Tomm5	0.0997317	54.9115	no	NA	NA	NA	NA	NA	NA	NA	NA	NA	NA	NA	NA	TOM5_MOUSE	Mitochondrial import receptor subunit TOM5 homolog
B1AXV0	Frrs1l	0.054285	69.0541	no	NA	NA	NA	NA	NA	NA	NA	NA	NA	NA	NA	NA	FRS1L_MOUSE	DOMON domain-containing protein FRRS1L
B1AY13	Usp24	0.133712	33.6599	no	NA	NA	NA	NA	NA	NA	NA	NA	NA	NA	NA	NA	UBP24_MOUSE	Ubiquitin carboxyl-terminal hydrolase 24
B1AZA5	Tmem245	0.0581673	69.0541	no	NA	NA	NA	NA	NA	NA	NA	NA	NA	NA	NA	NA	TM245_MOUSE	Transmembrane protein 245
B1AZI6	Thoc2	0.100236	54.9115	no	NA	NA	NA	NA	NA	NA	NA	NA	NA	NA	NA	NA	THOC2_MOUSE	THO complex subunit 2
B1AZP2	Dlgap4	0.0594507	69.0541	no	NA	NA	NA	NA	NA	NA	NA	NA	NA	NA	NA	NA	DLGP4_MOUSE	Disks large-associated protein 4
B2RQC6	Cad	0.0927922	54.9115	no	NA	NA	NA	NA	NA	NA	NA	NA	NA	NA	NA	NA	PYR1_MOUSE	CAD protein
B2RR83	Ythdc2	0.0865001	54.9115	no	NA	NA	NA	NA	NA	NA	NA	NA	NA	NA	NA	NA	YTDC2_MOUSE	Probable ATP-dependent RNA helicase YTHDC2
B2RRD7	Brpf1	0.136876	33.6599	no	NA	NA	NA	NA	NA	NA	NA	NA	NA	NA	NA	NA	BRPF1_MOUSE	Peregrin
B2RRE7	Otud4	0.120188	54.9115	no	NA	NA	NA	NA	NA	NA	NA	NA	NA	NA	NA	NA	OTUD4_MOUSE	OTU domain-containing protein 4
B2RSH2	Gnai1	0.125134	54.9115	no	NA	NA	NA	NA	NA	NA	NA	NA	NA	NA	NA	NA	GNAI1_MOUSE	Guanine nucleotide-binding protein G(i) subunit alpha-1
B2RUJ5	Apba1	0.0900232	54.9115	no	NA	NA	NA	NA	NA	NA	NA	NA	NA	NA	NA	NA	APBA1_MOUSE	Amyloid-beta A4 precursor protein-binding family A member 1
B2RUR8	Otud7b	0.118766	54.9115	no	NA	NA	NA	NA	NA	NA	NA	NA	NA	NA	NA	NA	OTU7B_MOUSE	OTU domain-containing protein 7B
B2RXC1	Trappc11	0.0726105	54.9115	no	NA	NA	NA	NA	NA	NA	NA	NA	NA	NA	NA	NA	TPC11_MOUSE	Trafficking protein particle complex subunit 11
B2RXS4	Plxnb2	0.100305	54.9115	no	NA	NA	NA	NA	NA	NA	NA	NA	NA	NA	NA	NA	PLXB2_MOUSE	Plexin-B2
B2RY56	Rbm25	0.0575888	69.0541	no	NA	NA	NA	NA	NA	NA	NA	NA	NA	NA	NA	NA	RBM25_MOUSE	RNA-binding protein 25
B5TVM2	Ildr2	0.0565764	69.0541	no	NA	NA	NA	NA	NA	NA	NA	NA	NA	NA	NA	NA	ILDR2_MOUSE	Immunoglobulin-like domain-containing receptor 2
B7ZMP1	Xpnpep3	0.105605	54.9115	no	NA	NA	NA	NA	NA	NA	NA	NA	NA	NA	NA	NA	XPP3_MOUSE	Probable Xaa-Pro aminopeptidase 3
B8ZXI1	Qtrt2	0.062455	69.0541	no	NA	NA	NA	NA	NA	NA	NA	NA	NA	NA	NA	NA	QTRT2_MOUSE	Queuine tRNA-ribosyltransferase accessory subunit 2
B9EHT4	Clip3	0.136647	33.6599	no	NA	NA	NA	NA	NA	NA	NA	NA	NA	NA	NA	NA	CLIP3_MOUSE	CAP-Gly domain-containing linker protein 3
B9EJ80	Pdzd8	0.108636	54.9115	no	NA	NA	NA	NA	NA	NA	NA	NA	NA	NA	NA	NA	PDZD8_MOUSE	PDZ domain-containing protein 8
B9EJ86	Osbpl8	0.104516	54.9115	no	NA	NA	NA	NA	NA	NA	NA	NA	NA	NA	NA	NA	OSBL8_MOUSE	Oxysterol-binding protein-related protein 8
B9EJA2	Cttnbp2	0.0919658	54.9115	no	NA	NA	NA	NA	NA	NA	NA	NA	NA	NA	NA	NA	CTTB2_MOUSE	Cortactin-binding protein 2
B9EKR1	Ptprz1	0.0704084	54.9115	no	NA	NA	NA	NA	NA	NA	NA	NA	NA	NA	NA	NA	PRPTZ_MOUSE	Receptor-type tyrosine-protein phosphatase zeta
C0HK79;C0HK80	Arxes1;Arxes2	0.142939	33.6599	no	NA	NA	NA	NA	NA	NA	NA	NA	NA	NA	NA	NA	ARXS1_MOUSE;ARXS2_MOUSE	Adipocyte-related X-chromosome expressed sequence 1;Adipocyte-related X-chromosome expressed sequence 2
C0HKD8;C0HKD9	Mfap1a;Mfap1b	0.169254	33.6599	no	NA	NA	NA	NA	NA	NA	NA	NA	NA	NA	NA	NA	MFA1A_MOUSE;MFA1B_MOUSE	Microfibrillar-associated protein 1A;Microfibrillar-associated protein 1B
C0HKE1;C0HKE2;C0HKE3;C0HKE4;C0HKE5;C0HKE6;C0HKE7;C0HKE8;C0HKE9;Q8BFU2;Q8CGP5;Q8CGP6;Q8CGP7	Hist1h2ab;Hist1h2ac;Hist1h2ad;Hist1h2ae;Hist1h2ag;Hist1h2ai;Hist1h2an;Hist1h2ao;Hist1h2ap;Hist3h2a;Hist1h2af;Hist1h2ah;Hist1h2ak	0.208905	21.2774	no	NA	NA	NA	NA	NA	NA	NA	NA	NA	NA	NA	NA	H2A1B_MOUSE;H2A1C_MOUSE;H2A1D_MOUSE;H2A1E_MOUSE;H2A1G_MOUSE;H2A1I_MOUSE;H2A1N_MOUSE;H2A1O_MOUSE;H2A1P_MOUSE;H2A3_MOUSE;H2A1F_MOUSE;H2A1H_MOUSE;H2A1K_MOUSE	Histone H2A type 1-B;Histone H2A type 1-C;Histone H2A type 1-D;Histone H2A type 1-E;Histone H2A type 1-G;Histone H2A type 1-I;Histone H2A type 1-N;Histone H2A type 1-O;Histone H2A type 1-P;Histone H2A type 3;Histone H2A type 1-F;Histone H2A type 1-H;Histone H2A type 1-K
D3YVF0	Akap5	0.0646088	69.0541	no	NA	NA	NA	NA	NA	NA	NA	NA	NA	NA	NA	NA	AKAP5_MOUSE	A-kinase anchor protein 5
D3YXK2	Safb	0.12489	54.9115	no	NA	NA	NA	NA	NA	NA	NA	NA	NA	NA	NA	NA	SAFB1_MOUSE	Scaffold attachment factor B1
D3YZI9	Pgbd5	0.0534926	69.0541	no	NA	NA	NA	NA	NA	NA	NA	NA	NA	NA	NA	NA	PGBD5_MOUSE	PiggyBac transposable element-derived protein 5
D3YZP9	Ccdc6	0.153311	33.6599	no	NA	NA	NA	NA	NA	NA	NA	NA	NA	NA	NA	NA	CCDC6_MOUSE	Coiled-coil domain-containing protein 6
D3YZU1	Shank1	0.0591943	69.0541	no	NA	NA	NA	NA	NA	NA	NA	NA	NA	NA	NA	NA	SHAN1_MOUSE	SH3 and multiple ankyrin repeat domains protein 1
D3YZV8	Ccdc8	0.143329	33.6599	no	NA	NA	NA	NA	NA	NA	NA	NA	NA	NA	NA	NA	CCDC8_MOUSE	Coiled-coil domain-containing protein 8 homolog
D3Z4S3	Ptrhd1	0.0993014	54.9115	no	NA	NA	NA	NA	NA	NA	NA	NA	NA	NA	NA	NA	PTRD1_MOUSE	Putative peptidyl-tRNA hydrolase PTRHD1
D3Z6Q9	Bin2	0.0541272	69.0541	no	NA	NA	NA	NA	NA	NA	NA	NA	NA	NA	NA	NA	BIN2_MOUSE	Bridging integrator 2
D3Z6S9	Erich6	0.0749121	54.9115	no	NA	NA	NA	NA	NA	NA	NA	NA	NA	NA	NA	NA	ERIP6_MOUSE	Glutamate-rich protein 6
D3Z7H4	Gsg1l	0.0752402	54.9115	no	NA	NA	NA	NA	NA	NA	NA	NA	NA	NA	NA	NA	GSG1L_MOUSE	Germ cell-specific gene 1-like protein
D3Z7P3	Gls	0.073964	54.9115	no	NA	NA	NA	NA	NA	NA	NA	NA	NA	NA	NA	NA	GLSK_MOUSE	Glutaminase kidney isoform, mitochondrial
E9PUL5	Prrt2	0.127959	54.9115	no	NA	NA	NA	NA	NA	NA	NA	NA	NA	NA	NA	NA	PRRT2_MOUSE	Proline-rich transmembrane protein 2
E9PV24	Fga	0.140753	33.6599	no	NA	NA	NA	NA	NA	NA	NA	NA	NA	NA	NA	NA	FIBA_MOUSE	Fibrinogen alpha chain
E9PVA8	Gcn1	0.10431	54.9115	no	NA	NA	NA	NA	NA	NA	NA	NA	NA	NA	NA	NA	GCN1_MOUSE	eIF-2-alpha kinase activator GCN1
E9PZ19	Igsf9b	0.0548307	69.0541	no	NA	NA	NA	NA	NA	NA	NA	NA	NA	NA	NA	NA	TUTLB_MOUSE	Protein turtle homolog B
E9PZM4	Chd2	0.0333786	73.1432	no	NA	NA	NA	NA	NA	NA	NA	NA	NA	NA	NA	NA	CHD2_MOUSE	Chromodomain-helicase-DNA-binding protein 2
E9Q1U1	Ccdc171	0.046478	69.0541	no	NA	NA	NA	NA	NA	NA	NA	NA	NA	NA	NA	NA	CC171_MOUSE	Coiled-coil domain-containing protein 171
E9Q3L2	Pi4ka	0.0960458	54.9115	no	NA	NA	NA	NA	NA	NA	NA	NA	NA	NA	NA	NA	PI4KA_MOUSE	Phosphatidylinositol 4-kinase alpha
E9Q401	Ryr2	0.105144	54.9115	no	NA	NA	NA	NA	NA	NA	NA	NA	NA	NA	NA	NA	RYR2_MOUSE	Ryanodine receptor 2
E9Q4P1	Wdfy1	0.0804083	54.9115	no	NA	NA	NA	NA	NA	NA	NA	NA	NA	NA	NA	NA	WDFY1_MOUSE	WD repeat and FYVE domain-containing protein 1
E9Q4S1	Pde8b	0.0491613	69.0541	no	NA	NA	NA	NA	NA	NA	NA	NA	NA	NA	NA	NA	PDE8B_MOUSE	High affinity cAMP-specific and IBMX-insensitive 3',5'-cyclic phosphodiesterase 8B
E9Q5C9	Nolc1	0.0877862	54.9115	no	NA	NA	NA	NA	NA	NA	NA	NA	NA	NA	NA	NA	NOLC1_MOUSE	Nucleolar and coiled-body phosphoprotein 1
E9Q6J5	Bod1l	0.0477602	69.0541	no	NA	NA	NA	NA	NA	NA	NA	NA	NA	NA	NA	NA	BD1L1_MOUSE	Biorientation of chromosomes in cell division protein 1-like 1
E9Q6P5	Ttc7b	0.0311289	73.1432	no	NA	NA	NA	NA	NA	NA	NA	NA	NA	NA	NA	NA	TTC7B_MOUSE	Tetratricopeptide repeat protein 7B
E9Q735	Ube4a	0.112914	54.9115	no	NA	NA	NA	NA	NA	NA	NA	NA	NA	NA	NA	NA	UBE4A_MOUSE	Ubiquitin conjugation factor E4 A
E9Q7G0	Numa1	0.0293396	73.1432	no	NA	NA	NA	NA	NA	NA	NA	NA	NA	NA	NA	NA	NUMA1_MOUSE	Nuclear mitotic apparatus protein 1
E9Q8I9	Fry	0.0211264	73.1432	no	NA	NA	NA	NA	NA	NA	NA	NA	NA	NA	NA	NA	FRY_MOUSE	Protein furry homolog
E9QA62	Lmod3	0.0122828	73.6111	no	NA	NA	NA	NA	NA	NA	NA	NA	NA	NA	NA	NA	LMOD3_MOUSE	Leiomodin-3
F6SEU4	Syngap1	0.070459	54.9115	no	NA	NA	NA	NA	NA	NA	NA	NA	NA	NA	NA	NA	SYGP1_MOUSE	Ras/Rap GTPase-activating protein SynGAP
F6W8I0	Yjefn3	0.0501214	69.0541	no	NA	NA	NA	NA	NA	NA	NA	NA	NA	NA	NA	NA	YJEN3_MOUSE	YjeF N-terminal domain-containing protein 3
F6ZDS4	Tpr	0.0894012	54.9115	no	NA	NA	NA	NA	NA	NA	NA	NA	NA	NA	NA	NA	TPR_MOUSE	Nucleoprotein TPR
F8VPU2	Farp1	0.0951758	54.9115	no	NA	NA	NA	NA	NA	NA	NA	NA	NA	NA	NA	NA	FARP1_MOUSE	FERM, ARHGEF and pleckstrin domain-containing protein 1
F8VQB6	Myo10	0.0662561	69.0541	no	NA	NA	NA	NA	NA	NA	NA	NA	NA	NA	NA	NA	MYO10_MOUSE	Unconventional myosin-X
G3X9J0	Sipa1l3	0.0755432	54.9115	no	NA	NA	NA	NA	NA	NA	NA	NA	NA	NA	NA	NA	SI1L3_MOUSE	Signal-induced proliferation-associated 1-like protein 3
G3X9K3	Arfgef1	0.036854	69.0541	no	NA	NA	NA	NA	NA	NA	NA	NA	NA	NA	NA	NA	BIG1_MOUSE	Brefeldin A-inhibited guanine nucleotide-exchange protein 1
G3XA57	Rab11fip2	0.0389207	69.0541	no	NA	NA	NA	NA	NA	NA	NA	NA	NA	NA	NA	NA	RFIP2_MOUSE	Rab11 family-interacting protein 2
G5E829	Atp2b1	0.0552752	69.0541	no	NA	NA	NA	NA	NA	NA	NA	NA	NA	NA	NA	NA	AT2B1_MOUSE	Plasma membrane calcium-transporting ATPase 1
G5E870	Trip12	0.108609	54.9115	no	NA	NA	NA	NA	NA	NA	NA	NA	NA	NA	NA	NA	TRIPC_MOUSE	E3 ubiquitin-protein ligase TRIP12
G5E8K5	Ank3	0.038271	69.0541	no	NA	NA	NA	NA	NA	NA	NA	NA	NA	NA	NA	NA	ANK3_MOUSE	Ankyrin-3
O08529	Capn2	0.175735	33.6599	no	NA	NA	NA	NA	NA	NA	NA	NA	NA	NA	NA	NA	CAN2_MOUSE	Calpain-2 catalytic subunit
O08530	S1pr1	0.110878	54.9115	no	NA	NA	NA	NA	NA	NA	NA	NA	NA	NA	NA	NA	S1PR1_MOUSE	Sphingosine 1-phosphate receptor 1
O08532	Cacna2d1	0.0830902	54.9115	no	NA	NA	NA	NA	NA	NA	NA	NA	NA	NA	NA	NA	CA2D1_MOUSE	Voltage-dependent calcium channel subunit alpha-2/delta-1
O08539	Bin1	0.0855551	54.9115	no	NA	NA	NA	NA	NA	NA	NA	NA	NA	NA	NA	NA	BIN1_MOUSE	Myc box-dependent-interacting protein 1
O08547	Sec22b	0.0698853	54.9115	no	NA	NA	NA	NA	NA	NA	NA	NA	NA	NA	NA	NA	SC22B_MOUSE	Vesicle-trafficking protein SEC22b
O08553	Dpysl2	0.135558	33.6599	no	NA	NA	NA	NA	NA	NA	NA	NA	NA	NA	NA	NA	DPYL2_MOUSE	Dihydropyrimidinase-related protein 2
O08576	Rundc3a	0.0696352	54.9115	no	NA	NA	NA	NA	NA	NA	NA	NA	NA	NA	NA	NA	RUN3A_MOUSE	RUN domain-containing protein 3A
O08579	Emd	0.186519	21.2774	no	NA	NA	NA	NA	NA	NA	NA	NA	NA	NA	NA	NA	EMD_MOUSE	Emerin
O08582	Gtpbp1	0.189527	21.2774	no	NA	NA	NA	NA	NA	NA	NA	NA	NA	NA	NA	NA	GTPB1_MOUSE	GTP-binding protein 1
O08583	Alyref	0.104733	54.9115	no	NA	NA	NA	NA	NA	NA	NA	NA	NA	NA	NA	NA	THOC4_MOUSE	THO complex subunit 4
O08585	Clta	0.0274032	73.1432	no	NA	NA	NA	NA	NA	NA	NA	NA	NA	NA	NA	NA	CLCA_MOUSE	Clathrin light chain A
O08586	Pten	0.123248	54.9115	no	NA	NA	NA	NA	NA	NA	NA	NA	NA	NA	NA	NA	PTEN_MOUSE	Phosphatidylinositol 3,4,5-trisphosphate 3-phosphatase and dual-specificity protein phosphatase PTEN
O08599	Stxbp1	0.0660118	69.0541	no	NA	NA	NA	NA	NA	NA	NA	NA	NA	NA	NA	NA	STXB1_MOUSE	Syntaxin-binding protein 1
O08600	Endog	0.0921344	54.9115	no	NA	NA	NA	NA	NA	NA	NA	NA	NA	NA	NA	NA	NUCG_MOUSE	Endonuclease G, mitochondrial
O08601	Mttp	0.0781793	54.9115	no	NA	NA	NA	NA	NA	NA	NA	NA	NA	NA	NA	NA	MTP_MOUSE	Microsomal triglyceride transfer protein large subunit
O08638	Myh11	0.0811054	54.9115	no	NA	NA	NA	NA	NA	NA	NA	NA	NA	NA	NA	NA	MYH11_MOUSE	Myosin-11
O08648	Map3k4	0.0689138	69.0541	no	NA	NA	NA	NA	NA	NA	NA	NA	NA	NA	NA	NA	M3K4_MOUSE	Mitogen-activated protein kinase kinase kinase 4
O08663	Metap2	0.0443064	69.0541	no	NA	NA	NA	NA	NA	NA	NA	NA	NA	NA	NA	NA	MAP2_MOUSE	Methionine aminopeptidase 2
O08672	Kifc2	0.0802063	54.9115	no	NA	NA	NA	NA	NA	NA	NA	NA	NA	NA	NA	NA	KIFC2_MOUSE	Kinesin-like protein KIFC2
O08677	Kng1	0.140587	33.6599	no	NA	NA	NA	NA	NA	NA	NA	NA	NA	NA	NA	NA	KNG1_MOUSE	Kininogen-1
O08688	Capn5	0.242072	12.8713	no	NA	NA	NA	NA	NA	NA	NA	NA	NA	NA	NA	NA	CAN5_MOUSE	Calpain-5
O08709	Prdx6	0.104272	54.9115	no	NA	NA	NA	NA	NA	NA	NA	NA	NA	NA	NA	NA	PRDX6_MOUSE	Peroxiredoxin-6
O08715	Akap1	0.0945992	54.9115	no	NA	NA	NA	NA	NA	NA	NA	NA	NA	NA	NA	NA	AKAP1_MOUSE	A-kinase anchor protein 1, mitochondrial
O08739	Ampd3	0.057727	69.0541	no	NA	NA	NA	NA	NA	NA	NA	NA	NA	NA	NA	NA	AMPD3_MOUSE	AMP deaminase 3
O08749	Dld	0.125037	54.9115	no	NA	NA	NA	NA	NA	NA	NA	NA	NA	NA	NA	NA	DLDH_MOUSE	Dihydrolipoyl dehydrogenase, mitochondrial
O08756	Hsd17b10	0.0911595	54.9115	no	NA	NA	NA	NA	NA	NA	NA	NA	NA	NA	NA	NA	HCD2_MOUSE	3-hydroxyacyl-CoA dehydrogenase type-2
O08759	Ube3a	2.39297	0	yes	1.89903	2.1639	2.45505	0.264872	0.55602	0.291149	0	0	0	0.00683896	1.62e-09	0.00036702	UBE3A_MOUSE	Ubiquitin-protein ligase E3A
O08784	Tcof1	0.0678504	69.0541	no	NA	NA	NA	NA	NA	NA	NA	NA	NA	NA	NA	NA	TCOF_MOUSE	Treacle protein
O08785	Clock	0.113869	54.9115	no	NA	NA	NA	NA	NA	NA	NA	NA	NA	NA	NA	NA	CLOCK_MOUSE	Circadian locomoter output cycles protein kaput
O08788	Dctn1	0.0891473	54.9115	no	NA	NA	NA	NA	NA	NA	NA	NA	NA	NA	NA	NA	DCTN1_MOUSE	Dynactin subunit 1
O08795	Prkcsh	0.0718922	54.9115	no	NA	NA	NA	NA	NA	NA	NA	NA	NA	NA	NA	NA	GLU2B_MOUSE	Glucosidase 2 subunit beta
O08807	Prdx4	0.0675152	69.0541	no	NA	NA	NA	NA	NA	NA	NA	NA	NA	NA	NA	NA	PRDX4_MOUSE	Peroxiredoxin-4
O08808	Diaph1	0.0520746	69.0541	no	NA	NA	NA	NA	NA	NA	NA	NA	NA	NA	NA	NA	DIAP1_MOUSE	Protein diaphanous homolog 1
O08810	Eftud2	0.0813169	54.9115	no	NA	NA	NA	NA	NA	NA	NA	NA	NA	NA	NA	NA	U5S1_MOUSE	116 kDa U5 small nuclear ribonucleoprotein component
O08842	Gfra2	0.12925	33.6599	no	NA	NA	NA	NA	NA	NA	NA	NA	NA	NA	NA	NA	GFRA2_MOUSE	GDNF family receptor alpha-2
O08848	Trove2	0.0883036	54.9115	no	NA	NA	NA	NA	NA	NA	NA	NA	NA	NA	NA	NA	RO60_MOUSE	60 kDa SS-A/Ro ribonucleoprotein
O08901	Bub1	0.090415	54.9115	no	NA	NA	NA	NA	NA	NA	NA	NA	NA	NA	NA	NA	BUB1_MOUSE	Mitotic checkpoint serine/threonine-protein kinase BUB1
O08908	Pik3r2	0.137349	33.6599	no	NA	NA	NA	NA	NA	NA	NA	NA	NA	NA	NA	NA	P85B_MOUSE	Phosphatidylinositol 3-kinase regulatory subunit beta
O08914	Faah	0.0501454	69.0541	no	NA	NA	NA	NA	NA	NA	NA	NA	NA	NA	NA	NA	FAAH1_MOUSE	Fatty-acid amide hydrolase 1
O08915	Aip	0.112138	54.9115	no	NA	NA	NA	NA	NA	NA	NA	NA	NA	NA	NA	NA	AIP_MOUSE	AH receptor-interacting protein
O08917	Flot1	0.339132	0	yes	-0.252863	-0.237636	-0.330315	NA	NA	NA	0.000747441	0.000711212	1.62e-07	0.995998	0.603977	0.397599	FLOT1_MOUSE	Flotillin-1
O08919	Numbl	0.0839357	54.9115	no	NA	NA	NA	NA	NA	NA	NA	NA	NA	NA	NA	NA	NUMBL_MOUSE	Numb-like protein
O08967	Cyth3	0.1561	33.6599	no	NA	NA	NA	NA	NA	NA	NA	NA	NA	NA	NA	NA	CYH3_MOUSE	Cytohesin-3
O08989	Mras	0.0895085	54.9115	no	NA	NA	NA	NA	NA	NA	NA	NA	NA	NA	NA	NA	RASM_MOUSE	Ras-related protein M-Ras
O08992	Sdcbp	0.181685	33.6599	no	NA	NA	NA	NA	NA	NA	NA	NA	NA	NA	NA	NA	SDCB1_MOUSE	Syntenin-1
O08997	Atox1	0.0886499	54.9115	no	NA	NA	NA	NA	NA	NA	NA	NA	NA	NA	NA	NA	ATOX1_MOUSE	Copper transport protein ATOX1
O09012	Pex5	0.037658	69.0541	no	NA	NA	NA	NA	NA	NA	NA	NA	NA	NA	NA	NA	PEX5_MOUSE	Peroxisomal targeting signal 1 receptor
O09061	Psmb1	0.125064	54.9115	no	NA	NA	NA	NA	NA	NA	NA	NA	NA	NA	NA	NA	PSB1_MOUSE	Proteasome subunit beta type-1
O09111	Ndufb11	0.0854455	54.9115	no	NA	NA	NA	NA	NA	NA	NA	NA	NA	NA	NA	NA	NDUBB_MOUSE	NADH dehydrogenase [ubiquinone] 1 beta subcomplex subunit 11, mitochondrial
O09114	Ptgds	0.0066008	73.6111	no	NA	NA	NA	NA	NA	NA	NA	NA	NA	NA	NA	NA	PTGDS_MOUSE	Prostaglandin-H2 D-isomerase
O09117	Sypl1	0.108371	54.9115	no	NA	NA	NA	NA	NA	NA	NA	NA	NA	NA	NA	NA	SYPL1_MOUSE	Synaptophysin-like protein 1
O09126	Sema4d	0.117166	54.9115	no	NA	NA	NA	NA	NA	NA	NA	NA	NA	NA	NA	NA	SEM4D_MOUSE	Semaphorin-4D
O09131	Gsto1	0.171138	33.6599	no	NA	NA	NA	NA	NA	NA	NA	NA	NA	NA	NA	NA	GSTO1_MOUSE	Glutathione S-transferase omega-1
O09167	Rpl21	0.124734	54.9115	no	NA	NA	NA	NA	NA	NA	NA	NA	NA	NA	NA	NA	RL21_MOUSE	60S ribosomal protein L21
O09172	Gclm	0.0797522	54.9115	no	NA	NA	NA	NA	NA	NA	NA	NA	NA	NA	NA	NA	GSH0_MOUSE	Glutamate--cysteine ligase regulatory subunit
O09174	Amacr	0.0409144	69.0541	no	NA	NA	NA	NA	NA	NA	NA	NA	NA	NA	NA	NA	AMACR_MOUSE	Alpha-methylacyl-CoA racemase
O35066	Kif3c	0.133614	33.6599	no	NA	NA	NA	NA	NA	NA	NA	NA	NA	NA	NA	NA	KIF3C_MOUSE	Kinesin-like protein KIF3C
O35074	Ptgis	0.164271	33.6599	no	NA	NA	NA	NA	NA	NA	NA	NA	NA	NA	NA	NA	PTGIS_MOUSE	Prostacyclin synthase
O35075	Dscr3	0.0812973	54.9115	no	NA	NA	NA	NA	NA	NA	NA	NA	NA	NA	NA	NA	DSCR3_MOUSE	Down syndrome critical region protein 3 homolog
O35083	Agpat1	0.0868134	54.9115	no	NA	NA	NA	NA	NA	NA	NA	NA	NA	NA	NA	NA	PLCA_MOUSE	1-acyl-sn-glycerol-3-phosphate acyltransferase alpha
O35089	Cnih2	0.10733	54.9115	no	NA	NA	NA	NA	NA	NA	NA	NA	NA	NA	NA	NA	CNIH2_MOUSE	Protein cornichon homolog 2
O35098	Dpysl4	0.0843941	54.9115	no	NA	NA	NA	NA	NA	NA	NA	NA	NA	NA	NA	NA	DPYL4_MOUSE	Dihydropyrimidinase-related protein 4
O35099	Map3k5	0.0633778	69.0541	no	NA	NA	NA	NA	NA	NA	NA	NA	NA	NA	NA	NA	M3K5_MOUSE	Mitogen-activated protein kinase kinase kinase 5
O35114	Scarb2	0.129601	33.6599	no	NA	NA	NA	NA	NA	NA	NA	NA	NA	NA	NA	NA	SCRB2_MOUSE	Lysosome membrane protein 2
O35127	Grcc10	0.107377	54.9115	no	NA	NA	NA	NA	NA	NA	NA	NA	NA	NA	NA	NA	C10_MOUSE	Protein C10
O35129	Phb2	0.0232384	73.1432	no	NA	NA	NA	NA	NA	NA	NA	NA	NA	NA	NA	NA	PHB2_MOUSE	Prohibitin-2
O35136	Ncam2	0.086109	54.9115	no	NA	NA	NA	NA	NA	NA	NA	NA	NA	NA	NA	NA	NCAM2_MOUSE	Neural cell adhesion molecule 2
O35143	Atpif1	0.125834	54.9115	no	NA	NA	NA	NA	NA	NA	NA	NA	NA	NA	NA	NA	ATIF1_MOUSE	ATPase inhibitor, mitochondrial
O35144	Terf2	0.0820527	54.9115	no	NA	NA	NA	NA	NA	NA	NA	NA	NA	NA	NA	NA	TERF2_MOUSE	Telomeric repeat-binding factor 2
O35166	Gosr2	0.0722368	54.9115	no	NA	NA	NA	NA	NA	NA	NA	NA	NA	NA	NA	NA	GOSR2_MOUSE	Golgi SNAP receptor complex member 2
O35174	Kcns2	0.062587	69.0541	no	NA	NA	NA	NA	NA	NA	NA	NA	NA	NA	NA	NA	KCNS2_MOUSE	Potassium voltage-gated channel subfamily S member 2
O35188	Cx3cl1	0.143585	33.6599	no	NA	NA	NA	NA	NA	NA	NA	NA	NA	NA	NA	NA	X3CL1_MOUSE	Fractalkine
O35207	Cdk2ap1	0.145671	33.6599	no	NA	NA	NA	NA	NA	NA	NA	NA	NA	NA	NA	NA	CDKA1_MOUSE	Cyclin-dependent kinase 2-associated protein 1
O35215	Ddt	0.14832	33.6599	no	NA	NA	NA	NA	NA	NA	NA	NA	NA	NA	NA	NA	DOPD_MOUSE	D-dopachrome decarboxylase
O35226	Psmd4	0.148237	33.6599	no	NA	NA	NA	NA	NA	NA	NA	NA	NA	NA	NA	NA	PSMD4_MOUSE	26S proteasome non-ATPase regulatory subunit 4
O35239	Ptpn9	0.103848	54.9115	no	NA	NA	NA	NA	NA	NA	NA	NA	NA	NA	NA	NA	PTN9_MOUSE	Tyrosine-protein phosphatase non-receptor type 9
O35250	Exoc7	0.0395495	69.0541	no	NA	NA	NA	NA	NA	NA	NA	NA	NA	NA	NA	NA	EXOC7_MOUSE	Exocyst complex component 7
O35286	Dhx15	0.0923244	54.9115	no	NA	NA	NA	NA	NA	NA	NA	NA	NA	NA	NA	NA	DHX15_MOUSE	Pre-mRNA-splicing factor ATP-dependent RNA helicase DHX15
O35295	Purb	0.0945352	54.9115	no	NA	NA	NA	NA	NA	NA	NA	NA	NA	NA	NA	NA	PURB_MOUSE	Transcriptional activator protein Pur-beta
O35316	Slc6a6	0.126456	54.9115	no	NA	NA	NA	NA	NA	NA	NA	NA	NA	NA	NA	NA	SC6A6_MOUSE	Sodium- and chloride-dependent taurine transporter
O35326	Srsf5	0.121189	54.9115	no	NA	NA	NA	NA	NA	NA	NA	NA	NA	NA	NA	NA	SRSF5_MOUSE	Serine/arginine-rich splicing factor 5
O35343	Kpna4	0.0646027	69.0541	no	NA	NA	NA	NA	NA	NA	NA	NA	NA	NA	NA	NA	IMA3_MOUSE	Importin subunit alpha-3
O35344	Kpna3	0.0694152	54.9115	no	NA	NA	NA	NA	NA	NA	NA	NA	NA	NA	NA	NA	IMA4_MOUSE	Importin subunit alpha-4
O35345	Kpna6	0.0572863	69.0541	no	NA	NA	NA	NA	NA	NA	NA	NA	NA	NA	NA	NA	IMA7_MOUSE	Importin subunit alpha-7
O35350	Capn1	0.0406459	69.0541	no	NA	NA	NA	NA	NA	NA	NA	NA	NA	NA	NA	NA	CAN1_MOUSE	Calpain-1 catalytic subunit
O35375	Nrp2	0.073486	54.9115	no	NA	NA	NA	NA	NA	NA	NA	NA	NA	NA	NA	NA	NRP2_MOUSE	Neuropilin-2
O35381	Anp32a	0.0512827	69.0541	no	NA	NA	NA	NA	NA	NA	NA	NA	NA	NA	NA	NA	AN32A_MOUSE	Acidic leucine-rich nuclear phosphoprotein 32 family member A
O35382	Exoc4	0.119014	54.9115	no	NA	NA	NA	NA	NA	NA	NA	NA	NA	NA	NA	NA	EXOC4_MOUSE	Exocyst complex component 4
O35387	Hax1	0.0401253	69.0541	no	NA	NA	NA	NA	NA	NA	NA	NA	NA	NA	NA	NA	HAX1_MOUSE	HCLS1-associated protein X-1
O35393	Efnb3	0.110631	54.9115	no	NA	NA	NA	NA	NA	NA	NA	NA	NA	NA	NA	NA	EFNB3_MOUSE	Ephrin-B3
O35405	Pld3	0.073588	54.9115	no	NA	NA	NA	NA	NA	NA	NA	NA	NA	NA	NA	NA	PLD3_MOUSE	Phospholipase D3
O35409	Folh1	0.158275	33.6599	no	NA	NA	NA	NA	NA	NA	NA	NA	NA	NA	NA	NA	FOLH1_MOUSE	Glutamate carboxypeptidase 2
O35435	Dhodh	0.215701	21.2774	no	NA	NA	NA	NA	NA	NA	NA	NA	NA	NA	NA	NA	PYRD_MOUSE	Dihydroorotate dehydrogenase (quinone), mitochondrial
O35449	Prrt1	0.0707646	54.9115	no	NA	NA	NA	NA	NA	NA	NA	NA	NA	NA	NA	NA	PRRT1_MOUSE	Proline-rich transmembrane protein 1
O35454	Clcn6	0.0502813	69.0541	no	NA	NA	NA	NA	NA	NA	NA	NA	NA	NA	NA	NA	CLCN6_MOUSE	Chloride transport protein 6
O35459	Ech1	0.109522	54.9115	no	NA	NA	NA	NA	NA	NA	NA	NA	NA	NA	NA	NA	ECH1_MOUSE	Delta(3,5)-Delta(2,4)-dienoyl-CoA isomerase, mitochondrial
O35465	Fkbp8	0.115265	54.9115	no	NA	NA	NA	NA	NA	NA	NA	NA	NA	NA	NA	NA	FKBP8_MOUSE	Peptidyl-prolyl cis-trans isomerase FKBP8
O35474	Edil3	0.0769477	54.9115	no	NA	NA	NA	NA	NA	NA	NA	NA	NA	NA	NA	NA	EDIL3_MOUSE	EGF-like repeat and discoidin I-like domain-containing protein 3
O35495	Cdk14	0.109747	54.9115	no	NA	NA	NA	NA	NA	NA	NA	NA	NA	NA	NA	NA	CDK14_MOUSE	Cyclin-dependent kinase 14
O35526	Stx1a	0.1993	21.2774	no	NA	NA	NA	NA	NA	NA	NA	NA	NA	NA	NA	NA	STX1A_MOUSE	Syntaxin-1A
O35544	Slc1a6	0.0685556	69.0541	no	NA	NA	NA	NA	NA	NA	NA	NA	NA	NA	NA	NA	EAA4_MOUSE	Excitatory amino acid transporter 4
O35551	Rabep1	0.0976362	54.9115	no	NA	NA	NA	NA	NA	NA	NA	NA	NA	NA	NA	NA	RABE1_MOUSE	Rab GTPase-binding effector protein 1
O35566	Cd151	0.0664095	69.0541	no	NA	NA	NA	NA	NA	NA	NA	NA	NA	NA	NA	NA	CD151_MOUSE	CD151 antigen
O35593	Psmd14	0.231023	12.8713	no	NA	NA	NA	NA	NA	NA	NA	NA	NA	NA	NA	NA	PSDE_MOUSE	26S proteasome non-ATPase regulatory subunit 14
O35598	Adam10	0.0856087	54.9115	no	NA	NA	NA	NA	NA	NA	NA	NA	NA	NA	NA	NA	ADA10_MOUSE	Disintegrin and metalloproteinase domain-containing protein 10
O35604	Npc1	0.107911	54.9115	no	NA	NA	NA	NA	NA	NA	NA	NA	NA	NA	NA	NA	NPC1_MOUSE	Niemann-Pick C1 protein
O35607	Bmpr2	0.103088	54.9115	no	NA	NA	NA	NA	NA	NA	NA	NA	NA	NA	NA	NA	BMPR2_MOUSE	Bone morphogenetic protein receptor type-2
O35609	Scamp3	0.0952595	54.9115	no	NA	NA	NA	NA	NA	NA	NA	NA	NA	NA	NA	NA	SCAM3_MOUSE	Secretory carrier-associated membrane protein 3
O35621	Pmm1	0.0920942	54.9115	no	NA	NA	NA	NA	NA	NA	NA	NA	NA	NA	NA	NA	PMM1_MOUSE	Phosphomannomutase 1
O35633	Slc32a1	0.0639007	69.0541	no	NA	NA	NA	NA	NA	NA	NA	NA	NA	NA	NA	NA	VIAAT_MOUSE	Vesicular inhibitory amino acid transporter
O35638	Stag2	0.15827	33.6599	no	NA	NA	NA	NA	NA	NA	NA	NA	NA	NA	NA	NA	STAG2_MOUSE	Cohesin subunit SA-2
O35639	Anxa3	0.10048	54.9115	no	NA	NA	NA	NA	NA	NA	NA	NA	NA	NA	NA	NA	ANXA3_MOUSE	Annexin A3
O35643	Ap1b1	0.0978389	54.9115	no	NA	NA	NA	NA	NA	NA	NA	NA	NA	NA	NA	NA	AP1B1_MOUSE	AP-1 complex subunit beta-1
O35658	C1qbp	0.0437815	69.0541	no	NA	NA	NA	NA	NA	NA	NA	NA	NA	NA	NA	NA	C1QBP_MOUSE	Complement component 1 Q subcomponent-binding protein, mitochondrial
O35668	Hap1	0.0913146	54.9115	no	NA	NA	NA	NA	NA	NA	NA	NA	NA	NA	NA	NA	HAP1_MOUSE	Huntingtin-associated protein 1
O35678	Mgll	0.129373	33.6599	no	NA	NA	NA	NA	NA	NA	NA	NA	NA	NA	NA	NA	MGLL_MOUSE	Monoglyceride lipase
O35681	Syt3	0.104061	54.9115	no	NA	NA	NA	NA	NA	NA	NA	NA	NA	NA	NA	NA	SYT3_MOUSE	Synaptotagmin-3
O35682	Myadm	0.0765147	54.9115	no	NA	NA	NA	NA	NA	NA	NA	NA	NA	NA	NA	NA	MYADM_MOUSE	Myeloid-associated differentiation marker
O35683	Ndufa1	0.0914553	54.9115	no	NA	NA	NA	NA	NA	NA	NA	NA	NA	NA	NA	NA	NDUA1_MOUSE	NADH dehydrogenase [ubiquinone] 1 alpha subcomplex subunit 1
O35684	Serpini1	0.170368	33.6599	no	NA	NA	NA	NA	NA	NA	NA	NA	NA	NA	NA	NA	NEUS_MOUSE	Neuroserpin
O35685	Nudc	0.149681	33.6599	no	NA	NA	NA	NA	NA	NA	NA	NA	NA	NA	NA	NA	NUDC_MOUSE	Nuclear migration protein nudC
O35691	Pnn	0.112877	54.9115	no	NA	NA	NA	NA	NA	NA	NA	NA	NA	NA	NA	NA	PININ_MOUSE	Pinin
O35710	Noct	0.0450782	69.0541	no	NA	NA	NA	NA	NA	NA	NA	NA	NA	NA	NA	NA	NOCT_MOUSE	Nocturnin
O35737	Hnrnph1	0.0690251	54.9115	no	NA	NA	NA	NA	NA	NA	NA	NA	NA	NA	NA	NA	HNRH1_MOUSE	Heterogeneous nuclear ribonucleoprotein H
O35841	Api5	0.153136	33.6599	no	NA	NA	NA	NA	NA	NA	NA	NA	NA	NA	NA	NA	API5_MOUSE	Apoptosis inhibitor 5
O35855	Bcat2	0.120309	54.9115	no	NA	NA	NA	NA	NA	NA	NA	NA	NA	NA	NA	NA	BCAT2_MOUSE	Branched-chain-amino-acid aminotransferase, mitochondrial
O35857	Timm44	0.101888	54.9115	no	NA	NA	NA	NA	NA	NA	NA	NA	NA	NA	NA	NA	TIM44_MOUSE	Mitochondrial import inner membrane translocase subunit TIM44
O35864	Cops5	0.0770029	54.9115	no	NA	NA	NA	NA	NA	NA	NA	NA	NA	NA	NA	NA	CSN5_MOUSE	COP9 signalosome complex subunit 5
O35874	Slc1a4	0.056639	69.0541	no	NA	NA	NA	NA	NA	NA	NA	NA	NA	NA	NA	NA	SATT_MOUSE	Neutral amino acid transporter A
O35887	Calu	0.152445	33.6599	no	NA	NA	NA	NA	NA	NA	NA	NA	NA	NA	NA	NA	CALU_MOUSE	Calumenin
O35900	Lsm2	0.0809599	54.9115	no	NA	NA	NA	NA	NA	NA	NA	NA	NA	NA	NA	NA	LSM2_MOUSE	U6 snRNA-associated Sm-like protein LSm2
O35902	Dsg3	0.132191	33.6599	no	NA	NA	NA	NA	NA	NA	NA	NA	NA	NA	NA	NA	DSG3_MOUSE	Desmoglein-3
O35926	Cdk5r2	0.0948732	54.9115	no	NA	NA	NA	NA	NA	NA	NA	NA	NA	NA	NA	NA	CD5R2_MOUSE	Cyclin-dependent kinase 5 activator 2
O35927	Ctnnd2	0.102815	54.9115	no	NA	NA	NA	NA	NA	NA	NA	NA	NA	NA	NA	NA	CTND2_MOUSE	Catenin delta-2
O35943	Fxn	0.0500202	69.0541	no	NA	NA	NA	NA	NA	NA	NA	NA	NA	NA	NA	NA	FRDA_MOUSE	Frataxin, mitochondrial
O35954	Pitpnm1	0.0990178	54.9115	no	NA	NA	NA	NA	NA	NA	NA	NA	NA	NA	NA	NA	PITM1_MOUSE	Membrane-associated phosphatidylinositol transfer protein 1
O35955	Psmb10	0.0976599	54.9115	no	NA	NA	NA	NA	NA	NA	NA	NA	NA	NA	NA	NA	PSB10_MOUSE	Proteasome subunit beta type-10
O35963	Rab33b	0.0295362	73.1432	no	NA	NA	NA	NA	NA	NA	NA	NA	NA	NA	NA	NA	RB33B_MOUSE	Ras-related protein Rab-33B
O35969	Gamt	0.207567	21.2774	no	NA	NA	NA	NA	NA	NA	NA	NA	NA	NA	NA	NA	GAMT_MOUSE	Guanidinoacetate N-methyltransferase
O35972	Mrpl23	0.0827764	54.9115	no	NA	NA	NA	NA	NA	NA	NA	NA	NA	NA	NA	NA	RM23_MOUSE	39S ribosomal protein L23, mitochondrial
O35988	Sdc4	0.132522	33.6599	no	NA	NA	NA	NA	NA	NA	NA	NA	NA	NA	NA	NA	SDC4_MOUSE	Syndecan-4
O54692	Zw10	0.115666	54.9115	no	NA	NA	NA	NA	NA	NA	NA	NA	NA	NA	NA	NA	ZW10_MOUSE	Centromere/kinetochore protein zw10 homolog
O54724	Cavin1	0.033561	73.1432	no	NA	NA	NA	NA	NA	NA	NA	NA	NA	NA	NA	NA	CAVN1_MOUSE	Caveolae-associated protein 1
O54734	Ddost	0.074376	54.9115	no	NA	NA	NA	NA	NA	NA	NA	NA	NA	NA	NA	NA	OST48_MOUSE	Dolichyl-diphosphooligosaccharide--protein glycosyltransferase 48 kDa subunit
O54774	Ap3d1	0.0728023	54.9115	no	NA	NA	NA	NA	NA	NA	NA	NA	NA	NA	NA	NA	AP3D1_MOUSE	AP-3 complex subunit delta-1
O54781	Srpk2	0.129904	33.6599	no	NA	NA	NA	NA	NA	NA	NA	NA	NA	NA	NA	NA	SRPK2_MOUSE	SRSF protein kinase 2
O54782	Man2b2	0.0939663	54.9115	no	NA	NA	NA	NA	NA	NA	NA	NA	NA	NA	NA	NA	MA2B2_MOUSE	Epididymis-specific alpha-mannosidase
O54784	Dapk3	0.0232674	73.1432	no	NA	NA	NA	NA	NA	NA	NA	NA	NA	NA	NA	NA	DAPK3_MOUSE	Death-associated protein kinase 3
O54786	Dffa	0.150799	33.6599	no	NA	NA	NA	NA	NA	NA	NA	NA	NA	NA	NA	NA	DFFA_MOUSE	DNA fragmentation factor subunit alpha
O54818	Tpd52l1	0.0419133	69.0541	no	NA	NA	NA	NA	NA	NA	NA	NA	NA	NA	NA	NA	TPD53_MOUSE	Tumor protein D53
O54829	Rgs7	0.0505053	69.0541	no	NA	NA	NA	NA	NA	NA	NA	NA	NA	NA	NA	NA	RGS7_MOUSE	Regulator of G-protein signaling 7
O54833	Csnk2a2	0.0754498	54.9115	no	NA	NA	NA	NA	NA	NA	NA	NA	NA	NA	NA	NA	CSK22_MOUSE	Casein kinase II subunit alpha'
O54865	Gucy1b3	0.184283	21.2774	no	NA	NA	NA	NA	NA	NA	NA	NA	NA	NA	NA	NA	GCYB1_MOUSE	Guanylate cyclase soluble subunit beta-1
O54879	Hmgb3	0.0860146	54.9115	no	NA	NA	NA	NA	NA	NA	NA	NA	NA	NA	NA	NA	HMGB3_MOUSE	High mobility group protein B3
O54901	Cd200	0.118637	54.9115	no	NA	NA	NA	NA	NA	NA	NA	NA	NA	NA	NA	NA	OX2G_MOUSE	OX-2 membrane glycoprotein
O54916	Reps1	0.0970519	54.9115	no	NA	NA	NA	NA	NA	NA	NA	NA	NA	NA	NA	NA	REPS1_MOUSE	RalBP1-associated Eps domain-containing protein 1
O54931	Akap2	0.121613	54.9115	no	NA	NA	NA	NA	NA	NA	NA	NA	NA	NA	NA	NA	AKAP2_MOUSE	A-kinase anchor protein 2
O54941	Smarce1	0.0968599	54.9115	no	NA	NA	NA	NA	NA	NA	NA	NA	NA	NA	NA	NA	SMCE1_MOUSE	SWI/SNF-related matrix-associated actin-dependent regulator of chromatin subfamily E member 1
O54946	Dnajb6	0.113459	54.9115	no	NA	NA	NA	NA	NA	NA	NA	NA	NA	NA	NA	NA	DNJB6_MOUSE	DnaJ homolog subfamily B member 6
O54950	Prkag1	0.0357004	69.0541	no	NA	NA	NA	NA	NA	NA	NA	NA	NA	NA	NA	NA	AAKG1_MOUSE	5'-AMP-activated protein kinase subunit gamma-1
O54962	Banf1	0.173553	33.6599	no	NA	NA	NA	NA	NA	NA	NA	NA	NA	NA	NA	NA	BAF_MOUSE	Barrier-to-autointegration factor
O54965	Rnf13	0.198443	21.2774	no	NA	NA	NA	NA	NA	NA	NA	NA	NA	NA	NA	NA	RNF13_MOUSE	E3 ubiquitin-protein ligase RNF13
O54983	Crym	0.113808	54.9115	no	NA	NA	NA	NA	NA	NA	NA	NA	NA	NA	NA	NA	CRYM_MOUSE	Ketimine reductase mu-crystallin
O54984	Asna1	0.0817257	54.9115	no	NA	NA	NA	NA	NA	NA	NA	NA	NA	NA	NA	NA	ASNA_MOUSE	ATPase Asna1
O54988	Slk	0.0427483	69.0541	no	NA	NA	NA	NA	NA	NA	NA	NA	NA	NA	NA	NA	SLK_MOUSE	STE20-like serine/threonine-protein kinase
O54990	Prom1	0.104411	54.9115	no	NA	NA	NA	NA	NA	NA	NA	NA	NA	NA	NA	NA	PROM1_MOUSE	Prominin-1
O54991	Cntnap1	0.114998	54.9115	no	NA	NA	NA	NA	NA	NA	NA	NA	NA	NA	NA	NA	CNTP1_MOUSE	Contactin-associated protein 1
O55003	Bnip3	0.0897783	54.9115	no	NA	NA	NA	NA	NA	NA	NA	NA	NA	NA	NA	NA	BNIP3_MOUSE	BCL2/adenovirus E1B 19 kDa protein-interacting protein 3
O55013	Trappc3	0.0969929	54.9115	no	NA	NA	NA	NA	NA	NA	NA	NA	NA	NA	NA	NA	TPPC3_MOUSE	Trafficking protein particle complex subunit 3
O55017	Cacna1b	0.0650285	69.0541	no	NA	NA	NA	NA	NA	NA	NA	NA	NA	NA	NA	NA	CAC1B_MOUSE	Voltage-dependent N-type calcium channel subunit alpha-1B
O55022	Pgrmc1	0.118153	54.9115	no	NA	NA	NA	NA	NA	NA	NA	NA	NA	NA	NA	NA	PGRC1_MOUSE	Membrane-associated progesterone receptor component 1
O55023	Impa1	0.062148	69.0541	no	NA	NA	NA	NA	NA	NA	NA	NA	NA	NA	NA	NA	IMPA1_MOUSE	Inositol monophosphatase 1
O55026	Entpd2	0.265628	7.01453	no	NA	NA	NA	NA	NA	NA	NA	NA	NA	NA	NA	NA	ENTP2_MOUSE	Ectonucleoside triphosphate diphosphohydrolase 2
O55028	Bckdk	0.088359	54.9115	no	NA	NA	NA	NA	NA	NA	NA	NA	NA	NA	NA	NA	BCKD_MOUSE	[3-methyl-2-oxobutanoate dehydrogenase [lipoamide]] kinase, mitochondrial
O55029	Copb2	0.0495376	69.0541	no	NA	NA	NA	NA	NA	NA	NA	NA	NA	NA	NA	NA	COPB2_MOUSE	Coatomer subunit beta'
O55033	Nck2	0.117761	54.9115	no	NA	NA	NA	NA	NA	NA	NA	NA	NA	NA	NA	NA	NCK2_MOUSE	Cytoplasmic protein NCK2
O55042	Snca	0.0791664	54.9115	no	NA	NA	NA	NA	NA	NA	NA	NA	NA	NA	NA	NA	SYUA_MOUSE	Alpha-synuclein
O55057	Pde6d	0.0953855	54.9115	no	NA	NA	NA	NA	NA	NA	NA	NA	NA	NA	NA	NA	PDE6D_MOUSE	Retinal rod rhodopsin-sensitive cGMP 3',5'-cyclic phosphodiesterase subunit delta
O55060	Tpmt	0.124476	54.9115	no	NA	NA	NA	NA	NA	NA	NA	NA	NA	NA	NA	NA	TPMT_MOUSE	Thiopurine S-methyltransferase
O55074;Q7TN79	Akap7	0.0806683	54.9115	no	NA	NA	NA	NA	NA	NA	NA	NA	NA	NA	NA	NA	AKA7A_MOUSE;AKA7G_MOUSE	A-kinase anchor protein 7 isoform alpha;A-kinase anchor protein 7 isoform gamma
O55091	Impact	0.103846	54.9115	no	NA	NA	NA	NA	NA	NA	NA	NA	NA	NA	NA	NA	IMPCT_MOUSE	Protein IMPACT
O55100	Syngr1	0.135708	33.6599	no	NA	NA	NA	NA	NA	NA	NA	NA	NA	NA	NA	NA	SNG1_MOUSE	Synaptogyrin-1
O55106	Strn	0.0760907	54.9115	no	NA	NA	NA	NA	NA	NA	NA	NA	NA	NA	NA	NA	STRN_MOUSE	Striatin
O55125	Nipsnap1	0.107122	54.9115	no	NA	NA	NA	NA	NA	NA	NA	NA	NA	NA	NA	NA	NIPS1_MOUSE	Protein NipSnap homolog 1
O55126	Nipsnap2	0.0592103	69.0541	no	NA	NA	NA	NA	NA	NA	NA	NA	NA	NA	NA	NA	NIPS2_MOUSE	Protein NipSnap homolog 2
O55128	Sap18	0.108472	54.9115	no	NA	NA	NA	NA	NA	NA	NA	NA	NA	NA	NA	NA	SAP18_MOUSE	Histone deacetylase complex subunit SAP18
O55131	39326	0.0763718	54.9115	no	NA	NA	NA	NA	NA	NA	NA	NA	NA	NA	NA	NA	SEPT7_MOUSE	Septin-7
O55135	Eif6	0.0638235	69.0541	no	NA	NA	NA	NA	NA	NA	NA	NA	NA	NA	NA	NA	IF6_MOUSE	Eukaryotic translation initiation factor 6
O55137	Acot1	0.104174	54.9115	no	NA	NA	NA	NA	NA	NA	NA	NA	NA	NA	NA	NA	ACOT1_MOUSE	Acyl-coenzyme A thioesterase 1
O55142	Rpl35a	0.0910838	54.9115	no	NA	NA	NA	NA	NA	NA	NA	NA	NA	NA	NA	NA	RL35A_MOUSE	60S ribosomal protein L35a
O55143	Atp2a2	0.0357781	69.0541	no	NA	NA	NA	NA	NA	NA	NA	NA	NA	NA	NA	NA	AT2A2_MOUSE	Sarcoplasmic/endoplasmic reticulum calcium ATPase 2
O55176	Pja1	0.0804847	54.9115	no	NA	NA	NA	NA	NA	NA	NA	NA	NA	NA	NA	NA	PJA1_MOUSE	E3 ubiquitin-protein ligase Praja-1
O55201	Supt5h	0.0571003	69.0541	no	NA	NA	NA	NA	NA	NA	NA	NA	NA	NA	NA	NA	SPT5H_MOUSE	Transcription elongation factor SPT5
O55222	Ilk	0.0686921	69.0541	no	NA	NA	NA	NA	NA	NA	NA	NA	NA	NA	NA	NA	ILK_MOUSE	Integrin-linked protein kinase
O55229	Chkb	0.15063	33.6599	no	NA	NA	NA	NA	NA	NA	NA	NA	NA	NA	NA	NA	CHKB_MOUSE	Choline/ethanolamine kinase
O55234	Psmb5	0.104948	54.9115	no	NA	NA	NA	NA	NA	NA	NA	NA	NA	NA	NA	NA	PSB5_MOUSE	Proteasome subunit beta type-5
O55242	Sigmar1	0.085955	54.9115	no	NA	NA	NA	NA	NA	NA	NA	NA	NA	NA	NA	NA	SGMR1_MOUSE	Sigma non-opioid intracellular receptor 1
O70133	Dhx9	0.129906	33.6599	no	NA	NA	NA	NA	NA	NA	NA	NA	NA	NA	NA	NA	DHX9_MOUSE	ATP-dependent RNA helicase A
O70139	Pkig	0.0582169	69.0541	no	NA	NA	NA	NA	NA	NA	NA	NA	NA	NA	NA	NA	IPKG_MOUSE	cAMP-dependent protein kinase inhibitor gamma
O70152	Dpm1	0.0797525	54.9115	no	NA	NA	NA	NA	NA	NA	NA	NA	NA	NA	NA	NA	DPM1_MOUSE	Dolichol-phosphate mannosyltransferase subunit 1
O70161	Pip5k1c	0.0459428	69.0541	no	NA	NA	NA	NA	NA	NA	NA	NA	NA	NA	NA	NA	PI51C_MOUSE	Phosphatidylinositol 4-phosphate 5-kinase type-1 gamma
O70166	Stmn3	0.0887303	54.9115	no	NA	NA	NA	NA	NA	NA	NA	NA	NA	NA	NA	NA	STMN3_MOUSE	Stathmin-3
O70172	Pip4k2a	0.0475633	69.0541	no	NA	NA	NA	NA	NA	NA	NA	NA	NA	NA	NA	NA	PI42A_MOUSE	Phosphatidylinositol 5-phosphate 4-kinase type-2 alpha
O70194	Eif3d	0.132954	33.6599	no	NA	NA	NA	NA	NA	NA	NA	NA	NA	NA	NA	NA	EIF3D_MOUSE	Eukaryotic translation initiation factor 3 subunit D
O70228	Atp9a	0.133749	33.6599	no	NA	NA	NA	NA	NA	NA	NA	NA	NA	NA	NA	NA	ATP9A_MOUSE	Probable phospholipid-transporting ATPase IIA
O70250	Pgam2	0.028345	73.1432	no	NA	NA	NA	NA	NA	NA	NA	NA	NA	NA	NA	NA	PGAM2_MOUSE	Phosphoglycerate mutase 2
O70251	Eef1b	0.130237	33.6599	no	NA	NA	NA	NA	NA	NA	NA	NA	NA	NA	NA	NA	EF1B_MOUSE	Elongation factor 1-beta
O70252	Hmox2	0.173695	33.6599	no	NA	NA	NA	NA	NA	NA	NA	NA	NA	NA	NA	NA	HMOX2_MOUSE	Heme oxygenase 2
O70293	Grk6	0.0943574	54.9115	no	NA	NA	NA	NA	NA	NA	NA	NA	NA	NA	NA	NA	GRK6_MOUSE	G protein-coupled receptor kinase 6
O70305	Atxn2	0.161251	33.6599	no	NA	NA	NA	NA	NA	NA	NA	NA	NA	NA	NA	NA	ATX2_MOUSE	Ataxin-2
O70310	Nmt1	0.137723	33.6599	no	NA	NA	NA	NA	NA	NA	NA	NA	NA	NA	NA	NA	NMT1_MOUSE	Glycylpeptide N-tetradecanoyltransferase 1
O70311	Nmt2	0.0866766	54.9115	no	NA	NA	NA	NA	NA	NA	NA	NA	NA	NA	NA	NA	NMT2_MOUSE	Glycylpeptide N-tetradecanoyltransferase 2
O70318	Epb41l2	0.0391583	69.0541	no	NA	NA	NA	NA	NA	NA	NA	NA	NA	NA	NA	NA	E41L2_MOUSE	Band 4.1-like protein 2
O70325	Gpx4	0.161455	33.6599	no	NA	NA	NA	NA	NA	NA	NA	NA	NA	NA	NA	NA	GPX41_MOUSE	Phospholipid hydroperoxide glutathione peroxidase, mitochondrial
O70340	Nptx2	0.0988162	54.9115	no	NA	NA	NA	NA	NA	NA	NA	NA	NA	NA	NA	NA	NPTX2_MOUSE	Neuronal pentraxin-2
O70354	Ca11	0.147536	33.6599	no	NA	NA	NA	NA	NA	NA	NA	NA	NA	NA	NA	NA	CAH11_MOUSE	Carbonic anhydrase-related protein 11
O70370	Ctss	0.11248	54.9115	no	NA	NA	NA	NA	NA	NA	NA	NA	NA	NA	NA	NA	CATS_MOUSE	Cathepsin S
O70378	Emc8	0.0736048	54.9115	no	NA	NA	NA	NA	NA	NA	NA	NA	NA	NA	NA	NA	EMC8_MOUSE	ER membrane protein complex subunit 8
O70400	Pdlim1	0.239774	12.8713	no	NA	NA	NA	NA	NA	NA	NA	NA	NA	NA	NA	NA	PDLI1_MOUSE	PDZ and LIM domain protein 1
O70433	Fhl2	0.105689	54.9115	no	NA	NA	NA	NA	NA	NA	NA	NA	NA	NA	NA	NA	FHL2_MOUSE	Four and a half LIM domains protein 2
O70435	Psma3	0.160861	33.6599	no	NA	NA	NA	NA	NA	NA	NA	NA	NA	NA	NA	NA	PSA3_MOUSE	Proteasome subunit alpha type-3
O70439	Stx7	0.289408	2.37589	yes	-0.248851	-0.154351	-0.25487	NA	NA	NA	0.000274571	0.0246314	6.77e-06	0.43556	0.999577	0.252176	STX7_MOUSE	Syntaxin-7
O70443	Gnaz	0.112333	54.9115	no	NA	NA	NA	NA	NA	NA	NA	NA	NA	NA	NA	NA	GNAZ_MOUSE	Guanine nucleotide-binding protein G(z) subunit alpha
O70451	Slc16a7	0.0745422	54.9115	no	NA	NA	NA	NA	NA	NA	NA	NA	NA	NA	NA	NA	MOT2_MOUSE	Monocarboxylate transporter 2
O70480	Vamp4	0.167729	33.6599	no	NA	NA	NA	NA	NA	NA	NA	NA	NA	NA	NA	NA	VAMP4_MOUSE	Vesicle-associated membrane protein 4
O70481	Ubr1	0.0510719	69.0541	no	NA	NA	NA	NA	NA	NA	NA	NA	NA	NA	NA	NA	UBR1_MOUSE	E3 ubiquitin-protein ligase UBR1
O70492	Snx3	0.103606	54.9115	no	NA	NA	NA	NA	NA	NA	NA	NA	NA	NA	NA	NA	SNX3_MOUSE	Sorting nexin-3
O70493	Snx12	0.104002	54.9115	no	NA	NA	NA	NA	NA	NA	NA	NA	NA	NA	NA	NA	SNX12_MOUSE	Sorting nexin-12
O70503	Hsd17b12	0.111136	54.9115	no	NA	NA	NA	NA	NA	NA	NA	NA	NA	NA	NA	NA	DHB12_MOUSE	Very-long-chain 3-oxoacyl-CoA reductase
O70551	Srpk1	0.100547	54.9115	no	NA	NA	NA	NA	NA	NA	NA	NA	NA	NA	NA	NA	SRPK1_MOUSE	SRSF protein kinase 1
O70566	Diaph2	0.153959	33.6599	no	NA	NA	NA	NA	NA	NA	NA	NA	NA	NA	NA	NA	DIAP2_MOUSE	Protein diaphanous homolog 2
O70572	Smpd2	0.018588	73.1432	no	NA	NA	NA	NA	NA	NA	NA	NA	NA	NA	NA	NA	NSMA_MOUSE	Sphingomyelin phosphodiesterase 2
O70585	Dtnb	0.123596	54.9115	no	NA	NA	NA	NA	NA	NA	NA	NA	NA	NA	NA	NA	DTNB_MOUSE	Dystrobrevin beta
O70589	Cask	0.0797012	54.9115	no	NA	NA	NA	NA	NA	NA	NA	NA	NA	NA	NA	NA	CSKP_MOUSE	Peripheral plasma membrane protein CASK
O70591	Pfdn2	0.183323	33.6599	no	NA	NA	NA	NA	NA	NA	NA	NA	NA	NA	NA	NA	PFD2_MOUSE	Prefoldin subunit 2
O88196	Ttc3	0.136518	33.6599	no	NA	NA	NA	NA	NA	NA	NA	NA	NA	NA	NA	NA	TTC3_MOUSE	E3 ubiquitin-protein ligase TTC3
O88271	Cfdp1	0.0257861	73.1432	no	NA	NA	NA	NA	NA	NA	NA	NA	NA	NA	NA	NA	CFDP1_MOUSE	Craniofacial development protein 1
O88291	Znf326	0.11185	54.9115	no	NA	NA	NA	NA	NA	NA	NA	NA	NA	NA	NA	NA	ZN326_MOUSE	DBIRD complex subunit ZNF326
O88307	Sorl1	0.147177	33.6599	no	NA	NA	NA	NA	NA	NA	NA	NA	NA	NA	NA	NA	SORL_MOUSE	Sortilin-related receptor
O88322	Nid2	0.0419748	69.0541	no	NA	NA	NA	NA	NA	NA	NA	NA	NA	NA	NA	NA	NID2_MOUSE	Nidogen-2
O88342	Wdr1	0.0611433	69.0541	no	NA	NA	NA	NA	NA	NA	NA	NA	NA	NA	NA	NA	WDR1_MOUSE	WD repeat-containing protein 1
O88343	Slc4a4	0.238926	12.8713	no	NA	NA	NA	NA	NA	NA	NA	NA	NA	NA	NA	NA	S4A4_MOUSE	Electrogenic sodium bicarbonate cotransporter 1
O88384	Vti1b	0.126437	54.9115	no	NA	NA	NA	NA	NA	NA	NA	NA	NA	NA	NA	NA	VTI1B_MOUSE	Vesicle transport through interaction with t-SNAREs homolog 1B
O88428	Papss2	0.127978	54.9115	no	NA	NA	NA	NA	NA	NA	NA	NA	NA	NA	NA	NA	PAPS2_MOUSE	Bifunctional 3'-phosphoadenosine 5'-phosphosulfate synthase 2
O88441	Mtx2	0.0910163	54.9115	no	NA	NA	NA	NA	NA	NA	NA	NA	NA	NA	NA	NA	MTX2_MOUSE	Metaxin-2
O88444	Adcy1	0.139261	33.6599	no	NA	NA	NA	NA	NA	NA	NA	NA	NA	NA	NA	NA	ADCY1_MOUSE	Adenylate cyclase type 1
O88447	Klc1	0.0835648	54.9115	no	NA	NA	NA	NA	NA	NA	NA	NA	NA	NA	NA	NA	KLC1_MOUSE	Kinesin light chain 1
O88448	Klc2	0.0602699	69.0541	no	NA	NA	NA	NA	NA	NA	NA	NA	NA	NA	NA	NA	KLC2_MOUSE	Kinesin light chain 2
O88455	Dhcr7	0.121659	54.9115	no	NA	NA	NA	NA	NA	NA	NA	NA	NA	NA	NA	NA	DHCR7_MOUSE	7-dehydrocholesterol reductase
O88456	Capns1	0.251233	12.8713	no	NA	NA	NA	NA	NA	NA	NA	NA	NA	NA	NA	NA	CPNS1_MOUSE	Calpain small subunit 1
O88485	Dync1i1	0.0963403	54.9115	no	NA	NA	NA	NA	NA	NA	NA	NA	NA	NA	NA	NA	DC1I1_MOUSE	Cytoplasmic dynein 1 intermediate chain 1
O88487	Dync1i2	0.040793	69.0541	no	NA	NA	NA	NA	NA	NA	NA	NA	NA	NA	NA	NA	DC1I2_MOUSE	Cytoplasmic dynein 1 intermediate chain 2
O88491	Nsd1	0.0119016	73.6111	no	NA	NA	NA	NA	NA	NA	NA	NA	NA	NA	NA	NA	NSD1_MOUSE	Histone-lysine N-methyltransferase, H3 lysine-36 and H4 lysine-20 specific
O88492	Plin4	0.0982573	54.9115	no	NA	NA	NA	NA	NA	NA	NA	NA	NA	NA	NA	NA	PLIN4_MOUSE	Perilipin-4
O88507	Cntfr	0.0739546	54.9115	no	NA	NA	NA	NA	NA	NA	NA	NA	NA	NA	NA	NA	CNTFR_MOUSE	Ciliary neurotrophic factor receptor subunit alpha
O88520	Shoc2	0.0801209	54.9115	no	NA	NA	NA	NA	NA	NA	NA	NA	NA	NA	NA	NA	SHOC2_MOUSE	Leucine-rich repeat protein SHOC-2
O88522	Ikbkg	0.0619589	69.0541	no	NA	NA	NA	NA	NA	NA	NA	NA	NA	NA	NA	NA	NEMO_MOUSE	NF-kappa-B essential modulator
O88531	Ppt1	0.102261	54.9115	no	NA	NA	NA	NA	NA	NA	NA	NA	NA	NA	NA	NA	PPT1_MOUSE	Palmitoyl-protein thioesterase 1
O88532	Zfr	0.114495	54.9115	no	NA	NA	NA	NA	NA	NA	NA	NA	NA	NA	NA	NA	ZFR_MOUSE	Zinc finger RNA-binding protein
O88533	Ddc	0.100422	54.9115	no	NA	NA	NA	NA	NA	NA	NA	NA	NA	NA	NA	NA	DDC_MOUSE	Aromatic-L-amino-acid decarboxylase
O88543	Cops3	0.128661	33.6599	no	NA	NA	NA	NA	NA	NA	NA	NA	NA	NA	NA	NA	CSN3_MOUSE	COP9 signalosome complex subunit 3
O88544	Cops4	0.132384	33.6599	no	NA	NA	NA	NA	NA	NA	NA	NA	NA	NA	NA	NA	CSN4_MOUSE	COP9 signalosome complex subunit 4
O88545	Cops6	0.13033	33.6599	no	NA	NA	NA	NA	NA	NA	NA	NA	NA	NA	NA	NA	CSN6_MOUSE	COP9 signalosome complex subunit 6
O88569	Hnrnpa2b1	0.155917	33.6599	no	NA	NA	NA	NA	NA	NA	NA	NA	NA	NA	NA	NA	ROA2_MOUSE	Heterogeneous nuclear ribonucleoproteins A2/B1
O88587	Comt	0.134201	33.6599	no	NA	NA	NA	NA	NA	NA	NA	NA	NA	NA	NA	NA	COMT_MOUSE	Catechol O-methyltransferase
O88597	Becn1	0.0821436	54.9115	no	NA	NA	NA	NA	NA	NA	NA	NA	NA	NA	NA	NA	BECN1_MOUSE	Beclin-1
O88602	Cacng2	0.0691707	54.9115	no	NA	NA	NA	NA	NA	NA	NA	NA	NA	NA	NA	NA	CCG2_MOUSE	Voltage-dependent calcium channel gamma-2 subunit
O88643	Pak1	0.209187	21.2774	no	NA	NA	NA	NA	NA	NA	NA	NA	NA	NA	NA	NA	PAK1_MOUSE	Serine/threonine-protein kinase PAK 1
O88653	Lamtor3	0.150895	33.6599	no	NA	NA	NA	NA	NA	NA	NA	NA	NA	NA	NA	NA	LTOR3_MOUSE	Ragulator complex protein LAMTOR3
O88668	Creg1	0.0892975	54.9115	no	NA	NA	NA	NA	NA	NA	NA	NA	NA	NA	NA	NA	CREG1_MOUSE	Protein CREG1
O88685	Psmc3	0.115242	54.9115	no	NA	NA	NA	NA	NA	NA	NA	NA	NA	NA	NA	NA	PRS6A_MOUSE	26S proteasome regulatory subunit 6A
O88689;Q91Y13	Pcdha4;Pcdha7	0.171629	33.6599	no	NA	NA	NA	NA	NA	NA	NA	NA	NA	NA	NA	NA	PCDA4_MOUSE;PCDA7_MOUSE	Protocadherin alpha-4;Protocadherin alpha-7
O88693	Ugcg	0.101094	54.9115	no	NA	NA	NA	NA	NA	NA	NA	NA	NA	NA	NA	NA	CEGT_MOUSE	Ceramide glucosyltransferase
O88696	Clpp	0.0325211	73.1432	no	NA	NA	NA	NA	NA	NA	NA	NA	NA	NA	NA	NA	CLPP_MOUSE	ATP-dependent Clp protease proteolytic subunit, mitochondrial
O88703	Hcn2	0.154658	33.6599	no	NA	NA	NA	NA	NA	NA	NA	NA	NA	NA	NA	NA	HCN2_MOUSE	Potassium/sodium hyperpolarization-activated cyclic nucleotide-gated channel 2
O88704	Hcn1	0.171172	33.6599	no	NA	NA	NA	NA	NA	NA	NA	NA	NA	NA	NA	NA	HCN1_MOUSE	Potassium/sodium hyperpolarization-activated cyclic nucleotide-gated channel 1
O88712	Ctbp1	0.106202	54.9115	no	NA	NA	NA	NA	NA	NA	NA	NA	NA	NA	NA	NA	CTBP1_MOUSE	C-terminal-binding protein 1
O88735	Map7	0.0317017	73.1432	no	NA	NA	NA	NA	NA	NA	NA	NA	NA	NA	NA	NA	MAP7_MOUSE	Ensconsin
O88736	Hsd17b7	0.196781	21.2774	no	NA	NA	NA	NA	NA	NA	NA	NA	NA	NA	NA	NA	DHB7_MOUSE	3-keto-steroid reductase
O88737	Bsn	0.0476542	69.0541	no	NA	NA	NA	NA	NA	NA	NA	NA	NA	NA	NA	NA	BSN_MOUSE	Protein bassoon
O88738	Birc6	0.109678	54.9115	no	NA	NA	NA	NA	NA	NA	NA	NA	NA	NA	NA	NA	BIRC6_MOUSE	Baculoviral IAP repeat-containing protein 6
O88741	Gdap1	0.09073	54.9115	no	NA	NA	NA	NA	NA	NA	NA	NA	NA	NA	NA	NA	GDAP1_MOUSE	Ganglioside-induced differentiation-associated protein 1
O88745	Scrg1	0.184427	21.2774	no	NA	NA	NA	NA	NA	NA	NA	NA	NA	NA	NA	NA	SCRG1_MOUSE	Scrapie-responsive protein 1
O88746	Tom1	0.0353377	69.0541	no	NA	NA	NA	NA	NA	NA	NA	NA	NA	NA	NA	NA	TOM1_MOUSE	Target of Myb protein 1
O88809	Dcx	0.0304019	73.1432	no	NA	NA	NA	NA	NA	NA	NA	NA	NA	NA	NA	NA	DCX_MOUSE	Neuronal migration protein doublecortin
O88811	Stam2	0.090494	54.9115	no	NA	NA	NA	NA	NA	NA	NA	NA	NA	NA	NA	NA	STAM2_MOUSE	Signal transducing adapter molecule 2
O88829	St3gal5	0.103747	54.9115	no	NA	NA	NA	NA	NA	NA	NA	NA	NA	NA	NA	NA	SIAT9_MOUSE	Lactosylceramide alpha-2,3-sialyltransferase
O88834	Shd	0.0285409	73.1432	no	NA	NA	NA	NA	NA	NA	NA	NA	NA	NA	NA	NA	SHD_MOUSE	SH2 domain-containing adapter protein D
O88844	Idh1	0.071654	54.9115	no	NA	NA	NA	NA	NA	NA	NA	NA	NA	NA	NA	NA	IDHC_MOUSE	Isocitrate dehydrogenase [NADP] cytoplasmic
O88845	Akap10	0.0732545	54.9115	no	NA	NA	NA	NA	NA	NA	NA	NA	NA	NA	NA	NA	AKA10_MOUSE	A-kinase anchor protein 10, mitochondrial
O88848	Arl6	0.0655258	69.0541	no	NA	NA	NA	NA	NA	NA	NA	NA	NA	NA	NA	NA	ARL6_MOUSE	ADP-ribosylation factor-like protein 6
O88851	Rbbp9	0.0714886	54.9115	no	NA	NA	NA	NA	NA	NA	NA	NA	NA	NA	NA	NA	RBBP9_MOUSE	Putative hydrolase RBBP9
O88878	Zfand5	0.0828564	54.9115	no	NA	NA	NA	NA	NA	NA	NA	NA	NA	NA	NA	NA	ZFAN5_MOUSE	AN1-type zinc finger protein 5
O88910	Mpp3	0.0978756	54.9115	no	NA	NA	NA	NA	NA	NA	NA	NA	NA	NA	NA	NA	MPP3_MOUSE	MAGUK p55 subfamily member 3
O88935	Syn1	0.0619273	69.0541	no	NA	NA	NA	NA	NA	NA	NA	NA	NA	NA	NA	NA	SYN1_MOUSE	Synapsin-1
O88951	Lin7b	0.080532	54.9115	no	NA	NA	NA	NA	NA	NA	NA	NA	NA	NA	NA	NA	LIN7B_MOUSE	Protein lin-7 homolog B
O88952	Lin7c	0.116097	54.9115	no	NA	NA	NA	NA	NA	NA	NA	NA	NA	NA	NA	NA	LIN7C_MOUSE	Protein lin-7 homolog C
O88958	Gnpda1	0.116479	54.9115	no	NA	NA	NA	NA	NA	NA	NA	NA	NA	NA	NA	NA	GNPI1_MOUSE	Glucosamine-6-phosphate isomerase 1
O88967	Yme1l1	0.156154	33.6599	no	NA	NA	NA	NA	NA	NA	NA	NA	NA	NA	NA	NA	YMEL1_MOUSE	ATP-dependent zinc metalloprotease YME1L1
O88983	Stx8	0.0687187	69.0541	no	NA	NA	NA	NA	NA	NA	NA	NA	NA	NA	NA	NA	STX8_MOUSE	Syntaxin-8
O88986	Gcat	0.127368	54.9115	no	NA	NA	NA	NA	NA	NA	NA	NA	NA	NA	NA	NA	KBL_MOUSE	2-amino-3-ketobutyrate coenzyme A ligase, mitochondrial
O88998	Olfm1	0.0848422	54.9115	no	NA	NA	NA	NA	NA	NA	NA	NA	NA	NA	NA	NA	NOE1_MOUSE	Noelin
O89001	Cpd	0.147739	33.6599	no	NA	NA	NA	NA	NA	NA	NA	NA	NA	NA	NA	NA	CBPD_MOUSE	Carboxypeptidase D
O89017	Lgmn	0.0379348	69.0541	no	NA	NA	NA	NA	NA	NA	NA	NA	NA	NA	NA	NA	LGMN_MOUSE	Legumain
O89026	Robo1	0.152977	33.6599	no	NA	NA	NA	NA	NA	NA	NA	NA	NA	NA	NA	NA	ROBO1_MOUSE	Roundabout homolog 1
O89050	Mkln1	0.210739	21.2774	no	NA	NA	NA	NA	NA	NA	NA	NA	NA	NA	NA	NA	MKLN1_MOUSE	Muskelin
O89051	Itm2b	0.110322	54.9115	no	NA	NA	NA	NA	NA	NA	NA	NA	NA	NA	NA	NA	ITM2B_MOUSE	Integral membrane protein 2B
O89053	Coro1a	0.132309	33.6599	no	NA	NA	NA	NA	NA	NA	NA	NA	NA	NA	NA	NA	COR1A_MOUSE	Coronin-1A
O89079	Cope	0.0595429	69.0541	no	NA	NA	NA	NA	NA	NA	NA	NA	NA	NA	NA	NA	COPE_MOUSE	Coatomer subunit epsilon
O89084	Pde4a	0.11687	54.9115	no	NA	NA	NA	NA	NA	NA	NA	NA	NA	NA	NA	NA	PDE4A_MOUSE	cAMP-specific 3',5'-cyclic phosphodiesterase 4A
O89086	Rbm3	0.156013	33.6599	no	NA	NA	NA	NA	NA	NA	NA	NA	NA	NA	NA	NA	RBM3_MOUSE	RNA-binding protein 3
O89106	Fhit	0.0913522	54.9115	no	NA	NA	NA	NA	NA	NA	NA	NA	NA	NA	NA	NA	FHIT_MOUSE	Bis(5'-adenosyl)-triphosphatase
O89112	Lancl1	0.0617609	69.0541	no	NA	NA	NA	NA	NA	NA	NA	NA	NA	NA	NA	NA	LANC1_MOUSE	LanC-like protein 1
O89114	Dnajb5	0.0719991	54.9115	no	NA	NA	NA	NA	NA	NA	NA	NA	NA	NA	NA	NA	DNJB5_MOUSE	DnaJ homolog subfamily B member 5
O89116	Vti1a	0.0568176	69.0541	no	NA	NA	NA	NA	NA	NA	NA	NA	NA	NA	NA	NA	VTI1A_MOUSE	Vesicle transport through interaction with t-SNAREs homolog 1A
P00158	Mt-Cyb	0.147812	33.6599	no	NA	NA	NA	NA	NA	NA	NA	NA	NA	NA	NA	NA	CYB_MOUSE	Cytochrome b
P00397	Mtco1	0.100297	54.9115	no	NA	NA	NA	NA	NA	NA	NA	NA	NA	NA	NA	NA	COX1_MOUSE	Cytochrome c oxidase subunit 1
P00405	Mtco2	0.0831074	54.9115	no	NA	NA	NA	NA	NA	NA	NA	NA	NA	NA	NA	NA	COX2_MOUSE	Cytochrome c oxidase subunit 2
P00416	mt-Co3	0.102826	54.9115	no	NA	NA	NA	NA	NA	NA	NA	NA	NA	NA	NA	NA	COX3_MOUSE	Cytochrome c oxidase subunit 3
P00493	Hprt1	0.135854	33.6599	no	NA	NA	NA	NA	NA	NA	NA	NA	NA	NA	NA	NA	HPRT_MOUSE	Hypoxanthine-guanine phosphoribosyltransferase
P00520	Abl1	0.0673923	69.0541	no	NA	NA	NA	NA	NA	NA	NA	NA	NA	NA	NA	NA	ABL1_MOUSE	Tyrosine-protein kinase ABL1
P00757	Klk1b4	0.0870879	54.9115	no	NA	NA	NA	NA	NA	NA	NA	NA	NA	NA	NA	NA	K1KB4_MOUSE	Kallikrein 1-related peptidase-like b4
P00920	Ca2	0.0573129	69.0541	no	NA	NA	NA	NA	NA	NA	NA	NA	NA	NA	NA	NA	CAH2_MOUSE	Carbonic anhydrase 2
P01027	C3	0.121633	54.9115	no	NA	NA	NA	NA	NA	NA	NA	NA	NA	NA	NA	NA	CO3_MOUSE	Complement C3
P01029	C4b	0.0656014	69.0541	no	NA	NA	NA	NA	NA	NA	NA	NA	NA	NA	NA	NA	CO4B_MOUSE	Complement C4-B
P01193	Pomc	0.0488027	69.0541	no	NA	NA	NA	NA	NA	NA	NA	NA	NA	NA	NA	NA	COLI_MOUSE	Pro-opiomelanocortin
P01637;P01638	NA	0.168016	33.6599	no	NA	NA	NA	NA	NA	NA	NA	NA	NA	NA	NA	NA	KV5A5_MOUSE;KV5A6_MOUSE	Ig kappa chain V-V region T1;Ig kappa chain V-V region L6 (Fragment)
P01654;P01655;P01656;P01657;P01659;P01660;P01664;P01665;P01666;P01667;P01668;P01669;P01670;P01671;P01672;P01673;P03977	NA	0.121445	54.9115	no	NA	NA	NA	NA	NA	NA	NA	NA	NA	NA	NA	NA	KV3A1_MOUSE;KV3A2_MOUSE;KV3A3_MOUSE;KV3A5_MOUSE;KV3A7_MOUSE;KV3A8_MOUSE;KV3AC_MOUSE;KV3AD_MOUSE;KV3AE_MOUSE;KV3AF_MOUSE;KV3AG_MOUSE;KV3AH_MOUSE;KV3AI_MOUSE;KV3AJ_MOUSE;KV3AK_MOUSE;KV3AL_MOUSE;KV3A4_MOUSE	Ig kappa chain V-III region PC 2880/PC 1229;Ig kappa chain V-III region PC 7132;Ig kappa chain V-III region MOPC 70;Ig kappa chain V-III region PC 2413;Ig kappa chain V-III region TEPC 124;Ig kappa chain V-III region PC 3741/TEPC 111;Ig kappa chain V-III region CBPC 101;Ig kappa chain V-III region PC 7043;Ig kappa chain V-III region PC 7183;Ig kappa chain V-III region PC 6308;Ig kappa chain V-III…
P01831	Thy1	0.058071	69.0541	no	NA	NA	NA	NA	NA	NA	NA	NA	NA	NA	NA	NA	THY1_MOUSE	Thy-1 membrane glycoprotein
P01837	NA	0.0800501	54.9115	no	NA	NA	NA	NA	NA	NA	NA	NA	NA	NA	NA	NA	IGKC_MOUSE	Ig kappa chain C region
P01863;P01865	Ighg;Igh-1a	0.0538318	69.0541	no	NA	NA	NA	NA	NA	NA	NA	NA	NA	NA	NA	NA	GCAA_MOUSE;GCAM_MOUSE	Ig gamma-2A chain C region, A allele;Ig gamma-2A chain C region, membrane-bound form
P01867	Igh-3	0.11139	54.9115	no	NA	NA	NA	NA	NA	NA	NA	NA	NA	NA	NA	NA	IGG2B_MOUSE	Ig gamma-2B chain C region
P01868;P01869	Ighg1	0.0655635	69.0541	no	NA	NA	NA	NA	NA	NA	NA	NA	NA	NA	NA	NA	IGHG1_MOUSE;IGH1M_MOUSE	Ig gamma-1 chain C region secreted form;Ig gamma-1 chain C region, membrane-bound form
P01872	Ighm	0.216871	21.2774	no	NA	NA	NA	NA	NA	NA	NA	NA	NA	NA	NA	NA	IGHM_MOUSE	Ig mu chain C region
P01887	B2m	0.0496653	69.0541	no	NA	NA	NA	NA	NA	NA	NA	NA	NA	NA	NA	NA	B2MG_MOUSE	Beta-2-microglobulin
P01942	Hba	0.143728	33.6599	no	NA	NA	NA	NA	NA	NA	NA	NA	NA	NA	NA	NA	HBA_MOUSE	Hemoglobin subunit alpha
P02088	Hbb-b1	0.140666	33.6599	no	NA	NA	NA	NA	NA	NA	NA	NA	NA	NA	NA	NA	HBB1_MOUSE	Hemoglobin subunit beta-1
P02089	Hbb-b2	0.149648	33.6599	no	NA	NA	NA	NA	NA	NA	NA	NA	NA	NA	NA	NA	HBB2_MOUSE	Hemoglobin subunit beta-2
P02301;P84244	H3f3c;H3f3a	0.118444	54.9115	no	NA	NA	NA	NA	NA	NA	NA	NA	NA	NA	NA	NA	H3C_MOUSE;H33_MOUSE	Histone H3.3C;Histone H3.3
P02463	Col4a1	0.0742222	54.9115	no	NA	NA	NA	NA	NA	NA	NA	NA	NA	NA	NA	NA	CO4A1_MOUSE	Collagen alpha-1(IV) chain
P02468	Lamc1	0.112625	54.9115	no	NA	NA	NA	NA	NA	NA	NA	NA	NA	NA	NA	NA	LAMC1_MOUSE	Laminin subunit gamma-1
P02535	Krt10	0.0964229	54.9115	no	NA	NA	NA	NA	NA	NA	NA	NA	NA	NA	NA	NA	K1C10_MOUSE	Keratin, type I cytoskeletal 10
P03888	Mtnd1	0.107564	54.9115	no	NA	NA	NA	NA	NA	NA	NA	NA	NA	NA	NA	NA	NU1M_MOUSE	NADH-ubiquinone oxidoreductase chain 1
P03899	Mtnd3	0.106474	54.9115	no	NA	NA	NA	NA	NA	NA	NA	NA	NA	NA	NA	NA	NU3M_MOUSE	NADH-ubiquinone oxidoreductase chain 3
P03911	Mtnd4	0.0508979	69.0541	no	NA	NA	NA	NA	NA	NA	NA	NA	NA	NA	NA	NA	NU4M_MOUSE	NADH-ubiquinone oxidoreductase chain 4
P03921	Mtnd5	0.109709	54.9115	no	NA	NA	NA	NA	NA	NA	NA	NA	NA	NA	NA	NA	NU5M_MOUSE	NADH-ubiquinone oxidoreductase chain 5
P03930	Mtatp8	0.0686865	69.0541	no	NA	NA	NA	NA	NA	NA	NA	NA	NA	NA	NA	NA	ATP8_MOUSE	ATP synthase protein 8
P03987	NA	0.166909	33.6599	no	NA	NA	NA	NA	NA	NA	NA	NA	NA	NA	NA	NA	IGHG3_MOUSE	Ig gamma-3 chain C region
P03995	Gfap	0.131886	33.6599	no	NA	NA	NA	NA	NA	NA	NA	NA	NA	NA	NA	NA	GFAP_MOUSE	Glial fibrillary acidic protein
P04104	Krt1	0.154247	33.6599	no	NA	NA	NA	NA	NA	NA	NA	NA	NA	NA	NA	NA	K2C1_MOUSE	Keratin, type II cytoskeletal 1
P04247	Mb	0.0862233	54.9115	no	NA	NA	NA	NA	NA	NA	NA	NA	NA	NA	NA	NA	MYG_MOUSE	Myoglobin
P04370	Mbp	0.144173	33.6599	no	NA	NA	NA	NA	NA	NA	NA	NA	NA	NA	NA	NA	MBP_MOUSE	Myelin basic protein
P04444	Hbb-bh1	0.0334005	73.1432	no	NA	NA	NA	NA	NA	NA	NA	NA	NA	NA	NA	NA	HBBZ_MOUSE	Hemoglobin subunit beta-H1
P04627	Araf	0.132068	33.6599	no	NA	NA	NA	NA	NA	NA	NA	NA	NA	NA	NA	NA	ARAF_MOUSE	Serine/threonine-protein kinase A-Raf
P04919	Slc4a1	0.141417	33.6599	no	NA	NA	NA	NA	NA	NA	NA	NA	NA	NA	NA	NA	B3AT_MOUSE	Band 3 anion transport protein
P04925	Prnp	0.0770879	54.9115	no	NA	NA	NA	NA	NA	NA	NA	NA	NA	NA	NA	NA	PRIO_MOUSE	Major prion protein
P05063	Aldoc	0.0975669	54.9115	no	NA	NA	NA	NA	NA	NA	NA	NA	NA	NA	NA	NA	ALDOC_MOUSE	Fructose-bisphosphate aldolase C
P05064	Aldoa	0.106051	54.9115	no	NA	NA	NA	NA	NA	NA	NA	NA	NA	NA	NA	NA	ALDOA_MOUSE	Fructose-bisphosphate aldolase A
P05132	Prkaca	0.122422	54.9115	no	NA	NA	NA	NA	NA	NA	NA	NA	NA	NA	NA	NA	KAPCA_MOUSE	cAMP-dependent protein kinase catalytic subunit alpha
P05201	Got1	0.0780911	54.9115	no	NA	NA	NA	NA	NA	NA	NA	NA	NA	NA	NA	NA	AATC_MOUSE	Aspartate aminotransferase, cytoplasmic
P05202	Got2	0.146415	33.6599	no	NA	NA	NA	NA	NA	NA	NA	NA	NA	NA	NA	NA	AATM_MOUSE	Aspartate aminotransferase, mitochondrial
P05480	Src	0.0312301	73.1432	no	NA	NA	NA	NA	NA	NA	NA	NA	NA	NA	NA	NA	SRC_MOUSE	Neuronal proto-oncogene tyrosine-protein kinase Src
P05532	Kit	0.0820183	54.9115	no	NA	NA	NA	NA	NA	NA	NA	NA	NA	NA	NA	NA	KIT_MOUSE	Mast/stem cell growth factor receptor Kit
P05784	Krt18	0.0704959	54.9115	no	NA	NA	NA	NA	NA	NA	NA	NA	NA	NA	NA	NA	K1C18_MOUSE	Keratin, type I cytoskeletal 18
P06151	Ldha	0.100459	54.9115	no	NA	NA	NA	NA	NA	NA	NA	NA	NA	NA	NA	NA	LDHA_MOUSE	L-lactate dehydrogenase A chain
P06537	Nr3c1	0.127104	54.9115	no	NA	NA	NA	NA	NA	NA	NA	NA	NA	NA	NA	NA	GCR_MOUSE	Glucocorticoid receptor
P06728	Apoa4	0.200383	21.2774	no	NA	NA	NA	NA	NA	NA	NA	NA	NA	NA	NA	NA	APOA4_MOUSE	Apolipoprotein A-IV
P06745	Gpi	0.0914233	54.9115	no	NA	NA	NA	NA	NA	NA	NA	NA	NA	NA	NA	NA	G6PI_MOUSE	Glucose-6-phosphate isomerase
P06795	Abcb1b	0.195489	21.2774	no	NA	NA	NA	NA	NA	NA	NA	NA	NA	NA	NA	NA	MDR1B_MOUSE	Multidrug resistance protein 1B
P06797	Ctsl	0.19173	21.2774	no	NA	NA	NA	NA	NA	NA	NA	NA	NA	NA	NA	NA	CATL1_MOUSE	Cathepsin L1
P06801	Me1	0.0951568	54.9115	no	NA	NA	NA	NA	NA	NA	NA	NA	NA	NA	NA	NA	MAOX_MOUSE	NADP-dependent malic enzyme
P06837	Gap43	0.174899	33.6599	no	NA	NA	NA	NA	NA	NA	NA	NA	NA	NA	NA	NA	NEUM_MOUSE	Neuromodulin
P06879	Prl	0.132184	33.6599	no	NA	NA	NA	NA	NA	NA	NA	NA	NA	NA	NA	NA	PRL_MOUSE	Prolactin
P06880	Gh1	0.164795	33.6599	no	NA	NA	NA	NA	NA	NA	NA	NA	NA	NA	NA	NA	SOMA_MOUSE	Somatotropin
P06909	Cfh	0.139094	33.6599	no	NA	NA	NA	NA	NA	NA	NA	NA	NA	NA	NA	NA	CFAH_MOUSE	Complement factor H
P07309	Ttr	0.237208	12.8713	no	NA	NA	NA	NA	NA	NA	NA	NA	NA	NA	NA	NA	TTHY_MOUSE	Transthyretin
P07310	Ckm	0.1198	54.9115	no	NA	NA	NA	NA	NA	NA	NA	NA	NA	NA	NA	NA	KCRM_MOUSE	Creatine kinase M-type
P07356	Anxa2	0.138792	33.6599	no	NA	NA	NA	NA	NA	NA	NA	NA	NA	NA	NA	NA	ANXA2_MOUSE	Annexin A2
P07628	Klk1b8	0.0893076	54.9115	no	NA	NA	NA	NA	NA	NA	NA	NA	NA	NA	NA	NA	K1KB8_MOUSE	Kallikrein 1-related peptidase b8
P07724	Alb	0.121405	54.9115	no	NA	NA	NA	NA	NA	NA	NA	NA	NA	NA	NA	NA	ALBU_MOUSE	Serum albumin
P07758	Serpina1a	0.123763	54.9115	no	NA	NA	NA	NA	NA	NA	NA	NA	NA	NA	NA	NA	A1AT1_MOUSE	Alpha-1-antitrypsin 1-1
P07759	Serpina3k	0.131066	33.6599	no	NA	NA	NA	NA	NA	NA	NA	NA	NA	NA	NA	NA	SPA3K_MOUSE	Serine protease inhibitor A3K
P07901	Hsp90aa1	0.101851	54.9115	no	NA	NA	NA	NA	NA	NA	NA	NA	NA	NA	NA	NA	HS90A_MOUSE	Heat shock protein HSP 90-alpha
P07934	Phkg1	0.040829	69.0541	no	NA	NA	NA	NA	NA	NA	NA	NA	NA	NA	NA	NA	PHKG1_MOUSE	Phosphorylase b kinase gamma catalytic chain, skeletal muscle/heart isoform
P08003	Pdia4	0.106867	54.9115	no	NA	NA	NA	NA	NA	NA	NA	NA	NA	NA	NA	NA	PDIA4_MOUSE	Protein disulfide-isomerase A4
P08030	Aprt	0.137013	33.6599	no	NA	NA	NA	NA	NA	NA	NA	NA	NA	NA	NA	NA	APT_MOUSE	Adenine phosphoribosyltransferase
P08032	Spta1	0.0851897	54.9115	no	NA	NA	NA	NA	NA	NA	NA	NA	NA	NA	NA	NA	SPTA1_MOUSE	Spectrin alpha chain, erythrocytic 1
P08113	Hsp90b1	0.0957331	54.9115	no	NA	NA	NA	NA	NA	NA	NA	NA	NA	NA	NA	NA	ENPL_MOUSE	Endoplasmin
P08122	Col4a2	0.11915	54.9115	no	NA	NA	NA	NA	NA	NA	NA	NA	NA	NA	NA	NA	CO4A2_MOUSE	Collagen alpha-2(IV) chain
P08207	S100a10	0.0725091	54.9115	no	NA	NA	NA	NA	NA	NA	NA	NA	NA	NA	NA	NA	S10AA_MOUSE	Protein S100-A10
P08226	Apoe	0.10071	54.9115	no	NA	NA	NA	NA	NA	NA	NA	NA	NA	NA	NA	NA	APOE_MOUSE	Apolipoprotein E
P08228	Sod1	0.092504	54.9115	no	NA	NA	NA	NA	NA	NA	NA	NA	NA	NA	NA	NA	SODC_MOUSE	Superoxide dismutase [Cu-Zn]
P08249	Mdh2	0.0724373	54.9115	no	NA	NA	NA	NA	NA	NA	NA	NA	NA	NA	NA	NA	MDHM_MOUSE	Malate dehydrogenase, mitochondrial
P08414	Camk4	0.152438	33.6599	no	NA	NA	NA	NA	NA	NA	NA	NA	NA	NA	NA	NA	KCC4_MOUSE	Calcium/calmodulin-dependent protein kinase type IV
P08551	Nefl	0.219782	12.8713	no	NA	NA	NA	NA	NA	NA	NA	NA	NA	NA	NA	NA	NFL_MOUSE	Neurofilament light polypeptide
P08553	Nefm	0.282683	2.37589	yes	NA	0.513106	0.421357	NA	NA	NA	0.238475	0.000947163	0.00224632	0.333207	0.636307	0.892813	NFM_MOUSE	Neurofilament medium polypeptide
P08556	Nras	0.124301	54.9115	no	NA	NA	NA	NA	NA	NA	NA	NA	NA	NA	NA	NA	RASN_MOUSE	GTPase NRas
P08752	Gnai2	0.129354	33.6599	no	NA	NA	NA	NA	NA	NA	NA	NA	NA	NA	NA	NA	GNAI2_MOUSE	Guanine nucleotide-binding protein G(i) subunit alpha-2
P08775	Polr2a	0.132638	33.6599	no	NA	NA	NA	NA	NA	NA	NA	NA	NA	NA	NA	NA	RPB1_MOUSE	DNA-directed RNA polymerase II subunit RPB1
P09041	Pgk2	0.108862	54.9115	no	NA	NA	NA	NA	NA	NA	NA	NA	NA	NA	NA	NA	PGK2_MOUSE	Phosphoglycerate kinase 2
P09055	Itgb1	0.0648162	69.0541	no	NA	NA	NA	NA	NA	NA	NA	NA	NA	NA	NA	NA	ITB1_MOUSE	Integrin beta-1
P09103	P4hb	0.0457033	69.0541	no	NA	NA	NA	NA	NA	NA	NA	NA	NA	NA	NA	NA	PDIA1_MOUSE	Protein disulfide-isomerase
P09240	Cck	0.269924	7.01453	no	NA	NA	NA	NA	NA	NA	NA	NA	NA	NA	NA	NA	CCKN_MOUSE	Cholecystokinin
P09242	Alpl	0.0462145	69.0541	no	NA	NA	NA	NA	NA	NA	NA	NA	NA	NA	NA	NA	PPBT_MOUSE	Alkaline phosphatase, tissue-nonspecific isozyme
P09405	Ncl	0.136913	33.6599	no	NA	NA	NA	NA	NA	NA	NA	NA	NA	NA	NA	NA	NUCL_MOUSE	Nucleolin
P09411	Pgk1	0.229819	12.8713	no	NA	NA	NA	NA	NA	NA	NA	NA	NA	NA	NA	NA	PGK1_MOUSE	Phosphoglycerate kinase 1
P09470	Ace	0.122411	54.9115	no	NA	NA	NA	NA	NA	NA	NA	NA	NA	NA	NA	NA	ACE_MOUSE	Angiotensin-converting enzyme
P09528	Fth1	0.209146	21.2774	no	NA	NA	NA	NA	NA	NA	NA	NA	NA	NA	NA	NA	FRIH_MOUSE	Ferritin heavy chain
P09541	Myl4	0.217644	12.8713	no	NA	NA	NA	NA	NA	NA	NA	NA	NA	NA	NA	NA	MYL4_MOUSE	Myosin light chain 4
P09602	Hmgn2	0.0360177	69.0541	no	NA	NA	NA	NA	NA	NA	NA	NA	NA	NA	NA	NA	HMGN2_MOUSE	Non-histone chromosomal protein HMG-17
P09671	Sod2	0.25611	7.01453	no	NA	NA	NA	NA	NA	NA	NA	NA	NA	NA	NA	NA	SODM_MOUSE	Superoxide dismutase [Mn], mitochondrial
P09813	Apoa2	0.233144	12.8713	no	NA	NA	NA	NA	NA	NA	NA	NA	NA	NA	NA	NA	APOA2_MOUSE	Apolipoprotein A-II
P09925	Surf1	0.18382	21.2774	no	NA	NA	NA	NA	NA	NA	NA	NA	NA	NA	NA	NA	SURF1_MOUSE	Surfeit locus protein 1
P0C027;P0C028	Nudt10;Nudt11	0.121494	54.9115	no	NA	NA	NA	NA	NA	NA	NA	NA	NA	NA	NA	NA	NUD10_MOUSE;NUD11_MOUSE	Diphosphoinositol polyphosphate phosphohydrolase 3-alpha;Diphosphoinositol polyphosphate phosphohydrolase 3-beta
P0C0A3	Chmp6	0.0670253	69.0541	no	NA	NA	NA	NA	NA	NA	NA	NA	NA	NA	NA	NA	CHMP6_MOUSE	Charged multivesicular body protein 6
P0C0S6;Q3THW5	H2afz;H2afv	0.118102	54.9115	no	NA	NA	NA	NA	NA	NA	NA	NA	NA	NA	NA	NA	H2AZ_MOUSE;H2AV_MOUSE	Histone H2A.Z;Histone H2A.V
P0C192	Lrrc4b	0.069597	54.9115	no	NA	NA	NA	NA	NA	NA	NA	NA	NA	NA	NA	NA	LRC4B_MOUSE	Leucine-rich repeat-containing protein 4B
P0C7L0	Wipf3	0.154792	33.6599	no	NA	NA	NA	NA	NA	NA	NA	NA	NA	NA	NA	NA	WIPF3_MOUSE	WAS/WASL-interacting protein family member 3
P0C7M9	Clec2l	0.0368276	69.0541	no	NA	NA	NA	NA	NA	NA	NA	NA	NA	NA	NA	NA	CLC2L_MOUSE	C-type lectin domain family 2 member L
P0C8K7	Smim1	0.149869	33.6599	no	NA	NA	NA	NA	NA	NA	NA	NA	NA	NA	NA	NA	SMIM1_MOUSE	Small integral membrane protein 1
P0C913	NA	0.14415	33.6599	no	NA	NA	NA	NA	NA	NA	NA	NA	NA	NA	NA	NA	OCC1_MOUSE	Overexpressed in colon carcinoma 1 protein homolog
P0DI97	Nrxn1	0.0909092	54.9115	no	NA	NA	NA	NA	NA	NA	NA	NA	NA	NA	NA	NA	NRX1B_MOUSE	Neurexin-1-beta
P0DN34	Ndufb1	0.096539	54.9115	no	NA	NA	NA	NA	NA	NA	NA	NA	NA	NA	NA	NA	NDUB1_MOUSE	NADH dehydrogenase [ubiquinone] 1 beta subcomplex subunit 1
P0DP26;P0DP27;P0DP28	Calm1;Calm2;Calm3	0.0546814	69.0541	no	NA	NA	NA	NA	NA	NA	NA	NA	NA	NA	NA	NA	CALM1_MOUSE;CALM2_MOUSE;CALM3_MOUSE	Calmodulin-1;Calmodulin-2;Calmodulin-3
P0DP60	Lynx1	0.247951	12.8713	no	NA	NA	NA	NA	NA	NA	NA	NA	NA	NA	NA	NA	LYNX1_MOUSE	Ly-6/neurotoxin-like protein 1
P10126	Eef1a1	0.101172	54.9115	no	NA	NA	NA	NA	NA	NA	NA	NA	NA	NA	NA	NA	EF1A1_MOUSE	Elongation factor 1-alpha 1
P10493	Nid1	0.0709632	54.9115	no	NA	NA	NA	NA	NA	NA	NA	NA	NA	NA	NA	NA	NID1_MOUSE	Nidogen-1
P10518	Alad	0.0622401	69.0541	no	NA	NA	NA	NA	NA	NA	NA	NA	NA	NA	NA	NA	HEM2_MOUSE	Delta-aminolevulinic acid dehydratase
P10605	Ctsb	0.0926067	54.9115	no	NA	NA	NA	NA	NA	NA	NA	NA	NA	NA	NA	NA	CATB_MOUSE	Cathepsin B
P10630	Eif4a2	0.0847037	54.9115	no	NA	NA	NA	NA	NA	NA	NA	NA	NA	NA	NA	NA	IF4A2_MOUSE	Eukaryotic initiation factor 4A-II
P10637	Mapt	0.0262462	73.1432	no	NA	NA	NA	NA	NA	NA	NA	NA	NA	NA	NA	NA	TAU_MOUSE	Microtubule-associated protein tau
P10639	Txn	0.109997	54.9115	no	NA	NA	NA	NA	NA	NA	NA	NA	NA	NA	NA	NA	THIO_MOUSE	Thioredoxin
P10649	Gstm1	0.119989	54.9115	no	NA	NA	NA	NA	NA	NA	NA	NA	NA	NA	NA	NA	GSTM1_MOUSE	Glutathione S-transferase Mu 1
P10711	Tcea1	0.131866	33.6599	no	NA	NA	NA	NA	NA	NA	NA	NA	NA	NA	NA	NA	TCEA1_MOUSE	Transcription elongation factor A protein 1
P10833	Rras	0.104307	54.9115	no	NA	NA	NA	NA	NA	NA	NA	NA	NA	NA	NA	NA	RRAS_MOUSE	Ras-related protein R-Ras
P10852	Slc3a2	0.121782	54.9115	no	NA	NA	NA	NA	NA	NA	NA	NA	NA	NA	NA	NA	4F2_MOUSE	4F2 cell-surface antigen heavy chain
P10922	H1f0	0.147844	33.6599	no	NA	NA	NA	NA	NA	NA	NA	NA	NA	NA	NA	NA	H10_MOUSE	Histone H1.0
P11031	Sub1	0.126848	54.9115	no	NA	NA	NA	NA	NA	NA	NA	NA	NA	NA	NA	NA	TCP4_MOUSE	Activated RNA polymerase II transcriptional coactivator p15
P11087	Col1a1	0.105175	54.9115	no	NA	NA	NA	NA	NA	NA	NA	NA	NA	NA	NA	NA	CO1A1_MOUSE	Collagen alpha-1(I) chain
P11103	Parp1	0.0442986	69.0541	no	NA	NA	NA	NA	NA	NA	NA	NA	NA	NA	NA	NA	PARP1_MOUSE	Poly [ADP-ribose] polymerase 1
P11276	Fn1	0.0764939	54.9115	no	NA	NA	NA	NA	NA	NA	NA	NA	NA	NA	NA	NA	FINC_MOUSE	Fibronectin
P11352	Gpx1	0.144168	33.6599	no	NA	NA	NA	NA	NA	NA	NA	NA	NA	NA	NA	NA	GPX1_MOUSE	Glutathione peroxidase 1
P11404	Fabp3	0.111993	54.9115	no	NA	NA	NA	NA	NA	NA	NA	NA	NA	NA	NA	NA	FABPH_MOUSE	Fatty acid-binding protein, heart
P11438	Lamp1	0.0888933	54.9115	no	NA	NA	NA	NA	NA	NA	NA	NA	NA	NA	NA	NA	LAMP1_MOUSE	Lysosome-associated membrane glycoprotein 1
P11499	Hsp90ab1	0.131827	33.6599	no	NA	NA	NA	NA	NA	NA	NA	NA	NA	NA	NA	NA	HS90B_MOUSE	Heat shock protein HSP 90-beta
P11531	Dmd	0.122849	54.9115	no	NA	NA	NA	NA	NA	NA	NA	NA	NA	NA	NA	NA	DMD_MOUSE	Dystrophin
P11627	L1cam	0.175764	33.6599	no	NA	NA	NA	NA	NA	NA	NA	NA	NA	NA	NA	NA	L1CAM_MOUSE	Neural cell adhesion molecule L1
P11798	Camk2a	0.056096	69.0541	no	NA	NA	NA	NA	NA	NA	NA	NA	NA	NA	NA	NA	KCC2A_MOUSE	Calcium/calmodulin-dependent protein kinase type II subunit alpha
P11859	Agt	0.113459	54.9115	no	NA	NA	NA	NA	NA	NA	NA	NA	NA	NA	NA	NA	ANGT_MOUSE	Angiotensinogen
P11881	Itpr1	0.0446081	69.0541	no	NA	NA	NA	NA	NA	NA	NA	NA	NA	NA	NA	NA	ITPR1_MOUSE	Inositol 1,4,5-trisphosphate receptor type 1
P11983	Tcp1	0.0695026	54.9115	no	NA	NA	NA	NA	NA	NA	NA	NA	NA	NA	NA	NA	TCPA_MOUSE	T-complex protein 1 subunit alpha
P12023	App	0.0931353	54.9115	no	NA	NA	NA	NA	NA	NA	NA	NA	NA	NA	NA	NA	A4_MOUSE	Amyloid-beta A4 protein
P12367	Prkar2a	0.102163	54.9115	no	NA	NA	NA	NA	NA	NA	NA	NA	NA	NA	NA	NA	KAP2_MOUSE	cAMP-dependent protein kinase type II-alpha regulatory subunit
P12382	Pfkl	0.0598322	69.0541	no	NA	NA	NA	NA	NA	NA	NA	NA	NA	NA	NA	NA	PFKAL_MOUSE	ATP-dependent 6-phosphofructokinase, liver type
P12657	Chrm1	0.176409	33.6599	no	NA	NA	NA	NA	NA	NA	NA	NA	NA	NA	NA	NA	ACM1_MOUSE	Muscarinic acetylcholine receptor M1
P12658	Calb1	0.057495	69.0541	no	NA	NA	NA	NA	NA	NA	NA	NA	NA	NA	NA	NA	CALB1_MOUSE	Calbindin
P12660	Pcp2	0.0884816	54.9115	no	NA	NA	NA	NA	NA	NA	NA	NA	NA	NA	NA	NA	PCP2_MOUSE	Purkinje cell protein 2
P12787	Cox5a	0.0962168	54.9115	no	NA	NA	NA	NA	NA	NA	NA	NA	NA	NA	NA	NA	COX5A_MOUSE	Cytochrome c oxidase subunit 5A, mitochondrial
P12815	Pdcd6	0.206017	21.2774	no	NA	NA	NA	NA	NA	NA	NA	NA	NA	NA	NA	NA	PDCD6_MOUSE	Programmed cell death protein 6
P12849	Prkar1b	0.110757	54.9115	no	NA	NA	NA	NA	NA	NA	NA	NA	NA	NA	NA	NA	KAP1_MOUSE	cAMP-dependent protein kinase type I-beta regulatory subunit
P12960	Cntn1	0.0940714	54.9115	no	NA	NA	NA	NA	NA	NA	NA	NA	NA	NA	NA	NA	CNTN1_MOUSE	Contactin-1
P12961	Scg5	0.123024	54.9115	no	NA	NA	NA	NA	NA	NA	NA	NA	NA	NA	NA	NA	7B2_MOUSE	Neuroendocrine protein 7B2
P12970	Rpl7a	0.0242151	73.1432	no	NA	NA	NA	NA	NA	NA	NA	NA	NA	NA	NA	NA	RL7A_MOUSE	60S ribosomal protein L7a
P13011;P13516;Q99PL7	Scd2;Scd1;Scd3	0.0730502	54.9115	no	NA	NA	NA	NA	NA	NA	NA	NA	NA	NA	NA	NA	ACOD2_MOUSE;ACOD1_MOUSE;SCD3_MOUSE	Acyl-CoA desaturase 2;Acyl-CoA desaturase 1;Acyl-CoA desaturase 3
P13020	Gsn	0.100269	54.9115	no	NA	NA	NA	NA	NA	NA	NA	NA	NA	NA	NA	NA	GELS_MOUSE	Gelsolin
P13412	Tnni2	0.102542	54.9115	no	NA	NA	NA	NA	NA	NA	NA	NA	NA	NA	NA	NA	TNNI2_MOUSE	Troponin I, fast skeletal muscle
P13439	Umps	0.0876195	54.9115	no	NA	NA	NA	NA	NA	NA	NA	NA	NA	NA	NA	NA	UMPS_MOUSE	Uridine 5'-monophosphate synthase
P13595	Ncam1	0.180642	33.6599	no	NA	NA	NA	NA	NA	NA	NA	NA	NA	NA	NA	NA	NCAM1_MOUSE	Neural cell adhesion molecule 1
P13634	Ca1	0.167993	33.6599	no	NA	NA	NA	NA	NA	NA	NA	NA	NA	NA	NA	NA	CAH1_MOUSE	Carbonic anhydrase 1
P13707	Gpd1	0.0766035	54.9115	no	NA	NA	NA	NA	NA	NA	NA	NA	NA	NA	NA	NA	GPDA_MOUSE	Glycerol-3-phosphate dehydrogenase [NAD(+)], cytoplasmic
P13864	Dnmt1	0.0679175	69.0541	no	NA	NA	NA	NA	NA	NA	NA	NA	NA	NA	NA	NA	DNMT1_MOUSE	DNA (cytosine-5)-methyltransferase 1
P14069	S100a6	0.468859	0	yes	-0.367203	-0.338644	-0.438286	NA	NA	NA	6.53e-07	9.14e-07	2.59e-11	0.97292	0.648795	0.310982	S10A6_MOUSE	Protein S100-A6
P14094	Atp1b1	0.0605588	69.0541	no	NA	NA	NA	NA	NA	NA	NA	NA	NA	NA	NA	NA	AT1B1_MOUSE	Sodium/potassium-transporting ATPase subunit beta-1
P14106	C1qb	0.116173	54.9115	no	NA	NA	NA	NA	NA	NA	NA	NA	NA	NA	NA	NA	C1QB_MOUSE	Complement C1q subcomponent subunit B
P14115	Rpl27a	0.0380036	69.0541	no	NA	NA	NA	NA	NA	NA	NA	NA	NA	NA	NA	NA	RL27A_MOUSE	60S ribosomal protein L27a
P14131	Rps16	0.133816	33.6599	no	NA	NA	NA	NA	NA	NA	NA	NA	NA	NA	NA	NA	RS16_MOUSE	40S ribosomal protein S16
P14148	Rpl7	0.0313191	73.1432	no	NA	NA	NA	NA	NA	NA	NA	NA	NA	NA	NA	NA	RL7_MOUSE	60S ribosomal protein L7
P14152	Mdh1	0.0835238	54.9115	no	NA	NA	NA	NA	NA	NA	NA	NA	NA	NA	NA	NA	MDHC_MOUSE	Malate dehydrogenase, cytoplasmic
P14206	Rpsa	0.0477044	69.0541	no	NA	NA	NA	NA	NA	NA	NA	NA	NA	NA	NA	NA	RSSA_MOUSE	40S ribosomal protein SA
P14211	Calr	0.13686	33.6599	no	NA	NA	NA	NA	NA	NA	NA	NA	NA	NA	NA	NA	CALR_MOUSE	Calreticulin
P14231	Atp1b2	0.0803984	54.9115	no	NA	NA	NA	NA	NA	NA	NA	NA	NA	NA	NA	NA	AT1B2_MOUSE	Sodium/potassium-transporting ATPase subunit beta-2
P14576	Srp54	0.227264	12.8713	no	NA	NA	NA	NA	NA	NA	NA	NA	NA	NA	NA	NA	SRP54_MOUSE	Signal recognition particle 54 kDa protein
P14602	Hspb1	0.0458381	69.0541	no	NA	NA	NA	NA	NA	NA	NA	NA	NA	NA	NA	NA	HSPB1_MOUSE	Heat shock protein beta-1
P14685	Psmd3	0.157629	33.6599	no	NA	NA	NA	NA	NA	NA	NA	NA	NA	NA	NA	NA	PSMD3_MOUSE	26S proteasome non-ATPase regulatory subunit 3
P14733	Lmnb1	0.0635068	69.0541	no	NA	NA	NA	NA	NA	NA	NA	NA	NA	NA	NA	NA	LMNB1_MOUSE	Lamin-B1
P14824	Anxa6	0.0844417	54.9115	no	NA	NA	NA	NA	NA	NA	NA	NA	NA	NA	NA	NA	ANXA6_MOUSE	Annexin A6
P14869	Rplp0	0.0334144	73.1432	no	NA	NA	NA	NA	NA	NA	NA	NA	NA	NA	NA	NA	RLA0_MOUSE	60S acidic ribosomal protein P0
P14873	Map1b	0.144917	33.6599	no	NA	NA	NA	NA	NA	NA	NA	NA	NA	NA	NA	NA	MAP1B_MOUSE	Microtubule-associated protein 1B
P15105	Glul	0.119421	54.9115	no	NA	NA	NA	NA	NA	NA	NA	NA	NA	NA	NA	NA	GLNA_MOUSE	Glutamine synthetase
P15116	Cdh2	0.0908072	54.9115	no	NA	NA	NA	NA	NA	NA	NA	NA	NA	NA	NA	NA	CADH2_MOUSE	Cadherin-2
P15208	Insr	0.148968	33.6599	no	NA	NA	NA	NA	NA	NA	NA	NA	NA	NA	NA	NA	INSR_MOUSE	Insulin receptor
P15209	Ntrk2	0.109871	54.9115	no	NA	NA	NA	NA	NA	NA	NA	NA	NA	NA	NA	NA	NTRK2_MOUSE	BDNF/NT-3 growth factors receptor
P15327	Bpgm	0.105778	54.9115	no	NA	NA	NA	NA	NA	NA	NA	NA	NA	NA	NA	NA	PMGE_MOUSE	Bisphosphoglycerate mutase
P15331	Prph	0.155325	33.6599	no	NA	NA	NA	NA	NA	NA	NA	NA	NA	NA	NA	NA	PERI_MOUSE	Peripherin
P15379	Cd44	0.139195	33.6599	no	NA	NA	NA	NA	NA	NA	NA	NA	NA	NA	NA	NA	CD44_MOUSE	CD44 antigen
P15388	Kcnc1	0.0662624	69.0541	no	NA	NA	NA	NA	NA	NA	NA	NA	NA	NA	NA	NA	KCNC1_MOUSE	Potassium voltage-gated channel subfamily C member 1
P15508	Sptb	0.069811	54.9115	no	NA	NA	NA	NA	NA	NA	NA	NA	NA	NA	NA	NA	SPTB1_MOUSE	Spectrin beta chain, erythrocytic
P15532	Nme1	0.0773418	54.9115	no	NA	NA	NA	NA	NA	NA	NA	NA	NA	NA	NA	NA	NDKA_MOUSE	Nucleoside diphosphate kinase A
P15626	Gstm2	0.0988479	54.9115	no	NA	NA	NA	NA	NA	NA	NA	NA	NA	NA	NA	NA	GSTM2_MOUSE	Glutathione S-transferase Mu 2
P15864	Hist1h1c	0.184879	21.2774	no	NA	NA	NA	NA	NA	NA	NA	NA	NA	NA	NA	NA	H12_MOUSE	Histone H1.2
P15947	Klk1	0.088006	54.9115	no	NA	NA	NA	NA	NA	NA	NA	NA	NA	NA	NA	NA	KLK1_MOUSE	Kallikrein-1
P15948	Klk1b22	0.130581	33.6599	no	NA	NA	NA	NA	NA	NA	NA	NA	NA	NA	NA	NA	K1B22_MOUSE	Kallikrein 1-related peptidase b22
P15949	Klk1b9	0.198623	21.2774	no	NA	NA	NA	NA	NA	NA	NA	NA	NA	NA	NA	NA	K1KB9_MOUSE	Kallikrein 1-related peptidase b9
P16014	Chgb	0.124614	54.9115	no	NA	NA	NA	NA	NA	NA	NA	NA	NA	NA	NA	NA	SCG1_MOUSE	Secretogranin-1
P16015	Ca3	0.0934522	54.9115	no	NA	NA	NA	NA	NA	NA	NA	NA	NA	NA	NA	NA	CAH3_MOUSE	Carbonic anhydrase 3
P16045	Lgals1	0.101639	54.9115	no	NA	NA	NA	NA	NA	NA	NA	NA	NA	NA	NA	NA	LEG1_MOUSE	Galectin-1
P16054	Prkce	0.0876236	54.9115	no	NA	NA	NA	NA	NA	NA	NA	NA	NA	NA	NA	NA	KPCE_MOUSE	Protein kinase C epsilon type
P16125	Ldhb	0.107433	54.9115	no	NA	NA	NA	NA	NA	NA	NA	NA	NA	NA	NA	NA	LDHB_MOUSE	L-lactate dehydrogenase B chain
P16254	Srp14	0.146218	33.6599	no	NA	NA	NA	NA	NA	NA	NA	NA	NA	NA	NA	NA	SRP14_MOUSE	Signal recognition particle 14 kDa protein
P16283	Slc4a3	0.0458663	69.0541	no	NA	NA	NA	NA	NA	NA	NA	NA	NA	NA	NA	NA	B3A3_MOUSE	Anion exchange protein 3
P16330	Cnp	0.10851	54.9115	no	NA	NA	NA	NA	NA	NA	NA	NA	NA	NA	NA	NA	CN37_MOUSE	2',3'-cyclic-nucleotide 3'-phosphodiesterase
P16332	Mut	0.0666455	69.0541	no	NA	NA	NA	NA	NA	NA	NA	NA	NA	NA	NA	NA	MUTA_MOUSE	Methylmalonyl-CoA mutase, mitochondrial
P16388	Kcna1	0.160349	33.6599	no	NA	NA	NA	NA	NA	NA	NA	NA	NA	NA	NA	NA	KCNA1_MOUSE	Potassium voltage-gated channel subfamily A member 1
P16406	Enpep	0.0475609	69.0541	no	NA	NA	NA	NA	NA	NA	NA	NA	NA	NA	NA	NA	AMPE_MOUSE	Glutamyl aminopeptidase
P16460	Ass1	0.123521	54.9115	no	NA	NA	NA	NA	NA	NA	NA	NA	NA	NA	NA	NA	ASSY_MOUSE	Argininosuccinate synthase
P16546	Sptan1	0.110186	54.9115	no	NA	NA	NA	NA	NA	NA	NA	NA	NA	NA	NA	NA	SPTN1_MOUSE	Spectrin alpha chain, non-erythrocytic 1
P16627	Hspa1l	0.130104	33.6599	no	NA	NA	NA	NA	NA	NA	NA	NA	NA	NA	NA	NA	HS71L_MOUSE	Heat shock 70 kDa protein 1-like
P16675	Ctsa	0.156068	33.6599	no	NA	NA	NA	NA	NA	NA	NA	NA	NA	NA	NA	NA	PPGB_MOUSE	Lysosomal protective protein
P16858	Gapdh	0.0691717	54.9115	no	NA	NA	NA	NA	NA	NA	NA	NA	NA	NA	NA	NA	G3P_MOUSE	Glyceraldehyde-3-phosphate dehydrogenase
P16951	Atf2	0.0813893	54.9115	no	NA	NA	NA	NA	NA	NA	NA	NA	NA	NA	NA	NA	ATF2_MOUSE	Cyclic AMP-dependent transcription factor ATF-2
P17047	Lamp2	0.0754417	54.9115	no	NA	NA	NA	NA	NA	NA	NA	NA	NA	NA	NA	NA	LAMP2_MOUSE	Lysosome-associated membrane glycoprotein 2
P17095	Hmga1	0.0282853	73.1432	no	NA	NA	NA	NA	NA	NA	NA	NA	NA	NA	NA	NA	HMGA1_MOUSE	High mobility group protein HMG-I/HMG-Y
P17156	Hspa2	0.0614473	69.0541	no	NA	NA	NA	NA	NA	NA	NA	NA	NA	NA	NA	NA	HSP72_MOUSE	Heat shock-related 70 kDa protein 2
P17182	Eno1	0.184754	21.2774	no	NA	NA	NA	NA	NA	NA	NA	NA	NA	NA	NA	NA	ENOA_MOUSE	Alpha-enolase
P17183	Eno2	0.107064	54.9115	no	NA	NA	NA	NA	NA	NA	NA	NA	NA	NA	NA	NA	ENOG_MOUSE	Gamma-enolase
P17225	Ptbp1	0.0891336	54.9115	no	NA	NA	NA	NA	NA	NA	NA	NA	NA	NA	NA	NA	PTBP1_MOUSE	Polypyrimidine tract-binding protein 1
P17426	Ap2a1	0.0787201	54.9115	no	NA	NA	NA	NA	NA	NA	NA	NA	NA	NA	NA	NA	AP2A1_MOUSE	AP-2 complex subunit alpha-1
P17427	Ap2a2	0.160579	33.6599	no	NA	NA	NA	NA	NA	NA	NA	NA	NA	NA	NA	NA	AP2A2_MOUSE	AP-2 complex subunit alpha-2
P17439	Gba	0.136803	33.6599	no	NA	NA	NA	NA	NA	NA	NA	NA	NA	NA	NA	NA	GLCM_MOUSE	Glucosylceramidase
P17563	Selenbp1	0.108291	54.9115	no	NA	NA	NA	NA	NA	NA	NA	NA	NA	NA	NA	NA	SBP1_MOUSE	Selenium-binding protein 1
P17665	Cox7c	0.0732541	54.9115	no	NA	NA	NA	NA	NA	NA	NA	NA	NA	NA	NA	NA	COX7C_MOUSE	Cytochrome c oxidase subunit 7C, mitochondrial
P17710	Hk1	0.0895272	54.9115	no	NA	NA	NA	NA	NA	NA	NA	NA	NA	NA	NA	NA	HXK1_MOUSE	Hexokinase-1
P17742	Ppia	0.0901321	54.9115	no	NA	NA	NA	NA	NA	NA	NA	NA	NA	NA	NA	NA	PPIA_MOUSE	Peptidyl-prolyl cis-trans isomerase A
P17751	Tpi1	0.117394	54.9115	no	NA	NA	NA	NA	NA	NA	NA	NA	NA	NA	NA	NA	TPIS_MOUSE	Triosephosphate isomerase
P17809	Slc2a1	0.0188315	73.1432	no	NA	NA	NA	NA	NA	NA	NA	NA	NA	NA	NA	NA	GTR1_MOUSE	Solute carrier family 2, facilitated glucose transporter member 1
P17879;Q61696	Hspa1b;Hspa1a	0.14685	33.6599	no	NA	NA	NA	NA	NA	NA	NA	NA	NA	NA	NA	NA	HS71B_MOUSE;HS71A_MOUSE	Heat shock 70 kDa protein 1B;Heat shock 70 kDa protein 1A
P17897	Lyz1	0.198396	21.2774	no	NA	NA	NA	NA	NA	NA	NA	NA	NA	NA	NA	NA	LYZ1_MOUSE	Lysozyme C-1
P18052	Ptpra	0.119885	54.9115	no	NA	NA	NA	NA	NA	NA	NA	NA	NA	NA	NA	NA	PTPRA_MOUSE	Receptor-type tyrosine-protein phosphatase alpha
P18242	Ctsd	0.0501606	69.0541	no	NA	NA	NA	NA	NA	NA	NA	NA	NA	NA	NA	NA	CATD_MOUSE	Cathepsin D
P18572	Bsg	0.113375	54.9115	no	NA	NA	NA	NA	NA	NA	NA	NA	NA	NA	NA	NA	BASI_MOUSE	Basigin
P18581	Slc7a2	0.0493112	69.0541	no	NA	NA	NA	NA	NA	NA	NA	NA	NA	NA	NA	NA	CTR2_MOUSE	Cationic amino acid transporter 2
P18653	Rps6ka1	0.156204	33.6599	no	NA	NA	NA	NA	NA	NA	NA	NA	NA	NA	NA	NA	KS6A1_MOUSE	Ribosomal protein S6 kinase alpha-1
P18654	Rps6ka3	0.0995029	54.9115	no	NA	NA	NA	NA	NA	NA	NA	NA	NA	NA	NA	NA	KS6A3_MOUSE	Ribosomal protein S6 kinase alpha-3
P18760	Cfl1	0.0983735	54.9115	no	NA	NA	NA	NA	NA	NA	NA	NA	NA	NA	NA	NA	COF1_MOUSE	Cofilin-1
P18826	Phka1	0.0397852	69.0541	no	NA	NA	NA	NA	NA	NA	NA	NA	NA	NA	NA	NA	KPB1_MOUSE	Phosphorylase b kinase regulatory subunit alpha, skeletal muscle isoform
P18872	Gnao1	0.116445	54.9115	no	NA	NA	NA	NA	NA	NA	NA	NA	NA	NA	NA	NA	GNAO_MOUSE	Guanine nucleotide-binding protein G(o) subunit alpha
P19096	Fasn	0.104186	54.9115	no	NA	NA	NA	NA	NA	NA	NA	NA	NA	NA	NA	NA	FAS_MOUSE	Fatty acid synthase
P19137	Lama1	0.0659562	69.0541	no	NA	NA	NA	NA	NA	NA	NA	NA	NA	NA	NA	NA	LAMA1_MOUSE	Laminin subunit alpha-1
P19157	Gstp1	0.198764	21.2774	no	NA	NA	NA	NA	NA	NA	NA	NA	NA	NA	NA	NA	GSTP1_MOUSE	Glutathione S-transferase P 1
P19221	F2	0.0423977	69.0541	no	NA	NA	NA	NA	NA	NA	NA	NA	NA	NA	NA	NA	THRB_MOUSE	Prothrombin
P19246	Nefh	0.113603	54.9115	no	NA	NA	NA	NA	NA	NA	NA	NA	NA	NA	NA	NA	NFH_MOUSE	Neurofilament heavy polypeptide
P19253	Rpl13a	0.0695361	54.9115	no	NA	NA	NA	NA	NA	NA	NA	NA	NA	NA	NA	NA	RL13A_MOUSE	60S ribosomal protein L13a
P19258	Mpv17	0.0159596	73.1432	no	NA	NA	NA	NA	NA	NA	NA	NA	NA	NA	NA	NA	MPV17_MOUSE	Protein Mpv17
P19324	Serpinh1	0.130351	33.6599	no	NA	NA	NA	NA	NA	NA	NA	NA	NA	NA	NA	NA	SERPH_MOUSE	Serpin H1
P19536	Cox5b	0.0787625	54.9115	no	NA	NA	NA	NA	NA	NA	NA	NA	NA	NA	NA	NA	COX5B_MOUSE	Cytochrome c oxidase subunit 5B, mitochondrial
P19783	Cox4i1	0.12512	54.9115	no	NA	NA	NA	NA	NA	NA	NA	NA	NA	NA	NA	NA	COX41_MOUSE	Cytochrome c oxidase subunit 4 isoform 1, mitochondrial
P19785	Esr1	0.696325	0	yes	6.21209	6.2175	6.15376	NA	NA	NA	2.4e-13	2.4e-13	2.4e-13	0.999999	0.997814	0.996567	ESR1_MOUSE	Estrogen receptor
P20029	Hspa5	0.0449554	69.0541	no	NA	NA	NA	NA	NA	NA	NA	NA	NA	NA	NA	NA	GRP78_MOUSE	78 kDa glucose-regulated protein
P20060	Hexb	0.0694196	54.9115	no	NA	NA	NA	NA	NA	NA	NA	NA	NA	NA	NA	NA	HEXB_MOUSE	Beta-hexosaminidase subunit beta
P20065	Tmsb4x	0.0989294	54.9115	no	NA	NA	NA	NA	NA	NA	NA	NA	NA	NA	NA	NA	TYB4_MOUSE	Thymosin beta-4
P20108	Prdx3	0.162889	33.6599	no	NA	NA	NA	NA	NA	NA	NA	NA	NA	NA	NA	NA	PRDX3_MOUSE	Thioredoxin-dependent peroxide reductase, mitochondrial
P20152	Vim	0.166543	33.6599	no	NA	NA	NA	NA	NA	NA	NA	NA	NA	NA	NA	NA	VIME_MOUSE	Vimentin
P20352	F3	0.117425	54.9115	no	NA	NA	NA	NA	NA	NA	NA	NA	NA	NA	NA	NA	TF_MOUSE	Tissue factor
P20357	Map2	0.0314824	73.1432	no	NA	NA	NA	NA	NA	NA	NA	NA	NA	NA	NA	NA	MTAP2_MOUSE	Microtubule-associated protein 2
P20444	Prkca	0.144742	33.6599	no	NA	NA	NA	NA	NA	NA	NA	NA	NA	NA	NA	NA	KPCA_MOUSE	Protein kinase C alpha type
P20917	Mag	0.146991	33.6599	no	NA	NA	NA	NA	NA	NA	NA	NA	NA	NA	NA	NA	MAG_MOUSE	Myelin-associated glycoprotein
P20918	Plg	0.138372	33.6599	no	NA	NA	NA	NA	NA	NA	NA	NA	NA	NA	NA	NA	PLMN_MOUSE	Plasminogen
P21107	Tpm3	0.02123	73.1432	no	NA	NA	NA	NA	NA	NA	NA	NA	NA	NA	NA	NA	TPM3_MOUSE	Tropomyosin alpha-3 chain
P21126	Ubl4a	0.0932118	54.9115	no	NA	NA	NA	NA	NA	NA	NA	NA	NA	NA	NA	NA	UBL4A_MOUSE	Ubiquitin-like protein 4A
P21278	Gna11	0.163749	33.6599	no	NA	NA	NA	NA	NA	NA	NA	NA	NA	NA	NA	NA	GNA11_MOUSE	Guanine nucleotide-binding protein subunit alpha-11
P21279	Gnaq	0.0954444	54.9115	no	NA	NA	NA	NA	NA	NA	NA	NA	NA	NA	NA	NA	GNAQ_MOUSE	Guanine nucleotide-binding protein G(q) subunit alpha
P21300	Akr1b7	0.0972703	54.9115	no	NA	NA	NA	NA	NA	NA	NA	NA	NA	NA	NA	NA	ALD1_MOUSE	Aldose reductase-related protein 1
P21447	Abcb1a	0.0800673	54.9115	no	NA	NA	NA	NA	NA	NA	NA	NA	NA	NA	NA	NA	MDR1A_MOUSE	Multidrug resistance protein 1A
P21460	Cst3	0.063571	69.0541	no	NA	NA	NA	NA	NA	NA	NA	NA	NA	NA	NA	NA	CYTC_MOUSE	Cystatin-C
P21550	Eno3	0.122522	54.9115	no	NA	NA	NA	NA	NA	NA	NA	NA	NA	NA	NA	NA	ENOB_MOUSE	Beta-enolase
P21614	Gc	0.069169	54.9115	no	NA	NA	NA	NA	NA	NA	NA	NA	NA	NA	NA	NA	VTDB_MOUSE	Vitamin D-binding protein
P21619	Lmnb2	0.186466	21.2774	no	NA	NA	NA	NA	NA	NA	NA	NA	NA	NA	NA	NA	LMNB2_MOUSE	Lamin-B2
P21661	Pcsk2	0.170897	33.6599	no	NA	NA	NA	NA	NA	NA	NA	NA	NA	NA	NA	NA	NEC2_MOUSE	Neuroendocrine convertase 2
P21836	Ache	0.127648	54.9115	no	NA	NA	NA	NA	NA	NA	NA	NA	NA	NA	NA	NA	ACES_MOUSE	Acetylcholinesterase
P21981	Tgm2	0.0805744	54.9115	no	NA	NA	NA	NA	NA	NA	NA	NA	NA	NA	NA	NA	TGM2_MOUSE	Protein-glutamine gamma-glutamyltransferase 2
P21995	Emb	0.120595	54.9115	no	NA	NA	NA	NA	NA	NA	NA	NA	NA	NA	NA	NA	EMB_MOUSE	Embigin
P22005	Penk	0.156191	33.6599	no	NA	NA	NA	NA	NA	NA	NA	NA	NA	NA	NA	NA	PENK_MOUSE	Proenkephalin-A
P22315	Fech	0.133987	33.6599	no	NA	NA	NA	NA	NA	NA	NA	NA	NA	NA	NA	NA	HEMH_MOUSE	Ferrochelatase, mitochondrial
P22437	Ptgs1	0.0851191	54.9115	no	NA	NA	NA	NA	NA	NA	NA	NA	NA	NA	NA	NA	PGH1_MOUSE	Prostaglandin G/H synthase 1
P22599	Serpina1b	0.065684	69.0541	no	NA	NA	NA	NA	NA	NA	NA	NA	NA	NA	NA	NA	A1AT2_MOUSE	Alpha-1-antitrypsin 1-2
P22682	Cbl	0.0342962	69.0541	no	NA	NA	NA	NA	NA	NA	NA	NA	NA	NA	NA	NA	CBL_MOUSE	E3 ubiquitin-protein ligase CBL
P22723	Gabrg2	0.00846791	73.6111	no	NA	NA	NA	NA	NA	NA	NA	NA	NA	NA	NA	NA	GBRG2_MOUSE	Gamma-aminobutyric acid receptor subunit gamma-2
P22892	Ap1g1	0.126178	54.9115	no	NA	NA	NA	NA	NA	NA	NA	NA	NA	NA	NA	NA	AP1G1_MOUSE	AP-1 complex subunit gamma-1
P22907	Hmbs	0.0733742	54.9115	no	NA	NA	NA	NA	NA	NA	NA	NA	NA	NA	NA	NA	HEM3_MOUSE	Porphobilinogen deaminase
P22933	Gabrd	0.0350723	69.0541	no	NA	NA	NA	NA	NA	NA	NA	NA	NA	NA	NA	NA	GBRD_MOUSE	Gamma-aminobutyric acid receptor subunit delta
P23116	Eif3a	0.0644153	69.0541	no	NA	NA	NA	NA	NA	NA	NA	NA	NA	NA	NA	NA	EIF3A_MOUSE	Eukaryotic translation initiation factor 3 subunit A
P23198	Cbx3	0.0692538	54.9115	no	NA	NA	NA	NA	NA	NA	NA	NA	NA	NA	NA	NA	CBX3_MOUSE	Chromobox protein homolog 3
P23242	Gja1	0.123133	54.9115	no	NA	NA	NA	NA	NA	NA	NA	NA	NA	NA	NA	NA	CXA1_MOUSE	Gap junction alpha-1 protein
P23492	Pnp	0.10931	54.9115	no	NA	NA	NA	NA	NA	NA	NA	NA	NA	NA	NA	NA	PNPH_MOUSE	Purine nucleoside phosphorylase
P23506	Pcmt1	0.0537539	69.0541	no	NA	NA	NA	NA	NA	NA	NA	NA	NA	NA	NA	NA	PIMT_MOUSE	Protein-L-isoaspartate(D-aspartate) O-methyltransferase
P23818	Gria1	0.154869	33.6599	no	NA	NA	NA	NA	NA	NA	NA	NA	NA	NA	NA	NA	GRIA1_MOUSE	Glutamate receptor 1
P23819	Gria2	0.0538885	69.0541	no	NA	NA	NA	NA	NA	NA	NA	NA	NA	NA	NA	NA	GRIA2_MOUSE	Glutamate receptor 2
P23927	Cryab	0.0779581	54.9115	no	NA	NA	NA	NA	NA	NA	NA	NA	NA	NA	NA	NA	CRYAB_MOUSE	Alpha-crystallin B chain
P23953	Ces1c	0.062601	69.0541	no	NA	NA	NA	NA	NA	NA	NA	NA	NA	NA	NA	NA	EST1C_MOUSE	Carboxylesterase 1C
P24270	Cat	0.158595	33.6599	no	NA	NA	NA	NA	NA	NA	NA	NA	NA	NA	NA	NA	CATA_MOUSE	Catalase
P24288	Bcat1	0.18836	21.2774	no	NA	NA	NA	NA	NA	NA	NA	NA	NA	NA	NA	NA	BCAT1_MOUSE	Branched-chain-amino-acid aminotransferase, cytosolic
P24369	Ppib	0.121831	54.9115	no	NA	NA	NA	NA	NA	NA	NA	NA	NA	NA	NA	NA	PPIB_MOUSE	Peptidyl-prolyl cis-trans isomerase B
P24472	Gsta4	0.108253	54.9115	no	NA	NA	NA	NA	NA	NA	NA	NA	NA	NA	NA	NA	GSTA4_MOUSE	Glutathione S-transferase A4
P24527	Lta4h	0.0809212	54.9115	no	NA	NA	NA	NA	NA	NA	NA	NA	NA	NA	NA	NA	LKHA4_MOUSE	Leukotriene A-4 hydrolase
P24529	Th	0.00859172	73.6111	no	NA	NA	NA	NA	NA	NA	NA	NA	NA	NA	NA	NA	TY3H_MOUSE	Tyrosine 3-monooxygenase
P24547	Impdh2	0.034433	69.0541	no	NA	NA	NA	NA	NA	NA	NA	NA	NA	NA	NA	NA	IMDH2_MOUSE	Inosine-5'-monophosphate dehydrogenase 2
P24549	Aldh1a1	0.264941	7.01453	no	NA	NA	NA	NA	NA	NA	NA	NA	NA	NA	NA	NA	AL1A1_MOUSE	Retinal dehydrogenase 1
P24638	Acp2	0.0855182	54.9115	no	NA	NA	NA	NA	NA	NA	NA	NA	NA	NA	NA	NA	PPAL_MOUSE	Lysosomal acid phosphatase
P24668	M6pr	0.0604397	69.0541	no	NA	NA	NA	NA	NA	NA	NA	NA	NA	NA	NA	NA	MPRD_MOUSE	Cation-dependent mannose-6-phosphate receptor
P24788	Cdk11b	0.0592572	69.0541	no	NA	NA	NA	NA	NA	NA	NA	NA	NA	NA	NA	NA	CD11B_MOUSE	Cyclin-dependent kinase 11B
P25444	Rps2	0.033861	73.1432	no	NA	NA	NA	NA	NA	NA	NA	NA	NA	NA	NA	NA	RS2_MOUSE	40S ribosomal protein S2
P25976	Ubtf	0.166044	33.6599	no	NA	NA	NA	NA	NA	NA	NA	NA	NA	NA	NA	NA	UBF1_MOUSE	Nucleolar transcription factor 1
P26039	Tln1	0.0804723	54.9115	no	NA	NA	NA	NA	NA	NA	NA	NA	NA	NA	NA	NA	TLN1_MOUSE	Talin-1
P26040	Ezr	0.102546	54.9115	no	NA	NA	NA	NA	NA	NA	NA	NA	NA	NA	NA	NA	EZRI_MOUSE	Ezrin
P26041	Msn	0.102707	54.9115	no	NA	NA	NA	NA	NA	NA	NA	NA	NA	NA	NA	NA	MOES_MOUSE	Moesin
P26043	Rdx	0.0451514	69.0541	no	NA	NA	NA	NA	NA	NA	NA	NA	NA	NA	NA	NA	RADI_MOUSE	Radixin
P26048	Gabra2	0.11539	54.9115	no	NA	NA	NA	NA	NA	NA	NA	NA	NA	NA	NA	NA	GBRA2_MOUSE	Gamma-aminobutyric acid receptor subunit alpha-2
P26049	Gabra3	0.117193	54.9115	no	NA	NA	NA	NA	NA	NA	NA	NA	NA	NA	NA	NA	GBRA3_MOUSE	Gamma-aminobutyric acid receptor subunit alpha-3
P26231	Ctnna1	0.147449	33.6599	no	NA	NA	NA	NA	NA	NA	NA	NA	NA	NA	NA	NA	CTNA1_MOUSE	Catenin alpha-1
P26339	Chga	0.0613496	69.0541	no	NA	NA	NA	NA	NA	NA	NA	NA	NA	NA	NA	NA	CMGA_MOUSE	Chromogranin-A
P26350	Ptma	0.082744	54.9115	no	NA	NA	NA	NA	NA	NA	NA	NA	NA	NA	NA	NA	PTMA_MOUSE	Prothymosin alpha
P26361	Cftr	0.036338	69.0541	no	NA	NA	NA	NA	NA	NA	NA	NA	NA	NA	NA	NA	CFTR_MOUSE	Cystic fibrosis transmembrane conductance regulator
P26369	U2af2	0.0756062	54.9115	no	NA	NA	NA	NA	NA	NA	NA	NA	NA	NA	NA	NA	U2AF2_MOUSE	Splicing factor U2AF 65 kDa subunit
P26443	Glud1	0.0549192	69.0541	no	NA	NA	NA	NA	NA	NA	NA	NA	NA	NA	NA	NA	DHE3_MOUSE	Glutamate dehydrogenase 1, mitochondrial
P26450	Pik3r1	0.121106	54.9115	no	NA	NA	NA	NA	NA	NA	NA	NA	NA	NA	NA	NA	P85A_MOUSE	Phosphatidylinositol 3-kinase regulatory subunit alpha
P26516	Psmd7	0.149612	33.6599	no	NA	NA	NA	NA	NA	NA	NA	NA	NA	NA	NA	NA	PSMD7_MOUSE	26S proteasome non-ATPase regulatory subunit 7
P26638	Sars	0.0879951	54.9115	no	NA	NA	NA	NA	NA	NA	NA	NA	NA	NA	NA	NA	SYSC_MOUSE	Serine--tRNA ligase, cytoplasmic
P26645	Marcks	0.186885	21.2774	no	NA	NA	NA	NA	NA	NA	NA	NA	NA	NA	NA	NA	MARCS_MOUSE	Myristoylated alanine-rich C-kinase substrate
P26883	Fkbp1a	0.138042	33.6599	no	NA	NA	NA	NA	NA	NA	NA	NA	NA	NA	NA	NA	FKB1A_MOUSE	Peptidyl-prolyl cis-trans isomerase FKBP1A
P27048	Snrpb	0.0521176	69.0541	no	NA	NA	NA	NA	NA	NA	NA	NA	NA	NA	NA	NA	RSMB_MOUSE	Small nuclear ribonucleoprotein-associated protein B
P27545	Cers1	0.0864439	54.9115	no	NA	NA	NA	NA	NA	NA	NA	NA	NA	NA	NA	NA	CERS1_MOUSE	Ceramide synthase 1
P27546	Map4	0.097322	54.9115	no	NA	NA	NA	NA	NA	NA	NA	NA	NA	NA	NA	NA	MAP4_MOUSE	Microtubule-associated protein 4
P27600	Gna12	0.0573105	69.0541	no	NA	NA	NA	NA	NA	NA	NA	NA	NA	NA	NA	NA	GNA12_MOUSE	Guanine nucleotide-binding protein subunit alpha-12
P27601	Gna13	0.0475632	69.0541	no	NA	NA	NA	NA	NA	NA	NA	NA	NA	NA	NA	NA	GNA13_MOUSE	Guanine nucleotide-binding protein subunit alpha-13
P27612	Plaa	0.0895539	54.9115	no	NA	NA	NA	NA	NA	NA	NA	NA	NA	NA	NA	NA	PLAP_MOUSE	Phospholipase A-2-activating protein
P27659	Rpl3	0.0263435	73.1432	no	NA	NA	NA	NA	NA	NA	NA	NA	NA	NA	NA	NA	RL3_MOUSE	60S ribosomal protein L3
P27661	H2afx	0.191312	21.2774	no	NA	NA	NA	NA	NA	NA	NA	NA	NA	NA	NA	NA	H2AX_MOUSE	Histone H2AX
P27671	Rasgrf1	0.317471	0	yes	-0.283702	-0.284251	-0.373303	NA	NA	NA	0.00529807	0.00254692	5.37e-06	1	0.701645	0.662942	RGRF1_MOUSE	Ras-specific guanine nucleotide-releasing factor 1
P27773	Pdia3	0.102895	54.9115	no	NA	NA	NA	NA	NA	NA	NA	NA	NA	NA	NA	NA	PDIA3_MOUSE	Protein disulfide-isomerase A3
P28028	Braf	0.0294883	73.1432	no	NA	NA	NA	NA	NA	NA	NA	NA	NA	NA	NA	NA	BRAF_MOUSE	Serine/threonine-protein kinase B-raf
P28184	Mt3	0.179701	33.6599	no	NA	NA	NA	NA	NA	NA	NA	NA	NA	NA	NA	NA	MT3_MOUSE	Metallothionein-3
P28271	Aco1	0.0449472	69.0541	no	NA	NA	NA	NA	NA	NA	NA	NA	NA	NA	NA	NA	ACOC_MOUSE	Cytoplasmic aconitate hydratase
P28352	Apex1	0.107346	54.9115	no	NA	NA	NA	NA	NA	NA	NA	NA	NA	NA	NA	NA	APEX1_MOUSE	DNA-(apurinic or apyrimidinic site) lyase
P28474	Adh5	0.0569238	69.0541	no	NA	NA	NA	NA	NA	NA	NA	NA	NA	NA	NA	NA	ADHX_MOUSE	Alcohol dehydrogenase class-3
P28571	Slc6a9	0.157294	33.6599	no	NA	NA	NA	NA	NA	NA	NA	NA	NA	NA	NA	NA	SC6A9_MOUSE	Sodium- and chloride-dependent glycine transporter 1
P28650	Adssl1	0.132733	33.6599	no	NA	NA	NA	NA	NA	NA	NA	NA	NA	NA	NA	NA	PURA1_MOUSE	Adenylosuccinate synthetase isozyme 1
P28651	Ca8	0.0964587	54.9115	no	NA	NA	NA	NA	NA	NA	NA	NA	NA	NA	NA	NA	CAH8_MOUSE	Carbonic anhydrase-related protein
P28652	Camk2b	0.055914	69.0541	no	NA	NA	NA	NA	NA	NA	NA	NA	NA	NA	NA	NA	KCC2B_MOUSE	Calcium/calmodulin-dependent protein kinase type II subunit beta
P28653	Bgn	0.146619	33.6599	no	NA	NA	NA	NA	NA	NA	NA	NA	NA	NA	NA	NA	PGS1_MOUSE	Biglycan
P28656	Nap1l1	0.152225	33.6599	no	NA	NA	NA	NA	NA	NA	NA	NA	NA	NA	NA	NA	NP1L1_MOUSE	Nucleosome assembly protein 1-like 1
P28658	Atxn10	0.131005	33.6599	no	NA	NA	NA	NA	NA	NA	NA	NA	NA	NA	NA	NA	ATX10_MOUSE	Ataxin-10
P28659	Celf1	0.127311	54.9115	no	NA	NA	NA	NA	NA	NA	NA	NA	NA	NA	NA	NA	CELF1_MOUSE	CUGBP Elav-like family member 1
P28660	Nckap1	0.057933	69.0541	no	NA	NA	NA	NA	NA	NA	NA	NA	NA	NA	NA	NA	NCKP1_MOUSE	Nck-associated protein 1
P28661	38231	0.0871981	54.9115	no	NA	NA	NA	NA	NA	NA	NA	NA	NA	NA	NA	NA	SEPT4_MOUSE	Septin-4
P28663	Napb	0.11109	54.9115	no	NA	NA	NA	NA	NA	NA	NA	NA	NA	NA	NA	NA	SNAB_MOUSE	Beta-soluble NSF attachment protein
P28665	Mug1	0.189856	21.2774	no	NA	NA	NA	NA	NA	NA	NA	NA	NA	NA	NA	NA	MUG1_MOUSE	Murinoglobulin-1
P28667	Marcksl1	0.199792	21.2774	no	NA	NA	NA	NA	NA	NA	NA	NA	NA	NA	NA	NA	MRP_MOUSE	MARCKS-related protein
P28738	Kif5c	0.0693866	54.9115	no	NA	NA	NA	NA	NA	NA	NA	NA	NA	NA	NA	NA	KIF5C_MOUSE	Kinesin heavy chain isoform 5C
P28740	Kif2a	0.15483	33.6599	no	NA	NA	NA	NA	NA	NA	NA	NA	NA	NA	NA	NA	KIF2A_MOUSE	Kinesin-like protein KIF2A
P28741	Kif3a	0.114883	54.9115	no	NA	NA	NA	NA	NA	NA	NA	NA	NA	NA	NA	NA	KIF3A_MOUSE	Kinesin-like protein KIF3A
P28828	Ptprm	0.11019	54.9115	no	NA	NA	NA	NA	NA	NA	NA	NA	NA	NA	NA	NA	PTPRM_MOUSE	Receptor-type tyrosine-protein phosphatase mu
P28867	Prkcd	0.103753	54.9115	no	NA	NA	NA	NA	NA	NA	NA	NA	NA	NA	NA	NA	KPCD_MOUSE	Protein kinase C delta type
P29341	Pabpc1	0.0559229	69.0541	no	NA	NA	NA	NA	NA	NA	NA	NA	NA	NA	NA	NA	PABP1_MOUSE	Polyadenylate-binding protein 1
P29387	Gnb4	0.153235	33.6599	no	NA	NA	NA	NA	NA	NA	NA	NA	NA	NA	NA	NA	GBB4_MOUSE	Guanine nucleotide-binding protein subunit beta-4
P29391	Ftl1	0.144334	33.6599	no	NA	NA	NA	NA	NA	NA	NA	NA	NA	NA	NA	NA	FRIL1_MOUSE	Ferritin light chain 1
P29416	Hexa	0.113189	54.9115	no	NA	NA	NA	NA	NA	NA	NA	NA	NA	NA	NA	NA	HEXA_MOUSE	Beta-hexosaminidase subunit alpha
P29533	Vcam1	0.144017	33.6599	no	NA	NA	NA	NA	NA	NA	NA	NA	NA	NA	NA	NA	VCAM1_MOUSE	Vascular cell adhesion protein 1
P29595	Nedd8	0.113219	54.9115	no	NA	NA	NA	NA	NA	NA	NA	NA	NA	NA	NA	NA	NEDD8_MOUSE	NEDD8
P29699	Ahsg	0.0719466	54.9115	no	NA	NA	NA	NA	NA	NA	NA	NA	NA	NA	NA	NA	FETUA_MOUSE	Alpha-2-HS-glycoprotein
P29758	Oat	0.0369524	69.0541	no	NA	NA	NA	NA	NA	NA	NA	NA	NA	NA	NA	NA	OAT_MOUSE	Ornithine aminotransferase, mitochondrial
P30275	Ckmt1	0.121894	54.9115	no	NA	NA	NA	NA	NA	NA	NA	NA	NA	NA	NA	NA	KCRU_MOUSE	Creatine kinase U-type, mitochondrial
P30416	Fkbp4	0.133149	33.6599	no	NA	NA	NA	NA	NA	NA	NA	NA	NA	NA	NA	NA	FKBP4_MOUSE	Peptidyl-prolyl cis-trans isomerase FKBP4
P30681	Hmgb2	0.128227	54.9115	no	NA	NA	NA	NA	NA	NA	NA	NA	NA	NA	NA	NA	HMGB2_MOUSE	High mobility group protein B2
P30999	Ctnnd1	0.0519337	69.0541	no	NA	NA	NA	NA	NA	NA	NA	NA	NA	NA	NA	NA	CTND1_MOUSE	Catenin delta-1
P31230	Aimp1	0.248625	12.8713	no	NA	NA	NA	NA	NA	NA	NA	NA	NA	NA	NA	NA	AIMP1_MOUSE	Aminoacyl tRNA synthase complex-interacting multifunctional protein 1
P31324	Prkar2b	0.0963742	54.9115	no	NA	NA	NA	NA	NA	NA	NA	NA	NA	NA	NA	NA	KAP3_MOUSE	cAMP-dependent protein kinase type II-beta regulatory subunit
P31648	Slc6a1	0.0999181	54.9115	no	NA	NA	NA	NA	NA	NA	NA	NA	NA	NA	NA	NA	SC6A1_MOUSE	Sodium- and chloride-dependent GABA transporter 1
P31650	Slc6a11	0.139564	33.6599	no	NA	NA	NA	NA	NA	NA	NA	NA	NA	NA	NA	NA	S6A11_MOUSE	Sodium- and chloride-dependent GABA transporter 3
P31750	Akt1	0.0298834	73.1432	no	NA	NA	NA	NA	NA	NA	NA	NA	NA	NA	NA	NA	AKT1_MOUSE	RAC-alpha serine/threonine-protein kinase
P31786	Dbi	0.128941	33.6599	no	NA	NA	NA	NA	NA	NA	NA	NA	NA	NA	NA	NA	ACBP_MOUSE	Acyl-CoA-binding protein
P31938	Map2k1	0.0773956	54.9115	no	NA	NA	NA	NA	NA	NA	NA	NA	NA	NA	NA	NA	MP2K1_MOUSE	Dual specificity mitogen-activated protein kinase kinase 1
P32020	Scp2	0.0502017	69.0541	no	NA	NA	NA	NA	NA	NA	NA	NA	NA	NA	NA	NA	NLTP_MOUSE	Non-specific lipid-transfer protein
P32037	Slc2a3	0.215305	21.2774	no	NA	NA	NA	NA	NA	NA	NA	NA	NA	NA	NA	NA	GTR3_MOUSE	Solute carrier family 2, facilitated glucose transporter member 3
P32067	Ssb	0.0691448	54.9115	no	NA	NA	NA	NA	NA	NA	NA	NA	NA	NA	NA	NA	LA_MOUSE	Lupus La protein homolog
P32211	Chrm4	0.138216	33.6599	no	NA	NA	NA	NA	NA	NA	NA	NA	NA	NA	NA	NA	ACM4_MOUSE	Muscarinic acetylcholine receptor M4
P32233	Drg1	0.0708837	54.9115	no	NA	NA	NA	NA	NA	NA	NA	NA	NA	NA	NA	NA	DRG1_MOUSE	Developmentally-regulated GTP-binding protein 1
P32261	Serpinc1	0.297911	2.37589	yes	1.20207	NA	NA	NA	-1.48338	-0.956743	0.0123536	0.233538	0.801618	0.592112	0.00169057	0.0494313	ANT3_MOUSE	Antithrombin-III
P32507	Nectin2	0.0557113	69.0541	no	NA	NA	NA	NA	NA	NA	NA	NA	NA	NA	NA	NA	NECT2_MOUSE	Nectin-2
P32648	Vip	0.188696	21.2774	no	NA	NA	NA	NA	NA	NA	NA	NA	NA	NA	NA	NA	VIP_MOUSE	VIP peptides
P32848	Pvalb	0.0806148	54.9115	no	NA	NA	NA	NA	NA	NA	NA	NA	NA	NA	NA	NA	PRVA_MOUSE	Parvalbumin alpha
P32883	Kras	0.102042	54.9115	no	NA	NA	NA	NA	NA	NA	NA	NA	NA	NA	NA	NA	RASK_MOUSE	GTPase KRas
P32921	Wars	0.339149	0	yes	0.121165	0.210546	0.255024	NA	0.133858	NA	0.0223016	6.35e-06	3.38e-09	0.210227	0.0113036	0.665421	SYWC_MOUSE	Tryptophan--tRNA ligase, cytoplasmic
P33173	Kif1a	0.136505	33.6599	no	NA	NA	NA	NA	NA	NA	NA	NA	NA	NA	NA	NA	KIF1A_MOUSE	Kinesin-like protein KIF1A
P33174	Kif4	0.0988996	54.9115	no	NA	NA	NA	NA	NA	NA	NA	NA	NA	NA	NA	NA	KIF4_MOUSE	Chromosome-associated kinesin KIF4
P33175	Kif5a	0.0548907	69.0541	no	NA	NA	NA	NA	NA	NA	NA	NA	NA	NA	NA	NA	KIF5A_MOUSE	Kinesin heavy chain isoform 5A
P34022	Ranbp1	0.0730885	54.9115	no	NA	NA	NA	NA	NA	NA	NA	NA	NA	NA	NA	NA	RANG_MOUSE	Ran-specific GTPase-activating protein
P34152	Ptk2	0.0506939	69.0541	no	NA	NA	NA	NA	NA	NA	NA	NA	NA	NA	NA	NA	FAK1_MOUSE	Focal adhesion kinase 1
P34884	Mif	0.0665381	69.0541	no	NA	NA	NA	NA	NA	NA	NA	NA	NA	NA	NA	NA	MIF_MOUSE	Macrophage migration inhibitory factor
P34914	Ephx2	0.160248	33.6599	no	NA	NA	NA	NA	NA	NA	NA	NA	NA	NA	NA	NA	HYES_MOUSE	Bifunctional epoxide hydrolase 2
P34928	Apoc1	0.139423	33.6599	no	NA	NA	NA	NA	NA	NA	NA	NA	NA	NA	NA	NA	APOC1_MOUSE	Apolipoprotein C-I
P35123	Usp4	0.125356	54.9115	no	NA	NA	NA	NA	NA	NA	NA	NA	NA	NA	NA	NA	UBP4_MOUSE	Ubiquitin carboxyl-terminal hydrolase 4
P35235	Ptpn11	0.130634	33.6599	no	NA	NA	NA	NA	NA	NA	NA	NA	NA	NA	NA	NA	PTN11_MOUSE	Tyrosine-protein phosphatase non-receptor type 11
P35276	Rab3d	0.0838453	54.9115	no	NA	NA	NA	NA	NA	NA	NA	NA	NA	NA	NA	NA	RAB3D_MOUSE	Ras-related protein Rab-3D
P35278	Rab5c	0.132725	33.6599	no	NA	NA	NA	NA	NA	NA	NA	NA	NA	NA	NA	NA	RAB5C_MOUSE	Ras-related protein Rab-5C
P35279	Rab6a	0.118156	54.9115	no	NA	NA	NA	NA	NA	NA	NA	NA	NA	NA	NA	NA	RAB6A_MOUSE	Ras-related protein Rab-6A
P35282	Rab21	0.0559681	69.0541	no	NA	NA	NA	NA	NA	NA	NA	NA	NA	NA	NA	NA	RAB21_MOUSE	Ras-related protein Rab-21
P35283	Rab12	0.12367	54.9115	no	NA	NA	NA	NA	NA	NA	NA	NA	NA	NA	NA	NA	RAB12_MOUSE	Ras-related protein Rab-12
P35285	Rab22a	0.171411	33.6599	no	NA	NA	NA	NA	NA	NA	NA	NA	NA	NA	NA	NA	RB22A_MOUSE	Ras-related protein Rab-22A
P35288	Rab23	0.101118	54.9115	no	NA	NA	NA	NA	NA	NA	NA	NA	NA	NA	NA	NA	RAB23_MOUSE	Ras-related protein Rab-23
P35290	Rab24	0.0535623	69.0541	no	NA	NA	NA	NA	NA	NA	NA	NA	NA	NA	NA	NA	RAB24_MOUSE	Ras-related protein Rab-24
P35293	Rab18	0.0312755	73.1432	no	NA	NA	NA	NA	NA	NA	NA	NA	NA	NA	NA	NA	RAB18_MOUSE	Ras-related protein Rab-18
P35436	Grin2a	0.140688	33.6599	no	NA	NA	NA	NA	NA	NA	NA	NA	NA	NA	NA	NA	NMDE1_MOUSE	Glutamate receptor ionotropic, NMDA 2A
P35438	Grin1	0.118161	54.9115	no	NA	NA	NA	NA	NA	NA	NA	NA	NA	NA	NA	NA	NMDZ1_MOUSE	Glutamate receptor ionotropic, NMDA 1
P35486	Pdha1	0.170772	33.6599	no	NA	NA	NA	NA	NA	NA	NA	NA	NA	NA	NA	NA	ODPA_MOUSE	Pyruvate dehydrogenase E1 component subunit alpha, somatic form, mitochondrial
P35505	Fah	0.119256	54.9115	no	NA	NA	NA	NA	NA	NA	NA	NA	NA	NA	NA	NA	FAAA_MOUSE	Fumarylacetoacetase
P35550	Fbl	0.0669099	69.0541	no	NA	NA	NA	NA	NA	NA	NA	NA	NA	NA	NA	NA	FBRL_MOUSE	rRNA 2'-O-methyltransferase fibrillarin
P35564	Canx	0.0775128	54.9115	no	NA	NA	NA	NA	NA	NA	NA	NA	NA	NA	NA	NA	CALX_MOUSE	Calnexin
P35585	Ap1m1	0.071129	54.9115	no	NA	NA	NA	NA	NA	NA	NA	NA	NA	NA	NA	NA	AP1M1_MOUSE	AP-1 complex subunit mu-1
P35700	Prdx1	0.159394	33.6599	no	NA	NA	NA	NA	NA	NA	NA	NA	NA	NA	NA	NA	PRDX1_MOUSE	Peroxiredoxin-1
P35762	Cd81	0.107722	54.9115	no	NA	NA	NA	NA	NA	NA	NA	NA	NA	NA	NA	NA	CD81_MOUSE	CD81 antigen
P35802	Gpm6a	0.107544	54.9115	no	NA	NA	NA	NA	NA	NA	NA	NA	NA	NA	NA	NA	GPM6A_MOUSE	Neuronal membrane glycoprotein M6-a
P35803	Gpm6b	0.102004	54.9115	no	NA	NA	NA	NA	NA	NA	NA	NA	NA	NA	NA	NA	GPM6B_MOUSE	Neuronal membrane glycoprotein M6-b
P35821	Ptpn1	0.102319	54.9115	no	NA	NA	NA	NA	NA	NA	NA	NA	NA	NA	NA	NA	PTN1_MOUSE	Tyrosine-protein phosphatase non-receptor type 1
P35822	Ptprk	0.0988302	54.9115	no	NA	NA	NA	NA	NA	NA	NA	NA	NA	NA	NA	NA	PTPRK_MOUSE	Receptor-type tyrosine-protein phosphatase kappa
P35922	Fmr1	0.10442	54.9115	no	NA	NA	NA	NA	NA	NA	NA	NA	NA	NA	NA	NA	FMR1_MOUSE	Synaptic functional regulator FMR1
P35979	Rpl12	0.0293646	73.1432	no	NA	NA	NA	NA	NA	NA	NA	NA	NA	NA	NA	NA	RL12_MOUSE	60S ribosomal protein L12
P35980	Rpl18	0.0528706	69.0541	no	NA	NA	NA	NA	NA	NA	NA	NA	NA	NA	NA	NA	RL18_MOUSE	60S ribosomal protein L18
P36368;P36369	Egfbp2;Klk1b26	0.184452	21.2774	no	NA	NA	NA	NA	NA	NA	NA	NA	NA	NA	NA	NA	EGFB2_MOUSE;K1B26_MOUSE	Epidermal growth factor-binding protein type B;Kallikrein 1-related peptidase b26
P36536	Sar1a	0.164264	33.6599	no	NA	NA	NA	NA	NA	NA	NA	NA	NA	NA	NA	NA	SAR1A_MOUSE	GTP-binding protein SAR1a
P36552	Cpox	0.0797248	54.9115	no	NA	NA	NA	NA	NA	NA	NA	NA	NA	NA	NA	NA	HEM6_MOUSE	Oxygen-dependent coproporphyrinogen-III oxidase, mitochondrial
P36916	Gnl1	0.0351366	69.0541	no	NA	NA	NA	NA	NA	NA	NA	NA	NA	NA	NA	NA	GNL1_MOUSE	Guanine nucleotide-binding protein-like 1
P36993	Ppm1b	0.0357631	69.0541	no	NA	NA	NA	NA	NA	NA	NA	NA	NA	NA	NA	NA	PPM1B_MOUSE	Protein phosphatase 1B
P37040	Por	0.033704	73.1432	no	NA	NA	NA	NA	NA	NA	NA	NA	NA	NA	NA	NA	NCPR_MOUSE	NADPH--cytochrome P450 reductase
P37804	Tagln	0.086227	54.9115	no	NA	NA	NA	NA	NA	NA	NA	NA	NA	NA	NA	NA	TAGL_MOUSE	Transgelin
P38060	Hmgcl	0.0345084	69.0541	no	NA	NA	NA	NA	NA	NA	NA	NA	NA	NA	NA	NA	HMGCL_MOUSE	Hydroxymethylglutaryl-CoA lyase, mitochondrial
P38585	Ttl	0.119718	54.9115	no	NA	NA	NA	NA	NA	NA	NA	NA	NA	NA	NA	NA	TTL_MOUSE	Tubulin--tyrosine ligase
P38647	Hspa9	0.100951	54.9115	no	NA	NA	NA	NA	NA	NA	NA	NA	NA	NA	NA	NA	GRP75_MOUSE	Stress-70 protein, mitochondrial
P39038	Cdh4	0.0673781	69.0541	no	NA	NA	NA	NA	NA	NA	NA	NA	NA	NA	NA	NA	CADH4_MOUSE	Cadherin-4
P39053	Dnm1	0.0946889	54.9115	no	NA	NA	NA	NA	NA	NA	NA	NA	NA	NA	NA	NA	DYN1_MOUSE	Dynamin-1
P39054	Dnm2	0.0460854	69.0541	no	NA	NA	NA	NA	NA	NA	NA	NA	NA	NA	NA	NA	DYN2_MOUSE	Dynamin-2
P39087	Grik2	0.0409136	69.0541	no	NA	NA	NA	NA	NA	NA	NA	NA	NA	NA	NA	NA	GRIK2_MOUSE	Glutamate receptor ionotropic, kainate 2
P39447	Tjp1	0.0621678	69.0541	no	NA	NA	NA	NA	NA	NA	NA	NA	NA	NA	NA	NA	ZO1_MOUSE	Tight junction protein ZO-1
P39688	Fyn	0.132026	33.6599	no	NA	NA	NA	NA	NA	NA	NA	NA	NA	NA	NA	NA	FYN_MOUSE	Tyrosine-protein kinase Fyn
P39749	Fen1	0.115053	54.9115	no	NA	NA	NA	NA	NA	NA	NA	NA	NA	NA	NA	NA	FEN1_MOUSE	Flap endonuclease 1
P40124	Cap1	0.154776	33.6599	no	NA	NA	NA	NA	NA	NA	NA	NA	NA	NA	NA	NA	CAP1_MOUSE	Adenylyl cyclase-associated protein 1
P40142	Tkt	0.533121	0	yes	-0.230618	-0.257806	-0.370861	NA	-0.140242	-0.113055	3.77e-08	2.74e-10	0	0.882225	0.000722106	0.00441071	TKT_MOUSE	Transketolase
P40237	Cd82	0.0635284	69.0541	no	NA	NA	NA	NA	NA	NA	NA	NA	NA	NA	NA	NA	CD82_MOUSE	CD82 antigen
P40240	Cd9	0.141739	33.6599	no	NA	NA	NA	NA	NA	NA	NA	NA	NA	NA	NA	NA	CD9_MOUSE	CD9 antigen
P40336	Vps26a	0.0748529	54.9115	no	NA	NA	NA	NA	NA	NA	NA	NA	NA	NA	NA	NA	VP26A_MOUSE	Vacuolar protein sorting-associated protein 26A
P40630	Tfam	0.167171	33.6599	no	NA	NA	NA	NA	NA	NA	NA	NA	NA	NA	NA	NA	TFAM_MOUSE	Transcription factor A, mitochondrial
P41105	Rpl28	0.0761174	54.9115	no	NA	NA	NA	NA	NA	NA	NA	NA	NA	NA	NA	NA	RL28_MOUSE	60S ribosomal protein L28
P41216	Acsl1	0.138019	33.6599	no	NA	NA	NA	NA	NA	NA	NA	NA	NA	NA	NA	NA	ACSL1_MOUSE	Long-chain-fatty-acid--CoA ligase 1
P41234	Abca2	0.0579769	69.0541	no	NA	NA	NA	NA	NA	NA	NA	NA	NA	NA	NA	NA	ABCA2_MOUSE	ATP-binding cassette sub-family A member 2
P41241	Csk	0.0930277	54.9115	no	NA	NA	NA	NA	NA	NA	NA	NA	NA	NA	NA	NA	CSK_MOUSE	Tyrosine-protein kinase CSK
P41242	Matk	0.143079	33.6599	no	NA	NA	NA	NA	NA	NA	NA	NA	NA	NA	NA	NA	MATK_MOUSE	Megakaryocyte-associated tyrosine-protein kinase
P41731	Cd63	0.0841911	54.9115	no	NA	NA	NA	NA	NA	NA	NA	NA	NA	NA	NA	NA	CD63_MOUSE	CD63 antigen
P41778	Pbx1	0.0644878	69.0541	no	NA	NA	NA	NA	NA	NA	NA	NA	NA	NA	NA	NA	PBX1_MOUSE	Pre-B-cell leukemia transcription factor 1
P42125	Eci1	0.099842	54.9115	no	NA	NA	NA	NA	NA	NA	NA	NA	NA	NA	NA	NA	ECI1_MOUSE	Enoyl-CoA delta isomerase 1, mitochondrial
P42208	37500	0.120429	54.9115	no	NA	NA	NA	NA	NA	NA	NA	NA	NA	NA	NA	NA	SEPT2_MOUSE	Septin-2
P42225	Stat1	0.0396825	69.0541	no	NA	NA	NA	NA	NA	NA	NA	NA	NA	NA	NA	NA	STAT1_MOUSE	Signal transducer and activator of transcription 1
P42227	Stat3	0.118224	54.9115	no	NA	NA	NA	NA	NA	NA	NA	NA	NA	NA	NA	NA	STAT3_MOUSE	Signal transducer and activator of transcription 3
P42337	Pik3ca	0.0808035	54.9115	no	NA	NA	NA	NA	NA	NA	NA	NA	NA	NA	NA	NA	PK3CA_MOUSE	Phosphatidylinositol 4,5-bisphosphate 3-kinase catalytic subunit alpha isoform
P42567	Eps15	0.105275	54.9115	no	NA	NA	NA	NA	NA	NA	NA	NA	NA	NA	NA	NA	EPS15_MOUSE	Epidermal growth factor receptor substrate 15
P42669	Pura	0.113057	54.9115	no	NA	NA	NA	NA	NA	NA	NA	NA	NA	NA	NA	NA	PURA_MOUSE	Transcriptional activator protein Pur-alpha
P42703	Lifr	0.117797	54.9115	no	NA	NA	NA	NA	NA	NA	NA	NA	NA	NA	NA	NA	LIFR_MOUSE	Leukemia inhibitory factor receptor
P42859	Htt	0.0497134	69.0541	no	NA	NA	NA	NA	NA	NA	NA	NA	NA	NA	NA	NA	HD_MOUSE	Huntingtin
P42932	Cct8	0.055192	69.0541	no	NA	NA	NA	NA	NA	NA	NA	NA	NA	NA	NA	NA	TCPQ_MOUSE	T-complex protein 1 subunit theta
P43006	Slc1a2	0.124406	54.9115	no	NA	NA	NA	NA	NA	NA	NA	NA	NA	NA	NA	NA	EAA2_MOUSE	Excitatory amino acid transporter 2
P43024	Cox6a1	0.0792986	54.9115	no	NA	NA	NA	NA	NA	NA	NA	NA	NA	NA	NA	NA	CX6A1_MOUSE	Cytochrome c oxidase subunit 6A1, mitochondrial
P43135	Nr2f2	0.115833	54.9115	no	NA	NA	NA	NA	NA	NA	NA	NA	NA	NA	NA	NA	COT2_MOUSE	COUP transcription factor 2
P43274	Hist1h1e	0.195647	21.2774	no	NA	NA	NA	NA	NA	NA	NA	NA	NA	NA	NA	NA	H14_MOUSE	Histone H1.4
P43275	Hist1h1a	0.233533	12.8713	no	NA	NA	NA	NA	NA	NA	NA	NA	NA	NA	NA	NA	H11_MOUSE	Histone H1.1
P43276	Hist1h1b	0.0326153	73.1432	no	NA	NA	NA	NA	NA	NA	NA	NA	NA	NA	NA	NA	H15_MOUSE	Histone H1.5
P43277	Hist1h1d	0.206631	21.2774	no	NA	NA	NA	NA	NA	NA	NA	NA	NA	NA	NA	NA	H13_MOUSE	Histone H1.3
P43406	Itgav	0.176177	33.6599	no	NA	NA	NA	NA	NA	NA	NA	NA	NA	NA	NA	NA	ITAV_MOUSE	Integrin alpha-V
P45376	Akr1b1	0.0704603	54.9115	no	NA	NA	NA	NA	NA	NA	NA	NA	NA	NA	NA	NA	ALDR_MOUSE	Aldose reductase
P45377	Akr1b8	0.029331	73.1432	no	NA	NA	NA	NA	NA	NA	NA	NA	NA	NA	NA	NA	ALD2_MOUSE	Aldose reductase-related protein 2
P45481	Crebbp	0.101239	54.9115	no	NA	NA	NA	NA	NA	NA	NA	NA	NA	NA	NA	NA	CBP_MOUSE	CREB-binding protein
P45591	Cfl2	0.108938	54.9115	no	NA	NA	NA	NA	NA	NA	NA	NA	NA	NA	NA	NA	COF2_MOUSE	Cofilin-2
P45878	Fkbp2	0.0638895	69.0541	no	NA	NA	NA	NA	NA	NA	NA	NA	NA	NA	NA	NA	FKBP2_MOUSE	Peptidyl-prolyl cis-trans isomerase FKBP2
P45952	Acadm	0.0588235	69.0541	no	NA	NA	NA	NA	NA	NA	NA	NA	NA	NA	NA	NA	ACADM_MOUSE	Medium-chain specific acyl-CoA dehydrogenase, mitochondrial
P46061	Rangap1	0.129283	33.6599	no	NA	NA	NA	NA	NA	NA	NA	NA	NA	NA	NA	NA	RAGP1_MOUSE	Ran GTPase-activating protein 1
P46096	Syt1	0.0448432	69.0541	no	NA	NA	NA	NA	NA	NA	NA	NA	NA	NA	NA	NA	SYT1_MOUSE	Synaptotagmin-1
P46097	Syt2	0.0306679	73.1432	no	NA	NA	NA	NA	NA	NA	NA	NA	NA	NA	NA	NA	SYT2_MOUSE	Synaptotagmin-2
P46414	Cdkn1b	0.100419	54.9115	no	NA	NA	NA	NA	NA	NA	NA	NA	NA	NA	NA	NA	CDN1B_MOUSE	Cyclin-dependent kinase inhibitor 1B
P46460	Nsf	0.0503968	69.0541	no	NA	NA	NA	NA	NA	NA	NA	NA	NA	NA	NA	NA	NSF_MOUSE	Vesicle-fusing ATPase
P46467	Vps4b	0.0164342	73.1432	no	NA	NA	NA	NA	NA	NA	NA	NA	NA	NA	NA	NA	VPS4B_MOUSE	Vacuolar protein sorting-associated protein 4B
P46471	Psmc2	0.133105	33.6599	no	NA	NA	NA	NA	NA	NA	NA	NA	NA	NA	NA	NA	PRS7_MOUSE	26S proteasome regulatory subunit 7
P46638	Rab11b	0.129728	33.6599	no	NA	NA	NA	NA	NA	NA	NA	NA	NA	NA	NA	NA	RB11B_MOUSE	Ras-related protein Rab-11B
P46656	Fdx1	0.0430277	69.0541	no	NA	NA	NA	NA	NA	NA	NA	NA	NA	NA	NA	NA	ADX_MOUSE	Adrenodoxin, mitochondrial
P46660	Ina	0.133288	33.6599	no	NA	NA	NA	NA	NA	NA	NA	NA	NA	NA	NA	NA	AINX_MOUSE	Alpha-internexin
P46664	Adss	0.0665183	69.0541	no	NA	NA	NA	NA	NA	NA	NA	NA	NA	NA	NA	NA	PURA2_MOUSE	Adenylosuccinate synthetase isozyme 2
P46735	Myo1b	0.0508948	69.0541	no	NA	NA	NA	NA	NA	NA	NA	NA	NA	NA	NA	NA	MYO1B_MOUSE	Unconventional myosin-Ib
P46737	Brcc3	0.0668191	69.0541	no	NA	NA	NA	NA	NA	NA	NA	NA	NA	NA	NA	NA	BRCC3_MOUSE	Lys-63-specific deubiquitinase BRCC36
P46935	Nedd4	0.121102	54.9115	no	NA	NA	NA	NA	NA	NA	NA	NA	NA	NA	NA	NA	NEDD4_MOUSE	E3 ubiquitin-protein ligase NEDD4
P46978	Stt3a	0.0635553	69.0541	no	NA	NA	NA	NA	NA	NA	NA	NA	NA	NA	NA	NA	STT3A_MOUSE	Dolichyl-diphosphooligosaccharide--protein glycosyltransferase subunit STT3A
P47199	Cryz	0.12322	54.9115	no	NA	NA	NA	NA	NA	NA	NA	NA	NA	NA	NA	NA	QOR_MOUSE	Quinone oxidoreductase
P47708	Rph3a	0.0666719	69.0541	no	NA	NA	NA	NA	NA	NA	NA	NA	NA	NA	NA	NA	RP3A_MOUSE	Rabphilin-3A
P47738	Aldh2	0.0986059	54.9115	no	NA	NA	NA	NA	NA	NA	NA	NA	NA	NA	NA	NA	ALDH2_MOUSE	Aldehyde dehydrogenase, mitochondrial
P47740	Aldh3a2	0.0880092	54.9115	no	NA	NA	NA	NA	NA	NA	NA	NA	NA	NA	NA	NA	AL3A2_MOUSE	Fatty aldehyde dehydrogenase
P47743	Grm8	0.0865788	54.9115	no	NA	NA	NA	NA	NA	NA	NA	NA	NA	NA	NA	NA	GRM8_MOUSE	Metabotropic glutamate receptor 8
P47746	Cnr1	0.0347367	69.0541	no	NA	NA	NA	NA	NA	NA	NA	NA	NA	NA	NA	NA	CNR1_MOUSE	Cannabinoid receptor 1
P47753	Capza1	0.0808192	54.9115	no	NA	NA	NA	NA	NA	NA	NA	NA	NA	NA	NA	NA	CAZA1_MOUSE	F-actin-capping protein subunit alpha-1
P47754	Capza2	0.0575974	69.0541	no	NA	NA	NA	NA	NA	NA	NA	NA	NA	NA	NA	NA	CAZA2_MOUSE	F-actin-capping protein subunit alpha-2
P47757	Capzb	0.031825	73.1432	no	NA	NA	NA	NA	NA	NA	NA	NA	NA	NA	NA	NA	CAPZB_MOUSE	F-actin-capping protein subunit beta
P47758	Srprb	0.0437165	69.0541	no	NA	NA	NA	NA	NA	NA	NA	NA	NA	NA	NA	NA	SRPRB_MOUSE	Signal recognition particle receptor subunit beta
P47759	Nsg2	0.238393	12.8713	no	NA	NA	NA	NA	NA	NA	NA	NA	NA	NA	NA	NA	NSG2_MOUSE	Neuronal vesicle trafficking-associated protein 2
P47791	Gsr	0.122837	54.9115	no	NA	NA	NA	NA	NA	NA	NA	NA	NA	NA	NA	NA	GSHR_MOUSE	Glutathione reductase, mitochondrial
P47802	Mtx1	0.047279	69.0541	no	NA	NA	NA	NA	NA	NA	NA	NA	NA	NA	NA	NA	MTX1_MOUSE	Metaxin-1
P47809	Map2k4	0.247527	12.8713	no	NA	NA	NA	NA	NA	NA	NA	NA	NA	NA	NA	NA	MP2K4_MOUSE	Dual specificity mitogen-activated protein kinase kinase 4
P47811	Mapk14	0.15197	33.6599	no	NA	NA	NA	NA	NA	NA	NA	NA	NA	NA	NA	NA	MK14_MOUSE	Mitogen-activated protein kinase 14
P47856	Gfpt1	0.0618282	69.0541	no	NA	NA	NA	NA	NA	NA	NA	NA	NA	NA	NA	NA	GFPT1_MOUSE	Glutamine--fructose-6-phosphate aminotransferase [isomerizing] 1
P47857	Pfkm	0.0763013	54.9115	no	NA	NA	NA	NA	NA	NA	NA	NA	NA	NA	NA	NA	PFKAM_MOUSE	ATP-dependent 6-phosphofructokinase, muscle type
P47867	Scg3	0.0559279	69.0541	no	NA	NA	NA	NA	NA	NA	NA	NA	NA	NA	NA	NA	SCG3_MOUSE	Secretogranin-3
P47911	Rpl6	0.0580155	69.0541	no	NA	NA	NA	NA	NA	NA	NA	NA	NA	NA	NA	NA	RL6_MOUSE	60S ribosomal protein L6
P47915	Rpl29	0.0603788	69.0541	no	NA	NA	NA	NA	NA	NA	NA	NA	NA	NA	NA	NA	RL29_MOUSE	60S ribosomal protein L29
P47934	Crat	0.0796625	54.9115	no	NA	NA	NA	NA	NA	NA	NA	NA	NA	NA	NA	NA	CACP_MOUSE	Carnitine O-acetyltransferase
P47941	Crkl	0.0680186	69.0541	no	NA	NA	NA	NA	NA	NA	NA	NA	NA	NA	NA	NA	CRKL_MOUSE	Crk-like protein
P47955	Rplp1	0.111182	54.9115	no	NA	NA	NA	NA	NA	NA	NA	NA	NA	NA	NA	NA	RLA1_MOUSE	60S acidic ribosomal protein P1
P47962	Rpl5	0.0523833	69.0541	no	NA	NA	NA	NA	NA	NA	NA	NA	NA	NA	NA	NA	RL5_MOUSE	60S ribosomal protein L5
P47963	Rpl13	0.0446822	69.0541	no	NA	NA	NA	NA	NA	NA	NA	NA	NA	NA	NA	NA	RL13_MOUSE	60S ribosomal protein L13
P47964	Rpl36	0.140379	33.6599	no	NA	NA	NA	NA	NA	NA	NA	NA	NA	NA	NA	NA	RL36_MOUSE	60S ribosomal protein L36
P48024	Eif1	0.0410516	69.0541	no	NA	NA	NA	NA	NA	NA	NA	NA	NA	NA	NA	NA	EIF1_MOUSE	Eukaryotic translation initiation factor 1
P48036	Anxa5	0.185015	21.2774	no	NA	NA	NA	NA	NA	NA	NA	NA	NA	NA	NA	NA	ANXA5_MOUSE	Annexin A5
P48193	Epb41	0.0707377	54.9115	no	NA	NA	NA	NA	NA	NA	NA	NA	NA	NA	NA	NA	41_MOUSE	Protein 4.1
P48318	Gad1	0.178276	33.6599	no	NA	NA	NA	NA	NA	NA	NA	NA	NA	NA	NA	NA	DCE1_MOUSE	Glutamate decarboxylase 1
P48320	Gad2	0.123589	54.9115	no	NA	NA	NA	NA	NA	NA	NA	NA	NA	NA	NA	NA	DCE2_MOUSE	Glutamate decarboxylase 2
P48428	Tbca	0.0427163	69.0541	no	NA	NA	NA	NA	NA	NA	NA	NA	NA	NA	NA	NA	TBCA_MOUSE	Tubulin-specific chaperone A
P48453	Ppp3cb	0.100791	54.9115	no	NA	NA	NA	NA	NA	NA	NA	NA	NA	NA	NA	NA	PP2BB_MOUSE	Serine/threonine-protein phosphatase 2B catalytic subunit beta isoform
P48455	Ppp3cc	0.0797409	54.9115	no	NA	NA	NA	NA	NA	NA	NA	NA	NA	NA	NA	NA	PP2BC_MOUSE	Serine/threonine-protein phosphatase 2B catalytic subunit gamma isoform
P48542	Kcnj6	0.130406	33.6599	no	NA	NA	NA	NA	NA	NA	NA	NA	NA	NA	NA	NA	KCNJ6_MOUSE	G protein-activated inward rectifier potassium channel 2
P48543	Kcnj9	0.123687	54.9115	no	NA	NA	NA	NA	NA	NA	NA	NA	NA	NA	NA	NA	KCNJ9_MOUSE	G protein-activated inward rectifier potassium channel 3
P48678	Lmna	0.118507	54.9115	no	NA	NA	NA	NA	NA	NA	NA	NA	NA	NA	NA	NA	LMNA_MOUSE	Prelamin-A/C
P48722	Hspa4l	0.0371239	69.0541	no	NA	NA	NA	NA	NA	NA	NA	NA	NA	NA	NA	NA	HS74L_MOUSE	Heat shock 70 kDa protein 4L
P48758	Cbr1	0.123896	54.9115	no	NA	NA	NA	NA	NA	NA	NA	NA	NA	NA	NA	NA	CBR1_MOUSE	Carbonyl reductase [NADPH] 1
P48771	Cox7a2	0.0790625	54.9115	no	NA	NA	NA	NA	NA	NA	NA	NA	NA	NA	NA	NA	CX7A2_MOUSE	Cytochrome c oxidase subunit 7A2, mitochondrial
P48774	Gstm5	0.0574919	69.0541	no	NA	NA	NA	NA	NA	NA	NA	NA	NA	NA	NA	NA	GSTM5_MOUSE	Glutathione S-transferase Mu 5
P48962	Slc25a4	0.0991866	54.9115	no	NA	NA	NA	NA	NA	NA	NA	NA	NA	NA	NA	NA	ADT1_MOUSE	ADP/ATP translocase 1
P49025	Cit	0.184881	21.2774	no	NA	NA	NA	NA	NA	NA	NA	NA	NA	NA	NA	NA	CTRO_MOUSE	Citron Rho-interacting kinase
P49070	Camlg	0.0725418	54.9115	no	NA	NA	NA	NA	NA	NA	NA	NA	NA	NA	NA	NA	CAMLG_MOUSE	Calcium signal-modulating cyclophilin ligand
P49312	Hnrnpa1	0.107904	54.9115	no	NA	NA	NA	NA	NA	NA	NA	NA	NA	NA	NA	NA	ROA1_MOUSE	Heterogeneous nuclear ribonucleoprotein A1
P49442	Inpp1	0.0936995	54.9115	no	NA	NA	NA	NA	NA	NA	NA	NA	NA	NA	NA	NA	INPP_MOUSE	Inositol polyphosphate 1-phosphatase
P49443	Ppm1a	0.115575	54.9115	no	NA	NA	NA	NA	NA	NA	NA	NA	NA	NA	NA	NA	PPM1A_MOUSE	Protein phosphatase 1A
P49446	Ptpre	0.0696808	54.9115	no	NA	NA	NA	NA	NA	NA	NA	NA	NA	NA	NA	NA	PTPRE_MOUSE	Receptor-type tyrosine-protein phosphatase epsilon
P49586	Pcyt1a	0.044381	69.0541	no	NA	NA	NA	NA	NA	NA	NA	NA	NA	NA	NA	NA	PCY1A_MOUSE	Choline-phosphate cytidylyltransferase A
P49615	Cdk5	0.0299336	73.1432	no	NA	NA	NA	NA	NA	NA	NA	NA	NA	NA	NA	NA	CDK5_MOUSE	Cyclin-dependent-like kinase 5
P49722	Psma2	0.13347	33.6599	no	NA	NA	NA	NA	NA	NA	NA	NA	NA	NA	NA	NA	PSA2_MOUSE	Proteasome subunit alpha type-2
P49769	Psen1	0.068227	69.0541	no	NA	NA	NA	NA	NA	NA	NA	NA	NA	NA	NA	NA	PSN1_MOUSE	Presenilin-1
P49813	Tmod1	0.0122725	73.6111	no	NA	NA	NA	NA	NA	NA	NA	NA	NA	NA	NA	NA	TMOD1_MOUSE	Tropomodulin-1
P49817	Cav1	0.168622	33.6599	no	NA	NA	NA	NA	NA	NA	NA	NA	NA	NA	NA	NA	CAV1_MOUSE	Caveolin-1
P49962	Srp9	0.119	54.9115	no	NA	NA	NA	NA	NA	NA	NA	NA	NA	NA	NA	NA	SRP09_MOUSE	Signal recognition particle 9 kDa protein
P50096	Impdh1	0.0884699	54.9115	no	NA	NA	NA	NA	NA	NA	NA	NA	NA	NA	NA	NA	IMDH1_MOUSE	Inosine-5'-monophosphate dehydrogenase 1
P50114	S100b	0.128722	33.6599	no	NA	NA	NA	NA	NA	NA	NA	NA	NA	NA	NA	NA	S100B_MOUSE	Protein S100-B
P50136	Bckdha	0.075934	54.9115	no	NA	NA	NA	NA	NA	NA	NA	NA	NA	NA	NA	NA	ODBA_MOUSE	2-oxoisovalerate dehydrogenase subunit alpha, mitochondrial
P50153	Gng4	0.184888	21.2774	no	NA	NA	NA	NA	NA	NA	NA	NA	NA	NA	NA	NA	GBG4_MOUSE	Guanine nucleotide-binding protein G(I)/G(S)/G(O) subunit gamma-4
P50171	Hsd17b8	0.0764469	54.9115	no	NA	NA	NA	NA	NA	NA	NA	NA	NA	NA	NA	NA	DHB8_MOUSE	Estradiol 17-beta-dehydrogenase 8
P50172	Hsd11b1	0.126454	54.9115	no	NA	NA	NA	NA	NA	NA	NA	NA	NA	NA	NA	NA	DHI1_MOUSE	Corticosteroid 11-beta-dehydrogenase isozyme 1
P50247	Ahcy	0.058083	69.0541	no	NA	NA	NA	NA	NA	NA	NA	NA	NA	NA	NA	NA	SAHH_MOUSE	Adenosylhomocysteinase
P50396	Gdi1	0.100396	54.9115	no	NA	NA	NA	NA	NA	NA	NA	NA	NA	NA	NA	NA	GDIA_MOUSE	Rab GDP dissociation inhibitor alpha
P50427	Sts	0.0153245	73.1432	no	NA	NA	NA	NA	NA	NA	NA	NA	NA	NA	NA	NA	STS_MOUSE	Steryl-sulfatase
P50428	Arsa	0.0547623	69.0541	no	NA	NA	NA	NA	NA	NA	NA	NA	NA	NA	NA	NA	ARSA_MOUSE	Arylsulfatase A
P50429	Arsb	0.0648913	69.0541	no	NA	NA	NA	NA	NA	NA	NA	NA	NA	NA	NA	NA	ARSB_MOUSE	Arylsulfatase B
P50446	Krt6a	0.132455	33.6599	no	NA	NA	NA	NA	NA	NA	NA	NA	NA	NA	NA	NA	K2C6A_MOUSE	Keratin, type II cytoskeletal 6A
P50516	Atp6v1a	0.0665102	69.0541	no	NA	NA	NA	NA	NA	NA	NA	NA	NA	NA	NA	NA	VATA_MOUSE	V-type proton ATPase catalytic subunit A
P50518	Atp6v1e1	0.107773	54.9115	no	NA	NA	NA	NA	NA	NA	NA	NA	NA	NA	NA	NA	VATE1_MOUSE	V-type proton ATPase subunit E 1
P50543	S100a11	0.143034	33.6599	no	NA	NA	NA	NA	NA	NA	NA	NA	NA	NA	NA	NA	S10AB_MOUSE	Protein S100-A11
P50544	Acadvl	0.159317	33.6599	no	NA	NA	NA	NA	NA	NA	NA	NA	NA	NA	NA	NA	ACADV_MOUSE	Very long-chain specific acyl-CoA dehydrogenase, mitochondrial
P50571	Gabrb1	0.0472692	69.0541	no	NA	NA	NA	NA	NA	NA	NA	NA	NA	NA	NA	NA	GBRB1_MOUSE	Gamma-aminobutyric acid receptor subunit beta-1
P50580	Pa2g4	0.0488468	69.0541	no	NA	NA	NA	NA	NA	NA	NA	NA	NA	NA	NA	NA	PA2G4_MOUSE	Proliferation-associated protein 2G4
P50586	Tub	0.134331	33.6599	no	NA	NA	NA	NA	NA	NA	NA	NA	NA	NA	NA	NA	TUB_MOUSE	Tubby protein
P51125	Cast	0.0451333	69.0541	no	NA	NA	NA	NA	NA	NA	NA	NA	NA	NA	NA	NA	ICAL_MOUSE	Calpastatin
P51150	Rab7a	0.118971	54.9115	no	NA	NA	NA	NA	NA	NA	NA	NA	NA	NA	NA	NA	RAB7A_MOUSE	Ras-related protein Rab-7a
P51163	Uros	0.116413	54.9115	no	NA	NA	NA	NA	NA	NA	NA	NA	NA	NA	NA	NA	HEM4_MOUSE	Uroporphyrinogen-III synthase
P51174	Acadl	0.0271845	73.1432	no	NA	NA	NA	NA	NA	NA	NA	NA	NA	NA	NA	NA	ACADL_MOUSE	Long-chain specific acyl-CoA dehydrogenase, mitochondrial
P51175	Ppox	0.0742301	54.9115	no	NA	NA	NA	NA	NA	NA	NA	NA	NA	NA	NA	NA	PPOX_MOUSE	Protoporphyrinogen oxidase
P51410	Rpl9	0.0715777	54.9115	no	NA	NA	NA	NA	NA	NA	NA	NA	NA	NA	NA	NA	RL9_MOUSE	60S ribosomal protein L9
P51432	Plcb3	0.122736	54.9115	no	NA	NA	NA	NA	NA	NA	NA	NA	NA	NA	NA	NA	PLCB3_MOUSE	1-phosphatidylinositol 4,5-bisphosphate phosphodiesterase beta-3
P51569	Gla	0.1156	54.9115	no	NA	NA	NA	NA	NA	NA	NA	NA	NA	NA	NA	NA	AGAL_MOUSE	Alpha-galactosidase A
P51655	Gpc4	0.0888708	54.9115	no	NA	NA	NA	NA	NA	NA	NA	NA	NA	NA	NA	NA	GPC4_MOUSE	Glypican-4
P51660	Hsd17b4	0.135821	33.6599	no	NA	NA	NA	NA	NA	NA	NA	NA	NA	NA	NA	NA	DHB4_MOUSE	Peroxisomal multifunctional enzyme type 2
P51791	Clcn3	0.107794	54.9115	no	NA	NA	NA	NA	NA	NA	NA	NA	NA	NA	NA	NA	CLCN3_MOUSE	H(+)/Cl(-) exchange transporter 3
P51807	Dynlt1	0.115074	54.9115	no	NA	NA	NA	NA	NA	NA	NA	NA	NA	NA	NA	NA	DYLT1_MOUSE	Dynein light chain Tctex-type 1
P51830	Adcy9	0.069196	54.9115	no	NA	NA	NA	NA	NA	NA	NA	NA	NA	NA	NA	NA	ADCY9_MOUSE	Adenylate cyclase type 9
P51855	Gss	0.0539673	69.0541	no	NA	NA	NA	NA	NA	NA	NA	NA	NA	NA	NA	NA	GSHB_MOUSE	Glutathione synthetase
P51859	Hdgf	0.104423	54.9115	no	NA	NA	NA	NA	NA	NA	NA	NA	NA	NA	NA	NA	HDGF_MOUSE	Hepatoma-derived growth factor
P51863	Atp6v0d1	0.0718027	54.9115	no	NA	NA	NA	NA	NA	NA	NA	NA	NA	NA	NA	NA	VA0D1_MOUSE	V-type proton ATPase subunit d 1
P51880	Fabp7	0.0934979	54.9115	no	NA	NA	NA	NA	NA	NA	NA	NA	NA	NA	NA	NA	FABP7_MOUSE	Fatty acid-binding protein, brain
P51881	Slc25a5	0.157993	33.6599	no	NA	NA	NA	NA	NA	NA	NA	NA	NA	NA	NA	NA	ADT2_MOUSE	ADP/ATP translocase 2
P51910	Apod	0.210581	21.2774	no	NA	NA	NA	NA	NA	NA	NA	NA	NA	NA	NA	NA	APOD_MOUSE	Apolipoprotein D
P52189	Kcnj4	0.0275398	73.1432	no	NA	NA	NA	NA	NA	NA	NA	NA	NA	NA	NA	NA	KCNJ4_MOUSE	Inward rectifier potassium channel 4
P52196	Tst	0.0804732	54.9115	no	NA	NA	NA	NA	NA	NA	NA	NA	NA	NA	NA	NA	THTR_MOUSE	Thiosulfate sulfurtransferase
P52332	Jak1	0.180801	33.6599	no	NA	NA	NA	NA	NA	NA	NA	NA	NA	NA	NA	NA	JAK1_MOUSE	Tyrosine-protein kinase JAK1
P52430	Pon1	0.0988296	54.9115	no	NA	NA	NA	NA	NA	NA	NA	NA	NA	NA	NA	NA	PON1_MOUSE	Serum paraoxonase/arylesterase 1
P52479	Usp10	0.0699815	54.9115	no	NA	NA	NA	NA	NA	NA	NA	NA	NA	NA	NA	NA	UBP10_MOUSE	Ubiquitin carboxyl-terminal hydrolase 10
P52480	Pkm	0.0744802	54.9115	no	NA	NA	NA	NA	NA	NA	NA	NA	NA	NA	NA	NA	KPYM_MOUSE	Pyruvate kinase PKM
P52503	Ndufs6	0.0839484	54.9115	no	NA	NA	NA	NA	NA	NA	NA	NA	NA	NA	NA	NA	NDUS6_MOUSE	NADH dehydrogenase [ubiquinone] iron-sulfur protein 6, mitochondrial
P52623	Uck1	0.0302948	73.1432	no	NA	NA	NA	NA	NA	NA	NA	NA	NA	NA	NA	NA	UCK1_MOUSE	Uridine-cytidine kinase 1
P52760	Rida	0.110113	54.9115	no	NA	NA	NA	NA	NA	NA	NA	NA	NA	NA	NA	NA	RIDA_MOUSE	2-iminobutanoate/2-iminopropanoate deaminase
P52795	Efnb1	0.186532	21.2774	no	NA	NA	NA	NA	NA	NA	NA	NA	NA	NA	NA	NA	EFNB1_MOUSE	Ephrin-B1
P52800	Efnb2	0.118196	54.9115	no	NA	NA	NA	NA	NA	NA	NA	NA	NA	NA	NA	NA	EFNB2_MOUSE	Ephrin-B2
P52825	Cpt2	0.137154	33.6599	no	NA	NA	NA	NA	NA	NA	NA	NA	NA	NA	NA	NA	CPT2_MOUSE	Carnitine O-palmitoyltransferase 2, mitochondrial
P52875	Tmem165	0.0967912	54.9115	no	NA	NA	NA	NA	NA	NA	NA	NA	NA	NA	NA	NA	TM165_MOUSE	Transmembrane protein 165
P52912	Tia1	0.130477	33.6599	no	NA	NA	NA	NA	NA	NA	NA	NA	NA	NA	NA	NA	TIA1_MOUSE	Nucleolysin TIA-1
P53026	Rpl10a	0.0224432	73.1432	no	NA	NA	NA	NA	NA	NA	NA	NA	NA	NA	NA	NA	RL10A_MOUSE	60S ribosomal protein L10a
P53395	Dbt	0.120041	54.9115	no	NA	NA	NA	NA	NA	NA	NA	NA	NA	NA	NA	NA	ODB2_MOUSE	Lipoamide acyltransferase component of branched-chain alpha-keto acid dehydrogenase complex, mitochondrial
P53612	Rabggtb	0.0686823	69.0541	no	NA	NA	NA	NA	NA	NA	NA	NA	NA	NA	NA	NA	PGTB2_MOUSE	Geranylgeranyl transferase type-2 subunit beta
P53668	Limk1	0.120648	54.9115	no	NA	NA	NA	NA	NA	NA	NA	NA	NA	NA	NA	NA	LIMK1_MOUSE	LIM domain kinase 1
P53690	Mmp14	0.0937018	54.9115	no	NA	NA	NA	NA	NA	NA	NA	NA	NA	NA	NA	NA	MMP14_MOUSE	Matrix metalloproteinase-14
P53702	Hccs	0.0507849	69.0541	no	NA	NA	NA	NA	NA	NA	NA	NA	NA	NA	NA	NA	CCHL_MOUSE	Cytochrome c-type heme lyase
P53810	Pitpna	0.106145	54.9115	no	NA	NA	NA	NA	NA	NA	NA	NA	NA	NA	NA	NA	PIPNA_MOUSE	Phosphatidylinositol transfer protein alpha isoform
P53811	Pitpnb	0.102365	54.9115	no	NA	NA	NA	NA	NA	NA	NA	NA	NA	NA	NA	NA	PIPNB_MOUSE	Phosphatidylinositol transfer protein beta isoform
P53986	Slc16a1	0.031059	73.1432	no	NA	NA	NA	NA	NA	NA	NA	NA	NA	NA	NA	NA	MOT1_MOUSE	Monocarboxylate transporter 1
P53994	Rab2a	0.135485	33.6599	no	NA	NA	NA	NA	NA	NA	NA	NA	NA	NA	NA	NA	RAB2A_MOUSE	Ras-related protein Rab-2A
P53995	Anapc1	0.0978019	54.9115	no	NA	NA	NA	NA	NA	NA	NA	NA	NA	NA	NA	NA	APC1_MOUSE	Anaphase-promoting complex subunit 1
P53996	Cnbp	0.0753035	54.9115	no	NA	NA	NA	NA	NA	NA	NA	NA	NA	NA	NA	NA	CNBP_MOUSE	Cellular nucleic acid-binding protein
P54071	Idh2	0.115284	54.9115	no	NA	NA	NA	NA	NA	NA	NA	NA	NA	NA	NA	NA	IDHP_MOUSE	Isocitrate dehydrogenase [NADP], mitochondrial
P54103	Dnajc2	0.125289	54.9115	no	NA	NA	NA	NA	NA	NA	NA	NA	NA	NA	NA	NA	DNJC2_MOUSE	DnaJ homolog subfamily C member 2
P54116	Stom	0.112398	54.9115	no	NA	NA	NA	NA	NA	NA	NA	NA	NA	NA	NA	NA	STOM_MOUSE	Erythrocyte band 7 integral membrane protein
P54227	Stmn1	0.243468	12.8713	no	NA	NA	NA	NA	NA	NA	NA	NA	NA	NA	NA	NA	STMN1_MOUSE	Stathmin
P54276	Msh6	0.0766173	54.9115	no	NA	NA	NA	NA	NA	NA	NA	NA	NA	NA	NA	NA	MSH6_MOUSE	DNA mismatch repair protein Msh6
P54285	Cacnb3	0.158275	33.6599	no	NA	NA	NA	NA	NA	NA	NA	NA	NA	NA	NA	NA	CACB3_MOUSE	Voltage-dependent L-type calcium channel subunit beta-3
P54320	Eln	0.0354427	69.0541	no	NA	NA	NA	NA	NA	NA	NA	NA	NA	NA	NA	NA	ELN_MOUSE	Elastin
P54726	Rad23a	0.0716673	54.9115	no	NA	NA	NA	NA	NA	NA	NA	NA	NA	NA	NA	NA	RD23A_MOUSE	UV excision repair protein RAD23 homolog A
P54728	Rad23b	0.171289	33.6599	no	NA	NA	NA	NA	NA	NA	NA	NA	NA	NA	NA	NA	RD23B_MOUSE	UV excision repair protein RAD23 homolog B
P54729	Nub1	0.0522766	69.0541	no	NA	NA	NA	NA	NA	NA	NA	NA	NA	NA	NA	NA	NUB1_MOUSE	NEDD8 ultimate buster 1
P54731	Faf1	0.095268	54.9115	no	NA	NA	NA	NA	NA	NA	NA	NA	NA	NA	NA	NA	FAF1_MOUSE	FAS-associated factor 1
P54754	Ephb3	0.0345329	69.0541	no	NA	NA	NA	NA	NA	NA	NA	NA	NA	NA	NA	NA	EPHB3_MOUSE	Ephrin type-B receptor 3
P54763	Ephb2	0.0910601	54.9115	no	NA	NA	NA	NA	NA	NA	NA	NA	NA	NA	NA	NA	EPHB2_MOUSE	Ephrin type-B receptor 2
P54775	Psmc4	0.160166	33.6599	no	NA	NA	NA	NA	NA	NA	NA	NA	NA	NA	NA	NA	PRS6B_MOUSE	26S proteasome regulatory subunit 6B
P54818	Galc	0.0953956	54.9115	no	NA	NA	NA	NA	NA	NA	NA	NA	NA	NA	NA	NA	GALC_MOUSE	Galactocerebrosidase
P54822	Adsl	0.0798976	54.9115	no	NA	NA	NA	NA	NA	NA	NA	NA	NA	NA	NA	NA	PUR8_MOUSE	Adenylosuccinate lyase
P54823	Ddx6	0.0287826	73.1432	no	NA	NA	NA	NA	NA	NA	NA	NA	NA	NA	NA	NA	DDX6_MOUSE	Probable ATP-dependent RNA helicase DDX6
P54830	Ptpn5	0.0516612	69.0541	no	NA	NA	NA	NA	NA	NA	NA	NA	NA	NA	NA	NA	PTN5_MOUSE	Tyrosine-protein phosphatase non-receptor type 5
P54869	Hmgcs2	0.135537	33.6599	no	NA	NA	NA	NA	NA	NA	NA	NA	NA	NA	NA	NA	HMCS2_MOUSE	Hydroxymethylglutaryl-CoA synthase, mitochondrial
P54923	Adprh	0.0849934	54.9115	no	NA	NA	NA	NA	NA	NA	NA	NA	NA	NA	NA	NA	ADPRH_MOUSE	[Protein ADP-ribosylarginine] hydrolase
P55012	Slc12a2	0.0832136	54.9115	no	NA	NA	NA	NA	NA	NA	NA	NA	NA	NA	NA	NA	S12A2_MOUSE	Solute carrier family 12 member 2
P55065	Pltp	0.0834812	54.9115	no	NA	NA	NA	NA	NA	NA	NA	NA	NA	NA	NA	NA	PLTP_MOUSE	Phospholipid transfer protein
P55066	Ncan	0.127103	54.9115	no	NA	NA	NA	NA	NA	NA	NA	NA	NA	NA	NA	NA	NCAN_MOUSE	Neurocan core protein
P55088	Aqp4	0.102588	54.9115	no	NA	NA	NA	NA	NA	NA	NA	NA	NA	NA	NA	NA	AQP4_MOUSE	Aquaporin-4
P55096	Abcd3	0.0440596	69.0541	no	NA	NA	NA	NA	NA	NA	NA	NA	NA	NA	NA	NA	ABCD3_MOUSE	ATP-binding cassette sub-family D member 3
P55144	Tyro3	0.106733	54.9115	no	NA	NA	NA	NA	NA	NA	NA	NA	NA	NA	NA	NA	TYRO3_MOUSE	Tyrosine-protein kinase receptor TYRO3
P55194	Sh3bp1	0.161523	33.6599	no	NA	NA	NA	NA	NA	NA	NA	NA	NA	NA	NA	NA	3BP1_MOUSE	SH3 domain-binding protein 1
P55258	Rab8a	0.0718112	54.9115	no	NA	NA	NA	NA	NA	NA	NA	NA	NA	NA	NA	NA	RAB8A_MOUSE	Ras-related protein Rab-8A
P55264	Adk	0.0777976	54.9115	no	NA	NA	NA	NA	NA	NA	NA	NA	NA	NA	NA	NA	ADK_MOUSE	Adenosine kinase
P55288	Cdh11	0.167692	33.6599	no	NA	NA	NA	NA	NA	NA	NA	NA	NA	NA	NA	NA	CAD11_MOUSE	Cadherin-11
P55302	Lrpap1	0.117481	54.9115	no	NA	NA	NA	NA	NA	NA	NA	NA	NA	NA	NA	NA	AMRP_MOUSE	Alpha-2-macroglobulin receptor-associated protein
P55821	Stmn2	0.106674	54.9115	no	NA	NA	NA	NA	NA	NA	NA	NA	NA	NA	NA	NA	STMN2_MOUSE	Stathmin-2
P55937	Golga3	0.103077	54.9115	no	NA	NA	NA	NA	NA	NA	NA	NA	NA	NA	NA	NA	GOGA3_MOUSE	Golgin subfamily A member 3
P56135	Atp5j2	0.143298	33.6599	no	NA	NA	NA	NA	NA	NA	NA	NA	NA	NA	NA	NA	ATPK_MOUSE	ATP synthase subunit f, mitochondrial
P56183	Rrp1	0.166204	33.6599	no	NA	NA	NA	NA	NA	NA	NA	NA	NA	NA	NA	NA	RRP1_MOUSE	Ribosomal RNA processing protein 1 homolog A
P56212	Arpp19	0.171835	33.6599	no	NA	NA	NA	NA	NA	NA	NA	NA	NA	NA	NA	NA	ARP19_MOUSE	cAMP-regulated phosphoprotein 19
P56213	Gfer	0.0463581	69.0541	no	NA	NA	NA	NA	NA	NA	NA	NA	NA	NA	NA	NA	ALR_MOUSE	FAD-linked sulfhydryl oxidase ALR
P56371	Rab4a	0.14313	33.6599	no	NA	NA	NA	NA	NA	NA	NA	NA	NA	NA	NA	NA	RAB4A_MOUSE	Ras-related protein Rab-4A
P56375	Acyp2	0.0692073	54.9115	no	NA	NA	NA	NA	NA	NA	NA	NA	NA	NA	NA	NA	ACYP2_MOUSE	Acylphosphatase-2
P56376	Acyp1	0.372354	0	yes	0.179213	0.294158	0.29421	NA	NA	NA	0.00319854	2.47e-07	1.03e-08	0.162078	0.109718	1	ACYP1_MOUSE	Acylphosphatase-1
P56379	Mp68	0.0700413	54.9115	no	NA	NA	NA	NA	NA	NA	NA	NA	NA	NA	NA	NA	68MP_MOUSE	6.8 kDa mitochondrial proteolipid
P56380	Nudt2	0.0886908	54.9115	no	NA	NA	NA	NA	NA	NA	NA	NA	NA	NA	NA	NA	AP4A_MOUSE	Bis(5'-nucleosyl)-tetraphosphatase [asymmetrical]
P56382	Atp5e	0.133442	33.6599	no	NA	NA	NA	NA	NA	NA	NA	NA	NA	NA	NA	NA	ATP5E_MOUSE	ATP synthase subunit epsilon, mitochondrial
P56383;P56384;Q9CR84	Atp5g2;Atp5g3;Atp5g1	0.0840367	54.9115	no	NA	NA	NA	NA	NA	NA	NA	NA	NA	NA	NA	NA	AT5G2_MOUSE;AT5G3_MOUSE;AT5G1_MOUSE	ATP synthase F(0) complex subunit C2, mitochondrial;ATP synthase F(0) complex subunit C3, mitochondrial;ATP synthase F(0) complex subunit C1, mitochondrial
P56387	Dynlt3	0.129914	33.6599	no	NA	NA	NA	NA	NA	NA	NA	NA	NA	NA	NA	NA	DYLT3_MOUSE	Dynein light chain Tctex-type 3
P56391	Cox6b1	0.116877	54.9115	no	NA	NA	NA	NA	NA	NA	NA	NA	NA	NA	NA	NA	CX6B1_MOUSE	Cytochrome c oxidase subunit 6B1
P56392	Cox7a1	0.205877	21.2774	no	NA	NA	NA	NA	NA	NA	NA	NA	NA	NA	NA	NA	CX7A1_MOUSE	Cytochrome c oxidase subunit 7A1, mitochondrial
P56393	Cox7b	0.0600377	69.0541	no	NA	NA	NA	NA	NA	NA	NA	NA	NA	NA	NA	NA	COX7B_MOUSE	Cytochrome c oxidase subunit 7B, mitochondrial
P56394	Cox17	0.211048	21.2774	no	NA	NA	NA	NA	NA	NA	NA	NA	NA	NA	NA	NA	COX17_MOUSE	Cytochrome c oxidase copper chaperone
P56395	Cyb5a	0.080736	54.9115	no	NA	NA	NA	NA	NA	NA	NA	NA	NA	NA	NA	NA	CYB5_MOUSE	Cytochrome b5
P56399	Usp5	0.0894854	54.9115	no	NA	NA	NA	NA	NA	NA	NA	NA	NA	NA	NA	NA	UBP5_MOUSE	Ubiquitin carboxyl-terminal hydrolase 5
P56480	Atp5b	0.0638498	69.0541	no	NA	NA	NA	NA	NA	NA	NA	NA	NA	NA	NA	NA	ATPB_MOUSE	ATP synthase subunit beta, mitochondrial
P56546	Ctbp2	0.0795235	54.9115	no	NA	NA	NA	NA	NA	NA	NA	NA	NA	NA	NA	NA	CTBP2_MOUSE	C-terminal-binding protein 2
P56564	Slc1a3	0.108942	54.9115	no	NA	NA	NA	NA	NA	NA	NA	NA	NA	NA	NA	NA	EAA1_MOUSE	Excitatory amino acid transporter 1
P56565	S100a1	0.147073	33.6599	no	NA	NA	NA	NA	NA	NA	NA	NA	NA	NA	NA	NA	S10A1_MOUSE	Protein S100-A1
P56695	Wfs1	0.0556636	69.0541	no	NA	NA	NA	NA	NA	NA	NA	NA	NA	NA	NA	NA	WFS1_MOUSE	Wolframin
P56812	Pdcd5	0.0199498	73.1432	no	NA	NA	NA	NA	NA	NA	NA	NA	NA	NA	NA	NA	PDCD5_MOUSE	Programmed cell death protein 5
P56942	Pmch	0.348441	0	yes	-1.11747	NA	NA	1.25643	NA	-0.639453	0.000245925	0.933659	0.0848545	0.000204835	0.0856051	0.0477713	MCH_MOUSE	Pro-MCH
P56959	Fus	0.0747082	54.9115	no	NA	NA	NA	NA	NA	NA	NA	NA	NA	NA	NA	NA	FUS_MOUSE	RNA-binding protein FUS
P57716	Ncstn	0.091249	54.9115	no	NA	NA	NA	NA	NA	NA	NA	NA	NA	NA	NA	NA	NICA_MOUSE	Nicastrin
P57722	Pcbp3	0.101096	54.9115	no	NA	NA	NA	NA	NA	NA	NA	NA	NA	NA	NA	NA	PCBP3_MOUSE	Poly(rC)-binding protein 3
P57746	Atp6v1d	0.0860625	54.9115	no	NA	NA	NA	NA	NA	NA	NA	NA	NA	NA	NA	NA	VATD_MOUSE	V-type proton ATPase subunit D
P57759	Erp29	0.100217	54.9115	no	NA	NA	NA	NA	NA	NA	NA	NA	NA	NA	NA	NA	ERP29_MOUSE	Endoplasmic reticulum resident protein 29
P57774	Npy	0.104443	54.9115	no	NA	NA	NA	NA	NA	NA	NA	NA	NA	NA	NA	NA	NPY_MOUSE	Pro-neuropeptide Y
P57776	Eef1d	0.0770591	54.9115	no	NA	NA	NA	NA	NA	NA	NA	NA	NA	NA	NA	NA	EF1D_MOUSE	Elongation factor 1-delta
P57780	Actn4	0.0652781	69.0541	no	NA	NA	NA	NA	NA	NA	NA	NA	NA	NA	NA	NA	ACTN4_MOUSE	Alpha-actinin-4
P57784	Snrpa1	0.0797202	54.9115	no	NA	NA	NA	NA	NA	NA	NA	NA	NA	NA	NA	NA	RU2A_MOUSE	U2 small nuclear ribonucleoprotein A'
P58021	Tm9sf2	0.126506	54.9115	no	NA	NA	NA	NA	NA	NA	NA	NA	NA	NA	NA	NA	TM9S2_MOUSE	Transmembrane 9 superfamily member 2
P58044	Idi1	0.122392	54.9115	no	NA	NA	NA	NA	NA	NA	NA	NA	NA	NA	NA	NA	IDI1_MOUSE	Isopentenyl-diphosphate Delta-isomerase 1
P58059	Mrps21	0.0547246	69.0541	no	NA	NA	NA	NA	NA	NA	NA	NA	NA	NA	NA	NA	RT21_MOUSE	28S ribosomal protein S21, mitochondrial
P58064	Mrps6	0.0508601	69.0541	no	NA	NA	NA	NA	NA	NA	NA	NA	NA	NA	NA	NA	RT06_MOUSE	28S ribosomal protein S6, mitochondrial
P58242	Smpdl3b	0.0798505	54.9115	no	NA	NA	NA	NA	NA	NA	NA	NA	NA	NA	NA	NA	ASM3B_MOUSE	Acid sphingomyelinase-like phosphodiesterase 3b
P58252	Eef2	0.144638	33.6599	no	NA	NA	NA	NA	NA	NA	NA	NA	NA	NA	NA	NA	EF2_MOUSE	Elongation factor 2
P58281	Opa1	0.0763508	54.9115	no	NA	NA	NA	NA	NA	NA	NA	NA	NA	NA	NA	NA	OPA1_MOUSE	Dynamin-like 120 kDa protein, mitochondrial
P58389	Ptpa	0.225905	12.8713	no	NA	NA	NA	NA	NA	NA	NA	NA	NA	NA	NA	NA	PTPA_MOUSE	Serine/threonine-protein phosphatase 2A activator
P58404	Strn4	0.152555	33.6599	no	NA	NA	NA	NA	NA	NA	NA	NA	NA	NA	NA	NA	STRN4_MOUSE	Striatin-4
P58501	Paxbp1	0.109961	54.9115	no	NA	NA	NA	NA	NA	NA	NA	NA	NA	NA	NA	NA	PAXB1_MOUSE	PAX3- and PAX7-binding protein 1
P58742	Aaas	0.0855626	54.9115	no	NA	NA	NA	NA	NA	NA	NA	NA	NA	NA	NA	NA	AAAS_MOUSE	Aladin
P58771	Tpm1	0.0645648	69.0541	no	NA	NA	NA	NA	NA	NA	NA	NA	NA	NA	NA	NA	TPM1_MOUSE	Tropomyosin alpha-1 chain
P58774	Tpm2	0.0758748	54.9115	no	NA	NA	NA	NA	NA	NA	NA	NA	NA	NA	NA	NA	TPM2_MOUSE	Tropomyosin beta chain
P58802	Tbc1d10a	0.0319226	73.1432	no	NA	NA	NA	NA	NA	NA	NA	NA	NA	NA	NA	NA	TB10A_MOUSE	TBC1 domain family member 10A
P58854	Tubgcp3	0.095812	54.9115	no	NA	NA	NA	NA	NA	NA	NA	NA	NA	NA	NA	NA	GCP3_MOUSE	Gamma-tubulin complex component 3
P58871	Tnks1bp1	0.091441	54.9115	no	NA	NA	NA	NA	NA	NA	NA	NA	NA	NA	NA	NA	TB182_MOUSE	182 kDa tankyrase-1-binding protein
P59016	Vps33b	0.0711652	54.9115	no	NA	NA	NA	NA	NA	NA	NA	NA	NA	NA	NA	NA	VP33B_MOUSE	Vacuolar protein sorting-associated protein 33B
P59017	Bcl2l13	0.135465	33.6599	no	NA	NA	NA	NA	NA	NA	NA	NA	NA	NA	NA	NA	B2L13_MOUSE	Bcl-2-like protein 13
P59108	Cpne2	0.119305	54.9115	no	NA	NA	NA	NA	NA	NA	NA	NA	NA	NA	NA	NA	CPNE2_MOUSE	Copine-2
P59114	Pcif1	0.127682	54.9115	no	NA	NA	NA	NA	NA	NA	NA	NA	NA	NA	NA	NA	PCIF1_MOUSE	Phosphorylated CTD-interacting factor 1
P59235	Nup43	0.13565	33.6599	no	NA	NA	NA	NA	NA	NA	NA	NA	NA	NA	NA	NA	NUP43_MOUSE	Nucleoporin Nup43
P59279	Rab2b	0.0394496	69.0541	no	NA	NA	NA	NA	NA	NA	NA	NA	NA	NA	NA	NA	RAB2B_MOUSE	Ras-related protein Rab-2B
P59281	Arhgap39	0.130166	33.6599	no	NA	NA	NA	NA	NA	NA	NA	NA	NA	NA	NA	NA	RHG39_MOUSE	Rho GTPase-activating protein 39
P59325	Eif5	0.15776	33.6599	no	NA	NA	NA	NA	NA	NA	NA	NA	NA	NA	NA	NA	IF5_MOUSE	Eukaryotic translation initiation factor 5
P59326	Ythdf1	0.108311	54.9115	no	NA	NA	NA	NA	NA	NA	NA	NA	NA	NA	NA	NA	YTHD1_MOUSE	YTH domain-containing family protein 1
P59481	Lman2l	0.0793482	54.9115	no	NA	NA	NA	NA	NA	NA	NA	NA	NA	NA	NA	NA	LMA2L_MOUSE	VIP36-like protein
P59644	Inpp5j	0.0791074	54.9115	no	NA	NA	NA	NA	NA	NA	NA	NA	NA	NA	NA	NA	PI5PA_MOUSE	Phosphatidylinositol 4,5-bisphosphate 5-phosphatase A
P59648	Fxyd7	0.138666	33.6599	no	NA	NA	NA	NA	NA	NA	NA	NA	NA	NA	NA	NA	FXYD7_MOUSE	FXYD domain-containing ion transport regulator 7
P59708	Sf3b6	0.0341608	69.0541	no	NA	NA	NA	NA	NA	NA	NA	NA	NA	NA	NA	NA	SF3B6_MOUSE	Splicing factor 3B subunit 6
P59759	Mkl2	0.0795712	54.9115	no	NA	NA	NA	NA	NA	NA	NA	NA	NA	NA	NA	NA	MKL2_MOUSE	MKL/myocardin-like protein 2
P59764	Dock4	0.0520872	69.0541	no	NA	NA	NA	NA	NA	NA	NA	NA	NA	NA	NA	NA	DOCK4_MOUSE	Dedicator of cytokinesis protein 4
P59808	Sash1	0.0681007	69.0541	no	NA	NA	NA	NA	NA	NA	NA	NA	NA	NA	NA	NA	SASH1_MOUSE	SAM and SH3 domain-containing protein 1
P59823	Il1rapl1	0.0230779	73.1432	no	NA	NA	NA	NA	NA	NA	NA	NA	NA	NA	NA	NA	IRPL1_MOUSE	Interleukin-1 receptor accessory protein-like 1
P59913	Pcmtd1	0.0916174	54.9115	no	NA	NA	NA	NA	NA	NA	NA	NA	NA	NA	NA	NA	PCMD1_MOUSE	Protein-L-isoaspartate O-methyltransferase domain-containing protein 1
P59999	Arpc4	0.0222875	73.1432	no	NA	NA	NA	NA	NA	NA	NA	NA	NA	NA	NA	NA	ARPC4_MOUSE	Actin-related protein 2/3 complex subunit 4
P60041	Sst	0.201358	21.2774	no	NA	NA	NA	NA	NA	NA	NA	NA	NA	NA	NA	NA	SMS_MOUSE	Somatostatin
P60060	Sec61g	0.0993621	54.9115	no	NA	NA	NA	NA	NA	NA	NA	NA	NA	NA	NA	NA	SC61G_MOUSE	Protein transport protein Sec61 subunit gamma
P60122	Ruvbl1	0.143556	33.6599	no	NA	NA	NA	NA	NA	NA	NA	NA	NA	NA	NA	NA	RUVB1_MOUSE	RuvB-like 1
P60191	Rims4	0.129062	33.6599	no	NA	NA	NA	NA	NA	NA	NA	NA	NA	NA	NA	NA	RIMS4_MOUSE	Regulating synaptic membrane exocytosis protein 4
P60202	Plp1	0.123589	54.9115	no	NA	NA	NA	NA	NA	NA	NA	NA	NA	NA	NA	NA	MYPR_MOUSE	Myelin proteolipid protein
P60229	Eif3e	0.0951876	54.9115	no	NA	NA	NA	NA	NA	NA	NA	NA	NA	NA	NA	NA	EIF3E_MOUSE	Eukaryotic translation initiation factor 3 subunit E
P60335	Pcbp1	0.110502	54.9115	no	NA	NA	NA	NA	NA	NA	NA	NA	NA	NA	NA	NA	PCBP1_MOUSE	Poly(rC)-binding protein 1
P60469	Ppfia3	0.0122553	73.6111	no	NA	NA	NA	NA	NA	NA	NA	NA	NA	NA	NA	NA	LIPA3_MOUSE	Liprin-alpha-3
P60487	Pdxp	0.10924	54.9115	no	NA	NA	NA	NA	NA	NA	NA	NA	NA	NA	NA	NA	PLPP_MOUSE	Pyridoxal phosphate phosphatase
P60521	Gabarapl2	0.134797	33.6599	no	NA	NA	NA	NA	NA	NA	NA	NA	NA	NA	NA	NA	GBRL2_MOUSE	Gamma-aminobutyric acid receptor-associated protein-like 2
P60603	Romo1	0.193837	21.2774	no	NA	NA	NA	NA	NA	NA	NA	NA	NA	NA	NA	NA	ROMO1_MOUSE	Reactive oxygen species modulator 1
P60670	Nploc4	0.0554191	69.0541	no	NA	NA	NA	NA	NA	NA	NA	NA	NA	NA	NA	NA	NPL4_MOUSE	Nuclear protein localization protein 4 homolog
P60710;P63260	Actb;Actg1	0.118229	54.9115	no	NA	NA	NA	NA	NA	NA	NA	NA	NA	NA	NA	NA	ACTB_MOUSE;ACTG_MOUSE	Actin, cytoplasmic 1;Actin, cytoplasmic 2
P60755	Mdga2	0.168896	33.6599	no	NA	NA	NA	NA	NA	NA	NA	NA	NA	NA	NA	NA	MDGA2_MOUSE	MAM domain-containing glycosylphosphatidylinositol anchor protein 2
P60761	Nrgn	0.133988	33.6599	no	NA	NA	NA	NA	NA	NA	NA	NA	NA	NA	NA	NA	NEUG_MOUSE	Neurogranin
P60764	Rac3	0.109112	54.9115	no	NA	NA	NA	NA	NA	NA	NA	NA	NA	NA	NA	NA	RAC3_MOUSE	Ras-related C3 botulinum toxin substrate 3
P60766	Cdc42	0.0591857	69.0541	no	NA	NA	NA	NA	NA	NA	NA	NA	NA	NA	NA	NA	CDC42_MOUSE	Cell division control protein 42 homolog
P60824	Cirbp	0.174843	33.6599	no	NA	NA	NA	NA	NA	NA	NA	NA	NA	NA	NA	NA	CIRBP_MOUSE	Cold-inducible RNA-binding protein
P60840	Ensa	0.096216	54.9115	no	NA	NA	NA	NA	NA	NA	NA	NA	NA	NA	NA	NA	ENSA_MOUSE	Alpha-endosulfine
P60843	Eif4a1	0.0731307	54.9115	no	NA	NA	NA	NA	NA	NA	NA	NA	NA	NA	NA	NA	IF4A1_MOUSE	Eukaryotic initiation factor 4A-I
P60853	Lzts1	0.140514	33.6599	no	NA	NA	NA	NA	NA	NA	NA	NA	NA	NA	NA	NA	LZTS1_MOUSE	Leucine zipper putative tumor suppressor 1
P60867	Rps20	0.0758553	54.9115	no	NA	NA	NA	NA	NA	NA	NA	NA	NA	NA	NA	NA	RS20_MOUSE	40S ribosomal protein S20
P60879	Snap25	0.154208	33.6599	no	NA	NA	NA	NA	NA	NA	NA	NA	NA	NA	NA	NA	SNP25_MOUSE	Synaptosomal-associated protein 25
P60898	Polr2i	0.0720311	54.9115	no	NA	NA	NA	NA	NA	NA	NA	NA	NA	NA	NA	NA	RPB9_MOUSE	DNA-directed RNA polymerase II subunit RPB9
P60904	Dnajc5	0.085832	54.9115	no	NA	NA	NA	NA	NA	NA	NA	NA	NA	NA	NA	NA	DNJC5_MOUSE	DnaJ homolog subfamily C member 5
P61021	Rab5b	0.190413	21.2774	no	NA	NA	NA	NA	NA	NA	NA	NA	NA	NA	NA	NA	RAB5B_MOUSE	Ras-related protein Rab-5B
P61022	Chp1	0.115186	54.9115	no	NA	NA	NA	NA	NA	NA	NA	NA	NA	NA	NA	NA	CHP1_MOUSE	Calcineurin B homologous protein 1
P61027	Rab10	0.0771144	54.9115	no	NA	NA	NA	NA	NA	NA	NA	NA	NA	NA	NA	NA	RAB10_MOUSE	Ras-related protein Rab-10
P61028	Rab8b	0.112764	54.9115	no	NA	NA	NA	NA	NA	NA	NA	NA	NA	NA	NA	NA	RAB8B_MOUSE	Ras-related protein Rab-8B
P61079	Ube2d3	0.0485172	69.0541	no	NA	NA	NA	NA	NA	NA	NA	NA	NA	NA	NA	NA	UB2D3_MOUSE	Ubiquitin-conjugating enzyme E2 D3
P61080	Ube2d1	0.0772791	54.9115	no	NA	NA	NA	NA	NA	NA	NA	NA	NA	NA	NA	NA	UB2D1_MOUSE	Ubiquitin-conjugating enzyme E2 D1
P61082	Ube2m	0.142632	33.6599	no	NA	NA	NA	NA	NA	NA	NA	NA	NA	NA	NA	NA	UBC12_MOUSE	NEDD8-conjugating enzyme Ubc12
P61087	Ube2k	0.11882	54.9115	no	NA	NA	NA	NA	NA	NA	NA	NA	NA	NA	NA	NA	UBE2K_MOUSE	Ubiquitin-conjugating enzyme E2 K
P61089	Ube2n	0.0897076	54.9115	no	NA	NA	NA	NA	NA	NA	NA	NA	NA	NA	NA	NA	UBE2N_MOUSE	Ubiquitin-conjugating enzyme E2 N
P61148	Fgf1	0.0543655	69.0541	no	NA	NA	NA	NA	NA	NA	NA	NA	NA	NA	NA	NA	FGF1_MOUSE	Fibroblast growth factor 1
P61161	Actr2	0.075702	54.9115	no	NA	NA	NA	NA	NA	NA	NA	NA	NA	NA	NA	NA	ARP2_MOUSE	Actin-related protein 2
P61164	Actr1a	0.127736	54.9115	no	NA	NA	NA	NA	NA	NA	NA	NA	NA	NA	NA	NA	ACTZ_MOUSE	Alpha-centractin
P61202	Cops2	0.0539252	69.0541	no	NA	NA	NA	NA	NA	NA	NA	NA	NA	NA	NA	NA	CSN2_MOUSE	COP9 signalosome complex subunit 2
P61205	Arf3	0.0699927	54.9115	no	NA	NA	NA	NA	NA	NA	NA	NA	NA	NA	NA	NA	ARF3_MOUSE	ADP-ribosylation factor 3
P61208	Arl4c	0.0598977	69.0541	no	NA	NA	NA	NA	NA	NA	NA	NA	NA	NA	NA	NA	ARL4C_MOUSE	ADP-ribosylation factor-like protein 4C
P61211	Arl1	0.095414	54.9115	no	NA	NA	NA	NA	NA	NA	NA	NA	NA	NA	NA	NA	ARL1_MOUSE	ADP-ribosylation factor-like protein 1
P61215	Ca10	0.113221	54.9115	no	NA	NA	NA	NA	NA	NA	NA	NA	NA	NA	NA	NA	CAH10_MOUSE	Carbonic anhydrase-related protein 10
P61222	Abce1	0.104756	54.9115	no	NA	NA	NA	NA	NA	NA	NA	NA	NA	NA	NA	NA	ABCE1_MOUSE	ATP-binding cassette sub-family E member 1
P61226	Rap2b	0.110915	54.9115	no	NA	NA	NA	NA	NA	NA	NA	NA	NA	NA	NA	NA	RAP2B_MOUSE	Ras-related protein Rap-2b
P61255	Rpl26	0.0611471	69.0541	no	NA	NA	NA	NA	NA	NA	NA	NA	NA	NA	NA	NA	RL26_MOUSE	60S ribosomal protein L26
P61264	Stx1b	0.081597	54.9115	no	NA	NA	NA	NA	NA	NA	NA	NA	NA	NA	NA	NA	STX1B_MOUSE	Syntaxin-1B
P61290	Psme3	0.357999	0	yes	-0.20277	-0.267444	-0.381027	NA	NA	NA	0.0202634	0.000515156	4.93e-08	0.822875	0.0570047	0.302032	PSME3_MOUSE	Proteasome activator complex subunit 3
P61294	Rab6b	0.0384087	69.0541	no	NA	NA	NA	NA	NA	NA	NA	NA	NA	NA	NA	NA	RAB6B_MOUSE	Ras-related protein Rab-6B
P61315	Gal3st3	0.0578655	69.0541	no	NA	NA	NA	NA	NA	NA	NA	NA	NA	NA	NA	NA	G3ST3_MOUSE	Galactose-3-O-sulfotransferase 3
P61327	Magoh	0.0356218	69.0541	no	NA	NA	NA	NA	NA	NA	NA	NA	NA	NA	NA	NA	MGN_MOUSE	Protein mago nashi homolog
P61329	Fgf12	0.0494336	69.0541	no	NA	NA	NA	NA	NA	NA	NA	NA	NA	NA	NA	NA	FGF12_MOUSE	Fibroblast growth factor 12
P61358	Rpl27	0.146929	33.6599	no	NA	NA	NA	NA	NA	NA	NA	NA	NA	NA	NA	NA	RL27_MOUSE	60S ribosomal protein L27
P61458	Pcbd1	0.119036	54.9115	no	NA	NA	NA	NA	NA	NA	NA	NA	NA	NA	NA	NA	PHS_MOUSE	Pterin-4-alpha-carbinolamine dehydratase
P61460	Depdc5	0.0690245	54.9115	no	NA	NA	NA	NA	NA	NA	NA	NA	NA	NA	NA	NA	DEPD5_MOUSE	GATOR complex protein DEPDC5
P61514	Rpl37a	0.1479	33.6599	no	NA	NA	NA	NA	NA	NA	NA	NA	NA	NA	NA	NA	RL37A_MOUSE	60S ribosomal protein L37a
P61620	Sec61a1	0.0714943	54.9115	no	NA	NA	NA	NA	NA	NA	NA	NA	NA	NA	NA	NA	S61A1_MOUSE	Protein transport protein Sec61 subunit alpha isoform 1
P61750	Arf4	0.0560467	69.0541	no	NA	NA	NA	NA	NA	NA	NA	NA	NA	NA	NA	NA	ARF4_MOUSE	ADP-ribosylation factor 4
P61759	Vbp1	0.0930718	54.9115	no	NA	NA	NA	NA	NA	NA	NA	NA	NA	NA	NA	NA	PFD3_MOUSE	Prefoldin subunit 3
P61804	Dad1	0.104667	54.9115	no	NA	NA	NA	NA	NA	NA	NA	NA	NA	NA	NA	NA	DAD1_MOUSE	Dolichyl-diphosphooligosaccharide--protein glycosyltransferase subunit DAD1
P61922	Abat	0.101436	54.9115	no	NA	NA	NA	NA	NA	NA	NA	NA	NA	NA	NA	NA	GABT_MOUSE	4-aminobutyrate aminotransferase, mitochondrial
P61924	Copz1	0.122202	54.9115	no	NA	NA	NA	NA	NA	NA	NA	NA	NA	NA	NA	NA	COPZ1_MOUSE	Coatomer subunit zeta-1
P61953	Gng11	0.139268	33.6599	no	NA	NA	NA	NA	NA	NA	NA	NA	NA	NA	NA	NA	GBG11_MOUSE	Guanine nucleotide-binding protein G(I)/G(S)/G(O) subunit gamma-11
P61957	Sumo2	0.249497	12.8713	no	NA	NA	NA	NA	NA	NA	NA	NA	NA	NA	NA	NA	SUMO2_MOUSE	Small ubiquitin-related modifier 2
P61961	Ufm1	0.0833665	54.9115	no	NA	NA	NA	NA	NA	NA	NA	NA	NA	NA	NA	NA	UFM1_MOUSE	Ubiquitin-fold modifier 1
P61963	Dcaf7	0.0797436	54.9115	no	NA	NA	NA	NA	NA	NA	NA	NA	NA	NA	NA	NA	DCAF7_MOUSE	DDB1- and CUL4-associated factor 7
P61965	Wdr5	0.0546353	69.0541	no	NA	NA	NA	NA	NA	NA	NA	NA	NA	NA	NA	NA	WDR5_MOUSE	WD repeat-containing protein 5
P61967	Ap1s1	0.152364	33.6599	no	NA	NA	NA	NA	NA	NA	NA	NA	NA	NA	NA	NA	AP1S1_MOUSE	AP-1 complex subunit sigma-1A
P61971	Nutf2	0.130136	33.6599	no	NA	NA	NA	NA	NA	NA	NA	NA	NA	NA	NA	NA	NTF2_MOUSE	Nuclear transport factor 2
P61979	Hnrnpk	0.114719	54.9115	no	NA	NA	NA	NA	NA	NA	NA	NA	NA	NA	NA	NA	HNRPK_MOUSE	Heterogeneous nuclear ribonucleoprotein K
P61982	Ywhag	0.103471	54.9115	no	NA	NA	NA	NA	NA	NA	NA	NA	NA	NA	NA	NA	1433G_MOUSE	14-3-3 protein gamma
P62069	Usp46	0.124678	54.9115	no	NA	NA	NA	NA	NA	NA	NA	NA	NA	NA	NA	NA	UBP46_MOUSE	Ubiquitin carboxyl-terminal hydrolase 46
P62071	Rras2	0.179298	33.6599	no	NA	NA	NA	NA	NA	NA	NA	NA	NA	NA	NA	NA	RRAS2_MOUSE	Ras-related protein R-Ras2
P62073	Timm10	0.0402636	69.0541	no	NA	NA	NA	NA	NA	NA	NA	NA	NA	NA	NA	NA	TIM10_MOUSE	Mitochondrial import inner membrane translocase subunit Tim10
P62075	Timm13	0.113079	54.9115	no	NA	NA	NA	NA	NA	NA	NA	NA	NA	NA	NA	NA	TIM13_MOUSE	Mitochondrial import inner membrane translocase subunit Tim13
P62077	Timm8b	0.142456	33.6599	no	NA	NA	NA	NA	NA	NA	NA	NA	NA	NA	NA	NA	TIM8B_MOUSE	Mitochondrial import inner membrane translocase subunit Tim8 B
P62082	Rps7	0.0844922	54.9115	no	NA	NA	NA	NA	NA	NA	NA	NA	NA	NA	NA	NA	RS7_MOUSE	40S ribosomal protein S7
P62137	Ppp1ca	0.0261697	73.1432	no	NA	NA	NA	NA	NA	NA	NA	NA	NA	NA	NA	NA	PP1A_MOUSE	Serine/threonine-protein phosphatase PP1-alpha catalytic subunit
P62141	Ppp1cb	0.0745259	54.9115	no	NA	NA	NA	NA	NA	NA	NA	NA	NA	NA	NA	NA	PP1B_MOUSE	Serine/threonine-protein phosphatase PP1-beta catalytic subunit
P62192	Psmc1	0.196042	21.2774	no	NA	NA	NA	NA	NA	NA	NA	NA	NA	NA	NA	NA	PRS4_MOUSE	26S proteasome regulatory subunit 4
P62196	Psmc5	0.257727	7.01453	no	NA	NA	NA	NA	NA	NA	NA	NA	NA	NA	NA	NA	PRS8_MOUSE	26S proteasome regulatory subunit 8
P62242	Rps8	0.0212168	73.1432	no	NA	NA	NA	NA	NA	NA	NA	NA	NA	NA	NA	NA	RS8_MOUSE	40S ribosomal protein S8
P62245	Rps15a	0.0356725	69.0541	no	NA	NA	NA	NA	NA	NA	NA	NA	NA	NA	NA	NA	RS15A_MOUSE	40S ribosomal protein S15a
P62254	Ube2g1	0.129764	33.6599	no	NA	NA	NA	NA	NA	NA	NA	NA	NA	NA	NA	NA	UB2G1_MOUSE	Ubiquitin-conjugating enzyme E2 G1
P62257	Ube2h	0.0924098	54.9115	no	NA	NA	NA	NA	NA	NA	NA	NA	NA	NA	NA	NA	UBE2H_MOUSE	Ubiquitin-conjugating enzyme E2 H
P62259	Ywhae	0.0840708	54.9115	no	NA	NA	NA	NA	NA	NA	NA	NA	NA	NA	NA	NA	1433E_MOUSE	14-3-3 protein epsilon
P62264	Rps14	0.0737532	54.9115	no	NA	NA	NA	NA	NA	NA	NA	NA	NA	NA	NA	NA	RS14_MOUSE	40S ribosomal protein S14
P62267	Rps23	0.0199944	73.1432	no	NA	NA	NA	NA	NA	NA	NA	NA	NA	NA	NA	NA	RS23_MOUSE	40S ribosomal protein S23
P62270	Rps18	0.0708282	54.9115	no	NA	NA	NA	NA	NA	NA	NA	NA	NA	NA	NA	NA	RS18_MOUSE	40S ribosomal protein S18
P62274	Rps29	0.0361847	69.0541	no	NA	NA	NA	NA	NA	NA	NA	NA	NA	NA	NA	NA	RS29_MOUSE	40S ribosomal protein S29
P62281	Rps11	0.0593479	69.0541	no	NA	NA	NA	NA	NA	NA	NA	NA	NA	NA	NA	NA	RS11_MOUSE	40S ribosomal protein S11
P62301	Rps13	0.0824891	54.9115	no	NA	NA	NA	NA	NA	NA	NA	NA	NA	NA	NA	NA	RS13_MOUSE	40S ribosomal protein S13
P62305	Snrpe	0.0944897	54.9115	no	NA	NA	NA	NA	NA	NA	NA	NA	NA	NA	NA	NA	RUXE_MOUSE	Small nuclear ribonucleoprotein E
P62307	Snrpf	0.114953	54.9115	no	NA	NA	NA	NA	NA	NA	NA	NA	NA	NA	NA	NA	RUXF_MOUSE	Small nuclear ribonucleoprotein F
P62309	Snrpg	0.214143	21.2774	no	NA	NA	NA	NA	NA	NA	NA	NA	NA	NA	NA	NA	RUXG_MOUSE	Small nuclear ribonucleoprotein G
P62311	Lsm3	0.155292	33.6599	no	NA	NA	NA	NA	NA	NA	NA	NA	NA	NA	NA	NA	LSM3_MOUSE	U6 snRNA-associated Sm-like protein LSm3
P62313	Lsm6	0.147122	33.6599	no	NA	NA	NA	NA	NA	NA	NA	NA	NA	NA	NA	NA	LSM6_MOUSE	U6 snRNA-associated Sm-like protein LSm6
P62315	Snrpd1	0.0704885	54.9115	no	NA	NA	NA	NA	NA	NA	NA	NA	NA	NA	NA	NA	SMD1_MOUSE	Small nuclear ribonucleoprotein Sm D1
P62317	Snrpd2	0.0869961	54.9115	no	NA	NA	NA	NA	NA	NA	NA	NA	NA	NA	NA	NA	SMD2_MOUSE	Small nuclear ribonucleoprotein Sm D2
P62320	Snrpd3	0.0307935	73.1432	no	NA	NA	NA	NA	NA	NA	NA	NA	NA	NA	NA	NA	SMD3_MOUSE	Small nuclear ribonucleoprotein Sm D3
P62331	Arf6	0.0700637	54.9115	no	NA	NA	NA	NA	NA	NA	NA	NA	NA	NA	NA	NA	ARF6_MOUSE	ADP-ribosylation factor 6
P62334	Psmc6	0.256003	7.01453	no	NA	NA	NA	NA	NA	NA	NA	NA	NA	NA	NA	NA	PRS10_MOUSE	26S proteasome regulatory subunit 10B
P62342	Selenot	0.211168	21.2774	no	NA	NA	NA	NA	NA	NA	NA	NA	NA	NA	NA	NA	SELT_MOUSE	Thioredoxin reductase-like selenoprotein T
P62482	Kcnab2	0.126553	54.9115	no	NA	NA	NA	NA	NA	NA	NA	NA	NA	NA	NA	NA	KCAB2_MOUSE	Voltage-gated potassium channel subunit beta-2
P62484	Abi2	0.0535565	69.0541	no	NA	NA	NA	NA	NA	NA	NA	NA	NA	NA	NA	NA	ABI2_MOUSE	Abl interactor 2
P62492	Rab11a	0.0736039	54.9115	no	NA	NA	NA	NA	NA	NA	NA	NA	NA	NA	NA	NA	RB11A_MOUSE	Ras-related protein Rab-11A
P62500	Tsc22d1	0.0422472	69.0541	no	NA	NA	NA	NA	NA	NA	NA	NA	NA	NA	NA	NA	T22D1_MOUSE	TSC22 domain family protein 1
P62627	Dynlrb1	0.0957695	54.9115	no	NA	NA	NA	NA	NA	NA	NA	NA	NA	NA	NA	NA	DLRB1_MOUSE	Dynein light chain roadblock-type 1
P62631	Eef1a2	0.169176	33.6599	no	NA	NA	NA	NA	NA	NA	NA	NA	NA	NA	NA	NA	EF1A2_MOUSE	Elongation factor 1-alpha 2
P62702	Rps4x	0.0663143	69.0541	no	NA	NA	NA	NA	NA	NA	NA	NA	NA	NA	NA	NA	RS4X_MOUSE	40S ribosomal protein S4, X isoform
P62715	Ppp2cb	0.123954	54.9115	no	NA	NA	NA	NA	NA	NA	NA	NA	NA	NA	NA	NA	PP2AB_MOUSE	Serine/threonine-protein phosphatase 2A catalytic subunit beta isoform
P62717	Rpl18a	0.0940279	54.9115	no	NA	NA	NA	NA	NA	NA	NA	NA	NA	NA	NA	NA	RL18A_MOUSE	60S ribosomal protein L18a
P62737	Acta2	0.0673112	69.0541	no	NA	NA	NA	NA	NA	NA	NA	NA	NA	NA	NA	NA	ACTA_MOUSE	Actin, aortic smooth muscle
P62743	Ap2s1	0.0534558	69.0541	no	NA	NA	NA	NA	NA	NA	NA	NA	NA	NA	NA	NA	AP2S1_MOUSE	AP-2 complex subunit sigma
P62746	Rhob	0.0759558	54.9115	no	NA	NA	NA	NA	NA	NA	NA	NA	NA	NA	NA	NA	RHOB_MOUSE	Rho-related GTP-binding protein RhoB
P62748	Hpcal1	0.163351	33.6599	no	NA	NA	NA	NA	NA	NA	NA	NA	NA	NA	NA	NA	HPCL1_MOUSE	Hippocalcin-like protein 1
P62751	Rpl23a	0.0266962	73.1432	no	NA	NA	NA	NA	NA	NA	NA	NA	NA	NA	NA	NA	RL23A_MOUSE	60S ribosomal protein L23a
P62754	Rps6	0.0224135	73.1432	no	NA	NA	NA	NA	NA	NA	NA	NA	NA	NA	NA	NA	RS6_MOUSE	40S ribosomal protein S6
P62761	Vsnl1	0.154501	33.6599	no	NA	NA	NA	NA	NA	NA	NA	NA	NA	NA	NA	NA	VISL1_MOUSE	Visinin-like protein 1
P62774	Mtpn	0.167377	33.6599	no	NA	NA	NA	NA	NA	NA	NA	NA	NA	NA	NA	NA	MTPN_MOUSE	Myotrophin
P62806	Hist1h4a	0.132884	33.6599	no	NA	NA	NA	NA	NA	NA	NA	NA	NA	NA	NA	NA	H4_MOUSE	Histone H4
P62812	Gabra1	0.0628444	69.0541	no	NA	NA	NA	NA	NA	NA	NA	NA	NA	NA	NA	NA	GBRA1_MOUSE	Gamma-aminobutyric acid receptor subunit alpha-1
P62814	Atp6v1b2	0.0875994	54.9115	no	NA	NA	NA	NA	NA	NA	NA	NA	NA	NA	NA	NA	VATB2_MOUSE	V-type proton ATPase subunit B, brain isoform
P62821	Rab1A	0.0600182	69.0541	no	NA	NA	NA	NA	NA	NA	NA	NA	NA	NA	NA	NA	RAB1A_MOUSE	Ras-related protein Rab-1A
P62823	Rab3c	0.120392	54.9115	no	NA	NA	NA	NA	NA	NA	NA	NA	NA	NA	NA	NA	RAB3C_MOUSE	Ras-related protein Rab-3C
P62827	Ran	0.0108328	73.6111	no	NA	NA	NA	NA	NA	NA	NA	NA	NA	NA	NA	NA	RAN_MOUSE	GTP-binding nuclear protein Ran
P62830	Rpl23	0.021659	73.1432	no	NA	NA	NA	NA	NA	NA	NA	NA	NA	NA	NA	NA	RL23_MOUSE	60S ribosomal protein L23
P62835	Rap1a	0.158494	33.6599	no	NA	NA	NA	NA	NA	NA	NA	NA	NA	NA	NA	NA	RAP1A_MOUSE	Ras-related protein Rap-1A
P62843	Rps15	0.106588	54.9115	no	NA	NA	NA	NA	NA	NA	NA	NA	NA	NA	NA	NA	RS15_MOUSE	40S ribosomal protein S15
P62849	Rps24	0.0509687	69.0541	no	NA	NA	NA	NA	NA	NA	NA	NA	NA	NA	NA	NA	RS24_MOUSE	40S ribosomal protein S24
P62852	Rps25	0.0781627	54.9115	no	NA	NA	NA	NA	NA	NA	NA	NA	NA	NA	NA	NA	RS25_MOUSE	40S ribosomal protein S25
P62855	Rps26	0.0658214	69.0541	no	NA	NA	NA	NA	NA	NA	NA	NA	NA	NA	NA	NA	RS26_MOUSE	40S ribosomal protein S26
P62858	Rps28	0.0722345	54.9115	no	NA	NA	NA	NA	NA	NA	NA	NA	NA	NA	NA	NA	RS28_MOUSE	40S ribosomal protein S28
P62862	Fau	0.0984833	54.9115	no	NA	NA	NA	NA	NA	NA	NA	NA	NA	NA	NA	NA	RS30_MOUSE	40S ribosomal protein S30
P62869	Elob	0.067545	69.0541	no	NA	NA	NA	NA	NA	NA	NA	NA	NA	NA	NA	NA	ELOB_MOUSE	Elongin-B
P62874	Gnb1	0.0868929	54.9115	no	NA	NA	NA	NA	NA	NA	NA	NA	NA	NA	NA	NA	GBB1_MOUSE	Guanine nucleotide-binding protein G(I)/G(S)/G(T) subunit beta-1
P62880	Gnb2	0.0848318	54.9115	no	NA	NA	NA	NA	NA	NA	NA	NA	NA	NA	NA	NA	GBB2_MOUSE	Guanine nucleotide-binding protein G(I)/G(S)/G(T) subunit beta-2
P62881	Gnb5	0.102841	54.9115	no	NA	NA	NA	NA	NA	NA	NA	NA	NA	NA	NA	NA	GNB5_MOUSE	Guanine nucleotide-binding protein subunit beta-5
P62889	Rpl30	0.104078	54.9115	no	NA	NA	NA	NA	NA	NA	NA	NA	NA	NA	NA	NA	RL30_MOUSE	60S ribosomal protein L30
P62897	Cycs	0.136848	33.6599	no	NA	NA	NA	NA	NA	NA	NA	NA	NA	NA	NA	NA	CYC_MOUSE	Cytochrome c, somatic
P62900	Rpl31	0.0688167	69.0541	no	NA	NA	NA	NA	NA	NA	NA	NA	NA	NA	NA	NA	RL31_MOUSE	60S ribosomal protein L31
P62908	Rps3	0.0248373	73.1432	no	NA	NA	NA	NA	NA	NA	NA	NA	NA	NA	NA	NA	RS3_MOUSE	40S ribosomal protein S3
P62911	Rpl32	0.0699557	54.9115	no	NA	NA	NA	NA	NA	NA	NA	NA	NA	NA	NA	NA	RL32_MOUSE	60S ribosomal protein L32
P62915	Gtf2b	0.203929	21.2774	no	NA	NA	NA	NA	NA	NA	NA	NA	NA	NA	NA	NA	TF2B_MOUSE	Transcription initiation factor IIB
P62918	Rpl8	0.114329	54.9115	no	NA	NA	NA	NA	NA	NA	NA	NA	NA	NA	NA	NA	RL8_MOUSE	60S ribosomal protein L8
P62932	Fbxo40	0.0454708	69.0541	no	NA	NA	NA	NA	NA	NA	NA	NA	NA	NA	NA	NA	FBX40_MOUSE	F-box only protein 40
P62960	Ybx1	0.0998341	54.9115	no	NA	NA	NA	NA	NA	NA	NA	NA	NA	NA	NA	NA	YBOX1_MOUSE	Nuclease-sensitive element-binding protein 1
P62962	Pfn1	0.060495	69.0541	no	NA	NA	NA	NA	NA	NA	NA	NA	NA	NA	NA	NA	PROF1_MOUSE	Profilin-1
P62983	Rps27a	0.0754396	54.9115	no	NA	NA	NA	NA	NA	NA	NA	NA	NA	NA	NA	NA	RS27A_MOUSE	Ubiquitin-40S ribosomal protein S27a
P62996	Tra2b	0.0678509	69.0541	no	NA	NA	NA	NA	NA	NA	NA	NA	NA	NA	NA	NA	TRA2B_MOUSE	Transformer-2 protein homolog beta
P63001	Rac1	0.0895846	54.9115	no	NA	NA	NA	NA	NA	NA	NA	NA	NA	NA	NA	NA	RAC1_MOUSE	Ras-related C3 botulinum toxin substrate 1
P63002	Aes	0.0487471	69.0541	no	NA	NA	NA	NA	NA	NA	NA	NA	NA	NA	NA	NA	AES_MOUSE	Amino-terminal enhancer of split
P63005	Pafah1b1	0.0626527	69.0541	no	NA	NA	NA	NA	NA	NA	NA	NA	NA	NA	NA	NA	LIS1_MOUSE	Platelet-activating factor acetylhydrolase IB subunit alpha
P63011	Rab3a	0.165991	33.6599	no	NA	NA	NA	NA	NA	NA	NA	NA	NA	NA	NA	NA	RAB3A_MOUSE	Ras-related protein Rab-3A
P63017	Hspa8	0.0478161	69.0541	no	NA	NA	NA	NA	NA	NA	NA	NA	NA	NA	NA	NA	HSP7C_MOUSE	Heat shock cognate 71 kDa protein
P63024	Vamp3	0.105571	54.9115	no	NA	NA	NA	NA	NA	NA	NA	NA	NA	NA	NA	NA	VAMP3_MOUSE	Vesicle-associated membrane protein 3
P63028	Tpt1	0.0769433	54.9115	no	NA	NA	NA	NA	NA	NA	NA	NA	NA	NA	NA	NA	TCTP_MOUSE	Translationally-controlled tumor protein
P63030	Mpc1	0.0640425	69.0541	no	NA	NA	NA	NA	NA	NA	NA	NA	NA	NA	NA	NA	MPC1_MOUSE	Mitochondrial pyruvate carrier 1
P63034	Cyth2	0.0575916	69.0541	no	NA	NA	NA	NA	NA	NA	NA	NA	NA	NA	NA	NA	CYH2_MOUSE	Cytohesin-2
P63037	Dnaja1	0.0820342	54.9115	no	NA	NA	NA	NA	NA	NA	NA	NA	NA	NA	NA	NA	DNJA1_MOUSE	DnaJ homolog subfamily A member 1
P63038	Hspd1	0.0912931	54.9115	no	NA	NA	NA	NA	NA	NA	NA	NA	NA	NA	NA	NA	CH60_MOUSE	60 kDa heat shock protein, mitochondrial
P63040	Cplx1	0.135536	33.6599	no	NA	NA	NA	NA	NA	NA	NA	NA	NA	NA	NA	NA	CPLX1_MOUSE	Complexin-1
P63044	Vamp2	0.229213	12.8713	no	NA	NA	NA	NA	NA	NA	NA	NA	NA	NA	NA	NA	VAMP2_MOUSE	Vesicle-associated membrane protein 2
P63046	Sult4a1	0.127905	54.9115	no	NA	NA	NA	NA	NA	NA	NA	NA	NA	NA	NA	NA	ST4A1_MOUSE	Sulfotransferase 4A1
P63054	Pcp4	0.211521	21.2774	no	NA	NA	NA	NA	NA	NA	NA	NA	NA	NA	NA	NA	PCP4_MOUSE	Calmodulin regulator protein PCP4
P63056	Olfm3	0.156707	33.6599	no	NA	NA	NA	NA	NA	NA	NA	NA	NA	NA	NA	NA	NOE3_MOUSE	Noelin-3
P63073	Eif4e	0.0718935	54.9115	no	NA	NA	NA	NA	NA	NA	NA	NA	NA	NA	NA	NA	IF4E_MOUSE	Eukaryotic translation initiation factor 4E
P63080	Gabrb3	0.039444	69.0541	no	NA	NA	NA	NA	NA	NA	NA	NA	NA	NA	NA	NA	GBRB3_MOUSE	Gamma-aminobutyric acid receptor subunit beta-3
P63082	Atp6v0c	0.122093	54.9115	no	NA	NA	NA	NA	NA	NA	NA	NA	NA	NA	NA	NA	VATL_MOUSE	V-type proton ATPase 16 kDa proteolipid subunit
P63085	Mapk1	0.140345	33.6599	no	NA	NA	NA	NA	NA	NA	NA	NA	NA	NA	NA	NA	MK01_MOUSE	Mitogen-activated protein kinase 1
P63087	Ppp1cc	0.122148	54.9115	no	NA	NA	NA	NA	NA	NA	NA	NA	NA	NA	NA	NA	PP1G_MOUSE	Serine/threonine-protein phosphatase PP1-gamma catalytic subunit
P63089	Ptn	0.0827863	54.9115	no	NA	NA	NA	NA	NA	NA	NA	NA	NA	NA	NA	NA	PTN_MOUSE	Pleiotrophin
P63094	Gnas	0.187011	21.2774	no	NA	NA	NA	NA	NA	NA	NA	NA	NA	NA	NA	NA	GNAS2_MOUSE	Guanine nucleotide-binding protein G(s) subunit alpha isoforms short
P63101	Ywhaz	0.120624	54.9115	no	NA	NA	NA	NA	NA	NA	NA	NA	NA	NA	NA	NA	1433Z_MOUSE	14-3-3 protein zeta/delta
P63115	Slc7a10	0.173129	33.6599	no	NA	NA	NA	NA	NA	NA	NA	NA	NA	NA	NA	NA	AAA1_MOUSE	Asc-type amino acid transporter 1
P63137	Gabrb2	0.0532803	69.0541	no	NA	NA	NA	NA	NA	NA	NA	NA	NA	NA	NA	NA	GBRB2_MOUSE	Gamma-aminobutyric acid receptor subunit beta-2
P63141	Kcna2	0.177278	33.6599	no	NA	NA	NA	NA	NA	NA	NA	NA	NA	NA	NA	NA	KCNA2_MOUSE	Potassium voltage-gated channel subfamily A member 2
P63143	Kcnab1	0.108891	54.9115	no	NA	NA	NA	NA	NA	NA	NA	NA	NA	NA	NA	NA	KCAB1_MOUSE	Voltage-gated potassium channel subunit beta-1
P63147	Ube2b	0.142099	33.6599	no	NA	NA	NA	NA	NA	NA	NA	NA	NA	NA	NA	NA	UBE2B_MOUSE	Ubiquitin-conjugating enzyme E2 B
P63154	Crnkl1	0.0515504	69.0541	no	NA	NA	NA	NA	NA	NA	NA	NA	NA	NA	NA	NA	CRNL1_MOUSE	Crooked neck-like protein 1
P63158	Hmgb1	0.107165	54.9115	no	NA	NA	NA	NA	NA	NA	NA	NA	NA	NA	NA	NA	HMGB1_MOUSE	High mobility group protein B1
P63166	Sumo1	0.0980179	54.9115	no	NA	NA	NA	NA	NA	NA	NA	NA	NA	NA	NA	NA	SUMO1_MOUSE	Small ubiquitin-related modifier 1
P63168	Dynll1	0.0991693	54.9115	no	NA	NA	NA	NA	NA	NA	NA	NA	NA	NA	NA	NA	DYL1_MOUSE	Dynein light chain 1, cytoplasmic
P63213	Gng2	0.115249	54.9115	no	NA	NA	NA	NA	NA	NA	NA	NA	NA	NA	NA	NA	GBG2_MOUSE	Guanine nucleotide-binding protein G(I)/G(S)/G(O) subunit gamma-2
P63216	Gng3	0.104564	54.9115	no	NA	NA	NA	NA	NA	NA	NA	NA	NA	NA	NA	NA	GBG3_MOUSE	Guanine nucleotide-binding protein G(I)/G(S)/G(O) subunit gamma-3
P63239	Pcsk1	0.0991628	54.9115	no	NA	NA	NA	NA	NA	NA	NA	NA	NA	NA	NA	NA	NEC1_MOUSE	Neuroendocrine convertase 1
P63242	Eif5a	0.0970211	54.9115	no	NA	NA	NA	NA	NA	NA	NA	NA	NA	NA	NA	NA	IF5A1_MOUSE	Eukaryotic translation initiation factor 5A-1
P63248	Pkia	0.165916	33.6599	no	NA	NA	NA	NA	NA	NA	NA	NA	NA	NA	NA	NA	IPKA_MOUSE	cAMP-dependent protein kinase inhibitor alpha
P63250	Kcnj3	0.0995075	54.9115	no	NA	NA	NA	NA	NA	NA	NA	NA	NA	NA	NA	NA	KCNJ3_MOUSE	G protein-activated inward rectifier potassium channel 1
P63254	Crip1	0.0563135	69.0541	no	NA	NA	NA	NA	NA	NA	NA	NA	NA	NA	NA	NA	CRIP1_MOUSE	Cysteine-rich protein 1
P63276	Rps17	0.073296	54.9115	no	NA	NA	NA	NA	NA	NA	NA	NA	NA	NA	NA	NA	RS17_MOUSE	40S ribosomal protein S17
P63280	Ube2i	0.0455823	69.0541	no	NA	NA	NA	NA	NA	NA	NA	NA	NA	NA	NA	NA	UBC9_MOUSE	SUMO-conjugating enzyme UBC9
P63300	Selenow	0.147007	33.6599	no	NA	NA	NA	NA	NA	NA	NA	NA	NA	NA	NA	NA	SELW_MOUSE	Selenoprotein W
P63318	Prkcg	0.102008	54.9115	no	NA	NA	NA	NA	NA	NA	NA	NA	NA	NA	NA	NA	KPCG_MOUSE	Protein kinase C gamma type
P63321	Rala	0.0360797	69.0541	no	NA	NA	NA	NA	NA	NA	NA	NA	NA	NA	NA	NA	RALA_MOUSE	Ras-related protein Ral-A
P63323	Rps12	0.104698	54.9115	no	NA	NA	NA	NA	NA	NA	NA	NA	NA	NA	NA	NA	RS12_MOUSE	40S ribosomal protein S12
P63325	Rps10	0.0113658	73.6111	no	NA	NA	NA	NA	NA	NA	NA	NA	NA	NA	NA	NA	RS10_MOUSE	40S ribosomal protein S10
P63328	Ppp3ca	0.0832458	54.9115	no	NA	NA	NA	NA	NA	NA	NA	NA	NA	NA	NA	NA	PP2BA_MOUSE	Serine/threonine-protein phosphatase 2B catalytic subunit alpha isoform
P63330	Ppp2ca	0.0878005	54.9115	no	NA	NA	NA	NA	NA	NA	NA	NA	NA	NA	NA	NA	PP2AA_MOUSE	Serine/threonine-protein phosphatase 2A catalytic subunit alpha isoform
P67778	Phb	0.0622776	69.0541	no	NA	NA	NA	NA	NA	NA	NA	NA	NA	NA	NA	NA	PHB_MOUSE	Prohibitin
P67871	Csnk2b	0.0921159	54.9115	no	NA	NA	NA	NA	NA	NA	NA	NA	NA	NA	NA	NA	CSK2B_MOUSE	Casein kinase II subunit beta
P67984	Rpl22	0.130603	33.6599	no	NA	NA	NA	NA	NA	NA	NA	NA	NA	NA	NA	NA	RL22_MOUSE	60S ribosomal protein L22
P68037	Ube2l3	0.155716	33.6599	no	NA	NA	NA	NA	NA	NA	NA	NA	NA	NA	NA	NA	UB2L3_MOUSE	Ubiquitin-conjugating enzyme E2 L3
P68040	Rack1	0.0264725	73.1432	no	NA	NA	NA	NA	NA	NA	NA	NA	NA	NA	NA	NA	RACK1_MOUSE	Receptor of activated protein C kinase 1
P68181	Prkacb	0.137324	33.6599	no	NA	NA	NA	NA	NA	NA	NA	NA	NA	NA	NA	NA	KAPCB_MOUSE	cAMP-dependent protein kinase catalytic subunit beta
P68254	Ywhaq	0.113195	54.9115	no	NA	NA	NA	NA	NA	NA	NA	NA	NA	NA	NA	NA	1433T_MOUSE	14-3-3 protein theta
P68368	Tuba4a	0.0923513	54.9115	no	NA	NA	NA	NA	NA	NA	NA	NA	NA	NA	NA	NA	TBA4A_MOUSE	Tubulin alpha-4A chain
P68369	Tuba1a	0.0923192	54.9115	no	NA	NA	NA	NA	NA	NA	NA	NA	NA	NA	NA	NA	TBA1A_MOUSE	Tubulin alpha-1A chain
P68372	Tubb4b	0.0639826	69.0541	no	NA	NA	NA	NA	NA	NA	NA	NA	NA	NA	NA	NA	TBB4B_MOUSE	Tubulin beta-4B chain
P68404	Prkcb	0.124178	54.9115	no	NA	NA	NA	NA	NA	NA	NA	NA	NA	NA	NA	NA	KPCB_MOUSE	Protein kinase C beta type
P68433	Hist1h3a	0.196938	21.2774	no	NA	NA	NA	NA	NA	NA	NA	NA	NA	NA	NA	NA	H31_MOUSE	Histone H3.1
P68510	Ywhah	0.0497356	69.0541	no	NA	NA	NA	NA	NA	NA	NA	NA	NA	NA	NA	NA	1433F_MOUSE	14-3-3 protein eta
P69566	Ranbp9	0.0829942	54.9115	no	NA	NA	NA	NA	NA	NA	NA	NA	NA	NA	NA	NA	RANB9_MOUSE	Ran-binding protein 9
P70122	Sbds	0.154832	33.6599	no	NA	NA	NA	NA	NA	NA	NA	NA	NA	NA	NA	NA	SBDS_MOUSE	Ribosome maturation protein SBDS
P70158	Smpdl3a	0.0955211	54.9115	no	NA	NA	NA	NA	NA	NA	NA	NA	NA	NA	NA	NA	ASM3A_MOUSE	Acid sphingomyelinase-like phosphodiesterase 3a
P70168	Kpnb1	0.0865837	54.9115	no	NA	NA	NA	NA	NA	NA	NA	NA	NA	NA	NA	NA	IMB1_MOUSE	Importin subunit beta-1
P70170	Abcc9	0.126923	54.9115	no	NA	NA	NA	NA	NA	NA	NA	NA	NA	NA	NA	NA	ABCC9_MOUSE	ATP-binding cassette sub-family C member 9
P70175	Dlg3	0.0353658	69.0541	no	NA	NA	NA	NA	NA	NA	NA	NA	NA	NA	NA	NA	DLG3_MOUSE	Disks large homolog 3
P70182	Pip5k1a	0.145136	33.6599	no	NA	NA	NA	NA	NA	NA	NA	NA	NA	NA	NA	NA	PI51A_MOUSE	Phosphatidylinositol 4-phosphate 5-kinase type-1 alpha
P70188	Kifap3	0.108636	54.9115	no	NA	NA	NA	NA	NA	NA	NA	NA	NA	NA	NA	NA	KIFA3_MOUSE	Kinesin-associated protein 3
P70195	Psmb7	0.0569476	69.0541	no	NA	NA	NA	NA	NA	NA	NA	NA	NA	NA	NA	NA	PSB7_MOUSE	Proteasome subunit beta type-7
P70202	Lxn	0.0834791	54.9115	no	NA	NA	NA	NA	NA	NA	NA	NA	NA	NA	NA	NA	LXN_MOUSE	Latexin
P70205	Adcyap1r1	0.0307313	73.1432	no	NA	NA	NA	NA	NA	NA	NA	NA	NA	NA	NA	NA	PACR_MOUSE	Pituitary adenylate cyclase-activating polypeptide type I receptor
P70206	Plxna1	0.0875091	54.9115	no	NA	NA	NA	NA	NA	NA	NA	NA	NA	NA	NA	NA	PLXA1_MOUSE	Plexin-A1
P70207	Plxna2	0.118982	54.9115	no	NA	NA	NA	NA	NA	NA	NA	NA	NA	NA	NA	NA	PLXA2_MOUSE	Plexin-A2
P70208	Plxna3	0.103888	54.9115	no	NA	NA	NA	NA	NA	NA	NA	NA	NA	NA	NA	NA	PLXA3_MOUSE	Plexin-A3
P70211	Dcc	0.131267	33.6599	no	NA	NA	NA	NA	NA	NA	NA	NA	NA	NA	NA	NA	DCC_MOUSE	Netrin receptor DCC
P70232	Chl1	0.176202	33.6599	no	NA	NA	NA	NA	NA	NA	NA	NA	NA	NA	NA	NA	NCHL1_MOUSE	Neural cell adhesion molecule L1-like protein
P70236	Map2k6	0.143215	33.6599	no	NA	NA	NA	NA	NA	NA	NA	NA	NA	NA	NA	NA	MP2K6_MOUSE	Dual specificity mitogen-activated protein kinase kinase 6
P70245	Ebp	0.100738	54.9115	no	NA	NA	NA	NA	NA	NA	NA	NA	NA	NA	NA	NA	EBP_MOUSE	3-beta-hydroxysteroid-Delta(8),Delta(7)-isomerase
P70257	Nfix	0.083562	54.9115	no	NA	NA	NA	NA	NA	NA	NA	NA	NA	NA	NA	NA	NFIX_MOUSE	Nuclear factor 1 X-type
P70265	Pfkfb2	0.0839517	54.9115	no	NA	NA	NA	NA	NA	NA	NA	NA	NA	NA	NA	NA	F262_MOUSE	6-phosphofructo-2-kinase/fructose-2,6-bisphosphatase 2
P70268	Pkn1	0.138189	33.6599	no	NA	NA	NA	NA	NA	NA	NA	NA	NA	NA	NA	NA	PKN1_MOUSE	Serine/threonine-protein kinase N1
P70271	Pdlim4	0.110164	54.9115	no	NA	NA	NA	NA	NA	NA	NA	NA	NA	NA	NA	NA	PDLI4_MOUSE	PDZ and LIM domain protein 4
P70280	Vamp7	0.111048	54.9115	no	NA	NA	NA	NA	NA	NA	NA	NA	NA	NA	NA	NA	VAMP7_MOUSE	Vesicle-associated membrane protein 7
P70288	Hdac2	0.105298	54.9115	no	NA	NA	NA	NA	NA	NA	NA	NA	NA	NA	NA	NA	HDAC2_MOUSE	Histone deacetylase 2
P70290	Mpp1	0.128243	54.9115	no	NA	NA	NA	NA	NA	NA	NA	NA	NA	NA	NA	NA	EM55_MOUSE	55 kDa erythrocyte membrane protein
P70295	Aup1	0.0632929	69.0541	no	NA	NA	NA	NA	NA	NA	NA	NA	NA	NA	NA	NA	AUP1_MOUSE	Ancient ubiquitous protein 1
P70296	Pebp1	0.0495443	69.0541	no	NA	NA	NA	NA	NA	NA	NA	NA	NA	NA	NA	NA	PEBP1_MOUSE	Phosphatidylethanolamine-binding protein 1
P70297	Stam	0.114501	54.9115	no	NA	NA	NA	NA	NA	NA	NA	NA	NA	NA	NA	NA	STAM1_MOUSE	Signal transducing adapter molecule 1
P70302	Stim1	0.0480045	69.0541	no	NA	NA	NA	NA	NA	NA	NA	NA	NA	NA	NA	NA	STIM1_MOUSE	Stromal interaction molecule 1
P70303	Ctps2	0.115013	54.9115	no	NA	NA	NA	NA	NA	NA	NA	NA	NA	NA	NA	NA	PYRG2_MOUSE	CTP synthase 2
P70318	Tial1	0.050338	69.0541	no	NA	NA	NA	NA	NA	NA	NA	NA	NA	NA	NA	NA	TIAR_MOUSE	Nucleolysin TIAR
P70333	Hnrnph2	0.0961251	54.9115	no	NA	NA	NA	NA	NA	NA	NA	NA	NA	NA	NA	NA	HNRH2_MOUSE	Heterogeneous nuclear ribonucleoprotein H2
P70336	Rock2	0.114513	54.9115	no	NA	NA	NA	NA	NA	NA	NA	NA	NA	NA	NA	NA	ROCK2_MOUSE	Rho-associated protein kinase 2
P70345	Bcl2l2	0.153935	33.6599	no	NA	NA	NA	NA	NA	NA	NA	NA	NA	NA	NA	NA	B2CL2_MOUSE	Bcl-2-like protein 2
P70349	Hint1	0.0606918	69.0541	no	NA	NA	NA	NA	NA	NA	NA	NA	NA	NA	NA	NA	HINT1_MOUSE	Histidine triad nucleotide-binding protein 1
P70362	Ufd1	0.101982	54.9115	no	NA	NA	NA	NA	NA	NA	NA	NA	NA	NA	NA	NA	UFD1_MOUSE	Ubiquitin recognition factor in ER-associated degradation protein 1
P70372	Elavl1	0.0853502	54.9115	no	NA	NA	NA	NA	NA	NA	NA	NA	NA	NA	NA	NA	ELAV1_MOUSE	ELAV-like protein 1
P70392	Rasgrf2	0.197281	21.2774	no	NA	NA	NA	NA	NA	NA	NA	NA	NA	NA	NA	NA	RGRF2_MOUSE	Ras-specific guanine nucleotide-releasing factor 2
P70398	Usp9x	0.148256	33.6599	no	NA	NA	NA	NA	NA	NA	NA	NA	NA	NA	NA	NA	USP9X_MOUSE	Probable ubiquitin carboxyl-terminal hydrolase FAF-X
P70399	Tp53bp1	0.132654	33.6599	no	NA	NA	NA	NA	NA	NA	NA	NA	NA	NA	NA	NA	TP53B_MOUSE	TP53-binding protein 1
P70404	Idh3g	0.120857	54.9115	no	NA	NA	NA	NA	NA	NA	NA	NA	NA	NA	NA	NA	IDHG1_MOUSE	Isocitrate dehydrogenase [NAD] subunit gamma 1, mitochondrial
P70408	Cdh10	0.0556367	69.0541	no	NA	NA	NA	NA	NA	NA	NA	NA	NA	NA	NA	NA	CAD10_MOUSE	Cadherin-10
P70414	Slc8a1	0.102212	54.9115	no	NA	NA	NA	NA	NA	NA	NA	NA	NA	NA	NA	NA	NAC1_MOUSE	Sodium/calcium exchanger 1
P70429	Evl	0.139691	33.6599	no	NA	NA	NA	NA	NA	NA	NA	NA	NA	NA	NA	NA	EVL_MOUSE	Ena/VASP-like protein
P70441	Slc9a3r1	0.0887257	54.9115	no	NA	NA	NA	NA	NA	NA	NA	NA	NA	NA	NA	NA	NHRF1_MOUSE	Na(+)/H(+) exchange regulatory cofactor NHE-RF1
P70452	Stx4	0.0615977	69.0541	no	NA	NA	NA	NA	NA	NA	NA	NA	NA	NA	NA	NA	STX4_MOUSE	Syntaxin-4
P70663	Sparcl1	0.0624746	69.0541	no	NA	NA	NA	NA	NA	NA	NA	NA	NA	NA	NA	NA	SPRL1_MOUSE	SPARC-like protein 1
P70670	Naca	0.0278184	73.1432	no	NA	NA	NA	NA	NA	NA	NA	NA	NA	NA	NA	NA	NACAM_MOUSE	Nascent polypeptide-associated complex subunit alpha, muscle-specific form
P70671	Irf3	0.229696	12.8713	no	NA	NA	NA	NA	NA	NA	NA	NA	NA	NA	NA	NA	IRF3_MOUSE	Interferon regulatory factor 3
P70677	Casp3	0.0942013	54.9115	no	NA	NA	NA	NA	NA	NA	NA	NA	NA	NA	NA	NA	CASP3_MOUSE	Caspase-3
P70697	Urod	0.0780462	54.9115	no	NA	NA	NA	NA	NA	NA	NA	NA	NA	NA	NA	NA	DCUP_MOUSE	Uroporphyrinogen decarboxylase
P70698	Ctps1	0.146237	33.6599	no	NA	NA	NA	NA	NA	NA	NA	NA	NA	NA	NA	NA	PYRG1_MOUSE	CTP synthase 1
P70699	Gaa	0.133027	33.6599	no	NA	NA	NA	NA	NA	NA	NA	NA	NA	NA	NA	NA	LYAG_MOUSE	Lysosomal alpha-glucosidase
P70704	Atp8a1	0.154523	33.6599	no	NA	NA	NA	NA	NA	NA	NA	NA	NA	NA	NA	NA	AT8A1_MOUSE	Phospholipid-transporting ATPase IA
P80313	Cct7	0.0669601	69.0541	no	NA	NA	NA	NA	NA	NA	NA	NA	NA	NA	NA	NA	TCPH_MOUSE	T-complex protein 1 subunit eta
P80314	Cct2	0.118538	54.9115	no	NA	NA	NA	NA	NA	NA	NA	NA	NA	NA	NA	NA	TCPB_MOUSE	T-complex protein 1 subunit beta
P80315	Cct4	0.0598824	69.0541	no	NA	NA	NA	NA	NA	NA	NA	NA	NA	NA	NA	NA	TCPD_MOUSE	T-complex protein 1 subunit delta
P80316	Cct5	0.043689	69.0541	no	NA	NA	NA	NA	NA	NA	NA	NA	NA	NA	NA	NA	TCPE_MOUSE	T-complex protein 1 subunit epsilon
P80317	Cct6a	0.0503944	69.0541	no	NA	NA	NA	NA	NA	NA	NA	NA	NA	NA	NA	NA	TCPZ_MOUSE	T-complex protein 1 subunit zeta
P80318	Cct3	0.0585393	69.0541	no	NA	NA	NA	NA	NA	NA	NA	NA	NA	NA	NA	NA	TCPG_MOUSE	T-complex protein 1 subunit gamma
P80560	Ptprn2	0.105401	54.9115	no	NA	NA	NA	NA	NA	NA	NA	NA	NA	NA	NA	NA	PTPR2_MOUSE	Receptor-type tyrosine-protein phosphatase N2
P81117	Nucb2	0.076553	54.9115	no	NA	NA	NA	NA	NA	NA	NA	NA	NA	NA	NA	NA	NUCB2_MOUSE	Nucleobindin-2
P81122	Irs2	0.120277	54.9115	no	NA	NA	NA	NA	NA	NA	NA	NA	NA	NA	NA	NA	IRS2_MOUSE	Insulin receptor substrate 2
P83093	Stim2	0.084989	54.9115	no	NA	NA	NA	NA	NA	NA	NA	NA	NA	NA	NA	NA	STIM2_MOUSE	Stromal interaction molecule 2
P83510	Tnik	0.0578248	69.0541	no	NA	NA	NA	NA	NA	NA	NA	NA	NA	NA	NA	NA	TNIK_MOUSE	Traf2 and NCK-interacting protein kinase
P83741	Wnk1	0.1605	33.6599	no	NA	NA	NA	NA	NA	NA	NA	NA	NA	NA	NA	NA	WNK1_MOUSE	Serine/threonine-protein kinase WNK1
P83870	Phf5a	0.0406076	69.0541	no	NA	NA	NA	NA	NA	NA	NA	NA	NA	NA	NA	NA	PHF5A_MOUSE	PHD finger-like domain-containing protein 5A
P83882	Rpl36a	0.034507	69.0541	no	NA	NA	NA	NA	NA	NA	NA	NA	NA	NA	NA	NA	RL36A_MOUSE	60S ribosomal protein L36a
P83887	Tubg1	0.132341	33.6599	no	NA	NA	NA	NA	NA	NA	NA	NA	NA	NA	NA	NA	TBG1_MOUSE	Tubulin gamma-1 chain
P83917	Cbx1	0.149537	33.6599	no	NA	NA	NA	NA	NA	NA	NA	NA	NA	NA	NA	NA	CBX1_MOUSE	Chromobox protein homolog 1
P83940	Eloc	0.094314	54.9115	no	NA	NA	NA	NA	NA	NA	NA	NA	NA	NA	NA	NA	ELOC_MOUSE	Elongin-C
P84075	Hpca	0.0538942	69.0541	no	NA	NA	NA	NA	NA	NA	NA	NA	NA	NA	NA	NA	HPCA_MOUSE	Neuron-specific calcium-binding protein hippocalcin
P84078	Arf1	0.0977122	54.9115	no	NA	NA	NA	NA	NA	NA	NA	NA	NA	NA	NA	NA	ARF1_MOUSE	ADP-ribosylation factor 1
P84084	Arf5	0.156538	33.6599	no	NA	NA	NA	NA	NA	NA	NA	NA	NA	NA	NA	NA	ARF5_MOUSE	ADP-ribosylation factor 5
P84086	Cplx2	0.130536	33.6599	no	NA	NA	NA	NA	NA	NA	NA	NA	NA	NA	NA	NA	CPLX2_MOUSE	Complexin-2
P84089	Erh	0.188702	21.2774	no	NA	NA	NA	NA	NA	NA	NA	NA	NA	NA	NA	NA	ERH_MOUSE	Enhancer of rudimentary homolog
P84091	Ap2m1	0.108073	54.9115	no	NA	NA	NA	NA	NA	NA	NA	NA	NA	NA	NA	NA	AP2M1_MOUSE	AP-2 complex subunit mu
P84096	Rhog	0.107333	54.9115	no	NA	NA	NA	NA	NA	NA	NA	NA	NA	NA	NA	NA	RHOG_MOUSE	Rho-related GTP-binding protein RhoG
P84099	Rpl19	0.0426093	69.0541	no	NA	NA	NA	NA	NA	NA	NA	NA	NA	NA	NA	NA	RL19_MOUSE	60S ribosomal protein L19
P84104	Srsf3	0.116244	54.9115	no	NA	NA	NA	NA	NA	NA	NA	NA	NA	NA	NA	NA	SRSF3_MOUSE	Serine/arginine-rich splicing factor 3
P84228	Hist1h3b	0.142694	33.6599	no	NA	NA	NA	NA	NA	NA	NA	NA	NA	NA	NA	NA	H32_MOUSE	Histone H3.2
P84309	Adcy5	0.0929728	54.9115	no	NA	NA	NA	NA	NA	NA	NA	NA	NA	NA	NA	NA	ADCY5_MOUSE	Adenylate cyclase type 5
P85094	Isoc2a	0.140308	33.6599	no	NA	NA	NA	NA	NA	NA	NA	NA	NA	NA	NA	NA	ISC2A_MOUSE	Isochorismatase domain-containing protein 2A
P97291	Cdh8	0.105186	54.9115	no	NA	NA	NA	NA	NA	NA	NA	NA	NA	NA	NA	NA	CADH8_MOUSE	Cadherin-8
P97300	Nptn	0.0800325	54.9115	no	NA	NA	NA	NA	NA	NA	NA	NA	NA	NA	NA	NA	NPTN_MOUSE	Neuroplastin
P97315	Csrp1	0.0914897	54.9115	no	NA	NA	NA	NA	NA	NA	NA	NA	NA	NA	NA	NA	CSRP1_MOUSE	Cysteine and glycine-rich protein 1
P97318	Dab1	0.0363306	69.0541	no	NA	NA	NA	NA	NA	NA	NA	NA	NA	NA	NA	NA	DAB1_MOUSE	Disabled homolog 1
P97326	Cdh6	0.119702	54.9115	no	NA	NA	NA	NA	NA	NA	NA	NA	NA	NA	NA	NA	CADH6_MOUSE	Cadherin-6
P97333	Nrp1	0.061736	69.0541	no	NA	NA	NA	NA	NA	NA	NA	NA	NA	NA	NA	NA	NRP1_MOUSE	Neuropilin-1
P97351	Rps3a	0.0586685	69.0541	no	NA	NA	NA	NA	NA	NA	NA	NA	NA	NA	NA	NA	RS3A_MOUSE	40S ribosomal protein S3a
P97352	S100a13	0.135318	33.6599	no	NA	NA	NA	NA	NA	NA	NA	NA	NA	NA	NA	NA	S10AD_MOUSE	Protein S100-A13
P97355	Sms	0.0584976	69.0541	no	NA	NA	NA	NA	NA	NA	NA	NA	NA	NA	NA	NA	SPSY_MOUSE	Spermine synthase
P97364	Sephs2	0.0753334	54.9115	no	NA	NA	NA	NA	NA	NA	NA	NA	NA	NA	NA	NA	SPS2_MOUSE	Selenide, water dikinase 2
P97370	Atp1b3	0.0817908	54.9115	no	NA	NA	NA	NA	NA	NA	NA	NA	NA	NA	NA	NA	AT1B3_MOUSE	Sodium/potassium-transporting ATPase subunit beta-3
P97371	Psme1	0.118193	54.9115	no	NA	NA	NA	NA	NA	NA	NA	NA	NA	NA	NA	NA	PSME1_MOUSE	Proteasome activator complex subunit 1
P97372	Psme2	0.0888356	54.9115	no	NA	NA	NA	NA	NA	NA	NA	NA	NA	NA	NA	NA	PSME2_MOUSE	Proteasome activator complex subunit 2
P97379	G3bp2	0.045723	69.0541	no	NA	NA	NA	NA	NA	NA	NA	NA	NA	NA	NA	NA	G3BP2_MOUSE	Ras GTPase-activating protein-binding protein 2
P97382	Kcnab3	0.0217073	73.1432	no	NA	NA	NA	NA	NA	NA	NA	NA	NA	NA	NA	NA	KCAB3_MOUSE	Voltage-gated potassium channel subunit beta-3
P97384	Anxa11	0.207274	21.2774	no	NA	NA	NA	NA	NA	NA	NA	NA	NA	NA	NA	NA	ANX11_MOUSE	Annexin A11
P97390	Vps45	0.122463	54.9115	no	NA	NA	NA	NA	NA	NA	NA	NA	NA	NA	NA	NA	VPS45_MOUSE	Vacuolar protein sorting-associated protein 45
P97393	Arhgap5	0.186323	21.2774	no	NA	NA	NA	NA	NA	NA	NA	NA	NA	NA	NA	NA	RHG05_MOUSE	Rho GTPase-activating protein 5
P97411	Ica1	0.104919	54.9115	no	NA	NA	NA	NA	NA	NA	NA	NA	NA	NA	NA	NA	ICA69_MOUSE	Islet cell autoantigen 1
P97412	Lyst	0.0889683	54.9115	no	NA	NA	NA	NA	NA	NA	NA	NA	NA	NA	NA	NA	LYST_MOUSE	Lysosomal-trafficking regulator
P97427	Crmp1	0.118185	54.9115	no	NA	NA	NA	NA	NA	NA	NA	NA	NA	NA	NA	NA	DPYL1_MOUSE	Dihydropyrimidinase-related protein 1
P97429	Anxa4	0.0992205	54.9115	no	NA	NA	NA	NA	NA	NA	NA	NA	NA	NA	NA	NA	ANXA4_MOUSE	Annexin A4
P97434	Mprip	0.131871	33.6599	no	NA	NA	NA	NA	NA	NA	NA	NA	NA	NA	NA	NA	MPRIP_MOUSE	Myosin phosphatase Rho-interacting protein
P97441	Slc30a3	0.149492	33.6599	no	NA	NA	NA	NA	NA	NA	NA	NA	NA	NA	NA	NA	ZNT3_MOUSE	Zinc transporter 3
P97445	Cacna1a	0.0716423	54.9115	no	NA	NA	NA	NA	NA	NA	NA	NA	NA	NA	NA	NA	CAC1A_MOUSE	Voltage-dependent P/Q-type calcium channel subunit alpha-1A
P97447	Fhl1	0.111375	54.9115	no	NA	NA	NA	NA	NA	NA	NA	NA	NA	NA	NA	NA	FHL1_MOUSE	Four and a half LIM domains protein 1
P97449	Anpep	0.0595463	69.0541	no	NA	NA	NA	NA	NA	NA	NA	NA	NA	NA	NA	NA	AMPN_MOUSE	Aminopeptidase N
P97450	Atp5j	0.0738826	54.9115	no	NA	NA	NA	NA	NA	NA	NA	NA	NA	NA	NA	NA	ATP5J_MOUSE	ATP synthase-coupling factor 6, mitochondrial
P97461	Rps5	0.0818379	54.9115	no	NA	NA	NA	NA	NA	NA	NA	NA	NA	NA	NA	NA	RS5_MOUSE	40S ribosomal protein S5
P97467	Pam	0.145479	33.6599	no	NA	NA	NA	NA	NA	NA	NA	NA	NA	NA	NA	NA	AMD_MOUSE	Peptidyl-glycine alpha-amidating monooxygenase
P97470	Ppp4c	0.0824867	54.9115	no	NA	NA	NA	NA	NA	NA	NA	NA	NA	NA	NA	NA	PP4C_MOUSE	Serine/threonine-protein phosphatase 4 catalytic subunit
P97474	Pitx2	0.0670382	69.0541	no	NA	NA	NA	NA	NA	NA	NA	NA	NA	NA	NA	NA	PITX2_MOUSE	Pituitary homeobox 2
P97478	Coq7	0.189424	21.2774	no	NA	NA	NA	NA	NA	NA	NA	NA	NA	NA	NA	NA	COQ7_MOUSE	5-demethoxyubiquinone hydroxylase, mitochondrial
P97490	Adcy8	0.16202	33.6599	no	NA	NA	NA	NA	NA	NA	NA	NA	NA	NA	NA	NA	ADCY8_MOUSE	Adenylate cyclase type 8
P97492	Rgs14	0.131518	33.6599	no	NA	NA	NA	NA	NA	NA	NA	NA	NA	NA	NA	NA	RGS14_MOUSE	Regulator of G-protein signaling 14
P97493	Txn2	0.0896318	54.9115	no	NA	NA	NA	NA	NA	NA	NA	NA	NA	NA	NA	NA	THIOM_MOUSE	Thioredoxin, mitochondrial
P97494	Gclc	0.0679074	69.0541	no	NA	NA	NA	NA	NA	NA	NA	NA	NA	NA	NA	NA	GSH1_MOUSE	Glutamate--cysteine ligase catalytic subunit
P97496	Smarcc1	0.0653986	69.0541	no	NA	NA	NA	NA	NA	NA	NA	NA	NA	NA	NA	NA	SMRC1_MOUSE	SWI/SNF complex subunit SMARCC1
P97742	Cpt1a	0.0285959	73.1432	no	NA	NA	NA	NA	NA	NA	NA	NA	NA	NA	NA	NA	CPT1A_MOUSE	Carnitine O-palmitoyltransferase 1, liver isoform
P97760	Polr2c	0.131963	33.6599	no	NA	NA	NA	NA	NA	NA	NA	NA	NA	NA	NA	NA	RPB3_MOUSE	DNA-directed RNA polymerase II subunit RPB3
P97765	Wbp2	0.101456	54.9115	no	NA	NA	NA	NA	NA	NA	NA	NA	NA	NA	NA	NA	WBP2_MOUSE	WW domain-binding protein 2
P97772	Grm1	0.111659	54.9115	no	NA	NA	NA	NA	NA	NA	NA	NA	NA	NA	NA	NA	GRM1_MOUSE	Metabotropic glutamate receptor 1
P97785	Gfra1	0.11341	54.9115	no	NA	NA	NA	NA	NA	NA	NA	NA	NA	NA	NA	NA	GFRA1_MOUSE	GDNF family receptor alpha-1
P97789	Xrn1	0.111661	54.9115	no	NA	NA	NA	NA	NA	NA	NA	NA	NA	NA	NA	NA	XRN1_MOUSE	5'-3' exoribonuclease 1
P97792	Cxadr	0.135281	33.6599	no	NA	NA	NA	NA	NA	NA	NA	NA	NA	NA	NA	NA	CXAR_MOUSE	Coxsackievirus and adenovirus receptor homolog
P97797	Sirpa	0.180403	33.6599	no	NA	NA	NA	NA	NA	NA	NA	NA	NA	NA	NA	NA	SHPS1_MOUSE	Tyrosine-protein phosphatase non-receptor type substrate 1
P97798	Neo1	0.0882024	54.9115	no	NA	NA	NA	NA	NA	NA	NA	NA	NA	NA	NA	NA	NEO1_MOUSE	Neogenin
P97807	Fh	0.0967962	54.9115	no	NA	NA	NA	NA	NA	NA	NA	NA	NA	NA	NA	NA	FUMH_MOUSE	Fumarate hydratase, mitochondrial
P97813	Pld2	0.119779	54.9115	no	NA	NA	NA	NA	NA	NA	NA	NA	NA	NA	NA	NA	PLD2_MOUSE	Phospholipase D2
P97819	Pla2g6	0.03699	69.0541	no	NA	NA	NA	NA	NA	NA	NA	NA	NA	NA	NA	NA	PLPL9_MOUSE	85/88 kDa calcium-independent phospholipase A2
P97820	Map4k4	0.111105	54.9115	no	NA	NA	NA	NA	NA	NA	NA	NA	NA	NA	NA	NA	M4K4_MOUSE	Mitogen-activated protein kinase kinase kinase kinase 4
P97822	Anp32e	0.166799	33.6599	no	NA	NA	NA	NA	NA	NA	NA	NA	NA	NA	NA	NA	AN32E_MOUSE	Acidic leucine-rich nuclear phosphoprotein 32 family member E
P97823	Lypla1	0.171357	33.6599	no	NA	NA	NA	NA	NA	NA	NA	NA	NA	NA	NA	NA	LYPA1_MOUSE	Acyl-protein thioesterase 1
P97825	JPT1	0.0442008	69.0541	no	NA	NA	NA	NA	NA	NA	NA	NA	NA	NA	NA	NA	JUPI1_MOUSE	Jupiter microtubule associated homolog 1
P97855	G3bp1	0.059996	69.0541	no	NA	NA	NA	NA	NA	NA	NA	NA	NA	NA	NA	NA	G3BP1_MOUSE	Ras GTPase-activating protein-binding protein 1
P97861;Q9ERE2	Krt86;Krt81	0.11444	54.9115	no	NA	NA	NA	NA	NA	NA	NA	NA	NA	NA	NA	NA	KRT86_MOUSE;KRT81_MOUSE	Keratin, type II cuticular Hb6;Keratin, type II cuticular Hb1
P97863	Nfib	0.0640677	69.0541	no	NA	NA	NA	NA	NA	NA	NA	NA	NA	NA	NA	NA	NFIB_MOUSE	Nuclear factor 1 B-type
P97868	Rbbp6	0.0782031	54.9115	no	NA	NA	NA	NA	NA	NA	NA	NA	NA	NA	NA	NA	RBBP6_MOUSE	E3 ubiquitin-protein ligase RBBP6
P97927	Lama4	0.100287	54.9115	no	NA	NA	NA	NA	NA	NA	NA	NA	NA	NA	NA	NA	LAMA4_MOUSE	Laminin subunit alpha-4
P97930	Dtymk	0.205043	21.2774	no	NA	NA	NA	NA	NA	NA	NA	NA	NA	NA	NA	NA	KTHY_MOUSE	Thymidylate kinase
P97950	Rab33a	0.0792349	54.9115	no	NA	NA	NA	NA	NA	NA	NA	NA	NA	NA	NA	NA	RB33A_MOUSE	Ras-related protein Rab-33A
P97952	Scn1b	0.10663	54.9115	no	NA	NA	NA	NA	NA	NA	NA	NA	NA	NA	NA	NA	SCN1B_MOUSE	Sodium channel subunit beta-1
P98084	Apba2	0.107731	54.9115	no	NA	NA	NA	NA	NA	NA	NA	NA	NA	NA	NA	NA	APBA2_MOUSE	Amyloid-beta A4 precursor protein-binding family A member 2
P98086	C1qa	0.0881877	54.9115	no	NA	NA	NA	NA	NA	NA	NA	NA	NA	NA	NA	NA	C1QA_MOUSE	Complement C1q subcomponent subunit A
P98156	Vldlr	0.109717	54.9115	no	NA	NA	NA	NA	NA	NA	NA	NA	NA	NA	NA	NA	VLDLR_MOUSE	Very low-density lipoprotein receptor
P98191	Cds1	0.086576	54.9115	no	NA	NA	NA	NA	NA	NA	NA	NA	NA	NA	NA	NA	CDS1_MOUSE	Phosphatidate cytidylyltransferase 1
P98200	Atp8a2	0.0694786	54.9115	no	NA	NA	NA	NA	NA	NA	NA	NA	NA	NA	NA	NA	AT8A2_MOUSE	Phospholipid-transporting ATPase IB
P98203	Arvcf	0.101631	54.9115	no	NA	NA	NA	NA	NA	NA	NA	NA	NA	NA	NA	NA	ARVC_MOUSE	Armadillo repeat protein deleted in velo-cardio-facial syndrome homolog
P99024	Tubb5	0.0846242	54.9115	no	NA	NA	NA	NA	NA	NA	NA	NA	NA	NA	NA	NA	TBB5_MOUSE	Tubulin beta-5 chain
P99026	Psmb4	0.133584	33.6599	no	NA	NA	NA	NA	NA	NA	NA	NA	NA	NA	NA	NA	PSB4_MOUSE	Proteasome subunit beta type-4
P99027	Rplp2	0.0866069	54.9115	no	NA	NA	NA	NA	NA	NA	NA	NA	NA	NA	NA	NA	RLA2_MOUSE	60S acidic ribosomal protein P2
P99028	Uqcrh	0.0869998	54.9115	no	NA	NA	NA	NA	NA	NA	NA	NA	NA	NA	NA	NA	QCR6_MOUSE	Cytochrome b-c1 complex subunit 6, mitochondrial
P99029	Prdx5	0.129044	33.6599	no	NA	NA	NA	NA	NA	NA	NA	NA	NA	NA	NA	NA	PRDX5_MOUSE	Peroxiredoxin-5, mitochondrial
Q00422	Gabpa	0.166739	33.6599	no	NA	NA	NA	NA	NA	NA	NA	NA	NA	NA	NA	NA	GABPA_MOUSE	GA-binding protein alpha chain
Q00493	Cpe	0.0920189	54.9115	no	NA	NA	NA	NA	NA	NA	NA	NA	NA	NA	NA	NA	CBPE_MOUSE	Carboxypeptidase E
Q00519	Xdh	0.125248	54.9115	no	NA	NA	NA	NA	NA	NA	NA	NA	NA	NA	NA	NA	XDH_MOUSE	Xanthine dehydrogenase/oxidase
Q00558	F8a1	0.144464	33.6599	no	NA	NA	NA	NA	NA	NA	NA	NA	NA	NA	NA	NA	F8I2_MOUSE	Factor VIII intron 22 protein
Q00612	G6pdx	0.0617285	69.0541	no	NA	NA	NA	NA	NA	NA	NA	NA	NA	NA	NA	NA	G6PD1_MOUSE	Glucose-6-phosphate 1-dehydrogenase X
Q00623	Apoa1	0.198557	21.2774	no	NA	NA	NA	NA	NA	NA	NA	NA	NA	NA	NA	NA	APOA1_MOUSE	Apolipoprotein A-I
Q00897	Serpina1d	0.0906882	54.9115	no	NA	NA	NA	NA	NA	NA	NA	NA	NA	NA	NA	NA	A1AT4_MOUSE	Alpha-1-antitrypsin 1-4
Q00898	Serpina1e	0.078794	54.9115	no	NA	NA	NA	NA	NA	NA	NA	NA	NA	NA	NA	NA	A1AT5_MOUSE	Alpha-1-antitrypsin 1-5
Q00899	Yy1	0.0783929	54.9115	no	NA	NA	NA	NA	NA	NA	NA	NA	NA	NA	NA	NA	TYY1_MOUSE	Transcriptional repressor protein YY1
Q00915	Rbp1	0.158324	33.6599	no	NA	NA	NA	NA	NA	NA	NA	NA	NA	NA	NA	NA	RET1_MOUSE	Retinol-binding protein 1
Q00PI9	Hnrnpul2	0.0391914	69.0541	no	NA	NA	NA	NA	NA	NA	NA	NA	NA	NA	NA	NA	HNRL2_MOUSE	Heterogeneous nuclear ribonucleoprotein U-like protein 2
Q01063	Pde4d	0.136147	33.6599	no	NA	NA	NA	NA	NA	NA	NA	NA	NA	NA	NA	NA	PDE4D_MOUSE	cAMP-specific 3',5'-cyclic phosphodiesterase 4D
Q01065	Pde1b	0.0716976	54.9115	no	NA	NA	NA	NA	NA	NA	NA	NA	NA	NA	NA	NA	PDE1B_MOUSE	Calcium/calmodulin-dependent 3',5'-cyclic nucleotide phosphodiesterase 1B
Q01097	Grin2b	0.105938	54.9115	no	NA	NA	NA	NA	NA	NA	NA	NA	NA	NA	NA	NA	NMDE2_MOUSE	Glutamate receptor ionotropic, NMDA 2B
Q01147	Creb1	0.0267978	73.1432	no	NA	NA	NA	NA	NA	NA	NA	NA	NA	NA	NA	NA	CREB1_MOUSE	Cyclic AMP-responsive element-binding protein 1
Q01149	Col1a2	0.132277	33.6599	no	NA	NA	NA	NA	NA	NA	NA	NA	NA	NA	NA	NA	CO1A2_MOUSE	Collagen alpha-2(I) chain
Q01279	Egfr	0.11687	54.9115	no	NA	NA	NA	NA	NA	NA	NA	NA	NA	NA	NA	NA	EGFR_MOUSE	Epidermal growth factor receptor
Q01405	Sec23a	0.0418961	69.0541	no	NA	NA	NA	NA	NA	NA	NA	NA	NA	NA	NA	NA	SC23A_MOUSE	Protein transport protein Sec23A
Q01730	Rsu1	0.0700122	54.9115	no	NA	NA	NA	NA	NA	NA	NA	NA	NA	NA	NA	NA	RSU1_MOUSE	Ras suppressor protein 1
Q01768	Nme2	0.0375487	69.0541	no	NA	NA	NA	NA	NA	NA	NA	NA	NA	NA	NA	NA	NDKB_MOUSE	Nucleoside diphosphate kinase B
Q01815	Cacna1c	0.112054	54.9115	no	NA	NA	NA	NA	NA	NA	NA	NA	NA	NA	NA	NA	CAC1C_MOUSE	Voltage-dependent L-type calcium channel subunit alpha-1C
Q01853	Vcp	0.0649198	69.0541	no	NA	NA	NA	NA	NA	NA	NA	NA	NA	NA	NA	NA	TERA_MOUSE	Transitional endoplasmic reticulum ATPase
Q02053	Uba1	0.0685074	69.0541	no	NA	NA	NA	NA	NA	NA	NA	NA	NA	NA	NA	NA	UBA1_MOUSE	Ubiquitin-like modifier-activating enzyme 1
Q02105	C1qc	0.0384811	69.0541	no	NA	NA	NA	NA	NA	NA	NA	NA	NA	NA	NA	NA	C1QC_MOUSE	Complement C1q subcomponent subunit C
Q02248	Ctnnb1	0.0688505	69.0541	no	NA	NA	NA	NA	NA	NA	NA	NA	NA	NA	NA	NA	CTNB1_MOUSE	Catenin beta-1
Q02257	Jup	0.0363966	69.0541	no	NA	NA	NA	NA	NA	NA	NA	NA	NA	NA	NA	NA	PLAK_MOUSE	Junction plakoglobin
Q02357	Ank1	0.0921974	54.9115	no	NA	NA	NA	NA	NA	NA	NA	NA	NA	NA	NA	NA	ANK1_MOUSE	Ankyrin-1
Q02788	Col6a2	0.0733003	54.9115	no	NA	NA	NA	NA	NA	NA	NA	NA	NA	NA	NA	NA	CO6A2_MOUSE	Collagen alpha-2(VI) chain
Q02819	Nucb1	0.121569	54.9115	no	NA	NA	NA	NA	NA	NA	NA	NA	NA	NA	NA	NA	NUCB1_MOUSE	Nucleobindin-1
Q02956	Prkcz	0.0766495	54.9115	no	NA	NA	NA	NA	NA	NA	NA	NA	NA	NA	NA	NA	KPCZ_MOUSE	Protein kinase C zeta type
Q03137	Epha4	0.0835641	54.9115	no	NA	NA	NA	NA	NA	NA	NA	NA	NA	NA	NA	NA	EPHA4_MOUSE	Ephrin type-A receptor 4
Q03141	Mark3	0.0690121	54.9115	no	NA	NA	NA	NA	NA	NA	NA	NA	NA	NA	NA	NA	MARK3_MOUSE	MAP/microtubule affinity-regulating kinase 3
Q03157	Aplp1	0.121458	54.9115	no	NA	NA	NA	NA	NA	NA	NA	NA	NA	NA	NA	NA	APLP1_MOUSE	Amyloid-like protein 1
Q03172	Hivep1	0.115645	54.9115	no	NA	NA	NA	NA	NA	NA	NA	NA	NA	NA	NA	NA	ZEP1_MOUSE	Zinc finger protein 40
Q03173	Enah	0.0549566	69.0541	no	NA	NA	NA	NA	NA	NA	NA	NA	NA	NA	NA	NA	ENAH_MOUSE	Protein enabled homolog
Q03265	Atp5a1	0.0717629	54.9115	no	NA	NA	NA	NA	NA	NA	NA	NA	NA	NA	NA	NA	ATPA_MOUSE	ATP synthase subunit alpha, mitochondrial
Q03517	Scg2	0.183536	21.2774	no	NA	NA	NA	NA	NA	NA	NA	NA	NA	NA	NA	NA	SCG2_MOUSE	Secretogranin-2
Q03717	Kcnb1	0.110085	54.9115	no	NA	NA	NA	NA	NA	NA	NA	NA	NA	NA	NA	NA	KCNB1_MOUSE	Potassium voltage-gated channel subfamily B member 1
Q03734	Serpina3m	0.153126	33.6599	no	NA	NA	NA	NA	NA	NA	NA	NA	NA	NA	NA	NA	SPA3M_MOUSE	Serine protease inhibitor A3M
Q03958	Pfdn6	0.110109	54.9115	no	NA	NA	NA	NA	NA	NA	NA	NA	NA	NA	NA	NA	PFD6_MOUSE	Prefoldin subunit 6
Q04447	Ckb	0.133362	33.6599	no	NA	NA	NA	NA	NA	NA	NA	NA	NA	NA	NA	NA	KCRB_MOUSE	Creatine kinase B-type
Q04519	Smpd1	0.0794208	54.9115	no	NA	NA	NA	NA	NA	NA	NA	NA	NA	NA	NA	NA	ASM_MOUSE	Sphingomyelin phosphodiesterase
Q04690	Nf1	0.0946366	54.9115	no	NA	NA	NA	NA	NA	NA	NA	NA	NA	NA	NA	NA	NF1_MOUSE	Neurofibromin
Q04692	Smarcad1	0.102056	54.9115	no	NA	NA	NA	NA	NA	NA	NA	NA	NA	NA	NA	NA	SMRCD_MOUSE	SWI/SNF-related matrix-associated actin-dependent regulator of chromatin subfamily A containing DEAD/H box 1
Q04735	Cdk16	0.0728842	54.9115	no	NA	NA	NA	NA	NA	NA	NA	NA	NA	NA	NA	NA	CDK16_MOUSE	Cyclin-dependent kinase 16
Q04736	Yes1	0.035704	69.0541	no	NA	NA	NA	NA	NA	NA	NA	NA	NA	NA	NA	NA	YES_MOUSE	Tyrosine-protein kinase Yes
Q04750	Top1	0.154807	33.6599	no	NA	NA	NA	NA	NA	NA	NA	NA	NA	NA	NA	NA	TOP1_MOUSE	DNA topoisomerase 1
Q04857	Col6a1	0.0988142	54.9115	no	NA	NA	NA	NA	NA	NA	NA	NA	NA	NA	NA	NA	CO6A1_MOUSE	Collagen alpha-1(VI) chain
Q04899	Cdk18	0.106782	54.9115	no	NA	NA	NA	NA	NA	NA	NA	NA	NA	NA	NA	NA	CDK18_MOUSE	Cyclin-dependent kinase 18
Q05186	Rcn1	0.105589	54.9115	no	NA	NA	NA	NA	NA	NA	NA	NA	NA	NA	NA	NA	RCN1_MOUSE	Reticulocalbin-1
Q05512	Mark2	0.108652	54.9115	no	NA	NA	NA	NA	NA	NA	NA	NA	NA	NA	NA	NA	MARK2_MOUSE	Serine/threonine-protein kinase MARK2
Q05793	Hspg2	0.126247	54.9115	no	NA	NA	NA	NA	NA	NA	NA	NA	NA	NA	NA	NA	PGBM_MOUSE	Basement membrane-specific heparan sulfate proteoglycan core protein
Q05816	Fabp5	0.123985	54.9115	no	NA	NA	NA	NA	NA	NA	NA	NA	NA	NA	NA	NA	FABP5_MOUSE	Fatty acid-binding protein, epidermal
Q05909	Ptprg	0.0512025	69.0541	no	NA	NA	NA	NA	NA	NA	NA	NA	NA	NA	NA	NA	PTPRG_MOUSE	Receptor-type tyrosine-protein phosphatase gamma
Q05920	Pc	0.201917	21.2774	no	NA	NA	NA	NA	NA	NA	NA	NA	NA	NA	NA	NA	PYC_MOUSE	Pyruvate carboxylase, mitochondrial
Q05A62	Dnal1	0.118545	54.9115	no	NA	NA	NA	NA	NA	NA	NA	NA	NA	NA	NA	NA	DNAL1_MOUSE	Dynein light chain 1, axonemal
Q05BC3	Eml1	0.122629	54.9115	no	NA	NA	NA	NA	NA	NA	NA	NA	NA	NA	NA	NA	EMAL1_MOUSE	Echinoderm microtubule-associated protein-like 1
Q05D44	Eif5b	0.0546455	69.0541	no	NA	NA	NA	NA	NA	NA	NA	NA	NA	NA	NA	NA	IF2P_MOUSE	Eukaryotic translation initiation factor 5B
Q06138	Cab39	0.0663345	69.0541	no	NA	NA	NA	NA	NA	NA	NA	NA	NA	NA	NA	NA	CAB39_MOUSE	Calcium-binding protein 39
Q06180	Ptpn2	0.200897	21.2774	no	NA	NA	NA	NA	NA	NA	NA	NA	NA	NA	NA	NA	PTN2_MOUSE	Tyrosine-protein phosphatase non-receptor type 2
Q06185	Atp5i	0.0787981	54.9115	no	NA	NA	NA	NA	NA	NA	NA	NA	NA	NA	NA	NA	ATP5I_MOUSE	ATP synthase subunit e, mitochondrial
Q06335	Aplp2	0.0751445	54.9115	no	NA	NA	NA	NA	NA	NA	NA	NA	NA	NA	NA	NA	APLP2_MOUSE	Amyloid-like protein 2
Q06770	Serpina6	0.0289163	73.1432	no	NA	NA	NA	NA	NA	NA	NA	NA	NA	NA	NA	NA	CBG_MOUSE	Corticosteroid-binding globulin
Q06890	Clu	0.170886	33.6599	no	NA	NA	NA	NA	NA	NA	NA	NA	NA	NA	NA	NA	CLUS_MOUSE	Clusterin
Q07076	Anxa7	0.114906	54.9115	no	NA	NA	NA	NA	NA	NA	NA	NA	NA	NA	NA	NA	ANXA7_MOUSE	Annexin A7
Q07113	Igf2r	0.0465586	69.0541	no	NA	NA	NA	NA	NA	NA	NA	NA	NA	NA	NA	NA	MPRI_MOUSE	Cation-independent mannose-6-phosphate receptor
Q07235	Serpine2	0.133307	33.6599	no	NA	NA	NA	NA	NA	NA	NA	NA	NA	NA	NA	NA	GDN_MOUSE	Glia-derived nexin
Q07409	Cntn3	0.0997883	54.9115	no	NA	NA	NA	NA	NA	NA	NA	NA	NA	NA	NA	NA	CNTN3_MOUSE	Contactin-3
Q07417	Acads	0.119668	54.9115	no	NA	NA	NA	NA	NA	NA	NA	NA	NA	NA	NA	NA	ACADS_MOUSE	Short-chain specific acyl-CoA dehydrogenase, mitochondrial
Q07646	Mest	0.0996987	54.9115	no	NA	NA	NA	NA	NA	NA	NA	NA	NA	NA	NA	NA	MEST_MOUSE	Mesoderm-specific transcript protein
Q07813	Bax	0.129172	33.6599	no	NA	NA	NA	NA	NA	NA	NA	NA	NA	NA	NA	NA	BAX_MOUSE	Apoptosis regulator BAX
Q08274	Dmwd	0.0896224	54.9115	no	NA	NA	NA	NA	NA	NA	NA	NA	NA	NA	NA	NA	DMWD_MOUSE	Dystrophia myotonica WD repeat-containing protein
Q08331	Calb2	0.230745	12.8713	no	NA	NA	NA	NA	NA	NA	NA	NA	NA	NA	NA	NA	CALB2_MOUSE	Calretinin
Q08460	Kcnma1	0.113111	54.9115	no	NA	NA	NA	NA	NA	NA	NA	NA	NA	NA	NA	NA	KCMA1_MOUSE	Calcium-activated potassium channel subunit alpha-1
Q08509	Eps8	0.115248	54.9115	no	NA	NA	NA	NA	NA	NA	NA	NA	NA	NA	NA	NA	EPS8_MOUSE	Epidermal growth factor receptor kinase substrate 8
Q08642	Padi2	0.152856	33.6599	no	NA	NA	NA	NA	NA	NA	NA	NA	NA	NA	NA	NA	PADI2_MOUSE	Protein-arginine deiminase type-2
Q08890	Ids	0.0912582	54.9115	no	NA	NA	NA	NA	NA	NA	NA	NA	NA	NA	NA	NA	IDS_MOUSE	Iduronate 2-sulfatase
Q08943	Ssrp1	0.0692215	54.9115	no	NA	NA	NA	NA	NA	NA	NA	NA	NA	NA	NA	NA	SSRP1_MOUSE	FACT complex subunit SSRP1
Q09200	B4galnt1	0.111144	54.9115	no	NA	NA	NA	NA	NA	NA	NA	NA	NA	NA	NA	NA	B4GN1_MOUSE	Beta-1,4 N-acetylgalactosaminyltransferase 1
Q0GA42	Cnnm1	0.0481707	69.0541	no	NA	NA	NA	NA	NA	NA	NA	NA	NA	NA	NA	NA	CNNM1_MOUSE	Metal transporter CNNM1
Q0GNC1	Inf2	0.0475632	69.0541	no	NA	NA	NA	NA	NA	NA	NA	NA	NA	NA	NA	NA	INF2_MOUSE	Inverted formin-2
Q0KK55	Kndc1	0.140728	33.6599	no	NA	NA	NA	NA	NA	NA	NA	NA	NA	NA	NA	NA	VKIND_MOUSE	Protein very KIND
Q0KK56	Fam184b	0.0862231	54.9115	no	NA	NA	NA	NA	NA	NA	NA	NA	NA	NA	NA	NA	F184B_MOUSE	Protein FAM184B
Q0KL01	Ubxn2b	0.112508	54.9115	no	NA	NA	NA	NA	NA	NA	NA	NA	NA	NA	NA	NA	UBX2B_MOUSE	UBX domain-containing protein 2B
Q0KL02	Trio	0.112319	54.9115	no	NA	NA	NA	NA	NA	NA	NA	NA	NA	NA	NA	NA	TRIO_MOUSE	Triple functional domain protein
Q0P5W1	Vps8	0.0660392	69.0541	no	NA	NA	NA	NA	NA	NA	NA	NA	NA	NA	NA	NA	VPS8_MOUSE	Vacuolar protein sorting-associated protein 8 homolog
Q0P5X1	Lrriq1	0.0399854	69.0541	no	NA	NA	NA	NA	NA	NA	NA	NA	NA	NA	NA	NA	LRIQ1_MOUSE	Leucine-rich repeat and IQ domain-containing protein 1
Q0PHV7	Dact3	0.118272	54.9115	no	NA	NA	NA	NA	NA	NA	NA	NA	NA	NA	NA	NA	DACT3_MOUSE	Dapper homolog 3
Q0V8T9	Cntnap5a	0.0456511	69.0541	no	NA	NA	NA	NA	NA	NA	NA	NA	NA	NA	NA	NA	CTP5A_MOUSE	Contactin-associated protein like 5-1
Q0VBF8	Stum	0.162692	33.6599	no	NA	NA	NA	NA	NA	NA	NA	NA	NA	NA	NA	NA	STUM_MOUSE	Protein stum homolog
Q0VE82	Cpne7	0.0716734	54.9115	no	NA	NA	NA	NA	NA	NA	NA	NA	NA	NA	NA	NA	CPNE7_MOUSE	Copine-7
Q0VGY8	Tanc1	0.107253	54.9115	no	NA	NA	NA	NA	NA	NA	NA	NA	NA	NA	NA	NA	TANC1_MOUSE	Protein TANC1
Q11011	Npepps	0.0647577	69.0541	no	NA	NA	NA	NA	NA	NA	NA	NA	NA	NA	NA	NA	PSA_MOUSE	Puromycin-sensitive aminopeptidase
Q11136	Pepd	0.130687	33.6599	no	NA	NA	NA	NA	NA	NA	NA	NA	NA	NA	NA	NA	PEPD_MOUSE	Xaa-Pro dipeptidase
Q148V7	Kiaa1468	0.0410266	69.0541	no	NA	NA	NA	NA	NA	NA	NA	NA	NA	NA	NA	NA	K1468_MOUSE	LisH domain and HEAT repeat-containing protein KIAA1468
Q149F3	Gspt2	0.214504	21.2774	no	NA	NA	NA	NA	NA	NA	NA	NA	NA	NA	NA	NA	ERF3B_MOUSE	Eukaryotic peptide chain release factor GTP-binding subunit ERF3B
Q149L6	Dnajb14	0.133543	33.6599	no	NA	NA	NA	NA	NA	NA	NA	NA	NA	NA	NA	NA	DJB14_MOUSE	DnaJ homolog subfamily B member 14
Q14B80	Kcnc2	0.0783562	54.9115	no	NA	NA	NA	NA	NA	NA	NA	NA	NA	NA	NA	NA	KCNC2_MOUSE	Potassium voltage-gated channel subfamily C member 2
Q14BB9	Map6d1	0.105115	54.9115	no	NA	NA	NA	NA	NA	NA	NA	NA	NA	NA	NA	NA	MA6D1_MOUSE	MAP6 domain-containing protein 1
Q14BI2	Grm2	0.126941	54.9115	no	NA	NA	NA	NA	NA	NA	NA	NA	NA	NA	NA	NA	GRM2_MOUSE	Metabotropic glutamate receptor 2
Q14C51	Ptcd3	0.104323	54.9115	no	NA	NA	NA	NA	NA	NA	NA	NA	NA	NA	NA	NA	PTCD3_MOUSE	Pentatricopeptide repeat domain-containing protein 3, mitochondrial
Q14CH0	Fam171b	0.077861	54.9115	no	NA	NA	NA	NA	NA	NA	NA	NA	NA	NA	NA	NA	F171B_MOUSE	Protein FAM171B
Q14CH7	Aars2	0.0559787	69.0541	no	NA	NA	NA	NA	NA	NA	NA	NA	NA	NA	NA	NA	SYAM_MOUSE	Alanine--tRNA ligase, mitochondrial
Q19LI2	A1bg	0.165526	33.6599	no	NA	NA	NA	NA	NA	NA	NA	NA	NA	NA	NA	NA	A1BG_MOUSE	Alpha-1B-glycoprotein
Q1HFZ0	Nsun2	0.0629638	69.0541	no	NA	NA	NA	NA	NA	NA	NA	NA	NA	NA	NA	NA	NSUN2_MOUSE	tRNA (cytosine(34)-C(5))-methyltransferase
Q1RLL3	Cpne9	0.145817	33.6599	no	NA	NA	NA	NA	NA	NA	NA	NA	NA	NA	NA	NA	CPNE9_MOUSE	Copine-9
Q2KN98	Specc1l	0.0769984	54.9115	no	NA	NA	NA	NA	NA	NA	NA	NA	NA	NA	NA	NA	CYTSA_MOUSE	Cytospin-A
Q2M3X8	Phactr1	0.0893579	54.9115	no	NA	NA	NA	NA	NA	NA	NA	NA	NA	NA	NA	NA	PHAR1_MOUSE	Phosphatase and actin regulator 1
Q2NL51	Gsk3a	0.0917454	54.9115	no	NA	NA	NA	NA	NA	NA	NA	NA	NA	NA	NA	NA	GSK3A_MOUSE	Glycogen synthase kinase-3 alpha
Q2PFD7	Psd3	0.113351	54.9115	no	NA	NA	NA	NA	NA	NA	NA	NA	NA	NA	NA	NA	PSD3_MOUSE	PH and SEC7 domain-containing protein 3
Q2TA57	Asphd1	0.100945	54.9115	no	NA	NA	NA	NA	NA	NA	NA	NA	NA	NA	NA	NA	ASPH1_MOUSE	Aspartate beta-hydroxylase domain-containing protein 1
Q2TBE6	Pi4k2a	0.0987349	54.9115	no	NA	NA	NA	NA	NA	NA	NA	NA	NA	NA	NA	NA	P4K2A_MOUSE	Phosphatidylinositol 4-kinase type 2-alpha
Q2TPA8	Hsdl2	0.177386	33.6599	no	NA	NA	NA	NA	NA	NA	NA	NA	NA	NA	NA	NA	HSDL2_MOUSE	Hydroxysteroid dehydrogenase-like protein 2
Q2TV84	Trpm1	0.14364	33.6599	no	NA	NA	NA	NA	NA	NA	NA	NA	NA	NA	NA	NA	TRPM1_MOUSE	Transient receptor potential cation channel subfamily M member 1
Q2VWQ2	Nell1	0.0953325	54.9115	no	NA	NA	NA	NA	NA	NA	NA	NA	NA	NA	NA	NA	NELL1_MOUSE	Protein kinase C-binding protein NELL1
Q2WF71	Lrfn1	0.0652573	69.0541	no	NA	NA	NA	NA	NA	NA	NA	NA	NA	NA	NA	NA	LRFN1_MOUSE	Leucine-rich repeat and fibronectin type III domain-containing protein 1
Q2YDW2	Msto1	0.0853955	54.9115	no	NA	NA	NA	NA	NA	NA	NA	NA	NA	NA	NA	NA	MSTO1_MOUSE	Protein misato homolog 1
Q31125	Slc39a7	0.103606	54.9115	no	NA	NA	NA	NA	NA	NA	NA	NA	NA	NA	NA	NA	S39A7_MOUSE	Zinc transporter SLC39A7
Q32KI9;Q8BM89	Arsi;Arsj	0.116702	54.9115	no	NA	NA	NA	NA	NA	NA	NA	NA	NA	NA	NA	NA	ARSI_MOUSE;ARSJ_MOUSE	Arylsulfatase I;Arylsulfatase J
Q32NY4	Cnnm3	0.100289	54.9115	no	NA	NA	NA	NA	NA	NA	NA	NA	NA	NA	NA	NA	CNNM3_MOUSE	Metal transporter CNNM3
Q3B7Z2	Osbp	0.0901567	54.9115	no	NA	NA	NA	NA	NA	NA	NA	NA	NA	NA	NA	NA	OSBP1_MOUSE	Oxysterol-binding protein 1
Q3KNM2	2022-03-05	0.0993708	54.9115	no	NA	NA	NA	NA	NA	NA	NA	NA	NA	NA	NA	NA	MARH5_MOUSE	E3 ubiquitin-protein ligase MARCH5
Q3SXD3	Hddc2	0.169492	33.6599	no	NA	NA	NA	NA	NA	NA	NA	NA	NA	NA	NA	NA	HDDC2_MOUSE	HD domain-containing protein 2
Q3TAS6	Emc10	0.0228192	73.1432	no	NA	NA	NA	NA	NA	NA	NA	NA	NA	NA	NA	NA	EMC10_MOUSE	ER membrane protein complex subunit 10
Q3TBW2	Mrpl10	0.170145	33.6599	no	NA	NA	NA	NA	NA	NA	NA	NA	NA	NA	NA	NA	RM10_MOUSE	39S ribosomal protein L10, mitochondrial
Q3TC33	Ccdc127	0.12782	54.9115	no	NA	NA	NA	NA	NA	NA	NA	NA	NA	NA	NA	NA	CC127_MOUSE	Coiled-coil domain-containing protein 127
Q3TC72	Fahd2	0.0275133	73.1432	no	NA	NA	NA	NA	NA	NA	NA	NA	NA	NA	NA	NA	FAHD2_MOUSE	Fumarylacetoacetate hydrolase domain-containing protein 2A
Q3TCH7	Cul4a	0.0865664	54.9115	no	NA	NA	NA	NA	NA	NA	NA	NA	NA	NA	NA	NA	CUL4A_MOUSE	Cullin-4A
Q3TCJ1	Abraxas2	0.0447193	69.0541	no	NA	NA	NA	NA	NA	NA	NA	NA	NA	NA	NA	NA	ABRX2_MOUSE	BRISC complex subunit Abraxas 2
Q3TCN2	Plbd2	0.0970444	54.9115	no	NA	NA	NA	NA	NA	NA	NA	NA	NA	NA	NA	NA	PLBL2_MOUSE	Putative phospholipase B-like 2
Q3TD49	Sppl2b	0.202908	21.2774	no	NA	NA	NA	NA	NA	NA	NA	NA	NA	NA	NA	NA	SPP2B_MOUSE	Signal peptide peptidase-like 2B
Q3TDD9	Ppp1r21	0.122099	54.9115	no	NA	NA	NA	NA	NA	NA	NA	NA	NA	NA	NA	NA	PPR21_MOUSE	Protein phosphatase 1 regulatory subunit 21
Q3TDK6	Rogdi	0.0724694	54.9115	no	NA	NA	NA	NA	NA	NA	NA	NA	NA	NA	NA	NA	ROGDI_MOUSE	Protein rogdi homolog
Q3TDN2	Faf2	0.0199654	73.1432	no	NA	NA	NA	NA	NA	NA	NA	NA	NA	NA	NA	NA	FAF2_MOUSE	FAS-associated factor 2
Q3TDQ1	Stt3b	0.0540035	69.0541	no	NA	NA	NA	NA	NA	NA	NA	NA	NA	NA	NA	NA	STT3B_MOUSE	Dolichyl-diphosphooligosaccharide--protein glycosyltransferase subunit STT3B
Q3TEA8	Hp1bp3	0.283275	2.37589	yes	-0.201113	NA	-0.212613	NA	NA	-0.122505	0.000123041	0.127015	1.19e-06	0.106122	0.993601	0.0222266	HP1B3_MOUSE	Heterochromatin protein 1-binding protein 3
Q3TES0	Iqsec3	0.140064	33.6599	no	NA	NA	NA	NA	NA	NA	NA	NA	NA	NA	NA	NA	IQEC3_MOUSE	IQ motif and SEC7 domain-containing protein 3
Q3TFD2	Lpcat1	0.0560029	69.0541	no	NA	NA	NA	NA	NA	NA	NA	NA	NA	NA	NA	NA	PCAT1_MOUSE	Lysophosphatidylcholine acyltransferase 1
Q3TFQ1	Spryd7	0.087251	54.9115	no	NA	NA	NA	NA	NA	NA	NA	NA	NA	NA	NA	NA	SPRY7_MOUSE	SPRY domain-containing protein 7
Q3THE2	Myl12b	0.0765285	54.9115	no	NA	NA	NA	NA	NA	NA	NA	NA	NA	NA	NA	NA	ML12B_MOUSE	Myosin regulatory light chain 12B
Q3THG9	Aarsd1	0.15068	33.6599	no	NA	NA	NA	NA	NA	NA	NA	NA	NA	NA	NA	NA	AASD1_MOUSE	Alanyl-tRNA editing protein Aarsd1
Q3THK7	Gmps	0.16056	33.6599	no	NA	NA	NA	NA	NA	NA	NA	NA	NA	NA	NA	NA	GUAA_MOUSE	GMP synthase [glutamine-hydrolyzing]
Q3THS6	Mat2a	0.0409364	69.0541	no	NA	NA	NA	NA	NA	NA	NA	NA	NA	NA	NA	NA	METK2_MOUSE	S-adenosylmethionine synthase isoform type-2
Q3TIR1	Trappc13	0.131878	33.6599	no	NA	NA	NA	NA	NA	NA	NA	NA	NA	NA	NA	NA	TPC13_MOUSE	Trafficking protein particle complex subunit 13
Q3TIR3	Ric8a	0.169509	33.6599	no	NA	NA	NA	NA	NA	NA	NA	NA	NA	NA	NA	NA	RIC8A_MOUSE	Synembryn-A
Q3TIU4	Pde12	0.0649826	69.0541	no	NA	NA	NA	NA	NA	NA	NA	NA	NA	NA	NA	NA	PDE12_MOUSE	2',5'-phosphodiesterase 12
Q3TIV5	Zc3h15	0.0801319	54.9115	no	NA	NA	NA	NA	NA	NA	NA	NA	NA	NA	NA	NA	ZC3HF_MOUSE	Zinc finger CCCH domain-containing protein 15
Q3TIX9	Usp39	0.151007	33.6599	no	NA	NA	NA	NA	NA	NA	NA	NA	NA	NA	NA	NA	SNUT2_MOUSE	U4/U6.U5 tri-snRNP-associated protein 2
Q3TJZ6	Fam98a	0.220401	12.8713	no	NA	NA	NA	NA	NA	NA	NA	NA	NA	NA	NA	NA	FA98A_MOUSE	Protein FAM98A
Q3TKT4	Smarca4	0.0507472	69.0541	no	NA	NA	NA	NA	NA	NA	NA	NA	NA	NA	NA	NA	SMCA4_MOUSE	Transcription activator BRG1
Q3TL44	Nlrx1	0.170556	33.6599	no	NA	NA	NA	NA	NA	NA	NA	NA	NA	NA	NA	NA	NLRX1_MOUSE	NLR family member X1
Q3TLH4	Prrc2c	0.0664566	69.0541	no	NA	NA	NA	NA	NA	NA	NA	NA	NA	NA	NA	NA	PRC2C_MOUSE	Protein PRRC2C
Q3TLI0	Trappc10	0.059318	69.0541	no	NA	NA	NA	NA	NA	NA	NA	NA	NA	NA	NA	NA	TPC10_MOUSE	Trafficking protein particle complex subunit 10
Q3TLS3	Gdpgp1	0.174588	33.6599	no	NA	NA	NA	NA	NA	NA	NA	NA	NA	NA	NA	NA	GDPP1_MOUSE	GDP-D-glucose phosphorylase 1
Q3TMH2	Scrn3	0.231796	12.8713	no	NA	NA	NA	NA	NA	NA	NA	NA	NA	NA	NA	NA	SCRN3_MOUSE	Secernin-3
Q3TMP8	Tmem38a	0.0703702	54.9115	no	NA	NA	NA	NA	NA	NA	NA	NA	NA	NA	NA	NA	TM38A_MOUSE	Trimeric intracellular cation channel type A
Q3TPE9	Ankmy2	0.0896035	54.9115	no	NA	NA	NA	NA	NA	NA	NA	NA	NA	NA	NA	NA	ANKY2_MOUSE	Ankyrin repeat and MYND domain-containing protein 2
Q3TPX4	Exoc5	0.0907487	54.9115	no	NA	NA	NA	NA	NA	NA	NA	NA	NA	NA	NA	NA	EXOC5_MOUSE	Exocyst complex component 5
Q3TRM4	Pnpla6	0.0699535	54.9115	no	NA	NA	NA	NA	NA	NA	NA	NA	NA	NA	NA	NA	PLPL6_MOUSE	Neuropathy target esterase
Q3TRR0	Map9	0.174811	33.6599	no	NA	NA	NA	NA	NA	NA	NA	NA	NA	NA	NA	NA	MAP9_MOUSE	Microtubule-associated protein 9
Q3TTA7	Cblb	0.0851497	54.9115	no	NA	NA	NA	NA	NA	NA	NA	NA	NA	NA	NA	NA	CBLB_MOUSE	E3 ubiquitin-protein ligase CBL-B
Q3TTY5	Krt2	0.155447	33.6599	no	NA	NA	NA	NA	NA	NA	NA	NA	NA	NA	NA	NA	K22E_MOUSE	Keratin, type II cytoskeletal 2 epidermal
Q3TUH1	Tamm41	0.0950331	54.9115	no	NA	NA	NA	NA	NA	NA	NA	NA	NA	NA	NA	NA	TAM41_MOUSE	Phosphatidate cytidylyltransferase, mitochondrial
Q3TVA9	Ccdc136	0.0875627	54.9115	no	NA	NA	NA	NA	NA	NA	NA	NA	NA	NA	NA	NA	CC136_MOUSE	Coiled-coil domain-containing protein 136
Q3TW96	Uap1l1	0.0828115	54.9115	no	NA	NA	NA	NA	NA	NA	NA	NA	NA	NA	NA	NA	UAP1L_MOUSE	UDP-N-acetylhexosamine pyrophosphorylase-like protein 1
Q3TWF6	Wdr70	0.0965477	54.9115	no	NA	NA	NA	NA	NA	NA	NA	NA	NA	NA	NA	NA	WDR70_MOUSE	WD repeat-containing protein 70
Q3TWI9	Tmem63b	0.0502707	69.0541	no	NA	NA	NA	NA	NA	NA	NA	NA	NA	NA	NA	NA	CSCL2_MOUSE	CSC1-like protein 2
Q3TWL2	Pip4p1	0.0532384	69.0541	no	NA	NA	NA	NA	NA	NA	NA	NA	NA	NA	NA	NA	PP4P1_MOUSE	Type 1 phosphatidylinositol 4,5-bisphosphate 4-phosphatase
Q3TWN3	Cnnm2	0.161983	33.6599	no	NA	NA	NA	NA	NA	NA	NA	NA	NA	NA	NA	NA	CNNM2_MOUSE	Metal transporter CNNM2
Q3TWW8	Srsf6	0.0989021	54.9115	no	NA	NA	NA	NA	NA	NA	NA	NA	NA	NA	NA	NA	SRSF6_MOUSE	Serine/arginine-rich splicing factor 6
Q3TX08	Trmt1	0.0928183	54.9115	no	NA	NA	NA	NA	NA	NA	NA	NA	NA	NA	NA	NA	TRM1_MOUSE	tRNA (guanine(26)-N(2))-dimethyltransferase
Q3TXS7	Psmd1	0.152498	33.6599	no	NA	NA	NA	NA	NA	NA	NA	NA	NA	NA	NA	NA	PSMD1_MOUSE	26S proteasome non-ATPase regulatory subunit 1
Q3TXU5	Dhps	0.046858	69.0541	no	NA	NA	NA	NA	NA	NA	NA	NA	NA	NA	NA	NA	DHYS_MOUSE	Deoxyhypusine synthase
Q3TXX4	Slc17a7	0.0763338	54.9115	no	NA	NA	NA	NA	NA	NA	NA	NA	NA	NA	NA	NA	VGLU1_MOUSE	Vesicular glutamate transporter 1
Q3TY60	Fam131b	0.103876	54.9115	no	NA	NA	NA	NA	NA	NA	NA	NA	NA	NA	NA	NA	F131B_MOUSE	Protein FAM131B
Q3TY65	Ica1l	0.13957	33.6599	no	NA	NA	NA	NA	NA	NA	NA	NA	NA	NA	NA	NA	ICA1L_MOUSE	Islet cell autoantigen 1-like protein
Q3TY86	Aifm3	0.0677028	69.0541	no	NA	NA	NA	NA	NA	NA	NA	NA	NA	NA	NA	NA	AIFM3_MOUSE	Apoptosis-inducing factor 3
Q3TYD6	Lmtk2	0.159345	33.6599	no	NA	NA	NA	NA	NA	NA	NA	NA	NA	NA	NA	NA	LMTK2_MOUSE	Serine/threonine-protein kinase LMTK2
Q3TYS2	NA	0.0892583	54.9115	no	NA	NA	NA	NA	NA	NA	NA	NA	NA	NA	NA	NA	CQ062_MOUSE	Uncharacterized protein C17orf62 homolog
Q3TYX3	Smyd5	0.134721	33.6599	no	NA	NA	NA	NA	NA	NA	NA	NA	NA	NA	NA	NA	SMYD5_MOUSE	SET and MYND domain-containing protein 5
Q3TZZ7	Esyt2	0.0953723	54.9115	no	NA	NA	NA	NA	NA	NA	NA	NA	NA	NA	NA	NA	ESYT2_MOUSE	Extended synaptotagmin-2
Q3U0D9	Hace1	0.0676754	69.0541	no	NA	NA	NA	NA	NA	NA	NA	NA	NA	NA	NA	NA	HACE1_MOUSE	E3 ubiquitin-protein ligase HACE1
Q3U0K8	Ogfod1	0.164784	33.6599	no	NA	NA	NA	NA	NA	NA	NA	NA	NA	NA	NA	NA	OGFD1_MOUSE	Prolyl 3-hydroxylase OGFOD1
Q3U0M1	Trappc9	0.150668	33.6599	no	NA	NA	NA	NA	NA	NA	NA	NA	NA	NA	NA	NA	TPPC9_MOUSE	Trafficking protein particle complex subunit 9
Q3U0V1	Khsrp	0.114371	54.9115	no	NA	NA	NA	NA	NA	NA	NA	NA	NA	NA	NA	NA	FUBP2_MOUSE	Far upstream element-binding protein 2
Q3U186	Rars2	0.0653755	69.0541	no	NA	NA	NA	NA	NA	NA	NA	NA	NA	NA	NA	NA	SYRM_MOUSE	Probable arginine--tRNA ligase, mitochondrial
Q3U1F9	Pag1	0.0392093	69.0541	no	NA	NA	NA	NA	NA	NA	NA	NA	NA	NA	NA	NA	PHAG1_MOUSE	Phosphoprotein associated with glycosphingolipid-enriched microdomains 1
Q3U1J4	Ddb1	0.0859109	54.9115	no	NA	NA	NA	NA	NA	NA	NA	NA	NA	NA	NA	NA	DDB1_MOUSE	DNA damage-binding protein 1
Q3U1V6	Uevld	0.204668	21.2774	no	NA	NA	NA	NA	NA	NA	NA	NA	NA	NA	NA	NA	UEVLD_MOUSE	Ubiquitin-conjugating enzyme E2 variant 3
Q3U1V8	Map3k9	0.0305295	73.1432	no	NA	NA	NA	NA	NA	NA	NA	NA	NA	NA	NA	NA	M3K9_MOUSE	Mitogen-activated protein kinase kinase kinase 9
Q3U213	Serac1	0.242645	12.8713	no	NA	NA	NA	NA	NA	NA	NA	NA	NA	NA	NA	NA	SRAC1_MOUSE	Protein SERAC1
Q3U214	Mast3	0.227779	12.8713	no	NA	NA	NA	NA	NA	NA	NA	NA	NA	NA	NA	NA	MAST3_MOUSE	Microtubule-associated serine/threonine-protein kinase 3
Q3U2A8	Vars2	0.111711	54.9115	no	NA	NA	NA	NA	NA	NA	NA	NA	NA	NA	NA	NA	SYVM_MOUSE	Valine--tRNA ligase, mitochondrial
Q3U2I3	Fam160a2	0.096309	54.9115	no	NA	NA	NA	NA	NA	NA	NA	NA	NA	NA	NA	NA	F16A2_MOUSE	FTS and Hook-interacting protein
Q3U2P1	Sec24a	0.0421352	69.0541	no	NA	NA	NA	NA	NA	NA	NA	NA	NA	NA	NA	NA	SC24A_MOUSE	Protein transport protein Sec24A
Q3U2V3	Nudt18	0.0722211	54.9115	no	NA	NA	NA	NA	NA	NA	NA	NA	NA	NA	NA	NA	NUD18_MOUSE	8-oxo-dGDP phosphatase NUDT18
Q3U319	Rnf40	0.109477	54.9115	no	NA	NA	NA	NA	NA	NA	NA	NA	NA	NA	NA	NA	BRE1B_MOUSE	E3 ubiquitin-protein ligase BRE1B
Q3U3E2	Fam117b	0.0559831	69.0541	no	NA	NA	NA	NA	NA	NA	NA	NA	NA	NA	NA	NA	F117B_MOUSE	Protein FAM117B
Q3U3Q1	Ulk3	0.0458269	69.0541	no	NA	NA	NA	NA	NA	NA	NA	NA	NA	NA	NA	NA	ULK3_MOUSE	Serine/threonine-protein kinase ULK3
Q3U487	Hectd3	0.133495	33.6599	no	NA	NA	NA	NA	NA	NA	NA	NA	NA	NA	NA	NA	HECD3_MOUSE	E3 ubiquitin-protein ligase HECTD3
Q3U5C7	Prickle1	0.101959	54.9115	no	NA	NA	NA	NA	NA	NA	NA	NA	NA	NA	NA	NA	PRIC1_MOUSE	Prickle-like protein 1
Q3U5Q7	Cmpk2	0.0376854	69.0541	no	NA	NA	NA	NA	NA	NA	NA	NA	NA	NA	NA	NA	CMPK2_MOUSE	UMP-CMP kinase 2, mitochondrial
Q3U7R1	Esyt1	0.14971	33.6599	no	NA	NA	NA	NA	NA	NA	NA	NA	NA	NA	NA	NA	ESYT1_MOUSE	Extended synaptotagmin-1
Q3U7U3	Fbxo7	0.168111	33.6599	no	NA	NA	NA	NA	NA	NA	NA	NA	NA	NA	NA	NA	FBX7_MOUSE	F-box only protein 7
Q3U829	Ap5z1	0.113246	54.9115	no	NA	NA	NA	NA	NA	NA	NA	NA	NA	NA	NA	NA	AP5Z1_MOUSE	AP-5 complex subunit zeta-1
Q3U9G9	Lbr	0.0423978	69.0541	no	NA	NA	NA	NA	NA	NA	NA	NA	NA	NA	NA	NA	LBR_MOUSE	Lamin-B receptor
Q3UA37	Qrich1	0.0750688	54.9115	no	NA	NA	NA	NA	NA	NA	NA	NA	NA	NA	NA	NA	QRIC1_MOUSE	Glutamine-rich protein 1
Q3UBX0	Tmem109	0.177679	33.6599	no	NA	NA	NA	NA	NA	NA	NA	NA	NA	NA	NA	NA	TM109_MOUSE	Transmembrane protein 109
Q3UCQ1	Foxk2	0.0603262	69.0541	no	NA	NA	NA	NA	NA	NA	NA	NA	NA	NA	NA	NA	FOXK2_MOUSE	Forkhead box protein K2
Q3UCV8	Otulin	0.138882	33.6599	no	NA	NA	NA	NA	NA	NA	NA	NA	NA	NA	NA	NA	OTUL_MOUSE	Ubiquitin thioesterase otulin
Q3UDE2	Ttll12	0.0670588	69.0541	no	NA	NA	NA	NA	NA	NA	NA	NA	NA	NA	NA	NA	TTL12_MOUSE	Tubulin--tyrosine ligase-like protein 12
Q3UDP0	Wdr41	0.103795	54.9115	no	NA	NA	NA	NA	NA	NA	NA	NA	NA	NA	NA	NA	WDR41_MOUSE	WD repeat-containing protein 41
Q3UE31	NA	0.126392	54.9115	no	NA	NA	NA	NA	NA	NA	NA	NA	NA	NA	NA	NA	K0930_MOUSE	Uncharacterized protein KIAA0930 homolog
Q3UE37	Ube2z	0.102809	54.9115	no	NA	NA	NA	NA	NA	NA	NA	NA	NA	NA	NA	NA	UBE2Z_MOUSE	Ubiquitin-conjugating enzyme E2 Z
Q3UEB3	Puf60	0.102613	54.9115	no	NA	NA	NA	NA	NA	NA	NA	NA	NA	NA	NA	NA	PUF60_MOUSE	Poly(U)-binding-splicing factor PUF60
Q3UFK8	Frmd8	0.100474	54.9115	no	NA	NA	NA	NA	NA	NA	NA	NA	NA	NA	NA	NA	FRMD8_MOUSE	FERM domain-containing protein 8
Q3UFS0	Zyg11b	0.164162	33.6599	no	NA	NA	NA	NA	NA	NA	NA	NA	NA	NA	NA	NA	ZY11B_MOUSE	Protein zyg-11 homolog B
Q3UFY7	Nt5c3b	0.148421	33.6599	no	NA	NA	NA	NA	NA	NA	NA	NA	NA	NA	NA	NA	5NT3B_MOUSE	7-methylguanosine phosphate-specific 5'-nucleotidase
Q3UGC7;Q66JS6	Eif3j1;Eif3j2	0.0639788	69.0541	no	NA	NA	NA	NA	NA	NA	NA	NA	NA	NA	NA	NA	EI3JA_MOUSE;EI3JB_MOUSE	Eukaryotic translation initiation factor 3 subunit J-A;Eukaryotic translation initiation factor 3 subunit J-B
Q3UGP8	Alg10b	0.0690464	54.9115	no	NA	NA	NA	NA	NA	NA	NA	NA	NA	NA	NA	NA	AG10B_MOUSE	Putative Dol-P-Glc:Glc(2)Man(9)GlcNAc(2)-PP-Dol alpha-1,2-glucosyltransferase
Q3UGR5	Hdhd2	0.143089	33.6599	no	NA	NA	NA	NA	NA	NA	NA	NA	NA	NA	NA	NA	HDHD2_MOUSE	Haloacid dehalogenase-like hydrolase domain-containing protein 2
Q3UGS4	Mcrip1	0.0724356	54.9115	no	NA	NA	NA	NA	NA	NA	NA	NA	NA	NA	NA	NA	MCRI1_MOUSE	Mapk-regulated corepressor-interacting protein 1
Q3UGX3	Nat8l	0.0953305	54.9115	no	NA	NA	NA	NA	NA	NA	NA	NA	NA	NA	NA	NA	NAT8L_MOUSE	N-acetylaspartate synthetase
Q3UGY8	Arfgef3	0.100112	54.9115	no	NA	NA	NA	NA	NA	NA	NA	NA	NA	NA	NA	NA	BIG3_MOUSE	Brefeldin A-inhibited guanine nucleotide-exchange protein 3
Q3UH60	Dip2b	0.146252	33.6599	no	NA	NA	NA	NA	NA	NA	NA	NA	NA	NA	NA	NA	DIP2B_MOUSE	Disco-interacting protein 2 homolog B
Q3UH66	Wnk2	0.0374046	69.0541	no	NA	NA	NA	NA	NA	NA	NA	NA	NA	NA	NA	NA	WNK2_MOUSE	Serine/threonine-protein kinase WNK2
Q3UH68	Limch1	0.153533	33.6599	no	NA	NA	NA	NA	NA	NA	NA	NA	NA	NA	NA	NA	LIMC1_MOUSE	LIM and calponin homology domains-containing protein 1
Q3UH93	Plxnd1	0.166485	33.6599	no	NA	NA	NA	NA	NA	NA	NA	NA	NA	NA	NA	NA	PLXD1_MOUSE	Plexin-D1
Q3UH99	Shisa6	0.145897	33.6599	no	NA	NA	NA	NA	NA	NA	NA	NA	NA	NA	NA	NA	SHSA6_MOUSE	Protein shisa-6 homolog
Q3UHB1	Nt5dc3	0.0670185	69.0541	no	NA	NA	NA	NA	NA	NA	NA	NA	NA	NA	NA	NA	NT5D3_MOUSE	5'-nucleotidase domain-containing protein 3
Q3UHB8	Ccdc177	0.0979581	54.9115	no	NA	NA	NA	NA	NA	NA	NA	NA	NA	NA	NA	NA	CC177_MOUSE	Coiled-coil domain-containing protein 177
Q3UHC7	Dab2ip	0.0657783	69.0541	no	NA	NA	NA	NA	NA	NA	NA	NA	NA	NA	NA	NA	DAB2P_MOUSE	Disabled homolog 2-interacting protein
Q3UHD1	Adgrb1	0.0764704	54.9115	no	NA	NA	NA	NA	NA	NA	NA	NA	NA	NA	NA	NA	AGRB1_MOUSE	Adhesion G protein-coupled receptor B1
Q3UHD2	Gfod1	0.132137	33.6599	no	NA	NA	NA	NA	NA	NA	NA	NA	NA	NA	NA	NA	GFOD1_MOUSE	Glucose-fructose oxidoreductase domain-containing protein 1
Q3UHD3	Mtus2	0.114926	54.9115	no	NA	NA	NA	NA	NA	NA	NA	NA	NA	NA	NA	NA	MTUS2_MOUSE	Microtubule-associated tumor suppressor candidate 2 homolog
Q3UHD6	Snx27	0.072468	54.9115	no	NA	NA	NA	NA	NA	NA	NA	NA	NA	NA	NA	NA	SNX27_MOUSE	Sorting nexin-27
Q3UHD9	Agap2	0.132042	33.6599	no	NA	NA	NA	NA	NA	NA	NA	NA	NA	NA	NA	NA	AGAP2_MOUSE	Arf-GAP with GTPase, ANK repeat and PH domain-containing protein 2
Q3UHE1	Pitpnm3	0.259868	7.01453	no	NA	NA	NA	NA	NA	NA	NA	NA	NA	NA	NA	NA	PITM3_MOUSE	Membrane-associated phosphatidylinositol transfer protein 3
Q3UHG7	Lchn	0.224228	12.8713	no	NA	NA	NA	NA	NA	NA	NA	NA	NA	NA	NA	NA	LCHN_MOUSE	Protein LCHN
Q3UHH2	Slc22a23	0.178513	33.6599	no	NA	NA	NA	NA	NA	NA	NA	NA	NA	NA	NA	NA	S22AN_MOUSE	Solute carrier family 22 member 23
Q3UHI4	Tmed8	0.140002	33.6599	no	NA	NA	NA	NA	NA	NA	NA	NA	NA	NA	NA	NA	TMED8_MOUSE	Protein TMED8
Q3UHJ0	Aak1	0.0878752	54.9115	no	NA	NA	NA	NA	NA	NA	NA	NA	NA	NA	NA	NA	AAK1_MOUSE	AP2-associated protein kinase 1
Q3UHK1	Slc2a13	0.0731304	54.9115	no	NA	NA	NA	NA	NA	NA	NA	NA	NA	NA	NA	NA	MYCT_MOUSE	Proton myo-inositol cotransporter
Q3UHK6	Tenm4	0.0536262	69.0541	no	NA	NA	NA	NA	NA	NA	NA	NA	NA	NA	NA	NA	TEN4_MOUSE	Teneurin-4
Q3UHL1	Camkv	0.270757	7.01453	no	NA	NA	NA	NA	NA	NA	NA	NA	NA	NA	NA	NA	CAMKV_MOUSE	CaM kinase-like vesicle-associated protein
Q3UHU5	Mtcl1	0.0476782	69.0541	no	NA	NA	NA	NA	NA	NA	NA	NA	NA	NA	NA	NA	MTCL1_MOUSE	Microtubule cross-linking factor 1
Q3UHX2	Pdap1	0.0719537	54.9115	no	NA	NA	NA	NA	NA	NA	NA	NA	NA	NA	NA	NA	HAP28_MOUSE	28 kDa heat- and acid-stable phosphoprotein
Q3UI43	Babam1	0.0616397	69.0541	no	NA	NA	NA	NA	NA	NA	NA	NA	NA	NA	NA	NA	BABA1_MOUSE	BRISC and BRCA1-A complex member 1
Q3UIU2	Ndufb6	0.12887	33.6599	no	NA	NA	NA	NA	NA	NA	NA	NA	NA	NA	NA	NA	NDUB6_MOUSE	NADH dehydrogenase [ubiquinone] 1 beta subcomplex subunit 6
Q3UJB9	Edc4	0.109335	54.9115	no	NA	NA	NA	NA	NA	NA	NA	NA	NA	NA	NA	NA	EDC4_MOUSE	Enhancer of mRNA-decapping protein 4
Q3UJD6	Usp19	0.0896801	54.9115	no	NA	NA	NA	NA	NA	NA	NA	NA	NA	NA	NA	NA	UBP19_MOUSE	Ubiquitin carboxyl-terminal hydrolase 19
Q3UJP5	NA	0.171769	33.6599	no	NA	NA	NA	NA	NA	NA	NA	NA	NA	NA	NA	NA	CH037_MOUSE	Protein C8orf37 homolog
Q3UJU9	Rmdn3	0.0307825	73.1432	no	NA	NA	NA	NA	NA	NA	NA	NA	NA	NA	NA	NA	RMD3_MOUSE	Regulator of microtubule dynamics protein 3
Q3UKC1	Tax1bp1	0.101077	54.9115	no	NA	NA	NA	NA	NA	NA	NA	NA	NA	NA	NA	NA	TAXB1_MOUSE	Tax1-binding protein 1 homolog
Q3UKJ7	Smu1	0.067049	69.0541	no	NA	NA	NA	NA	NA	NA	NA	NA	NA	NA	NA	NA	SMU1_MOUSE	WD40 repeat-containing protein SMU1
Q3UL36	Arglu1	0.0879626	54.9115	no	NA	NA	NA	NA	NA	NA	NA	NA	NA	NA	NA	NA	ARGL1_MOUSE	Arginine and glutamate-rich protein 1
Q3ULD5	Mccc2	0.11836	54.9115	no	NA	NA	NA	NA	NA	NA	NA	NA	NA	NA	NA	NA	MCCB_MOUSE	Methylcrotonoyl-CoA carboxylase beta chain, mitochondrial
Q3ULF4	Spg7	0.125479	54.9115	no	NA	NA	NA	NA	NA	NA	NA	NA	NA	NA	NA	NA	SPG7_MOUSE	Paraplegin
Q3ULJ0	Gpd1l	0.165544	33.6599	no	NA	NA	NA	NA	NA	NA	NA	NA	NA	NA	NA	NA	GPD1L_MOUSE	Glycerol-3-phosphate dehydrogenase 1-like protein
Q3UM29	Cog7	0.0989857	54.9115	no	NA	NA	NA	NA	NA	NA	NA	NA	NA	NA	NA	NA	COG7_MOUSE	Conserved oligomeric Golgi complex subunit 7
Q3UM45	Ppp1r7	0.0903647	54.9115	no	NA	NA	NA	NA	NA	NA	NA	NA	NA	NA	NA	NA	PP1R7_MOUSE	Protein phosphatase 1 regulatory subunit 7
Q3UMB5	Smcr8	0.134289	33.6599	no	NA	NA	NA	NA	NA	NA	NA	NA	NA	NA	NA	NA	SMCR8_MOUSE	Guanine nucleotide exchange protein SMCR8
Q3UMB9	Washc4	0.104869	54.9115	no	NA	NA	NA	NA	NA	NA	NA	NA	NA	NA	NA	NA	WASC4_MOUSE	WASH complex subunit 4
Q3UMG5	Lrch2	0.125267	54.9115	no	NA	NA	NA	NA	NA	NA	NA	NA	NA	NA	NA	NA	LRCH2_MOUSE	Leucine-rich repeat and calponin homology domain-containing protein 2
Q3UMR5	Mcu	0.134282	33.6599	no	NA	NA	NA	NA	NA	NA	NA	NA	NA	NA	NA	NA	MCU_MOUSE	Calcium uniporter protein, mitochondrial
Q3UMT1	Ppp1r12c	0.0890073	54.9115	no	NA	NA	NA	NA	NA	NA	NA	NA	NA	NA	NA	NA	PP12C_MOUSE	Protein phosphatase 1 regulatory subunit 12C
Q3UMU9	Hdgfl2	0.163047	33.6599	no	NA	NA	NA	NA	NA	NA	NA	NA	NA	NA	NA	NA	HDGR2_MOUSE	Hepatoma-derived growth factor-related protein 2
Q3UMY5	Eml4	0.108029	54.9115	no	NA	NA	NA	NA	NA	NA	NA	NA	NA	NA	NA	NA	EMAL4_MOUSE	Echinoderm microtubule-associated protein-like 4
Q3UN02	Lclat1	0.122468	54.9115	no	NA	NA	NA	NA	NA	NA	NA	NA	NA	NA	NA	NA	LCLT1_MOUSE	Lysocardiolipin acyltransferase 1
Q3UN04	Usp30	0.184147	21.2774	no	NA	NA	NA	NA	NA	NA	NA	NA	NA	NA	NA	NA	UBP30_MOUSE	Ubiquitin carboxyl-terminal hydrolase 30
Q3UN16	Gpr162	0.174467	33.6599	no	NA	NA	NA	NA	NA	NA	NA	NA	NA	NA	NA	NA	GP162_MOUSE	Probable G-protein coupled receptor 162
Q3UN90	Lyrm9	0.0815066	54.9115	no	NA	NA	NA	NA	NA	NA	NA	NA	NA	NA	NA	NA	LYRM9_MOUSE	LYR motif-containing protein 9
Q3UNH4	Gprin1	0.162057	33.6599	no	NA	NA	NA	NA	NA	NA	NA	NA	NA	NA	NA	NA	GRIN1_MOUSE	G protein-regulated inducer of neurite outgrowth 1
Q3UNZ8	NA	0.0336303	73.1432	no	NA	NA	NA	NA	NA	NA	NA	NA	NA	NA	NA	NA	QORL2_MOUSE	Quinone oxidoreductase-like protein 2
Q3UPH1	Prrc1	0.110321	54.9115	no	NA	NA	NA	NA	NA	NA	NA	NA	NA	NA	NA	NA	PRRC1_MOUSE	Protein PRRC1
Q3UPH7	Arhgef40	0.167599	33.6599	no	NA	NA	NA	NA	NA	NA	NA	NA	NA	NA	NA	NA	ARH40_MOUSE	Rho guanine nucleotide exchange factor 40
Q3UPL0	Sec31a	0.0518003	69.0541	no	NA	NA	NA	NA	NA	NA	NA	NA	NA	NA	NA	NA	SC31A_MOUSE	Protein transport protein Sec31A
Q3UQ44	Iqgap2	0.118783	54.9115	no	NA	NA	NA	NA	NA	NA	NA	NA	NA	NA	NA	NA	IQGA2_MOUSE	Ras GTPase-activating-like protein IQGAP2
Q3UQ84	Tars2	0.0626088	69.0541	no	NA	NA	NA	NA	NA	NA	NA	NA	NA	NA	NA	NA	SYTM_MOUSE	Threonine--tRNA ligase, mitochondrial
Q3UQN2	Fcho2	0.11313	54.9115	no	NA	NA	NA	NA	NA	NA	NA	NA	NA	NA	NA	NA	FCHO2_MOUSE	F-BAR domain only protein 2
Q3UR70	Tgfbrap1	0.138005	33.6599	no	NA	NA	NA	NA	NA	NA	NA	NA	NA	NA	NA	NA	TGFA1_MOUSE	Transforming growth factor-beta receptor-associated protein 1
Q3URD3	Slmap	0.110631	54.9115	no	NA	NA	NA	NA	NA	NA	NA	NA	NA	NA	NA	NA	SLMAP_MOUSE	Sarcolemmal membrane-associated protein
Q3URE1	Acsf3	0.0797181	54.9115	no	NA	NA	NA	NA	NA	NA	NA	NA	NA	NA	NA	NA	ACSF3_MOUSE	Acyl-CoA synthetase family member 3, mitochondrial
Q3URE9	Lingo2	0.158774	33.6599	no	NA	NA	NA	NA	NA	NA	NA	NA	NA	NA	NA	NA	LIGO2_MOUSE	Leucine-rich repeat and immunoglobulin-like domain-containing nogo receptor-interacting protein 2
Q3URQ0	Tex10	0.0933309	54.9115	no	NA	NA	NA	NA	NA	NA	NA	NA	NA	NA	NA	NA	TEX10_MOUSE	Testis-expressed protein 10
Q3URR7	Zscan10	0.0519603	69.0541	no	NA	NA	NA	NA	NA	NA	NA	NA	NA	NA	NA	NA	ZSC10_MOUSE	Zinc finger and SCAN domain-containing protein 10
Q3URS9	Ccdc51	0.0983313	54.9115	no	NA	NA	NA	NA	NA	NA	NA	NA	NA	NA	NA	NA	CCD51_MOUSE	Coiled-coil domain-containing protein 51
Q3USB7	Plcl1	0.0652045	69.0541	no	NA	NA	NA	NA	NA	NA	NA	NA	NA	NA	NA	NA	PLCL1_MOUSE	Inactive phospholipase C-like protein 1
Q3UTH8	Arhgef9	0.0965206	54.9115	no	NA	NA	NA	NA	NA	NA	NA	NA	NA	NA	NA	NA	ARHG9_MOUSE	Rho guanine nucleotide exchange factor 9
Q3UTJ2	Sorbs2	0.139841	33.6599	no	NA	NA	NA	NA	NA	NA	NA	NA	NA	NA	NA	NA	SRBS2_MOUSE	Sorbin and SH3 domain-containing protein 2
Q3UTQ8	Cdkl5	0.0896694	54.9115	no	NA	NA	NA	NA	NA	NA	NA	NA	NA	NA	NA	NA	CDKL5_MOUSE	Cyclin-dependent kinase-like 5
Q3UTZ3	NA	0.0417625	69.0541	no	NA	NA	NA	NA	NA	NA	NA	NA	NA	NA	NA	NA	CG043_MOUSE	Uncharacterized protein C7orf43 homolog
Q3UU96	Cdc42bpa	0.0731969	54.9115	no	NA	NA	NA	NA	NA	NA	NA	NA	NA	NA	NA	NA	MRCKA_MOUSE	Serine/threonine-protein kinase MRCK alpha
Q3UUF8	Ankrd34b	0.049734	69.0541	no	NA	NA	NA	NA	NA	NA	NA	NA	NA	NA	NA	NA	AN34B_MOUSE	Ankyrin repeat domain-containing protein 34B
Q3UUG6	Tbc1d24	0.169942	33.6599	no	NA	NA	NA	NA	NA	NA	NA	NA	NA	NA	NA	NA	TBC24_MOUSE	TBC1 domain family member 24
Q3UUI3	Them4	0.162745	33.6599	no	NA	NA	NA	NA	NA	NA	NA	NA	NA	NA	NA	NA	THEM4_MOUSE	Acyl-coenzyme A thioesterase THEM4
Q3UUJ4	Strada	0.203303	21.2774	no	NA	NA	NA	NA	NA	NA	NA	NA	NA	NA	NA	NA	STRAA_MOUSE	STE20-related kinase adapter protein alpha
Q3UUQ7	Pgap1	0.106276	54.9115	no	NA	NA	NA	NA	NA	NA	NA	NA	NA	NA	NA	NA	PGAP1_MOUSE	GPI inositol-deacylase
Q3UV17	Krt76	0.104337	54.9115	no	NA	NA	NA	NA	NA	NA	NA	NA	NA	NA	NA	NA	K22O_MOUSE	Keratin, type II cytoskeletal 2 oral
Q3UV70	Pdp1	0.0751331	54.9115	no	NA	NA	NA	NA	NA	NA	NA	NA	NA	NA	NA	NA	PDP1_MOUSE	[Pyruvate dehydrogenase [acetyl-transferring]]-phosphatase 1, mitochondrial
Q3UVC0	Ksr2	0.066857	69.0541	no	NA	NA	NA	NA	NA	NA	NA	NA	NA	NA	NA	NA	KSR2_MOUSE	Kinase suppressor of Ras 2
Q3UVG3	Fam91a1	0.0741269	54.9115	no	NA	NA	NA	NA	NA	NA	NA	NA	NA	NA	NA	NA	F91A1_MOUSE	Protein FAM91A1
Q3UVK0	Ermp1	0.135802	33.6599	no	NA	NA	NA	NA	NA	NA	NA	NA	NA	NA	NA	NA	ERMP1_MOUSE	Endoplasmic reticulum metallopeptidase 1
Q3UVL4	Vps51	0.0419551	69.0541	no	NA	NA	NA	NA	NA	NA	NA	NA	NA	NA	NA	NA	VPS51_MOUSE	Vacuolar protein sorting-associated protein 51 homolog
Q3UVX5	Grm5	0.104835	54.9115	no	NA	NA	NA	NA	NA	NA	NA	NA	NA	NA	NA	NA	GRM5_MOUSE	Metabotropic glutamate receptor 5
Q3UXZ6	Fam81a	0.208178	21.2774	no	NA	NA	NA	NA	NA	NA	NA	NA	NA	NA	NA	NA	FA81A_MOUSE	Protein FAM81A
Q3UXZ9	Kdm5a	0.0838882	54.9115	no	NA	NA	NA	NA	NA	NA	NA	NA	NA	NA	NA	NA	KDM5A_MOUSE	Lysine-specific demethylase 5A
Q3UY34	NA	0.0707599	54.9115	no	NA	NA	NA	NA	NA	NA	NA	NA	NA	NA	NA	NA	CL043_MOUSE	Uncharacterized protein C12orf43 homolog
Q3UYC0	Ppm1h	0.029916	73.1432	no	NA	NA	NA	NA	NA	NA	NA	NA	NA	NA	NA	NA	PPM1H_MOUSE	Protein phosphatase 1H
Q3UYG8	Macrod2	0.0849653	54.9115	no	NA	NA	NA	NA	NA	NA	NA	NA	NA	NA	NA	NA	MACD2_MOUSE	O-acetyl-ADP-ribose deacetylase MACROD2
Q3UYH7	Adrbk2	0.0713357	54.9115	no	NA	NA	NA	NA	NA	NA	NA	NA	NA	NA	NA	NA	ARBK2_MOUSE	Beta-adrenergic receptor kinase 2
Q3UYV9	Ncbp1	0.0819389	54.9115	no	NA	NA	NA	NA	NA	NA	NA	NA	NA	NA	NA	NA	NCBP1_MOUSE	Nuclear cap-binding protein subunit 1
Q3UZP4	Svip	0.0782798	54.9115	no	NA	NA	NA	NA	NA	NA	NA	NA	NA	NA	NA	NA	SVIP_MOUSE	Small VCP/p97-interacting protein
Q3V038	Ttc9	0.123152	54.9115	no	NA	NA	NA	NA	NA	NA	NA	NA	NA	NA	NA	NA	TTC9A_MOUSE	Tetratricopeptide repeat protein 9A
Q3V0G7	Garnl3	0.215649	21.2774	no	NA	NA	NA	NA	NA	NA	NA	NA	NA	NA	NA	NA	GARL3_MOUSE	GTPase-activating Rap/Ran-GAP domain-like protein 3
Q3V0I2	Prr7	0.136888	33.6599	no	NA	NA	NA	NA	NA	NA	NA	NA	NA	NA	NA	NA	PRR7_MOUSE	Proline-rich protein 7
Q3V0K9	Pls1	0.0660443	69.0541	no	NA	NA	NA	NA	NA	NA	NA	NA	NA	NA	NA	NA	PLSI_MOUSE	Plastin-1
Q3V132	Slc25a31	0.160732	33.6599	no	NA	NA	NA	NA	NA	NA	NA	NA	NA	NA	NA	NA	ADT4_MOUSE	ADP/ATP translocase 4
Q3V172	Sel1l2	0.0404621	69.0541	no	NA	NA	NA	NA	NA	NA	NA	NA	NA	NA	NA	NA	SE1L2_MOUSE	Protein sel-1 homolog 2
Q3V1L4	Nt5c2	0.0926851	54.9115	no	NA	NA	NA	NA	NA	NA	NA	NA	NA	NA	NA	NA	5NTC_MOUSE	Cytosolic purine 5'-nucleotidase
Q3V1U8	Elmod1	0.101896	54.9115	no	NA	NA	NA	NA	NA	NA	NA	NA	NA	NA	NA	NA	ELMD1_MOUSE	ELMO domain-containing protein 1
Q3V2J0	Fam92b	0.0895552	54.9115	no	NA	NA	NA	NA	NA	NA	NA	NA	NA	NA	NA	NA	FA92B_MOUSE	Protein FAM92B
Q3V384	Afg1l	0.0791148	54.9115	no	NA	NA	NA	NA	NA	NA	NA	NA	NA	NA	NA	NA	AFG1L_MOUSE	AFG1-like ATPase
Q3V3N7	Bbs1	0.038931	69.0541	no	NA	NA	NA	NA	NA	NA	NA	NA	NA	NA	NA	NA	BBS1_MOUSE	Bardet-Biedl syndrome 1 protein homolog
Q3V3Q7	Pacs2	0.129117	33.6599	no	NA	NA	NA	NA	NA	NA	NA	NA	NA	NA	NA	NA	PACS2_MOUSE	Phosphofurin acidic cluster sorting protein 2
Q3V3R1	Mthfd1l	0.0614699	69.0541	no	NA	NA	NA	NA	NA	NA	NA	NA	NA	NA	NA	NA	C1TM_MOUSE	Monofunctional C1-tetrahydrofolate synthase, mitochondrial
Q3V3R4	Itga1	0.109077	54.9115	no	NA	NA	NA	NA	NA	NA	NA	NA	NA	NA	NA	NA	ITA1_MOUSE	Integrin alpha-1
Q3V3V9	Carmil2	0.119181	54.9115	no	NA	NA	NA	NA	NA	NA	NA	NA	NA	NA	NA	NA	CARL2_MOUSE	Capping protein, Arp2/3 and myosin-I linker protein 2
Q3V4B5	Commd6	0.0761006	54.9115	no	NA	NA	NA	NA	NA	NA	NA	NA	NA	NA	NA	NA	COMD6_MOUSE	COMM domain-containing protein 6
Q499E0	Brinp3	0.0933945	54.9115	no	NA	NA	NA	NA	NA	NA	NA	NA	NA	NA	NA	NA	BRNP3_MOUSE	BMP/retinoic acid-inducible neural-specific protein 3
Q499X9	Mars2	0.093012	54.9115	no	NA	NA	NA	NA	NA	NA	NA	NA	NA	NA	NA	NA	SYMM_MOUSE	Methionine--tRNA ligase, mitochondrial
Q4ACU6	Shank3	0.0771776	54.9115	no	NA	NA	NA	NA	NA	NA	NA	NA	NA	NA	NA	NA	SHAN3_MOUSE	SH3 and multiple ankyrin repeat domains protein 3
Q4JIM5	Abl2	0.121623	54.9115	no	NA	NA	NA	NA	NA	NA	NA	NA	NA	NA	NA	NA	ABL2_MOUSE	Abelson tyrosine-protein kinase 2
Q4KML4	Abracl	0.178084	33.6599	no	NA	NA	NA	NA	NA	NA	NA	NA	NA	NA	NA	NA	ABRAL_MOUSE	Costars family protein ABRACL
Q4KMM3	Oxr1	0.162766	33.6599	no	NA	NA	NA	NA	NA	NA	NA	NA	NA	NA	NA	NA	OXR1_MOUSE	Oxidation resistance protein 1
Q4KUS2	Unc13a	0.189013	21.2774	no	NA	NA	NA	NA	NA	NA	NA	NA	NA	NA	NA	NA	UN13A_MOUSE	Protein unc-13 homolog A
Q4LDD4	Arap1	0.131538	33.6599	no	NA	NA	NA	NA	NA	NA	NA	NA	NA	NA	NA	NA	ARAP1_MOUSE	Arf-GAP with Rho-GAP domain, ANK repeat and PH domain-containing protein 1
Q4QQM4	Trp53i11	0.149025	33.6599	no	NA	NA	NA	NA	NA	NA	NA	NA	NA	NA	NA	NA	P5I11_MOUSE	Tumor protein p53-inducible protein 11
Q4QQM5	Miga1	0.130606	33.6599	no	NA	NA	NA	NA	NA	NA	NA	NA	NA	NA	NA	NA	MIGA1_MOUSE	Mitoguardin 1
Q4U2R1	Herc2	0.183164	33.6599	no	NA	NA	NA	NA	NA	NA	NA	NA	NA	NA	NA	NA	HERC2_MOUSE	E3 ubiquitin-protein ligase HERC2
Q4V9Z5	Sez6l2	0.0718069	54.9115	no	NA	NA	NA	NA	NA	NA	NA	NA	NA	NA	NA	NA	SE6L2_MOUSE	Seizure 6-like protein 2
Q4VA53	Pds5b	0.13005	33.6599	no	NA	NA	NA	NA	NA	NA	NA	NA	NA	NA	NA	NA	PDS5B_MOUSE	Sister chromatid cohesion protein PDS5 homolog B
Q4VAA2	Cdv3	0.138487	33.6599	no	NA	NA	NA	NA	NA	NA	NA	NA	NA	NA	NA	NA	CDV3_MOUSE	Protein CDV3
Q4VAE3	Tmem65	0.138235	33.6599	no	NA	NA	NA	NA	NA	NA	NA	NA	NA	NA	NA	NA	TMM65_MOUSE	Transmembrane protein 65
Q4VBD2	Tapt1	0.0741492	54.9115	no	NA	NA	NA	NA	NA	NA	NA	NA	NA	NA	NA	NA	TAPT1_MOUSE	Transmembrane anterior posterior transformation protein 1
Q4VBE8	Wdr18	0.0783329	54.9115	no	NA	NA	NA	NA	NA	NA	NA	NA	NA	NA	NA	NA	WDR18_MOUSE	WD repeat-containing protein 18
Q4VC33	Maea	0.105424	54.9115	no	NA	NA	NA	NA	NA	NA	NA	NA	NA	NA	NA	NA	MAEA_MOUSE	Macrophage erythroblast attacher
Q501J6	Ddx17	0.0871586	54.9115	no	NA	NA	NA	NA	NA	NA	NA	NA	NA	NA	NA	NA	DDX17_MOUSE	Probable ATP-dependent RNA helicase DDX17
Q505B7	Zbtb8os	0.0425377	69.0541	no	NA	NA	NA	NA	NA	NA	NA	NA	NA	NA	NA	NA	ARCH_MOUSE	Protein archease
Q505D1	Ankrd28	0.0161857	73.1432	no	NA	NA	NA	NA	NA	NA	NA	NA	NA	NA	NA	NA	ANR28_MOUSE	Serine/threonine-protein phosphatase 6 regulatory ankyrin repeat subunit A
Q505D7	Opa3	0.087961	54.9115	no	NA	NA	NA	NA	NA	NA	NA	NA	NA	NA	NA	NA	OPA3_MOUSE	Optic atrophy 3 protein homolog
Q505F5	Lrrc47	0.106321	54.9115	no	NA	NA	NA	NA	NA	NA	NA	NA	NA	NA	NA	NA	LRC47_MOUSE	Leucine-rich repeat-containing protein 47
Q50H33	Kctd8	0.133439	33.6599	no	NA	NA	NA	NA	NA	NA	NA	NA	NA	NA	NA	NA	KCTD8_MOUSE	BTB/POZ domain-containing protein KCTD8
Q52KF3	Spire1	0.0990628	54.9115	no	NA	NA	NA	NA	NA	NA	NA	NA	NA	NA	NA	NA	SPIR1_MOUSE	Protein spire homolog 1
Q52KI8	Srrm1	0.0765631	54.9115	no	NA	NA	NA	NA	NA	NA	NA	NA	NA	NA	NA	NA	SRRM1_MOUSE	Serine/arginine repetitive matrix protein 1
Q52KR3	Prune2	0.118845	54.9115	no	NA	NA	NA	NA	NA	NA	NA	NA	NA	NA	NA	NA	PRUN2_MOUSE	Protein prune homolog 2
Q569Z5	Ddx46	0.052227	69.0541	no	NA	NA	NA	NA	NA	NA	NA	NA	NA	NA	NA	NA	DDX46_MOUSE	Probable ATP-dependent RNA helicase DDX46
Q569Z6	Thrap3	0.0564492	69.0541	no	NA	NA	NA	NA	NA	NA	NA	NA	NA	NA	NA	NA	TR150_MOUSE	Thyroid hormone receptor-associated protein 3
Q56A07	Scn2b	0.185296	21.2774	no	NA	NA	NA	NA	NA	NA	NA	NA	NA	NA	NA	NA	SCN2B_MOUSE	Sodium channel subunit beta-2
Q571E4	Galns	0.0834651	54.9115	no	NA	NA	NA	NA	NA	NA	NA	NA	NA	NA	NA	NA	GALNS_MOUSE	N-acetylgalactosamine-6-sulfatase
Q58A65	Spag9	0.0934109	54.9115	no	NA	NA	NA	NA	NA	NA	NA	NA	NA	NA	NA	NA	JIP4_MOUSE	C-Jun-amino-terminal kinase-interacting protein 4
Q59J78	Ndufaf2	0.153657	33.6599	no	NA	NA	NA	NA	NA	NA	NA	NA	NA	NA	NA	NA	NDUF2_MOUSE	NADH dehydrogenase [ubiquinone] 1 alpha subcomplex assembly factor 2
Q5DQR4	Stxbp5l	0.241698	12.8713	no	NA	NA	NA	NA	NA	NA	NA	NA	NA	NA	NA	NA	STB5L_MOUSE	Syntaxin-binding protein 5-like
Q5DTL9	Slc4a10	0.0769001	54.9115	no	NA	NA	NA	NA	NA	NA	NA	NA	NA	NA	NA	NA	S4A10_MOUSE	Sodium-driven chloride bicarbonate exchanger
Q5DTN8	Jakmip3	0.125546	54.9115	no	NA	NA	NA	NA	NA	NA	NA	NA	NA	NA	NA	NA	JKIP3_MOUSE	Janus kinase and microtubule-interacting protein 3
Q5DTT2	Psd	0.0997224	54.9115	no	NA	NA	NA	NA	NA	NA	NA	NA	NA	NA	NA	NA	PSD1_MOUSE	PH and SEC7 domain-containing protein 1
Q5DTX6	Jcad	0.0657949	69.0541	no	NA	NA	NA	NA	NA	NA	NA	NA	NA	NA	NA	NA	JCAD_MOUSE	Junctional protein associated with coronary artery disease
Q5DTY9	Kctd16	0.0839496	54.9115	no	NA	NA	NA	NA	NA	NA	NA	NA	NA	NA	NA	NA	KCD16_MOUSE	BTB/POZ domain-containing protein KCTD16
Q5DU25	Iqsec2	0.0489563	69.0541	no	NA	NA	NA	NA	NA	NA	NA	NA	NA	NA	NA	NA	IQEC2_MOUSE	IQ motif and SEC7 domain-containing protein 2
Q5DU31	Ipcef1	0.129207	33.6599	no	NA	NA	NA	NA	NA	NA	NA	NA	NA	NA	NA	NA	ICEF1_MOUSE	Interactor protein for cytohesin exchange factors 1
Q5DU41	Lrrc8b	0.0657122	69.0541	no	NA	NA	NA	NA	NA	NA	NA	NA	NA	NA	NA	NA	LRC8B_MOUSE	Volume-regulated anion channel subunit LRRC8B
Q5EBG8	NA	0.110061	54.9115	no	NA	NA	NA	NA	NA	NA	NA	NA	NA	NA	NA	NA	CA050_MOUSE	Uncharacterized protein C1orf50 homolog
Q5EBJ4	Ermn	0.119779	54.9115	no	NA	NA	NA	NA	NA	NA	NA	NA	NA	NA	NA	NA	ERMIN_MOUSE	Ermin
Q5EG47	Prkaa1	0.0959337	54.9115	no	NA	NA	NA	NA	NA	NA	NA	NA	NA	NA	NA	NA	AAPK1_MOUSE	5'-AMP-activated protein kinase catalytic subunit alpha-1
Q5F285	Tmem256	0.160845	33.6599	no	NA	NA	NA	NA	NA	NA	NA	NA	NA	NA	NA	NA	TM256_MOUSE	Transmembrane protein 256
Q5F2E7	Nufip2	0.0917935	54.9115	no	NA	NA	NA	NA	NA	NA	NA	NA	NA	NA	NA	NA	NUFP2_MOUSE	Nuclear fragile X mental retardation-interacting protein 2
Q5F2E8	Taok1	0.073398	54.9115	no	NA	NA	NA	NA	NA	NA	NA	NA	NA	NA	NA	NA	TAOK1_MOUSE	Serine/threonine-protein kinase TAO1
Q5FW52	Mlip	0.0782488	54.9115	no	NA	NA	NA	NA	NA	NA	NA	NA	NA	NA	NA	NA	MLIP_MOUSE	Muscular LMNA-interacting protein
Q5FWH7	Slc39a12	0.145396	33.6599	no	NA	NA	NA	NA	NA	NA	NA	NA	NA	NA	NA	NA	S39AC_MOUSE	Zinc transporter ZIP12
Q5FWK3	Arhgap1	0.0776848	54.9115	no	NA	NA	NA	NA	NA	NA	NA	NA	NA	NA	NA	NA	RHG01_MOUSE	Rho GTPase-activating protein 1
Q5GH67	Xkr4	0.100694	54.9115	no	NA	NA	NA	NA	NA	NA	NA	NA	NA	NA	NA	NA	XKR4_MOUSE	XK-related protein 4
Q5H8C4	Vps13a	0.100992	54.9115	no	NA	NA	NA	NA	NA	NA	NA	NA	NA	NA	NA	NA	VP13A_MOUSE	Vacuolar protein sorting-associated protein 13A
Q5HZI2	C2cd4cC2CD4 family	0.321016	0	yes	-0.505797	-0.35391	-0.38263	NA	NA	NA	0.000111815	0.00497506	0.000412588	0.585282	0.676713	0.992316	C2C4C_MOUSE	C2 calcium-dependent domain-containing protein 4C
Q5HZI9	Slc25a51	0.0774876	54.9115	no	NA	NA	NA	NA	NA	NA	NA	NA	NA	NA	NA	NA	S2551_MOUSE	Solute carrier family 25 member 51
Q5IRJ6	Slc30a9	0.0943414	54.9115	no	NA	NA	NA	NA	NA	NA	NA	NA	NA	NA	NA	NA	ZNT9_MOUSE	Zinc transporter 9
Q5KU39	Vps41	0.048265	69.0541	no	NA	NA	NA	NA	NA	NA	NA	NA	NA	NA	NA	NA	VPS41_MOUSE	Vacuolar protein sorting-associated protein 41 homolog
Q5M8N0	Cnrip1	0.130426	33.6599	no	NA	NA	NA	NA	NA	NA	NA	NA	NA	NA	NA	NA	CNRP1_MOUSE	CB1 cannabinoid receptor-interacting protein 1
Q5M8N4	Sdr39u1	0.100301	54.9115	no	NA	NA	NA	NA	NA	NA	NA	NA	NA	NA	NA	NA	D39U1_MOUSE	Epimerase family protein SDR39U1
Q5M956	Kctd1	0.257794	7.01453	no	NA	NA	NA	NA	NA	NA	NA	NA	NA	NA	NA	NA	KCTD1_MOUSE	BTB/POZ domain-containing protein KCTD1
Q5NC05	Ttf2	0.135564	33.6599	no	NA	NA	NA	NA	NA	NA	NA	NA	NA	NA	NA	NA	TTF2_MOUSE	Transcription termination factor 2
Q5NCE8	Mrs2	0.0868177	54.9115	no	NA	NA	NA	NA	NA	NA	NA	NA	NA	NA	NA	NA	MRS2_MOUSE	Magnesium transporter MRS2 homolog, mitochondrial
Q5NCF2	Trappc1	0.177988	33.6599	no	NA	NA	NA	NA	NA	NA	NA	NA	NA	NA	NA	NA	TPPC1_MOUSE	Trafficking protein particle complex subunit 1
Q5ND34	Wdr81	0.0211913	73.1432	no	NA	NA	NA	NA	NA	NA	NA	NA	NA	NA	NA	NA	WDR81_MOUSE	WD repeat-containing protein 81
Q5ND52	Mrm3	0.150829	33.6599	no	NA	NA	NA	NA	NA	NA	NA	NA	NA	NA	NA	NA	MRM3_MOUSE	rRNA methyltransferase 3, mitochondrial
Q5PR73	Diras2	0.195295	21.2774	no	NA	NA	NA	NA	NA	NA	NA	NA	NA	NA	NA	NA	DIRA2_MOUSE	GTP-binding protein Di-Ras2
Q5QNQ6	Osbp2	0.133605	33.6599	no	NA	NA	NA	NA	NA	NA	NA	NA	NA	NA	NA	NA	OSBP2_MOUSE	Oxysterol-binding protein 2
Q5RJH6	Smg7	0.0716593	54.9115	no	NA	NA	NA	NA	NA	NA	NA	NA	NA	NA	NA	NA	SMG7_MOUSE	Protein SMG7
Q5RJI5	Brsk1	0.0724701	54.9115	no	NA	NA	NA	NA	NA	NA	NA	NA	NA	NA	NA	NA	BRSK1_MOUSE	Serine/threonine-protein kinase BRSK1
Q5RKR3	Islr2	0.102633	54.9115	no	NA	NA	NA	NA	NA	NA	NA	NA	NA	NA	NA	NA	ISLR2_MOUSE	Immunoglobulin superfamily containing leucine-rich repeat protein 2
Q5SNZ0	Ccdc88a	0.127192	54.9115	no	NA	NA	NA	NA	NA	NA	NA	NA	NA	NA	NA	NA	GRDN_MOUSE	Girdin
Q5SP85	Ccdc85a	0.0561649	69.0541	no	NA	NA	NA	NA	NA	NA	NA	NA	NA	NA	NA	NA	CC85A_MOUSE	Coiled-coil domain-containing protein 85A
Q5SQM0	Eml6	0.0591389	69.0541	no	NA	NA	NA	NA	NA	NA	NA	NA	NA	NA	NA	NA	EMAL6_MOUSE	Echinoderm microtubule-associated protein-like 6
Q5SQX6	Cyfip2	0.034923	69.0541	no	NA	NA	NA	NA	NA	NA	NA	NA	NA	NA	NA	NA	CYFP2_MOUSE	Cytoplasmic FMR1-interacting protein 2
Q5SRX1	Tom1l2	0.0519658	69.0541	no	NA	NA	NA	NA	NA	NA	NA	NA	NA	NA	NA	NA	TM1L2_MOUSE	TOM1-like protein 2
Q5SS00	Zdbf2	0.246546	12.8713	no	NA	NA	NA	NA	NA	NA	NA	NA	NA	NA	NA	NA	ZDBF2_MOUSE	DBF4-type zinc finger-containing protein 2 homolog
Q5SSH7	Zzef1	0.116727	54.9115	no	NA	NA	NA	NA	NA	NA	NA	NA	NA	NA	NA	NA	ZZEF1_MOUSE	Zinc finger ZZ-type and EF-hand domain-containing protein 1
Q5SSH8	Cyb5d2	0.10331	54.9115	no	NA	NA	NA	NA	NA	NA	NA	NA	NA	NA	NA	NA	NEUFC_MOUSE	Neuferricin
Q5SSL4	Abr	0.0559176	69.0541	no	NA	NA	NA	NA	NA	NA	NA	NA	NA	NA	NA	NA	ABR_MOUSE	Active breakpoint cluster region-related protein
Q5SSM3	Arhgap44	0.0500712	69.0541	no	NA	NA	NA	NA	NA	NA	NA	NA	NA	NA	NA	NA	RHG44_MOUSE	Rho GTPase-activating protein 44
Q5SSW2	Psme4	0.0639698	69.0541	no	NA	NA	NA	NA	NA	NA	NA	NA	NA	NA	NA	NA	PSME4_MOUSE	Proteasome activator complex subunit 4
Q5SSZ5	Tns3	0.164935	33.6599	no	NA	NA	NA	NA	NA	NA	NA	NA	NA	NA	NA	NA	TENS3_MOUSE	Tensin-3
Q5SU73	Coil	0.0992488	54.9115	no	NA	NA	NA	NA	NA	NA	NA	NA	NA	NA	NA	NA	COIL_MOUSE	Coilin
Q5SUC9	Sco1	0.0909841	54.9115	no	NA	NA	NA	NA	NA	NA	NA	NA	NA	NA	NA	NA	SCO1_MOUSE	Protein SCO1 homolog, mitochondrial
Q5SUF2	Luc7l3	0.085509	54.9115	no	NA	NA	NA	NA	NA	NA	NA	NA	NA	NA	NA	NA	LC7L3_MOUSE	Luc7-like protein 3
Q5SUQ9	Ctc1	0.153399	33.6599	no	NA	NA	NA	NA	NA	NA	NA	NA	NA	NA	NA	NA	CTC1_MOUSE	CST complex subunit CTC1
Q5SUR0	Pfas	0.168917	33.6599	no	NA	NA	NA	NA	NA	NA	NA	NA	NA	NA	NA	NA	PUR4_MOUSE	Phosphoribosylformylglycinamidine synthase
Q5SV85	Synrg	0.138913	33.6599	no	NA	NA	NA	NA	NA	NA	NA	NA	NA	NA	NA	NA	SYNRG_MOUSE	Synergin gamma
Q5SVL6	Rap1gap2	0.071671	54.9115	no	NA	NA	NA	NA	NA	NA	NA	NA	NA	NA	NA	NA	RPGP2_MOUSE	Rap1 GTPase-activating protein 2
Q5SVR0	Tbc1d9b	0.0171423	73.1432	no	NA	NA	NA	NA	NA	NA	NA	NA	NA	NA	NA	NA	TBC9B_MOUSE	TBC1 domain family member 9B
Q5SW19	Cluh	0.021046	73.1432	no	NA	NA	NA	NA	NA	NA	NA	NA	NA	NA	NA	NA	CLU_MOUSE	Clustered mitochondria protein homolog
Q5SWU9	Acaca	0.137972	33.6599	no	NA	NA	NA	NA	NA	NA	NA	NA	NA	NA	NA	NA	ACACA_MOUSE	Acetyl-CoA carboxylase 1
Q5SXY1	Specc1	0.096845	54.9115	no	NA	NA	NA	NA	NA	NA	NA	NA	NA	NA	NA	NA	CYTSB_MOUSE	Cytospin-B
Q5SYD0	Myo1d	0.0740146	54.9115	no	NA	NA	NA	NA	NA	NA	NA	NA	NA	NA	NA	NA	MYO1D_MOUSE	Unconventional myosin-Id
Q5U3K5	Rabl6	0.0467414	69.0541	no	NA	NA	NA	NA	NA	NA	NA	NA	NA	NA	NA	NA	RABL6_MOUSE	Rab-like protein 6
Q5U430	Ubr3	0.177351	33.6599	no	NA	NA	NA	NA	NA	NA	NA	NA	NA	NA	NA	NA	UBR3_MOUSE	E3 ubiquitin-protein ligase UBR3
Q5U458	Dnajc11	0.0634254	69.0541	no	NA	NA	NA	NA	NA	NA	NA	NA	NA	NA	NA	NA	DJC11_MOUSE	DnaJ homolog subfamily C member 11
Q5U4C1	Gprasp1	0.157884	33.6599	no	NA	NA	NA	NA	NA	NA	NA	NA	NA	NA	NA	NA	GASP1_MOUSE	G-protein coupled receptor-associated sorting protein 1
Q5XG69	Fam169a	0.0728899	54.9115	no	NA	NA	NA	NA	NA	NA	NA	NA	NA	NA	NA	NA	F169A_MOUSE	Soluble lamin-associated protein of 75 kDa
Q5XG71	Utp20	0.0329805	73.1432	no	NA	NA	NA	NA	NA	NA	NA	NA	NA	NA	NA	NA	UTP20_MOUSE	Small subunit processome component 20 homolog
Q5XG73	Acbd5	0.129334	33.6599	no	NA	NA	NA	NA	NA	NA	NA	NA	NA	NA	NA	NA	ACBD5_MOUSE	Acyl-CoA-binding domain-containing protein 5
Q5XJE5	Leo1	0.142014	33.6599	no	NA	NA	NA	NA	NA	NA	NA	NA	NA	NA	NA	NA	LEO1_MOUSE	RNA polymerase-associated protein LEO1
Q5XJV6	Lmtk3	0.0585095	69.0541	no	NA	NA	NA	NA	NA	NA	NA	NA	NA	NA	NA	NA	LMTK3_MOUSE	Serine/threonine-protein kinase LMTK3
Q5XJY5	Arcn1	0.0515759	69.0541	no	NA	NA	NA	NA	NA	NA	NA	NA	NA	NA	NA	NA	COPD_MOUSE	Coatomer subunit delta
Q5XKN4	Jagn1	0.118803	54.9115	no	NA	NA	NA	NA	NA	NA	NA	NA	NA	NA	NA	NA	JAGN1_MOUSE	Protein jagunal homolog 1
Q5XPI3	Rnf123	0.0780432	54.9115	no	NA	NA	NA	NA	NA	NA	NA	NA	NA	NA	NA	NA	RN123_MOUSE	E3 ubiquitin-protein ligase RNF123
Q60575	Kif1b	0.0533227	69.0541	no	NA	NA	NA	NA	NA	NA	NA	NA	NA	NA	NA	NA	KIF1B_MOUSE	Kinesin-like protein KIF1B
Q60590	Orm1	0.0922805	54.9115	no	NA	NA	NA	NA	NA	NA	NA	NA	NA	NA	NA	NA	A1AG1_MOUSE	Alpha-1-acid glycoprotein 1
Q60596	Xrcc1	0.128861	33.6599	no	NA	NA	NA	NA	NA	NA	NA	NA	NA	NA	NA	NA	XRCC1_MOUSE	DNA repair protein XRCC1
Q60597	Ogdh	0.110761	54.9115	no	NA	NA	NA	NA	NA	NA	NA	NA	NA	NA	NA	NA	ODO1_MOUSE	2-oxoglutarate dehydrogenase, mitochondrial
Q60598	Cttn	0.0421612	69.0541	no	NA	NA	NA	NA	NA	NA	NA	NA	NA	NA	NA	NA	SRC8_MOUSE	Src substrate cortactin
Q60603	Kcnh1	0.134999	33.6599	no	NA	NA	NA	NA	NA	NA	NA	NA	NA	NA	NA	NA	KCNH1_MOUSE	Potassium voltage-gated channel subfamily H member 1
Q60605	Myl6	0.0427583	69.0541	no	NA	NA	NA	NA	NA	NA	NA	NA	NA	NA	NA	NA	MYL6_MOUSE	Myosin light polypeptide 6
Q60610	Tiam1	0.132828	33.6599	no	NA	NA	NA	NA	NA	NA	NA	NA	NA	NA	NA	NA	TIAM1_MOUSE	T-lymphoma invasion and metastasis-inducing protein 1
Q60612	Adora1	0.092721	54.9115	no	NA	NA	NA	NA	NA	NA	NA	NA	NA	NA	NA	NA	AA1R_MOUSE	Adenosine receptor A1
Q60625	Icam5	0.228306	12.8713	no	NA	NA	NA	NA	NA	NA	NA	NA	NA	NA	NA	NA	ICAM5_MOUSE	Intercellular adhesion molecule 5
Q60631	Grb2	0.053915	69.0541	no	NA	NA	NA	NA	NA	NA	NA	NA	NA	NA	NA	NA	GRB2_MOUSE	Growth factor receptor-bound protein 2
Q60634	Flot2	0.354062	0	yes	-0.282688	-0.240201	-0.356223	NA	NA	NA	0.000304578	0.00113927	8.09e-08	0.932919	0.676426	0.245033	FLOT2_MOUSE	Flotillin-2
Q60648	Gm2a	0.18773	21.2774	no	NA	NA	NA	NA	NA	NA	NA	NA	NA	NA	NA	NA	SAP3_MOUSE	Ganglioside GM2 activator
Q60649	Clpb	0.0637386	69.0541	no	NA	NA	NA	NA	NA	NA	NA	NA	NA	NA	NA	NA	CLPB_MOUSE	Caseinolytic peptidase B protein homolog
Q60668	Hnrnpd	0.164298	33.6599	no	NA	NA	NA	NA	NA	NA	NA	NA	NA	NA	NA	NA	HNRPD_MOUSE	Heterogeneous nuclear ribonucleoprotein D0
Q60673	Ptprn	0.162566	33.6599	no	NA	NA	NA	NA	NA	NA	NA	NA	NA	NA	NA	NA	PTPRN_MOUSE	Receptor-type tyrosine-protein phosphatase-like N
Q60675	Lama2	0.143709	33.6599	no	NA	NA	NA	NA	NA	NA	NA	NA	NA	NA	NA	NA	LAMA2_MOUSE	Laminin subunit alpha-2
Q60676	Ppp5c	0.0546942	69.0541	no	NA	NA	NA	NA	NA	NA	NA	NA	NA	NA	NA	NA	PPP5_MOUSE	Serine/threonine-protein phosphatase 5
Q60692	Psmb6	0.112958	54.9115	no	NA	NA	NA	NA	NA	NA	NA	NA	NA	NA	NA	NA	PSB6_MOUSE	Proteasome subunit beta type-6
Q60700	Map3k12	0.149194	33.6599	no	NA	NA	NA	NA	NA	NA	NA	NA	NA	NA	NA	NA	M3K12_MOUSE	Mitogen-activated protein kinase kinase kinase 12
Q60710	Samhd1	0.0803108	54.9115	no	NA	NA	NA	NA	NA	NA	NA	NA	NA	NA	NA	NA	SAMH1_MOUSE	Deoxynucleoside triphosphate triphosphohydrolase SAMHD1
Q60714	Slc27a1	0.0777842	54.9115	no	NA	NA	NA	NA	NA	NA	NA	NA	NA	NA	NA	NA	S27A1_MOUSE	Long-chain fatty acid transport protein 1
Q60737	Csnk2a1	0.0712796	54.9115	no	NA	NA	NA	NA	NA	NA	NA	NA	NA	NA	NA	NA	CSK21_MOUSE	Casein kinase II subunit alpha
Q60738	Slc30a1	0.0857603	54.9115	no	NA	NA	NA	NA	NA	NA	NA	NA	NA	NA	NA	NA	ZNT1_MOUSE	Zinc transporter 1
Q60739	Bag1	0.137465	33.6599	no	NA	NA	NA	NA	NA	NA	NA	NA	NA	NA	NA	NA	BAG1_MOUSE	BAG family molecular chaperone regulator 1
Q60749	Khdrbs1	0.131957	33.6599	no	NA	NA	NA	NA	NA	NA	NA	NA	NA	NA	NA	NA	KHDR1_MOUSE	KH domain-containing, RNA-binding, signal transduction-associated protein 1
Q60750	Epha1	0.112025	54.9115	no	NA	NA	NA	NA	NA	NA	NA	NA	NA	NA	NA	NA	EPHA1_MOUSE	Ephrin type-A receptor 1
Q60751	Igf1r	0.152515	33.6599	no	NA	NA	NA	NA	NA	NA	NA	NA	NA	NA	NA	NA	IGF1R_MOUSE	Insulin-like growth factor 1 receptor
Q60759	Gcdh	0.133865	33.6599	no	NA	NA	NA	NA	NA	NA	NA	NA	NA	NA	NA	NA	GCDH_MOUSE	Glutaryl-CoA dehydrogenase, mitochondrial
Q60766	Irgm1	0.182242	33.6599	no	NA	NA	NA	NA	NA	NA	NA	NA	NA	NA	NA	NA	IRGM1_MOUSE	Immunity-related GTPase family M protein 1
Q60770	Stxbp3	0.0765672	54.9115	no	NA	NA	NA	NA	NA	NA	NA	NA	NA	NA	NA	NA	STXB3_MOUSE	Syntaxin-binding protein 3
Q60771	Cldn11	0.104897	54.9115	no	NA	NA	NA	NA	NA	NA	NA	NA	NA	NA	NA	NA	CLD11_MOUSE	Claudin-11
Q60780	Gas7	0.176783	33.6599	no	NA	NA	NA	NA	NA	NA	NA	NA	NA	NA	NA	NA	GAS7_MOUSE	Growth arrest-specific protein 7
Q60790	Rasa3	0.0377557	69.0541	no	NA	NA	NA	NA	NA	NA	NA	NA	NA	NA	NA	NA	RASA3_MOUSE	Ras GTPase-activating protein 3
Q60803	Traf3	0.0978807	54.9115	no	NA	NA	NA	NA	NA	NA	NA	NA	NA	NA	NA	NA	TRAF3_MOUSE	TNF receptor-associated factor 3
Q60805	Mertk	0.256918	7.01453	no	NA	NA	NA	NA	NA	NA	NA	NA	NA	NA	NA	NA	MERTK_MOUSE	Tyrosine-protein kinase Mer
Q60809	Cnot7	0.15398	33.6599	no	NA	NA	NA	NA	NA	NA	NA	NA	NA	NA	NA	NA	CNOT7_MOUSE	CCR4-NOT transcription complex subunit 7
Q60823	Akt2	0.0518569	69.0541	no	NA	NA	NA	NA	NA	NA	NA	NA	NA	NA	NA	NA	AKT2_MOUSE	RAC-beta serine/threonine-protein kinase
Q60829	Ppp1r1b	0.0852701	54.9115	no	NA	NA	NA	NA	NA	NA	NA	NA	NA	NA	NA	NA	PPR1B_MOUSE	Protein phosphatase 1 regulatory subunit 1B
Q60854	Serpinb6	0.0576956	69.0541	no	NA	NA	NA	NA	NA	NA	NA	NA	NA	NA	NA	NA	SPB6_MOUSE	Serpin B6
Q60864	Stip1	0.115415	54.9115	no	NA	NA	NA	NA	NA	NA	NA	NA	NA	NA	NA	NA	STIP1_MOUSE	Stress-induced-phosphoprotein 1
Q60865	Caprin1	0.0409695	69.0541	no	NA	NA	NA	NA	NA	NA	NA	NA	NA	NA	NA	NA	CAPR1_MOUSE	Caprin-1
Q60870	Reep5	0.10573	54.9115	no	NA	NA	NA	NA	NA	NA	NA	NA	NA	NA	NA	NA	REEP5_MOUSE	Receptor expression-enhancing protein 5
Q60875	Arhgef2	0.0746728	54.9115	no	NA	NA	NA	NA	NA	NA	NA	NA	NA	NA	NA	NA	ARHG2_MOUSE	Rho guanine nucleotide exchange factor 2
Q60899	Elavl2	0.0619041	69.0541	no	NA	NA	NA	NA	NA	NA	NA	NA	NA	NA	NA	NA	ELAV2_MOUSE	ELAV-like protein 2
Q60900	Elavl3	0.0342681	69.0541	no	NA	NA	NA	NA	NA	NA	NA	NA	NA	NA	NA	NA	ELAV3_MOUSE	ELAV-like protein 3
Q60902	Eps15l1	0.050294	69.0541	no	NA	NA	NA	NA	NA	NA	NA	NA	NA	NA	NA	NA	EP15R_MOUSE	Epidermal growth factor receptor substrate 15-like 1
Q60929	Mef2a	0.0691636	54.9115	no	NA	NA	NA	NA	NA	NA	NA	NA	NA	NA	NA	NA	MEF2A_MOUSE	Myocyte-specific enhancer factor 2A
Q60930	Vdac2	0.107984	54.9115	no	NA	NA	NA	NA	NA	NA	NA	NA	NA	NA	NA	NA	VDAC2_MOUSE	Voltage-dependent anion-selective channel protein 2
Q60931	Vdac3	0.0154494	73.1432	no	NA	NA	NA	NA	NA	NA	NA	NA	NA	NA	NA	NA	VDAC3_MOUSE	Voltage-dependent anion-selective channel protein 3
Q60932	Vdac1	0.0942094	54.9115	no	NA	NA	NA	NA	NA	NA	NA	NA	NA	NA	NA	NA	VDAC1_MOUSE	Voltage-dependent anion-selective channel protein 1
[truncated: 3,327 more rows]
