# Supplementary material for: A cross-species spatiotemporal proteomic analysis identifies UBE3A-dependent signaling pathways and targets
Source: Mol Psychiatry. 2022 Mar 9;27(5):2590–601. doi: 10.1038/s41380-022-01484-z (PMC9135630; doi:10.1038/s41380-022-01484-z)
Supplement: Supplementary file 8 — Supplementary Table 8 [file 41380_2022_1484_MOESM8_ESM.xls]

## Sheet: SupplementaryTable8
Supplementary Table 8: Table of pathways enriched in the mouse Ube3a expression reinstatement experiment. Pathway analysis was performed using the Perseus 1D enrichment analysis. All annotation terms are retained regardless of significance level. To subset to significantly enriched/depleted pathways, Benj. Hoch. FDR has to be set to <= 0.05.
Column	Type	Name	Size	Score	P value	Benj. Hoch. FDR
rescue_ko_wt	CC.unique	mitochondrion	977	-0.145348	1.16e-12	1.59e-09
rescue_ko_wt	Keywords	Mitochondrion inner membrane	194	-0.298318	1.62e-12	8.07e-10
rescue_ko_wt	Keywords	Respiratory chain	55	-0.507766	8.7e-11	2.17e-08
rescue_ko_wt	Keywords	Mitochondrion	698	-0.150075	1.54e-10	2.56e-08
rescue_ko_wt	CC.unique	mitochondrial inner membrane	230	-0.248248	1.79e-10	1.23e-07
rescue_r21_wt	Keywords	Nucleus	1316	0.114821	3.87e-10	1.93e-07
rescue_ko_wt	Keywords	Proteasome	46	0.523815	9e-10	1.12e-07
rescue_ko_wt	Keywords	Transit peptide	371	-0.187184	1.71e-09	1.71e-07
rescue_ko_wt	Keywords	Electron transport	81	-0.376091	5.98e-09	4.96e-07
rescue_ko_wt	CC.unique	mitochondrial respiratory chain complex i	42	-0.515679	8.16e-09	3.73e-06
rescue_r21_wt	Keywords	Isopeptide bond	584	0.138045	4.99e-08	1.24e-05
rescue_r56_wt	Keywords	Lipoprotein	356	-0.171747	5.91e-08	2.95e-05
rescue_ko_wt	BP.unique	mitochondrial respiratory chain complex i assembly	39	-0.497104	8.47e-08	0.000697171
rescue_r21_wt	Keywords	RNA-binding	307	0.181369	9.16e-08	1.52e-05
rescue_r56_wt	Keywords	Ribosomal protein	144	0.2599	9.94e-08	2.47e-05
rescue_r21_wt	Keywords	DNA-binding	196	0.21499	3.12e-07	3.89e-05
rescue_r56_wt	MF.unique	structural constituent of ribosome	129	0.259168	4.76e-07	0.00129227
rescue_ko_wt	CC.unique	proteasome accessory complex	17	0.699388	6.16e-07	0.000211231
rescue_r21_wt	Keywords	mRNA processing	180	0.214748	9.35e-07	9.32e-05
rescue_r21_wt	Keywords	mRNA splicing	149	0.234578	1.01e-06	8.4e-05
rescue_r21_wt	Keywords	Serine/threonine-protein kinase	149	-0.230989	1.48e-06	0.000105044
rescue_r21_wt	MF.unique	protein serine/threonine kinase activity	144	-0.234749	1.49e-06	0.00405243
rescue_r21_wt	Keywords	Transferase	575	-0.122087	1.68e-06	0.00010454
rescue_ko_wt	CC.unique	proteasome complex	46	0.405223	2.15e-06	0.00058863
rescue_r21_wt	MF.unique	dna binding	178	0.207131	2.53e-06	0.00344169
rescue_r21_wt	MF.unique	rna binding	281	0.164416	3.39e-06	0.00306921
rescue_r56_wt	Keywords	Mitochondrion	698	0.1067	5.34e-06	0.000886473
rescue_r21_wt	CC.unique	nucleoplasm	918	0.095293	5.39e-06	0.00739596
rescue_r21_wt	CC.unique	nucleus	1426	0.0811939	5.52e-06	0.00378997
rescue_r56_wt	CC.unique	mitochondrial large ribosomal subunit	40	0.397351	1.45e-05	0.0199098
rescue_r56_wt	BP.unique	translation	107	0.243976	1.51e-05	0.124589
rescue_r21_wt	Keywords	Ubl conjugation	804	0.0947342	1.81e-05	0.00100393
rescue_r21_wt	BP.unique	nucleosome assembly	26	0.482442	2.14e-05	0.175911
rescue_r21_wt	BP.unique	intracellular signal transduction	122	-0.217242	3.99e-05	0.164339
rescue_r56_wt	Keywords	Ribonucleoprotein	211	0.166381	4.1e-05	0.00510163
rescue_ko_wt	MF.unique	endopeptidase inhibitor activity	16	0.588458	4.69e-05	0.127443
rescue_r21_wt	Keywords	Mitochondrion inner membrane	194	-0.171693	4.79e-05	0.00238675
rescue_r56_wt	Keywords	Prenylation	106	-0.230179	4.84e-05	0.00482045
rescue_r56_wt	MF.unique	dna binding	178	0.178385	5.07e-05	0.0688644
rescue_r21_wt	Keywords	Citrullination	33	0.407625	5.28e-05	0.00239063
rescue_r56_wt	Keywords	Protease inhibitor	28	0.439642	5.86e-05	0.00486327
rescue_r21_wt	Keywords	Coiled coil	676	0.0942259	7.36e-05	0.0030529
rescue_ko_wt	MF.unique	nadh dehydrogenase (ubiquinone) activity	23	-0.477785	7.5e-05	0.101854
rescue_ko_wt	BP.unique	protein sumoylation	10	0.716312	8.88e-05	0.365318
rescue_r56_wt	Keywords	Cell membrane	915	-0.081364	0.000104877	0.00746127
rescue_ko_wt	MF.unique	molecular adaptor activity	43	-0.341335	0.00011303	0.10233
rescue_r21_wt	Keywords	Chromosome	108	0.21612	0.000118044	0.00452198
rescue_ko_wt	Keywords	mRNA splicing	149	0.184125	0.000124222	0.00883754
rescue_ko_wt	CC.unique	myelin sheath	171	-0.171994	0.000127025	0.0290465
rescue_r21_wt	BP.unique	protein phosphorylation	160	-0.176672	0.00013799	0.378506
rescue_ko_wt	Keywords	Protease inhibitor	28	0.416152	0.000142552	0.00887386
rescue_r21_wt	Keywords	Spliceosome	86	0.237818	0.000151498	0.00538901
rescue_ko_wt	CC.unique	proteasome regulatory particle	9	0.726068	0.000163761	0.0320971
rescue_ko_wt	Keywords	Isopeptide bond	584	0.0944565	0.000191319	0.0105863
rescue_ko_wt	Keywords	Spliceosome	86	0.232225	0.000216026	0.0107581
rescue_ko_wt	Keywords	Serine protease inhibitor	21	0.460802	0.000262299	0.011875
rescue_ko_wt	CC.unique	haptoglobin-hemoglobin complex	5	0.940526	0.000272014	0.0466503
rescue_r21_wt	CC.unique	u2-type precatalytic spliceosome	36	0.350602	0.000282453	0.129175
rescue_ko_wt	Keywords	mRNA processing	180	0.158516	0.000294086	0.0122046
rescue_ko_wt	MF.unique	serine-type endopeptidase inhibitor activity	25	0.41594	0.000326466	0.221671
rescue_r56_wt	BP.unique	rna splicing	68	0.252644	0.000337051	1.3868
rescue_r21_wt	CC.unique	mitochondrial inner membrane	230	-0.139078	0.000352693	0.120974
rescue_r21_wt	CC.unique	mitochondrion	977	-0.0730198	0.000354471	0.0972668
rescue_ko_wt	BP.unique	jnk cascade	11	-0.622336	0.0003556	0.97541
rescue_r56_wt	MF.unique	gtpase activity	174	-0.157896	0.000388557	0.351774
rescue_ko_wt	Keywords	Ubiquinone	13	-0.565831	0.00041719	0.0159816
rescue_r21_wt	CC.unique	nuclear speck	160	0.161902	0.000477491	0.109186
rescue_r21_wt	BP.unique	mrna splicing, via spliceosome	77	0.231346	0.000482455	0.992532
rescue_ko_wt	MF.unique	hyaluronic acid binding	11	-0.605912	0.000507478	0.275662
rescue_ko_wt	CC.unique	extracellular matrix	49	-0.287184	0.000529167	0.0806685
rescue_r21_wt	Keywords	Nucleotide-binding	798	-0.0765289	0.000556101	0.0184626
rescue_ko_wt	Keywords	Nucleus	1316	0.0632801	0.000561343	0.0199678
rescue_r21_wt	BP.unique	jnk cascade	11	-0.599993	0.000575697	0.947482
rescue_r21_wt	BP.unique	peptidyl-serine phosphorylation	68	-0.241655	0.00060559	0.830566
rescue_r21_wt	BP.unique	regulation of mrna splicing, via spliceosome	7	0.746844	0.000626451	0.736438
rescue_r21_wt	MF.unique	mrna binding	121	0.181415	0.000634084	0.430543
rescue_r56_wt	CC.unique	plasma membrane	1187	-0.0648641	0.000645324	0.442692
rescue_ko_wt	BP.unique	nucleosome positioning	8	0.695693	0.000660901	1.35964
rescue_ko_wt	CC.unique	integral component of synaptic vesicle membrane	43	0.300705	0.00067086	0.092042
rescue_ko_wt	CC.unique	proteasome regulatory particle, lid subcomplex	7	0.74276	0.000670911	0.0836808
rescue_r56_wt	MF.unique	gtp binding	204	-0.140107	0.000677052	0.459718
rescue_r56_wt	BP.unique	calcium ion homeostasis	7	-0.741955	0.000680025	1.86531
rescue_ko_wt	CC.unique	neurofilament	10	-0.618062	0.00072021	0.082344
rescue_r21_wt	BP.unique	mrna processing	79	0.22114	0.000728177	0.749021
rescue_ko_wt	BP.unique	zymogen activation	7	0.732606	0.000794507	1.3076
rescue_r21_wt	MF.unique	poly(u) rna binding	12	0.557814	0.000829383	0.450521
rescue_ko_wt	CC.unique	nuclear speck	160	0.154426	0.000862912	0.0910704
rescue_r21_wt	BP.unique	astrocyte development	7	0.725622	0.000891447	0.81508
rescue_ko_wt	CC.unique	proteasome regulatory particle, base subcomplex	11	0.57854	0.000901093	0.0883071
rescue_r21_wt	Keywords	Hormone	9	0.633141	0.0010133	0.031539
rescue_r56_wt	Keywords	Mitochondrion outer membrane	79	0.214799	0.00103125	0.0641954
rescue_r21_wt	MF.unique	endopeptidase inhibitor activity	16	0.47363	0.00105228	0.476334
rescue_ko_wt	Keywords	Keratin	10	-0.598721	0.00105311	0.0349633
rescue_r56_wt	BP.unique	protein polymerization	10	-0.598645	0.00105465	2.16967
rescue_r56_wt	Keywords	Endosome	295	-0.113157	0.00107008	0.0592114
rescue_ko_wt	MF.unique	endopeptidase activator activity	6	0.769568	0.00110296	0.499273
rescue_r21_wt	Keywords	Kinase	256	-0.120255	0.00114922	0.0336654
rescue_r21_wt	BP.unique	central nervous system development	32	-0.331794	0.00119186	0.980783
rescue_r56_wt	Keywords	Serine protease inhibitor	21	0.407383	0.00125174	0.0623366
rescue_r56_wt	MF.unique	map kinase kinase activity	9	-0.621144	0.00126181	0.685417
rescue_r21_wt	BP.unique	regulation of transcription by rna polymerase ii	76	0.214748	0.00128597	0.962019
rescue_ko_wt	BP.unique	lipoprotein metabolic process	6	0.758852	0.00129349	1.77403
rescue_r21_wt	BP.unique	lipoprotein metabolic process	6	0.757724	0.00131522	0.901915
rescue_r56_wt	BP.unique	face morphogenesis	10	-0.586341	0.00133568	2.19826
rescue_ko_wt	MF.unique	rna binding	281	0.113466	0.00134589	0.522207
rescue_r56_wt	BP.unique	midbody abscission	12	-0.53482	0.00135061	1.85236
rescue_ko_wt	CC.unique	hemoglobin complex	4	0.925296	0.0013562	0.124047
rescue_r21_wt	BP.unique	signal transduction by protein phosphorylation	27	-0.356515	0.00137338	0.869353
rescue_r21_wt	CC.unique	blood microparticle	4	0.924168	0.0013747	0.269442
rescue_ko_wt	CC.unique	nucleoplasm	918	0.0669573	0.00139192	0.119357
rescue_ko_wt	BP.unique	positive regulation of cholesterol esterification	5	0.825489	0.00139684	1.64209
rescue_r21_wt	BP.unique	synaptic transmission, glutamatergic	28	-0.349281	0.00141053	0.829087
rescue_r56_wt	CC.unique	mitochondrion	977	0.0650867	0.00145361	0.664784
rescue_r21_wt	BP.unique	rna splicing	68	0.223942	0.00148423	0.814249
rescue_r56_wt	BP.unique	regulation of erk1 and erk2 cascade	13	-0.508457	0.00151844	1.78503
rescue_ko_wt	MF.unique	cysteine-type peptidase activity	11	-0.552434	0.00152483	0.517678
rescue_ko_wt	BP.unique	phospholipid efflux	5	0.815789	0.00158987	1.63538
rescue_ko_wt	CC.unique	calyx of held	19	-0.418355	0.00161839	0.130614
rescue_r21_wt	BP.unique	regulation of rna metabolic process	20	0.407125	0.00164754	0.847351
rescue_r56_wt	Keywords	mRNA processing	180	0.137646	0.00166778	0.0755051
rescue_ko_wt	BP.unique	central nervous system myelination	8	-0.641433	0.00169114	1.54627
rescue_r56_wt	BP.unique	response to exogenous dsrna	9	-0.604757	0.0016926	1.74105
rescue_r21_wt	MF.unique	gtp-rho binding	8	0.641292	0.00169513	0.657711
rescue_ko_wt	CC.unique	keratin filament	10	-0.573434	0.00170349	0.129843
rescue_ko_wt	Keywords	Tricarboxylic acid cycle	21	-0.394904	0.00176016	0.0547849
rescue_ko_wt	BP.unique	nucleosome assembly	26	0.354857	0.00177169	1.45792
rescue_r21_wt	BP.unique	regulation of alternative mrna splicing, via spliceosome	42	0.279351	0.00179006	0.866494
rescue_ko_wt	CC.unique	cohesin complex	4	0.899173	0.00184967	0.133566
rescue_r21_wt	BP.unique	regulation of rna splicing	15	0.462247	0.00196026	0.896165
rescue_r56_wt	BP.unique	immunoglobulin mediated immune response	4	0.893159	0.00198451	1.8145
rescue_r56_wt	Keywords	Signal-anchor	79	-0.202189	0.002007	0.0832904
rescue_r56_wt	MF.unique	immunoglobulin receptor binding	4	0.890998	0.00203512	0.921232
rescue_ko_wt	BP.unique	proteasomal protein catabolic process	22	0.380454	0.00204142	1.52717
rescue_ko_wt	BP.unique	peptide hormone processing	4	0.887427	0.00212136	1.45472
rescue_r21_wt	Keywords	Mitochondrion	698	-0.0720005	0.00213379	0.0590348
rescue_r56_wt	CC.unique	cytoplasmic stress granule	40	0.281353	0.00213929	0.733778
rescue_ko_wt	Keywords	NA	28	0.335001	0.0021989	0.0644148
rescue_ko_wt	Keywords	Reference proteome	5297	-0.335001	0.0021989	0.0608362
rescue_ko_wt	CC.unique	NA	28	0.335001	0.0021989	0.150844
rescue_ko_wt	BP.unique	NA	28	0.335001	0.0021989	1.3919
rescue_ko_wt	MF.unique	NA	28	0.335001	0.0021989	0.663579
rescue_r56_wt	CC.unique	multivesicular body	16	-0.44255	0.00220465	0.604956
rescue_r21_wt	BP.unique	stress-activated mapk cascade	10	-0.55842	0.00224738	0.973353
rescue_r21_wt	Keywords	Nucleosome core	7	0.666416	0.0022762	0.0596604
rescue_ko_wt	BP.unique	mitochondrial electron transport, nadh to ubiquinone	15	-0.455543	0.00227867	1.33937
rescue_r56_wt	CC.unique	cornified envelope	4	-0.881225	0.00227913	0.521161
rescue_r21_wt	BP.unique	chromatin remodeling	31	0.317109	0.00229692	0.945066
rescue_r56_wt	Keywords	mRNA splicing	149	0.146256	0.00230109	0.0881495
rescue_r56_wt	BP.unique	cation transport	10	-0.555786	0.0023578	1.94024
rescue_ko_wt	BP.unique	chromosome condensation	7	0.663192	0.00239068	1.31152
rescue_r56_wt	BP.unique	outflow tract septum morphogenesis	7	-0.662601	0.00241223	1.80456
rescue_ko_wt	BP.unique	negative regulation of endopeptidase activity	22	0.373631	0.00245504	1.26266
rescue_r56_wt	BP.unique	negative regulation of i-kappab kinase/nf-kappab signaling	16	0.437629	0.00246877	1.69296
rescue_ko_wt	Keywords	Ubl conjugation	804	0.0668698	0.00248004	0.0650031
rescue_r56_wt	BP.unique	positive regulation of rna splicing	11	0.527218	0.0024845	1.57269
rescue_r21_wt	CC.unique	cohesin complex	4	0.87352	0.0024901	0.427053
rescue_ko_wt	BP.unique	membrane raft assembly	4	0.872674	0.00251432	1.21708
rescue_r21_wt	BP.unique	cation transport	10	-0.552173	0.00251732	0.986429
rescue_ko_wt	CC.unique	elongator holoenzyme complex	5	0.780301	0.0025245	0.164934
rescue_ko_wt	CC.unique	synaptic vesicle	171	0.135479	0.0025397	0.158385
rescue_r21_wt	MF.unique	chromatin binding	113	0.165635	0.0025541	0.867116
rescue_ko_wt	CC.unique	endomembrane system	102	0.173377	0.00266988	0.159264
rescue_ko_wt	CC.unique	secretory granule	56	0.232716	0.00269842	0.15426
rescue_r56_wt	BP.unique	protein heterooligomerization	10	-0.547469	0.00273982	1.61042
rescue_ko_wt	CC.unique	postsynaptic intermediate filament cytoskeleton	4	-0.864781	0.00275091	0.15097
rescue_ko_wt	BP.unique	regulation of transcription by rna polymerase ii	76	0.199642	0.00276559	1.26434
rescue_r56_wt	MF.unique	endopeptidase inhibitor activity	16	0.432638	0.00276597	1.0732
rescue_r56_wt	MF.unique	5'-3' exonuclease activity	4	0.86309	0.00280418	0.952019
rescue_r21_wt	CC.unique	u4/u6 x u5 tri-snrnp complex	25	0.345766	0.00281634	0.429335
rescue_r56_wt	MF.unique	palmitoyl-coa hydrolase activity	8	-0.609836	0.00283531	0.855635
rescue_ko_wt	CC.unique	cornified envelope	4	-0.861398	0.00285839	0.150835
rescue_r21_wt	CC.unique	pericentric heterochromatin	6	0.702889	0.00288112	0.395289
rescue_ko_wt	CC.unique	catalytic step 2 spliceosome	52	0.23958	0.00290673	0.147705
rescue_r56_wt	BP.unique	mitochondrial translation	29	0.320046	0.00291298	1.59806
rescue_ko_wt	BP.unique	positive regulation of glycogen biosynthetic process	7	-0.648848	0.00296678	1.28493
rescue_ko_wt	BP.unique	proteasomal ubiquitin-independent protein catabolic process	16	0.427976	0.0030727	1.26426
rescue_r56_wt	BP.unique	secretion by cell	4	0.853787	0.00311439	1.60177
rescue_ko_wt	MF.unique	double-stranded dna binding	35	0.28943	0.00311923	0.847184
rescue_r21_wt	Keywords	DNA repair	78	0.194622	0.00312694	0.0778607
rescue_r21_wt	BP.unique	chromatin silencing	7	0.643314	0.003221	1.2048
rescue_r21_wt	MF.unique	hormone activity	10	0.537836	0.00325251	0.981535
rescue_ko_wt	CC.unique	paranode region of axon	12	-0.491028	0.00325498	0.159494
rescue_r21_wt	CC.unique	nucleosome	17	0.412208	0.00329512	0.410991
rescue_r21_wt	CC.unique	extracellular matrix	49	-0.243405	0.00331146	0.37861
rescue_r21_wt	MF.unique	signaling receptor activity	31	-0.304666	0.00339775	0.922829
rescue_ko_wt	BP.unique	positive regulation of nitric-oxide synthase biosynthetic process	8	-0.597847	0.00342951	1.34388
rescue_r21_wt	BP.unique	activation of innate immune response	9	0.56354	0.00343916	1.23047
rescue_r56_wt	MF.unique	sodium channel inhibitor activity	6	-0.689666	0.00345474	0.938308
rescue_ko_wt	BP.unique	histone h3-k27 trimethylation	4	0.844296	0.00346282	1.29525
rescue_r21_wt	BP.unique	mrna cis splicing, via spliceosome	16	0.42209	0.00350421	1.20151
rescue_r56_wt	BP.unique	response to insulin	26	0.330991	0.00354758	1.71724
rescue_ko_wt	CC.unique	synaptic vesicle membrane	98	0.171546	0.00356894	0.168848
rescue_ko_wt	BP.unique	tricarboxylic acid cycle	24	-0.343882	0.00360186	1.28868
rescue_r21_wt	BP.unique	activation of protein kinase activity	36	-0.280089	0.00372403	1.2258
rescue_ko_wt	BP.unique	negative regulation of signal transduction	10	-0.529972	0.0037343	1.2804
rescue_r21_wt	Keywords	mRNA transport	54	0.229003	0.00373589	0.0885941
rescue_r21_wt	Keywords	Transcription	326	0.0952325	0.00391001	0.0885084
rescue_r56_wt	BP.unique	hyaluronan metabolic process	5	0.745263	0.00391705	1.79075
rescue_r56_wt	MF.unique	atpase activity	84	0.183108	0.0039334	0.971193
rescue_r21_wt	BP.unique	stress-activated protein kinase signaling cascade	27	-0.321044	0.00395427	1.25153
rescue_r56_wt	BP.unique	negative regulation of peptidyl-threonine phosphorylation	9	0.554845	0.00397233	1.72044
rescue_ko_wt	BP.unique	intermediate filament bundle assembly	4	-0.830013	0.00405437	1.33454
rescue_r21_wt	Keywords	Intermediate filament	21	0.362817	0.00405545	0.0878093
rescue_r21_wt	BP.unique	cilium organization	3	-0.957911	0.00407042	1.24057
rescue_r21_wt	MF.unique	transmembrane receptor protein tyrosine phosphatase activity	3	0.95766	0.00408011	1.00742
rescue_r21_wt	MF.unique	serine-type peptidase activity	11	-0.500222	0.00410057	0.928095
rescue_r21_wt	BP.unique	protein targeting to vacuole	12	-0.478951	0.00410216	1.2056
rescue_r56_wt	BP.unique	torc1 signaling	5	0.741203	0.00411707	1.69397
rescue_ko_wt	BP.unique	regulation of systemic arterial blood pressure	10	0.52429	0.00412181	1.30455
rescue_ko_wt	MF.unique	cytochrome-c oxidase activity	15	-0.428148	0.00413353	1.02061
rescue_r56_wt	BP.unique	ubiquitin-dependent protein catabolic process via the multivesicular body sorting pathway	13	-0.459569	0.00415388	1.62773
rescue_r56_wt	Keywords	Acute phase	10	0.5235	0.00417849	0.148635
rescue_r56_wt	Keywords	Cytoplasmic vesicle	294	-0.0990025	0.00426808	0.1417
rescue_ko_wt	BP.unique	regulation of intestinal cholesterol absorption	3	0.9529	0.00426823	1.30086
rescue_r56_wt	CC.unique	haptoglobin-hemoglobin complex	5	0.735865	0.00439416	0.861256
rescue_ko_wt	BP.unique	response to cytokine	21	0.359262	0.00443201	1.30254
rescue_r56_wt	CC.unique	cohesin complex	4	0.821462	0.00445102	0.76335
rescue_r21_wt	MF.unique	rs domain binding	6	0.669988	0.00450217	0.940607
rescue_ko_wt	Keywords	Oxygen transport	6	0.669988	0.00450217	0.112104
rescue_ko_wt	MF.unique	oxygen carrier activity	6	0.669988	0.00450217	1.01899
rescue_ko_wt	CC.unique	nucleosome	17	0.398267	0.00452008	0.206718
rescue_r56_wt	BP.unique	late endosome to vacuole transport	8	-0.579368	0.00456949	1.7092
rescue_r21_wt	Keywords	Collagen	10	-0.518156	0.00458076	0.0950508
rescue_r21_wt	BP.unique	trna methylation	5	-0.731805	0.0046161	1.30986
rescue_r56_wt	BP.unique	mrna processing	79	0.185245	0.00465018	1.66375
rescue_r56_wt	BP.unique	protein folding	52	-0.227574	0.00468068	1.60489
rescue_r56_wt	BP.unique	positive regulation of long-term synaptic depression	7	0.617472	0.00469153	1.54426
rescue_r21_wt	Keywords	Transcription regulation	310	0.0953038	0.00479874	0.0955909
rescue_r21_wt	BP.unique	phospholipid efflux	5	0.728195	0.00482186	1.32264
rescue_r56_wt	CC.unique	immunoglobulin complex, circulating	3	0.939747	0.00482964	0.736252
rescue_r56_wt	MF.unique	antigen binding	3	0.939747	0.00482964	1.09311
rescue_r56_wt	BP.unique	dense core granule maturation	3	-0.93887	0.00486934	1.54115
rescue_r21_wt	CC.unique	catalytic step 2 spliceosome	52	0.226458	0.0048875	0.515819
rescue_ko_wt	CC.unique	chromosome, centromeric region	16	0.406338	0.00494342	0.218786
rescue_ko_wt	CC.unique	chylomicron	4	0.811314	0.0049672	0.212969
rescue_ko_wt	BP.unique	high-density lipoprotein particle assembly	4	0.811314	0.0049672	1.40948
rescue_ko_wt	MF.unique	phosphatidylcholine-sterol o-acyltransferase activator activity	4	0.811314	0.0049672	1.03776
rescue_ko_wt	Keywords	Signal transduction inhibitor	14	-0.434032	0.00497136	0.117892
rescue_r21_wt	MF.unique	platelet-derived growth factor binding	5	-0.724436	0.00504497	0.978725
rescue_ko_wt	MF.unique	endopeptidase activity	44	0.24509	0.00504817	0.979344
rescue_r21_wt	Keywords	Selenocysteine	10	-0.512286	0.00506286	0.0969732
rescue_r21_wt	BP.unique	branching involved in blood vessel morphogenesis	8	-0.572597	0.00506656	1.34493
rescue_r56_wt	BP.unique	negative regulation of hydrogen peroxide-induced cell death	6	-0.660525	0.0051019	1.55494
rescue_r56_wt	Keywords	Membrane	2157	-0.0450978	0.00514355	0.160093
rescue_r21_wt	BP.unique	vesicle-mediated transport	98	-0.16469	0.00515023	1.32441
rescue_r56_wt	BP.unique	transmembrane receptor protein serine/threonine kinase signaling pathway	4	-0.807085	0.00519781	1.5276
rescue_r21_wt	CC.unique	caveolar macromolecular signaling complex	3	-0.93173	0.00520379	0.509972
rescue_r21_wt	BP.unique	positive regulation of blood vessel diameter	11	0.486536	0.00524176	1.3071
rescue_r56_wt	MF.unique	rna binding	281	0.0987312	0.00527595	1.10227
rescue_r56_wt	MF.unique	myristoyl-coa hydrolase activity	7	-0.60909	0.00528538	1.02536
rescue_r21_wt	BP.unique	calcium-independent cell-cell adhesion via plasma membrane cell-adhesion molecules	5	0.720451	0.00529163	1.28073
rescue_ko_wt	CC.unique	cytosolic proteasome complex	7	0.608338	0.00534186	0.222092
rescue_r21_wt	CC.unique	ubiquitin ligase complex	38	-0.261695	0.00537122	0.491288
rescue_ko_wt	Keywords	Nucleosome core	7	0.607747	0.00538662	0.121933
rescue_r56_wt	Keywords	GTP-binding	186	-0.119903	0.00539934	0.158169
rescue_r21_wt	BP.unique	leptin-mediated signaling pathway	3	0.926719	0.00545074	1.28155
rescue_r21_wt	Keywords	ATP-binding	577	-0.0707301	0.00546133	0.100731
rescue_r21_wt	MF.unique	rna polymerase ii transcription corepressor binding	3	-0.926093	0.00548235	0.99267
rescue_r56_wt	Keywords	Thioester bond	5	0.717218	0.00549969	0.152158
rescue_ko_wt	Keywords	Threonine protease	15	0.414463	0.00550111	0.119111
rescue_ko_wt	CC.unique	proteasome core complex	15	0.414463	0.00550111	0.221986
rescue_ko_wt	MF.unique	threonine-type endopeptidase activity	15	0.414463	0.00550111	0.996067
rescue_ko_wt	BP.unique	chromatin silencing	7	0.606028	0.00551876	1.5138
rescue_r21_wt	MF.unique	immunoglobulin receptor binding	4	-0.800319	0.00558696	0.948386
rescue_ko_wt	BP.unique	neurofilament bundle assembly	3	-0.922084	0.00568854	1.51003
rescue_ko_wt	BP.unique	central nervous system development	32	-0.282992	0.00570735	1.46768
rescue_r56_wt	BP.unique	potassium ion import across plasma membrane	20	0.357531	0.00571054	1.62041
rescue_r56_wt	BP.unique	positive regulation of gene silencing by mirna	5	0.71391	0.00572021	1.56905
rescue_ko_wt	BP.unique	cellular response to nitrogen starvation	8	-0.564416	0.0057321	1.42938
rescue_r56_wt	Keywords	Inflammatory response	24	0.326196	0.00575605	0.150869
rescue_r21_wt	BP.unique	spliceosomal tri-snrnp complex assembly	8	0.564134	0.00575639	1.31582
rescue_ko_wt	BP.unique	negative regulation of chromatin silencing	6	0.651125	0.00576824	1.39608
rescue_r21_wt	CC.unique	mitochondrial large ribosomal subunit	40	0.252971	0.00577186	0.494937
rescue_ko_wt	MF.unique	dna binding	178	0.121179	0.00590885	1.00303
rescue_ko_wt	MF.unique	hemoglobin alpha binding	3	0.916072	0.00601096	0.96034
rescue_r21_wt	BP.unique	cholesterol homeostasis	23	0.331294	0.00603767	1.34281
rescue_ko_wt	BP.unique	regulation of mitochondrial fission	3	0.912689	0.00619948	1.45759
rescue_ko_wt	MF.unique	snap receptor activity	26	0.310015	0.00631369	0.952666
rescue_r56_wt	BP.unique	g protein-coupled receptor signaling pathway	67	-0.193757	0.00634512	1.68432
rescue_r56_wt	BP.unique	protein translation at postsynapse	51	0.221612	0.0063762	1.63968
rescue_r56_wt	BP.unique	protein translation at synapse	51	0.221612	0.0063762	1.58999
rescue_r56_wt	BP.unique	regulation of endosome size	3	-0.908931	0.00641516	1.55266
rescue_ko_wt	BP.unique	late endosome to vacuole transport	8	-0.556846	0.00641709	1.46684
rescue_ko_wt	Keywords	Ribonucleoprotein	211	0.11046	0.00646455	0.134139
rescue_r21_wt	CC.unique	p-body	40	0.249347	0.00650989	0.525387
rescue_r56_wt	Keywords	Intermediate filament	21	-0.342688	0.00663998	0.165335
rescue_ko_wt	CC.unique	secretory granule membrane	17	0.380668	0.00664924	0.26065
rescue_r56_wt	Keywords	Cell shape	14	0.419318	0.00665435	0.157803
rescue_ko_wt	BP.unique	regulation of proteasomal protein catabolic process	10	0.494826	0.00677976	1.50785
rescue_r21_wt	BP.unique	chromosome condensation	7	0.590609	0.00684123	1.48149
rescue_r21_wt	Keywords	Methylation	548	0.0703951	0.00686855	0.122162
rescue_ko_wt	BP.unique	vesicle fusion	25	0.312513	0.0069375	1.50233
rescue_r56_wt	MF.unique	serine-type endopeptidase inhibitor activity	25	0.312498	0.00694022	1.25664
rescue_r21_wt	BP.unique	blood coagulation, fibrin clot formation	3	0.89891	0.00702372	1.482
rescue_r21_wt	BP.unique	positive regulation of peptide hormone secretion	3	0.89891	0.00702372	1.44495
rescue_ko_wt	BP.unique	neural tube development	8	0.550263	0.00707167	1.49212
rescue_r21_wt	BP.unique	calcium ion homeostasis	7	-0.588137	0.00707785	1.42058
rescue_ko_wt	BP.unique	sister chromatid cohesion	5	0.695714	0.00708183	1.45691
rescue_r56_wt	MF.unique	rna polymerase ii general transcription initiation factor activity	3	0.897532	0.00711133	1.20715
rescue_r21_wt	MF.unique	poly(g) binding	5	0.693684	0.00725051	1.15838
rescue_r21_wt	BP.unique	regulation of intestinal cholesterol absorption	3	0.895152	0.00726497	1.42341
rescue_r21_wt	MF.unique	nad-dependent histone deacetylase activity (h3-k14 specific)	6	-0.633139	0.00726567	1.09631
rescue_r56_wt	BP.unique	mrna cis splicing, via spliceosome	16	0.387549	0.00734612	1.72718
rescue_r56_wt	MF.unique	protein serine/threonine kinase inhibitor activity	4	0.773915	0.00736969	1.17742
rescue_r56_wt	BP.unique	negative regulation of glial cell apoptotic process	3	0.893148	0.00739665	1.69075
rescue_ko_wt	CC.unique	mitochondrial intermembrane space	47	-0.226448	0.00743347	0.283298
rescue_r56_wt	MF.unique	carboxypeptidase activity	7	-0.58443	0.00744658	1.12361
rescue_r21_wt	BP.unique	positive regulation of lipoprotein lipase activity	3	0.892271	0.00745494	1.42667
rescue_r21_wt	BP.unique	positive regulation of triglyceride catabolic process	3	0.892271	0.00745494	1.39424
rescue_r21_wt	Keywords	Zymogen	38	-0.251272	0.00751746	0.129093
rescue_ko_wt	MF.unique	electron transfer activity	28	-0.292403	0.00752639	1.07588
rescue_ko_wt	CC.unique	nuclear euchromatin	18	0.363378	0.00768736	0.285056
rescue_r56_wt	CC.unique	filopodium membrane	9	-0.51275	0.00777186	1.0663
rescue_r21_wt	BP.unique	production of mirnas involved in gene silencing by mirna	6	0.627687	0.00778397	1.42343
rescue_r21_wt	BP.unique	dna repair	61	0.197861	0.00779111	1.39376
rescue_r56_wt	BP.unique	integrin activation	4	0.766303	0.00797075	1.77274
rescue_r21_wt	BP.unique	negative regulation of g2/m transition of mitotic cell cycle	3	0.884755	0.00797164	1.39572
rescue_ko_wt	Keywords	Lipoyl	5	-0.684887	0.0080239	0.159836
rescue_ko_wt	MF.unique	hydrolase activity, acting on carbon-nitrogen (but not peptide) bonds, in linear amides	9	0.509113	0.00821887	1.11612
rescue_ko_wt	BP.unique	trna wobble uridine modification	6	0.622548	0.00830256	1.66638
rescue_ko_wt	CC.unique	meiotic cohesin complex	3	0.879744	0.00833371	0.300891
rescue_ko_wt	CC.unique	integral component of mitochondrial inner membrane	22	-0.325339	0.00835557	0.293945
rescue_r56_wt	CC.unique	heterotrimeric g-protein complex	24	-0.311529	0.0083593	1.04263
rescue_r56_wt	BP.unique	regulation of autophagy	23	0.318157	0.00836795	1.8121
rescue_r56_wt	BP.unique	ventricular septum morphogenesis	6	-0.621483	0.00841386	1.77532
rescue_ko_wt	BP.unique	adenylate cyclase-inhibiting g protein-coupled acetylcholine receptor signaling pathway	3	0.87749	0.00850138	1.66566
rescue_ko_wt	BP.unique	g protein-coupled receptor signaling pathway, coupled to cyclic nucleotide second messenger	3	0.87749	0.00850138	1.62693
rescue_ko_wt	MF.unique	g protein-coupled acetylcholine receptor activity	3	0.87749	0.00850138	1.09951
rescue_ko_wt	MF.unique	g protein-coupled serotonin receptor activity	3	0.87749	0.00850138	1.04953
rescue_ko_wt	MF.unique	neurotransmitter receptor activity	3	0.87749	0.00850138	1.0039
rescue_r56_wt	BP.unique	erythrocyte development	11	0.458275	0.008548	1.75854
rescue_r56_wt	BP.unique	ubiquinone biosynthetic process	7	-0.574222	0.00855256	1.71656
rescue_r21_wt	BP.unique	regulation of cholesterol transport	3	0.875611	0.0086434	1.4818
rescue_r56_wt	CC.unique	presynaptic ribosome	50	0.215409	0.00865108	0.989107
rescue_ko_wt	MF.unique	chloride channel inhibitor activity	7	0.573202	0.00867086	0.981252
rescue_r56_wt	CC.unique	g-protein beta/gamma-subunit complex	8	-0.535687	0.00873889	0.922289
rescue_r21_wt	BP.unique	mrna splice site selection	14	0.404928	0.00877922	1.47437
rescue_r56_wt	Keywords	Ubiquinone biosynthesis	6	-0.618036	0.00878316	0.198819
rescue_ko_wt	BP.unique	face morphogenesis	10	-0.478833	0.00879377	1.64463
rescue_ko_wt	Keywords	Carbohydrate metabolism	39	-0.243051	0.00881593	0.168859
rescue_r21_wt	BP.unique	substrate-dependent cell migration, cell extension	7	-0.571858	0.00882874	1.45303
rescue_r21_wt	BP.unique	positive regulation of nuclear-transcribed mrna poly(a) tail shortening	6	0.616908	0.00890713	1.43719
rescue_ko_wt	MF.unique	ubiquinol-cytochrome-c reductase activity	5	-0.675714	0.00890824	0.967791
rescue_r56_wt	Keywords	Transit peptide	371	0.0812412	0.00894956	0.193777
rescue_r21_wt	Keywords	Electron transport	81	-0.168696	0.00907042	0.150569
rescue_r21_wt	Keywords	Myristate	105	-0.1484	0.00912071	0.14652
rescue_r21_wt	CC.unique	eukaryotic translation initiation factor 2 complex	6	-0.614965	0.0091243	0.695475
rescue_r21_wt	BP.unique	nucleoside metabolic process	8	-0.532349	0.00916699	1.45068
rescue_r56_wt	BP.unique	regulation of mitochondrial fission	3	0.867594	0.0092735	1.81694
rescue_r21_wt	MF.unique	transcription factor binding	104	0.148763	0.00927765	1.32622
rescue_r21_wt	MF.unique	high voltage-gated calcium channel activity	7	-0.568098	0.00928457	1.26084
rescue_ko_wt	BP.unique	golgi vesicle budding	3	0.867218	0.00930402	1.70139
rescue_r21_wt	Keywords	RNA-mediated gene silencing	20	0.336343	0.00931801	0.145011
rescue_ko_wt	Keywords	NADP	80	-0.169118	0.00932322	0.171962
rescue_r21_wt	CC.unique	nuclear chromosome	7	0.567721	0.00933129	0.673817
rescue_r56_wt	BP.unique	dna topological change	3	0.866717	0.00934484	1.78834
rescue_ko_wt	BP.unique	neurofilament cytoskeleton organization	7	-0.567238	0.00939166	1.68009
rescue_r56_wt	MF.unique	1-alkyl-2-acetylglycerophosphocholine esterase activity	4	0.749859	0.0094215	1.34678
rescue_r56_wt	CC.unique	polysomal ribosome	29	0.279079	0.00943902	0.925024
rescue_ko_wt	MF.unique	serine-type endopeptidase activity	19	0.344337	0.00946453	0.98868
rescue_r56_wt	CC.unique	torc1 complex	4	0.747792	0.00961963	0.879875
rescue_r21_wt	Keywords	Microsome	38	-0.243278	0.00965434	0.145693
rescue_r21_wt	CC.unique	rna polymerase ii transcription repressor complex	3	-0.862959	0.00965619	0.662414
rescue_ko_wt	CC.unique	very-low-density lipoprotein particle	7	0.564767	0.00970572	0.332906
rescue_r21_wt	BP.unique	response to morphine	14	-0.399467	0.00973235	1.51108
rescue_ko_wt	MF.unique	platelet-derived growth factor binding	5	-0.667368	0.00978742	0.984542
rescue_ko_wt	BP.unique	leptin-mediated signaling pathway	3	0.860579	0.00985812	1.72601
rescue_r56_wt	CC.unique	mitochondrial outer membrane	95	0.154252	0.0098659	0.846001
rescue_r56_wt	CC.unique	escrt iii complex	8	-0.52713	0.00987385	0.796878
rescue_ko_wt	Keywords	Intermediate filament	21	-0.325702	0.00988474	0.175807
rescue_r56_wt	BP.unique	regulation of synaptic membrane adhesion	5	-0.666466	0.00988696	1.84909
rescue_ko_wt	CC.unique	perikaryon	118	-0.138594	0.00992757	0.33221
rescue_r56_wt	BP.unique	protein translation at presynapse	49	0.213636	0.0099371	1.81716
rescue_ko_wt	CC.unique	mitochondrial matrix	138	-0.128367	0.00994956	0.325019
rescue_r56_wt	Keywords	Protein transport	395	-0.07772	0.010052	0.208578
rescue_ko_wt	BP.unique	response to hypoxia	61	-0.191346	0.0100713	1.7266
rescue_r21_wt	Keywords	Meiosis	12	0.429418	0.0100715	0.147518
rescue_r56_wt	MF.unique	aspartic-type endopeptidase activity	6	0.606881	0.0100796	1.36881
rescue_ko_wt	MF.unique	organic acid binding	5	0.664737	0.0100803	0.977784
rescue_r56_wt	CC.unique	risc-loading complex	4	0.742905	0.0101028	0.770056
rescue_r21_wt	BP.unique	negative regulation of telomere maintenance via telomerase	6	0.606568	0.0101184	1.54193
rescue_r21_wt	MF.unique	atp binding	616	-0.0635313	0.0102274	1.32275
rescue_r56_wt	Keywords	GPI-anchor	38	-0.241327	0.0102519	0.204219
rescue_ko_wt	BP.unique	oxidation-reduction process	57	-0.197219	0.010321	1.73329
rescue_ko_wt	CC.unique	spliceosomal complex	51	0.208169	0.010398	0.331768
rescue_r56_wt	CC.unique	extrinsic component of postsynaptic membrane	8	-0.523415	0.0104061	0.751431
rescue_r56_wt	Keywords	Secreted	245	0.0967009	0.0104556	0.200264
rescue_r21_wt	CC.unique	nuclear chromatin	54	0.202175	0.0104687	0.683953
rescue_r56_wt	BP.unique	muscle fiber development	8	-0.522898	0.0104822	1.87518
rescue_r56_wt	Keywords	Multifunctional enzyme	28	-0.279902	0.0105169	0.193978
rescue_ko_wt	BP.unique	negative regulation of peptidyl-cysteine s-nitrosylation	5	-0.660752	0.0105385	1.73443
rescue_ko_wt	CC.unique	ino80 complex	5	0.659925	0.0106359	0.331648
rescue_ko_wt	Keywords	Thioester bond	5	0.65985	0.0106448	0.182798
rescue_ko_wt	BP.unique	mitochondrial calcium ion transmembrane transport	7	-0.557514	0.0106821	1.72359
rescue_r56_wt	BP.unique	sister chromatid cohesion	5	0.658947	0.0107521	1.88253
rescue_ko_wt	BP.unique	transmembrane receptor protein serine/threonine kinase signaling pathway	4	-0.736328	0.0107872	1.70708
rescue_r21_wt	BP.unique	peptidyl-methionine modification	3	0.850056	0.0107967	1.61538
rescue_ko_wt	Keywords	Hyaluronic acid	7	-0.5566	0.0108111	0.179464
rescue_r56_wt	MF.unique	metallocarboxypeptidase activity	5	-0.658195	0.0108422	1.40226
rescue_r56_wt	BP.unique	positive regulation of vascular endothelial cell proliferation	4	0.735764	0.0108478	1.85972
rescue_ko_wt	CC.unique	corvet complex	6	0.600551	0.0108887	0.331986
rescue_r21_wt	MF.unique	magnesium ion binding	111	-0.14092	0.0109476	1.35153
rescue_r56_wt	BP.unique	vesicle fusion with golgi apparatus	7	-0.554505	0.0111122	1.86616
rescue_r21_wt	BP.unique	negative regulation of dna recombination	7	0.553968	0.0111906	1.64441
rescue_ko_wt	BP.unique	positive regulation of fatty acid beta-oxidation	5	-0.655338	0.0111908	1.73753
rescue_r21_wt	BP.unique	neuromuscular junction development	25	-0.293268	0.0112908	1.63003
rescue_ko_wt	BP.unique	mitochondrial acetyl-coa biosynthetic process from pyruvate	7	-0.553269	0.0112932	1.72096
rescue_r56_wt	CC.unique	proteasome complex	46	0.21637	0.011389	0.781282
rescue_r21_wt	BP.unique	blood vessel morphogenesis	11	-0.440962	0.0113972	1.61702
rescue_r21_wt	BP.unique	mrna polyadenylation	15	0.377702	0.0114096	1.59135
rescue_r21_wt	Keywords	Angiogenesis	36	-0.244228	0.0114303	0.162637
rescue_ko_wt	BP.unique	embryo development ending in birth or egg hatching	6	0.596353	0.0114568	1.71415
rescue_r56_wt	BP.unique	negative regulation of oxidative stress-induced neuron death	11	-0.44038	0.0115061	1.89367
rescue_r56_wt	BP.unique	inflammatory response	47	0.213717	0.0115274	1.85998
rescue_r21_wt	BP.unique	negative regulation of chromatin silencing	6	0.595726	0.0115438	1.58324
rescue_r56_wt	BP.unique	negative regulation of myeloid cell differentiation	5	-0.65218	0.0115876	1.83374
rescue_r21_wt	CC.unique	spliceosomal complex	51	0.204823	0.0116982	0.729543
rescue_r56_wt	BP.unique	phagocytosis, engulfment	16	0.364216	0.0117577	1.82554
rescue_r21_wt	MF.unique	map kinase activity	7	-0.549992	0.0117861	1.39178
rescue_ko_wt	Keywords	DNA repair	78	0.16577	0.0118387	0.190183
rescue_r56_wt	BP.unique	production of mirnas involved in gene silencing by mirna	6	0.592969	0.0119337	1.81856
rescue_r56_wt	BP.unique	cgmp-mediated signaling	7	-0.548971	0.0119434	1.78695
rescue_r21_wt	BP.unique	positive regulation of inhibitory postsynaptic potential	7	-0.548917	0.0119517	1.61231
rescue_r56_wt	BP.unique	female gonad development	5	-0.649098	0.0119869	1.76144
rescue_ko_wt	BP.unique	phospholipid metabolic process	18	0.342399	0.012018	1.766
rescue_ko_wt	BP.unique	microtubule cytoskeleton organization	71	-0.173201	0.012051	1.73979
rescue_r21_wt	CC.unique	ribonucleoprotein complex	109	0.140221	0.0120964	0.721574
rescue_r56_wt	BP.unique	lysosomal lumen acidification	4	-0.724582	0.0121126	1.74868
rescue_r56_wt	BP.unique	negative regulation of dna biosynthetic process	4	-0.7243	0.0121461	1.72328
rescue_ko_wt	Keywords	Aminotransferase	12	-0.418345	0.0121759	0.189488
rescue_r21_wt	CC.unique	meiotic cohesin complex	3	0.835651	0.0122102	0.698016
rescue_ko_wt	BP.unique	positive regulation of epithelial to mesenchymal transition	9	-0.482694	0.0122177	1.73343
rescue_r56_wt	BP.unique	negative regulation of translational initiation	5	0.647218	0.0122364	1.70667
rescue_r56_wt	CC.unique	postsynaptic ribosome	68	0.176107	0.0124557	0.813773
rescue_r56_wt	BP.unique	pyrimidine nucleobase biosynthetic process	3	-0.833271	0.0124589	1.70874
rescue_ko_wt	BP.unique	[2fe-2s] cluster assembly	4	-0.721293	0.0125087	1.74464
rescue_ko_wt	Keywords	Endonuclease	15	0.372731	0.0125392	0.189228
rescue_r21_wt	BP.unique	sister chromatid cohesion	5	0.644436	0.012614	1.67421
rescue_r56_wt	BP.unique	alternative mrna splicing, via spliceosome	13	0.399907	0.0126264	1.70332
rescue_ko_wt	BP.unique	epithelial cell differentiation	23	-0.30092	0.0126316	1.73242
rescue_r21_wt	MF.unique	hyaluronic acid binding	11	-0.43453	0.0126537	1.43198
rescue_ko_wt	BP.unique	cholesterol metabolic process	25	0.288332	0.012741	1.71879
rescue_r21_wt	BP.unique	retina development in camera-type eye	22	-0.307013	0.0128177	1.67423
rescue_r56_wt	MF.unique	methyltransferase activity	11	-0.433572	0.012851	1.58651
rescue_r21_wt	CC.unique	collagen trimer	8	-0.507805	0.0129324	0.709732
rescue_r21_wt	CC.unique	mediator complex	4	0.717628	0.0129635	0.684075
rescue_r21_wt	BP.unique	regulation of cell growth	19	-0.329657	0.0129852	1.66961
rescue_ko_wt	BP.unique	structural constituent of postsynaptic intermediate filament cytoskeleton	3	-0.82801	0.0130246	1.7287
rescue_ko_wt	MF.unique	structural constituent of postsynaptic intermediate filament cytoskeleton	3	-0.82801	0.0130246	1.21982
rescue_ko_wt	CC.unique	extracellular space	286	0.0870039	0.0131799	0.393105
rescue_r56_wt	Keywords	Thiol protease inhibitor	5	0.640376	0.0131837	0.234482
rescue_ko_wt	BP.unique	positive regulation of endothelial cell apoptotic process	4	0.715749	0.0132024	1.72448
rescue_r21_wt	BP.unique	negative regulation of sodium ion transmembrane transporter activity	6	-0.584446	0.0132135	1.67283
rescue_ko_wt	BP.unique	aerobic respiration	19	-0.328784	0.013227	1.70071
rescue_r21_wt	BP.unique	positive regulation of sister chromatid cohesion	3	0.82588	0.01326	1.65328
rescue_ko_wt	BP.unique	regulation of mitotic cell cycle	37	-0.235771	0.013319	1.68619
rescue_r21_wt	MF.unique	neuropeptide hormone activity	3	0.824502	0.0134143	1.45733
rescue_r21_wt	MF.unique	zinc ion binding	190	-0.105448	0.0134369	1.40364
rescue_r21_wt	BP.unique	positive regulation of protein import into nucleus	21	0.312056	0.0134456	1.6514
rescue_r21_wt	MF.unique	structural constituent of myelin sheath	4	0.713682	0.0134696	1.35494
rescue_ko_wt	BP.unique	positive regulation of nf-kappab transcription factor activity	36	0.238367	0.0135657	1.6914
rescue_ko_wt	BP.unique	reverse cholesterol transport	5	0.637669	0.013576	1.66742
rescue_r21_wt	BP.unique	phospholipid biosynthetic process	15	-0.368286	0.0136317	1.64963
rescue_ko_wt	BP.unique	regulation of membrane potential	43	-0.217694	0.0138051	1.67062
rescue_ko_wt	CC.unique	blood microparticle	4	0.710957	0.0138292	0.403695
rescue_ko_wt	Keywords	Iron-sulfur	33	-0.248139	0.0138528	0.202902
rescue_r21_wt	BP.unique	negative regulation of interleukin-6 secretion	3	-0.820619	0.0138577	1.65268
rescue_ko_wt	CC.unique	microtubule associated complex	17	-0.344851	0.0139493	0.398718
rescue_ko_wt	MF.unique	antioxidant activity	9	0.473581	0.0139524	1.26316
rescue_ko_wt	CC.unique	juxtaparanode region of axon	10	-0.449219	0.0139739	0.39127
rescue_r56_wt	BP.unique	mitochondrial genome maintenance	8	0.502116	0.01398	1.85551
rescue_r21_wt	Keywords	Membrane	2157	-0.0395957	0.0140279	0.194053
rescue_r56_wt	BP.unique	axon guidance	62	-0.181161	0.0140472	1.83483
rescue_r21_wt	MF.unique	tau-protein kinase activity	14	-0.378917	0.0141985	1.37725
rescue_r21_wt	BP.unique	histone h3-k27 trimethylation	4	0.70795	0.0142358	1.67352
rescue_r21_wt	BP.unique	regulation of mitochondrial fission	3	0.817362	0.0142395	1.65038
rescue_r56_wt	BP.unique	positive regulation of immune response	3	0.817237	0.0142543	1.8328
rescue_r56_wt	BP.unique	mirna mediated inhibition of translation	5	0.632406	0.0143684	1.81904
rescue_ko_wt	BP.unique	positive regulation of receptor recycling	10	0.4473	0.0143878	1.7159
rescue_r56_wt	Keywords	Proteasome	46	0.209065	0.0144815	0.248682
rescue_ko_wt	MF.unique	enzyme inhibitor activity	10	0.446811	0.014495	1.26995
rescue_ko_wt	Keywords	Acute phase	10	0.446548	0.0145531	0.207069
rescue_ko_wt	BP.unique	regulation of cellular hyperosmotic salinity response	3	-0.814731	0.0145546	1.711
rescue_r21_wt	BP.unique	substrate adhesion-dependent cell spreading	23	-0.294475	0.014664	1.67597
rescue_r56_wt	BP.unique	chromatin silencing	7	0.532155	0.0148175	1.84748
rescue_r21_wt	BP.unique	endothelial cell migration	11	-0.424539	0.014849	1.67387
rescue_r21_wt	BP.unique	cellular response to nitric oxide	10	0.444854	0.014931	1.66036
rescue_ko_wt	BP.unique	dephosphorylation	22	-0.30019	0.0149542	1.73321
rescue_r21_wt	MF.unique	chromo shadow domain binding	3	0.811224	0.0149843	1.40336
rescue_ko_wt	CC.unique	perichromatin fibrils	4	0.702218	0.0150401	0.412701
rescue_r56_wt	Keywords	Carboxypeptidase	11	-0.423718	0.0150435	0.249722
rescue_r56_wt	BP.unique	very long-chain fatty acid catabolic process	4	-0.701184	0.0151894	1.86557
rescue_r56_wt	MF.unique	protein-arginine omega-n asymmetric methyltransferase activity	4	-0.701184	0.0151894	1.79367
rescue_r56_wt	MF.unique	chloride transmembrane transporter activity	4	0.700808	0.015244	1.72511
rescue_ko_wt	BP.unique	mitochondrial calcium ion homeostasis	9	-0.46706	0.0153238	1.75139
rescue_r21_wt	Keywords	Potassium channel	23	0.292539	0.0153281	0.206308
rescue_ko_wt	CC.unique	u2-type precatalytic spliceosome	36	0.234029	0.015366	0.413377
rescue_r56_wt	BP.unique	protein targeting to vacuole	12	-0.404291	0.015402	1.86387
rescue_r56_wt	BP.unique	endosome transport via multivesicular body sorting pathway	10	-0.442521	0.0154658	1.84446
rescue_ko_wt	CC.unique	transport vesicle	17	0.339598	0.0154729	0.408248
rescue_ko_wt	BP.unique	cell communication by electrical coupling	4	-0.698553	0.0155751	1.75572
rescue_r56_wt	MF.unique	metalloaminopeptidase activity	13	-0.387743	0.0155944	1.69418
rescue_r56_wt	BP.unique	trophoblast giant cell differentiation	4	-0.698365	0.015603	1.83425
rescue_r56_wt	BP.unique	tissue regeneration	6	-0.569969	0.0156669	1.81581
rescue_r21_wt	BP.unique	growth plate cartilage chondrocyte morphogenesis	4	-0.697801	0.0156869	1.72117
rescue_r21_wt	CC.unique	nuclear inner membrane	18	0.329376	0.0156882	0.797191
rescue_ko_wt	BP.unique	alternative mrna splicing, via spliceosome	13	0.387367	0.0156954	1.74537
rescue_ko_wt	CC.unique	integral component of peroxisomal membrane	4	0.697049	0.0157994	0.408996
rescue_r21_wt	Keywords	Repressor	119	0.129198	0.0158015	0.207083
rescue_ko_wt	BP.unique	social behavior	25	-0.279336	0.0158128	1.73498
rescue_ko_wt	CC.unique	postsynaptic cytoskeleton	15	-0.360276	0.0158143	0.4018
rescue_r21_wt	CC.unique	paraspeckles	6	0.568967	0.0158508	0.776687
rescue_r56_wt	CC.unique	mitochondrial small ribosomal subunit	26	0.273811	0.0158612	0.989163
rescue_r21_wt	BP.unique	protein lipidation involved in autophagosome assembly	3	-0.803958	0.0159102	1.7227
rescue_ko_wt	MF.unique	oxygen binding	10	0.440602	0.0159183	1.35107
rescue_r21_wt	BP.unique	negative regulation of neurogenesis	11	0.419509	0.0160762	1.71806
rescue_ko_wt	BP.unique	mitochondrial atp synthesis coupled proton transport	15	-0.359222	0.0161234	1.74579
rescue_r56_wt	MF.unique	chloride channel inhibitor activity	7	0.525063	0.016202	1.69248
rescue_ko_wt	MF.unique	iron-sulfur cluster binding	6	-0.566899	0.016236	1.33628
rescue_r21_wt	Keywords	Ribonucleoprotein	211	0.0974724	0.0162588	0.207613
rescue_r56_wt	BP.unique	telomerase rna stabilization	3	-0.801203	0.0162743	1.86002
rescue_r56_wt	CC.unique	axoneme	23	-0.2898	0.0163132	0.973115
rescue_ko_wt	BP.unique	positive regulation of myotube differentiation	3	-0.800827	0.0163245	1.7446
rescue_ko_wt	Keywords	DNA damage	95	0.14354	0.0163369	0.225994
rescue_ko_wt	BP.unique	signal transduction by protein phosphorylation	27	-0.267452	0.0163621	1.7262
rescue_r56_wt	BP.unique	regulation of dendrite morphogenesis	20	-0.310424	0.0164045	1.84921
rescue_ko_wt	CC.unique	mitochondrial respiratory chain complex iv	9	-0.461918	0.0164875	0.411288
rescue_r56_wt	BP.unique	complement activation	3	0.799574	0.0164929	1.83406
rescue_r56_wt	BP.unique	leptin-mediated signaling pathway	3	0.799449	0.0165098	1.81146
rescue_r56_wt	CC.unique	ribonucleoprotein complex	109	0.133886	0.0165776	0.947686
rescue_ko_wt	BP.unique	t cell activation	9	-0.460956	0.0167135	1.74095
rescue_r56_wt	MF.unique	transcription coregulator activity	24	0.282604	0.0167414	1.68406
rescue_ko_wt	BP.unique	programmed necrotic cell death	3	-0.796944	0.0168515	1.73338
rescue_r56_wt	BP.unique	positive regulation of endothelial cell apoptotic process	4	0.690096	0.0168741	1.82706
rescue_r21_wt	BP.unique	protein metabolic process	5	-0.617293	0.016875	1.78032
rescue_ko_wt	CC.unique	mitochondrial respiratory chain complex iii	9	-0.460204	0.0168923	0.413861
rescue_r56_wt	CC.unique	cell division site	13	-0.383022	0.0169022	0.927592
rescue_ko_wt	CC.unique	centrosome	176	0.105724	0.0169103	0.407033
rescue_ko_wt	BP.unique	presynaptic membrane assembly	8	-0.487963	0.0169173	1.71867
rescue_r56_wt	BP.unique	acute-phase response	12	0.398519	0.0169313	1.80945
rescue_ko_wt	Keywords	Hearing	6	-0.563013	0.0169822	0.228572
rescue_r56_wt	CC.unique	integral component of peroxisomal membrane	4	0.68925	0.0170091	0.897556
rescue_r21_wt	BP.unique	regulation of mitotic cell cycle	37	-0.227317	0.0170153	1.77239
rescue_ko_wt	BP.unique	erythrocyte development	11	0.415814	0.0170338	1.7094
rescue_r21_wt	BP.unique	positive regulation of signal transduction	8	-0.487305	0.0170662	1.75547
rescue_r21_wt	BP.unique	positive regulation of axon extension	31	-0.247925	0.0171391	1.7412
rescue_r56_wt	MF.unique	core promoter binding	7	0.520496	0.0171525	1.66379
rescue_r56_wt	CC.unique	lewy body	3	0.794188	0.0172344	0.875764
rescue_ko_wt	BP.unique	peptidyl-methionine modification	3	0.794188	0.0172344	1.7087
rescue_r56_wt	BP.unique	protein glycosylation	19	-0.316047	0.0172366	1.81846
rescue_r56_wt	CC.unique	lysosomal lumen	8	0.486412	0.0172701	0.846236
rescue_r21_wt	BP.unique	phosphatidylethanolamine biosynthetic process	5	0.614586	0.0173624	1.74238
rescue_r21_wt	MF.unique	cysteine-type peptidase activity	11	-0.414548	0.0173732	1.57285
rescue_ko_wt	MF.unique	rab gtpase binding	67	-0.168772	0.0174337	1.39264
rescue_r56_wt	BP.unique	negative regulation of interleukin-6 secretion	3	-0.792684	0.0174465	1.81731
rescue_r56_wt	MF.unique	ubiquitin protein ligase binding	147	-0.11474	0.01751	1.6399
rescue_r56_wt	CC.unique	proteasome regulatory particle	9	0.45757	0.0175312	0.829409
rescue_r21_wt	CC.unique	nuclear chromosome, telomeric region	18	0.323493	0.0176474	0.834903
rescue_r21_wt	CC.unique	nuclear replication fork	4	0.684834	0.0177295	0.810829
rescue_ko_wt	BP.unique	positive regulation of lipoprotein lipase activity	3	0.789803	0.0178594	1.74958
rescue_ko_wt	BP.unique	positive regulation of triglyceride catabolic process	3	0.789803	0.0178594	1.729
rescue_ko_wt	BP.unique	phagosome maturation	3	-0.789678	0.0178776	1.71063
rescue_ko_wt	BP.unique	negative regulation of interleukin-8 secretion	3	-0.789553	0.0178957	1.69269
rescue_r56_wt	MF.unique	protein methyltransferase activity	6	-0.558438	0.0178993	1.62048
rescue_r21_wt	MF.unique	aspartic endopeptidase activity, intramembrane cleaving	3	0.788926	0.0179868	1.57587
rescue_r21_wt	BP.unique	negative regulation of mrna splicing, via spliceosome	19	0.313865	0.0180215	1.78673
rescue_r21_wt	BP.unique	anoikis	4	-0.683048	0.0180282	1.76612
rescue_r21_wt	Keywords	Acetylation	1917	0.0389782	0.0180535	0.224766
rescue_ko_wt	CC.unique	mitochondrial nucleoid	28	-0.258677	0.0180615	0.427248
rescue_r21_wt	Keywords	Potassium transport	47	0.199939	0.0181072	0.219936
rescue_r21_wt	BP.unique	protein ubiquitination	90	-0.145007	0.0181637	1.75846
rescue_r21_wt	BP.unique	mitochondrial protein catabolic process	3	0.787674	0.0181701	1.73862
rescue_r56_wt	BP.unique	viral budding via host escrt complex	8	-0.481945	0.0183222	1.88467
rescue_ko_wt	CC.unique	nuclear inner membrane	18	0.321567	0.0183338	0.42634
rescue_ko_wt	BP.unique	positive regulation of extracellular exosome assembly	3	-0.786171	0.0183922	1.71988
rescue_r21_wt	Keywords	Peroxisome biogenesis	3	0.786045	0.0184108	0.2183
rescue_r21_wt	BP.unique	threonyl-trna aminoacylation	3	-0.785795	0.0184481	1.74494
rescue_r21_wt	MF.unique	aminoacyl-trna ligase activity	3	-0.785795	0.0184481	1.56578
rescue_r21_wt	MF.unique	threonine-trna ligase activity	3	-0.785795	0.0184481	1.51834
rescue_r21_wt	BP.unique	negative regulation of stress fiber assembly	14	0.364096	0.0184586	1.72609
rescue_r56_wt	BP.unique	negative regulation of sodium ion transmembrane transport	3	-0.785419	0.0185042	1.87989
rescue_ko_wt	BP.unique	negative regulation of wnt signaling pathway	7	-0.514264	0.0185285	1.71316
rescue_r56_wt	MF.unique	organic acid binding	5	0.607895	0.0186206	1.63141
rescue_r56_wt	CC.unique	microtubule associated complex	17	-0.329957	0.0186538	0.853098
rescue_ko_wt	MF.unique	kynurenine-oxoglutarate transaminase activity	3	-0.783916	0.0187299	1.45344
rescue_r56_wt	MF.unique	lysophospholipase activity	9	0.452638	0.0187852	1.5944
rescue_r56_wt	MF.unique	sterol transporter activity	10	0.429426	0.0187919	1.54663
rescue_r56_wt	BP.unique	uv protection	3	0.782914	0.0188817	1.89484
rescue_ko_wt	Keywords	Hormone	9	0.45222	0.018895	0.247624
rescue_ko_wt	CC.unique	phagocytic cup	18	-0.319997	0.0189107	0.432424
rescue_ko_wt	MF.unique	extracellular matrix structural constituent	10	-0.428598	0.0190218	1.43509
rescue_r21_wt	BP.unique	defense response to gram-positive bacterium	13	0.375753	0.0191042	1.76639
rescue_r56_wt	BP.unique	embryonic placenta development	4	-0.676659	0.0191338	1.89701
rescue_r21_wt	CC.unique	very-low-density lipoprotein particle	7	0.511632	0.0191381	0.847017
rescue_r21_wt	MF.unique	transcription coregulator activity	24	0.276677	0.019172	1.53151
rescue_r56_wt	CC.unique	er to golgi transport vesicle membrane	9	-0.451091	0.0191943	0.849501
rescue_ko_wt	BP.unique	phosphate ion transport	4	-0.676001	0.0192509	1.76018
rescue_ko_wt	Keywords	Oxidoreductase	230	-0.0910782	0.0192852	0.246257
rescue_r21_wt	CC.unique	cytoplasmic ribonucleoprotein granule	38	0.219954	0.0192916	0.827127
rescue_r56_wt	CC.unique	caveolar macromolecular signaling complex	3	-0.780158	0.0193047	0.827688
rescue_r21_wt	MF.unique	nucleosomal dna binding	10	0.427469	0.0193392	1.50072
rescue_r56_wt	CC.unique	tight junction	8	-0.477713	0.0193702	0.805332
rescue_ko_wt	CC.unique	cell projection	76	-0.155955	0.0193988	0.436314
rescue_r56_wt	BP.unique	homotypic cell-cell adhesion	7	-0.510396	0.0194303	1.90348
rescue_r21_wt	CC.unique	nuclear euchromatin	18	0.318615	0.0194313	0.807872
rescue_r21_wt	BP.unique	regulation of cellular hyperosmotic salinity response	3	-0.778905	0.0194997	1.78292
rescue_r21_wt	Keywords	Respiratory chain	55	-0.182784	0.0195158	0.22602
rescue_ko_wt	MF.unique	jun kinase activity	3	-0.778279	0.0195978	1.43859
rescue_r56_wt	BP.unique	histone h2b ubiquitination	3	-0.777402	0.019736	1.91067
rescue_r56_wt	BP.unique	histone monoubiquitination	3	-0.777402	0.019736	1.88846
rescue_r21_wt	BP.unique	protein retention in golgi apparatus	4	-0.672994	0.0197943	1.78997
rescue_r56_wt	CC.unique	cytosolic large ribosomal subunit	45	0.201338	0.0198476	0.800909
rescue_r21_wt	CC.unique	elongator holoenzyme complex	5	0.601654	0.0198652	0.801621
rescue_ko_wt	BP.unique	positive regulation of binding	4	0.672336	0.0199149	1.80088
rescue_r21_wt	BP.unique	cell migration	102	-0.134323	0.0199727	1.78647
rescue_ko_wt	Keywords	Secreted	245	0.0878756	0.0199804	0.248756
rescue_r21_wt	BP.unique	fatty acid biosynthetic process	20	-0.300735	0.020078	1.77658
rescue_ko_wt	Keywords	Chromosome	108	0.13046	0.0201185	0.244366
rescue_r56_wt	BP.unique	mitophagy	3	0.774646	0.0201756	1.90834
rescue_r56_wt	BP.unique	response to mitochondrial depolarisation	3	0.774646	0.0201756	1.88665
rescue_ko_wt	CC.unique	er membrane protein complex	9	-0.447371	0.0202102	0.447232
rescue_ko_wt	BP.unique	reactive oxygen species metabolic process	14	-0.358663	0.0202802	1.81397
rescue_r56_wt	BP.unique	animal organ morphogenesis	29	-0.249505	0.0203049	1.8774
rescue_r56_wt	CC.unique	hemoglobin complex	4	0.670175	0.0203158	0.79638
rescue_r21_wt	Keywords	Proteasome	46	0.198349	0.020353	0.230359
rescue_r21_wt	BP.unique	peptidyl-arginine methylation, to asymmetrical-dimethyl arginine	3	-0.773393	0.0203783	1.78397
rescue_r56_wt	CC.unique	mon1-ccz1 complex	3	-0.773143	0.020419	0.778192
rescue_r21_wt	BP.unique	extrinsic apoptotic signaling pathway via death domain receptors	9	0.446535	0.0204448	1.77095
rescue_r21_wt	BP.unique	proteolysis	52	-0.186494	0.0204659	1.75431
rescue_r56_wt	BP.unique	regulation of cell junction assembly	5	-0.598571	0.0205064	1.87497
rescue_ko_wt	Keywords	HDL	6	0.546281	0.0205501	0.243666
rescue_r21_wt	BP.unique	glycoside catabolic process	3	-0.771514	0.0206856	1.75486
rescue_r21_wt	CC.unique	chylomicron	4	0.668201	0.020688	0.810968
rescue_r21_wt	BP.unique	high-density lipoprotein particle assembly	4	0.668201	0.020688	1.73716
rescue_r21_wt	MF.unique	phosphatidylcholine-sterol o-acyltransferase activator activity	4	0.668201	0.020688	1.56079
rescue_r56_wt	BP.unique	short-term memory	6	0.545529	0.0207248	1.87412
rescue_ko_wt	Keywords	DNA recombination	13	0.370656	0.0207942	0.240826
rescue_r56_wt	CC.unique	gap junction	10	-0.422465	0.0208028	0.771392
rescue_ko_wt	CC.unique	membrane	566	0.0593415	0.0208079	0.45315
rescue_r21_wt	BP.unique	positive regulation of epithelial to mesenchymal transition	9	-0.445239	0.0208132	1.73002
rescue_ko_wt	Keywords	Angiogenesis	36	-0.222926	0.0209628	0.237261
rescue_ko_wt	MF.unique	brain-derived neurotrophic factor binding	3	0.769385	0.0210388	1.50372
rescue_r21_wt	CC.unique	golgi apparatus	380	-0.070901	0.0210727	0.803105
rescue_r21_wt	BP.unique	negative regulation of appetite	3	0.769134	0.0210807	1.73473
rescue_r21_wt	MF.unique	mrna 3'-utr binding	39	0.213976	0.021122	1.55047
rescue_ko_wt	CC.unique	pyruvate dehydrogenase complex	7	-0.503304	0.0211836	0.454123
rescue_r21_wt	BP.unique	skeletal system development	25	-0.266098	0.0215137	1.75284
rescue_ko_wt	MF.unique	proteasome-activating atpase activity	3	0.766379	0.0215463	1.50051
rescue_r56_wt	CC.unique	meiotic cohesin complex	3	0.766003	0.0216105	0.780252
rescue_ko_wt	BP.unique	response to estradiol	34	-0.228179	0.021624	1.91337
rescue_r56_wt	BP.unique	negative regulation of oxidoreductase activity	5	0.593383	0.0216262	1.93437
rescue_r21_wt	BP.unique	negative regulation of signal transduction	10	-0.419718	0.0216465	1.74637
rescue_r56_wt	CC.unique	cytosolic small ribosomal subunit	38	0.215802	0.0216937	0.763175
rescue_r56_wt	BP.unique	acyl-coa metabolic process	11	-0.399973	0.0217287	1.92264
rescue_r56_wt	BP.unique	neuron projection morphogenesis	43	-0.202804	0.0217978	1.90823
rescue_r56_wt	BP.unique	mismatch repair	3	-0.764875	0.021804	1.88869
rescue_ko_wt	BP.unique	actin cortical patch localization	3	-0.76475	0.0218256	1.91067
rescue_r21_wt	MF.unique	phosphotyrosine residue binding	19	-0.304323	0.0218325	1.56045
rescue_r56_wt	BP.unique	peptidyl-arginine methylation	4	-0.662282	0.0218403	1.87213
rescue_r21_wt	BP.unique	blood coagulation	18	0.312459	0.0219057	1.75011
rescue_ko_wt	MF.unique	cysteine-type carboxypeptidase activity	3	-0.764124	0.0219339	1.48931
rescue_ko_wt	BP.unique	positive regulation of cell cycle	8	-0.468027	0.0219682	1.90291
rescue_ko_wt	BP.unique	proteasome assembly	7	0.500027	0.0220393	1.88918
rescue_r56_wt	BP.unique	notch signaling pathway	26	0.259759	0.0221198	1.87653
rescue_r21_wt	BP.unique	cellular response to hydroxyurea	3	0.762621	0.0221957	1.75623
rescue_r21_wt	BP.unique	response to progesterone	7	-0.499382	0.0222112	1.74072
rescue_ko_wt	BP.unique	acute-phase response	12	0.38136	0.0222913	1.89109
rescue_ko_wt	BP.unique	ubiquitin-dependent protein catabolic process via the multivesicular body sorting pathway	13	-0.366369	0.0223148	1.87376
rescue_ko_wt	MF.unique	heme binding	34	0.226867	0.022389	1.48313
rescue_r56_wt	BP.unique	negative regulation of production of mirnas involved in gene silencing by mirna	4	0.658899	0.0225236	1.89129
rescue_r56_wt	BP.unique	positive regulation of sister chromatid cohesion	3	0.760491	0.0225712	1.87614
rescue_r21_wt	BP.unique	nucleosome positioning	8	0.465723	0.0226291	1.75674
rescue_r21_wt	CC.unique	neuronal ribonucleoprotein granule	5	0.588797	0.0226602	0.840263
rescue_ko_wt	CC.unique	axon	287	-0.0798019	0.0227612	0.480435
rescue_ko_wt	BP.unique	positive regulation by host of viral genome replication	7	0.497126	0.0228218	1.89698
rescue_r21_wt	CC.unique	mon1-ccz1 complex	3	-0.758487	0.0229296	0.827879
rescue_r56_wt	BP.unique	type i pneumocyte differentiation	3	0.758362	0.0229522	1.88873
rescue_r56_wt	BP.unique	nucleosome positioning	8	0.464501	0.0229867	1.87285
rescue_r56_wt	BP.unique	negative regulation of leukocyte cell-cell adhesion	4	0.656456	0.0230285	1.85786
rescue_r21_wt	BP.unique	programmed necrotic cell death	3	-0.75786	0.0230426	1.77213
rescue_r56_wt	BP.unique	glial cell migration	5	0.586917	0.0230962	1.84523
rescue_r21_wt	MF.unique	thioredoxin-disulfide reductase activity	3	-0.757485	0.0231107	1.60945
rescue_ko_wt	BP.unique	negative regulation of appetite	3	0.756984	0.0232016	1.90926
rescue_r21_wt	CC.unique	mitotic spindle pole	8	0.463748	0.0232092	0.816488
rescue_r21_wt	BP.unique	positive regulation of calcium ion transport	12	-0.378568	0.0232905	1.7746
rescue_ko_wt	MF.unique	5'-nucleotidase activity	6	-0.534687	0.0233906	1.51259
rescue_ko_wt	Keywords	RNA-mediated gene silencing	20	0.293195	0.0234148	0.259124
rescue_ko_wt	BP.unique	very-low-density lipoprotein particle remodeling	3	0.75548	0.0234765	1.91275
rescue_ko_wt	BP.unique	positive regulation of inclusion body assembly	4	0.654012	0.0235433	1.89939
rescue_r21_wt	CC.unique	nuclear membrane	106	0.128254	0.0235736	0.808574
rescue_r56_wt	BP.unique	negative regulation of endopeptidase activity	22	0.279173	0.0236289	1.86964
rescue_r21_wt	BP.unique	endocytosis	78	-0.149052	0.0236303	1.78398
rescue_r21_wt	MF.unique	map kinase kinase activity	9	-0.435917	0.023638	1.60502
rescue_r21_wt	BP.unique	phospholipid homeostasis	3	0.754353	0.0236845	1.77182
rescue_r21_wt	BP.unique	glycosphingolipid metabolic process	5	-0.584135	0.0237548	1.76107
rescue_r56_wt	MF.unique	single-stranded dna endodeoxyribonuclease activity	3	0.753727	0.0238007	1.90126
rescue_r56_wt	MF.unique	inward rectifier potassium channel activity	6	0.533058	0.023816	1.84812
rescue_r21_wt	BP.unique	ethanol catabolic process	4	0.652321	0.0239055	1.75641
rescue_r56_wt	BP.unique	mitochondrial protein catabolic process	3	0.752098	0.0241053	1.88916
rescue_r21_wt	BP.unique	mitochondrial respiratory chain complex i assembly	39	-0.209261	0.0241341	1.75751
rescue_r56_wt	BP.unique	positive regulation of dendrite morphogenesis	18	-0.307393	0.0241438	1.87433
rescue_r21_wt	MF.unique	cargo receptor activity	5	0.582331	0.0241907	1.60249
rescue_ko_wt	CC.unique	paranodal junction	7	-0.491753	0.0243347	0.505868
rescue_r56_wt	CC.unique	spine apparatus	3	0.750846	0.0243418	0.834925
rescue_r21_wt	CC.unique	neurofilament	10	0.410988	0.0245286	0.820811
rescue_r56_wt	BP.unique	neuromuscular process controlling balance	35	0.220167	0.0245502	1.88807
rescue_r56_wt	MF.unique	camp-dependent protein kinase inhibitor activity	7	-0.491001	0.0245533	1.85241
rescue_r21_wt	BP.unique	ubiquitin-dependent protein catabolic process via the multivesicular body sorting pathway	13	-0.360142	0.0246956	1.78263
rescue_ko_wt	Keywords	Serine protease	20	0.290424	0.0247568	0.268019
rescue_r21_wt	BP.unique	positive regulation of protein localization to synapse	5	-0.579925	0.0247827	1.77336
rescue_r56_wt	BP.unique	intracellular protein transport	183	-0.097502	0.0247851	1.88849
rescue_r21_wt	Keywords	Signal transduction inhibitor	14	-0.346854	0.0247871	0.27431
rescue_r21_wt	BP.unique	mrna transport	38	0.210934	0.0248387	1.76205
rescue_r21_wt	MF.unique	chromatin dna binding	20	0.290217	0.0248599	1.6076
rescue_r21_wt	MF.unique	methylated histone binding	9	0.432029	0.024911	1.57345
rescue_r21_wt	MF.unique	sumo transferase activity	7	0.489711	0.024932	1.53899
rescue_r56_wt	BP.unique	complement activation, classical pathway	10	0.409633	0.0250044	1.88772
rescue_r56_wt	BP.unique	regulation of protein import into nucleus	4	0.647247	0.0250212	1.87181
rescue_ko_wt	CC.unique	mitochondrial large ribosomal subunit	40	0.205317	0.025061	0.51319
rescue_ko_wt	CC.unique	respiratory chain complex iv	5	-0.578797	0.0250644	0.505712
rescue_ko_wt	MF.unique	nadh dehydrogenase activity	5	-0.578647	0.0251022	1.58553
rescue_ko_wt	BP.unique	embryo implantation	11	0.390324	0.0251095	2.00608
rescue_r56_wt	CC.unique	early endosome	142	-0.109858	0.0252995	0.846609
rescue_r21_wt	BP.unique	stem cell population maintenance	20	0.289293	0.0253234	1.78108
rescue_r21_wt	BP.unique	camera-type eye photoreceptor cell differentiation	3	0.74571	0.0253329	1.76665
rescue_r21_wt	Keywords	Blood coagulation	11	0.389571	0.0253915	0.27489
rescue_r21_wt	Keywords	Hemostasis	11	0.389571	0.0253915	0.269042
rescue_ko_wt	MF.unique	a2a adenosine receptor binding	3	0.745209	0.0254314	1.56981
rescue_ko_wt	Keywords	Glutamine amidotransferase	7	0.487939	0.025461	0.269778
rescue_r21_wt	MF.unique	atpase activity	84	0.141871	0.0254769	1.53767
rescue_r56_wt	BP.unique	axonal transport	5	-0.577068	0.0255019	1.89059
rescue_r21_wt	MF.unique	methyl-cpg binding	8	0.456319	0.0255088	1.50613
rescue_r56_wt	MF.unique	protein-arginine n-methyltransferase activity	4	-0.644804	0.0255742	1.87729
rescue_r56_wt	BP.unique	dna damage checkpoint	6	-0.526164	0.0256906	1.88757
rescue_r21_wt	MF.unique	1-acylglycerophosphocholine o-acyltransferase activity	3	-0.743705	0.025729	1.48681
rescue_ko_wt	CC.unique	intercellular bridge	29	-0.239765	0.025743	0.511874
rescue_r21_wt	BP.unique	activation of store-operated calcium channel activity	3	-0.74358	0.0257539	1.78092
rescue_ko_wt	BP.unique	mammary gland duct morphogenesis	3	0.743455	0.0257789	2.03975
rescue_r56_wt	BP.unique	positive regulation of telomerase activity	16	-0.322236	0.0258173	1.88009
rescue_r21_wt	MF.unique	rac gtpase binding	35	-0.218072	0.0259468	1.46816
rescue_ko_wt	BP.unique	cholesterol biosynthetic process	20	0.288068	0.0259499	2.03373
rescue_ko_wt	MF.unique	pyruvate dehydrogenase (nad+) activity	5	-0.575113	0.0260043	1.56951
rescue_ko_wt	MF.unique	arachidonic acid binding	3	0.742327	0.0260044	1.53539
rescue_r21_wt	BP.unique	regulation of dna-binding transcription factor activity	5	-0.575038	0.0260238	1.78458
rescue_r21_wt	CC.unique	immunoglobulin complex, circulating	3	-0.742077	0.0260548	0.851122
rescue_r21_wt	BP.unique	mrna transcription by rna polymerase ii	3	0.742077	0.0260548	1.77194
rescue_r21_wt	MF.unique	antigen binding	3	-0.742077	0.0260548	1.44418
rescue_r21_wt	Keywords	cGMP	6	-0.524723	0.0260983	0.270769
rescue_r56_wt	MF.unique	gdp binding	59	-0.168062	0.0261959	1.87232
rescue_r21_wt	CC.unique	nuclear matrix	53	0.177148	0.0262563	0.83776
rescue_r21_wt	MF.unique	voltage-gated potassium channel activity	22	0.274116	0.0262756	1.42729
rescue_ko_wt	BP.unique	positive regulation of helicase activity	3	-0.740699	0.0263332	2.0443
rescue_ko_wt	BP.unique	neural retina development	8	0.453639	0.0263855	2.02921
rescue_r56_wt	BP.unique	regulation of ossification	5	-0.573609	0.0263966	1.90542
rescue_r21_wt	BP.unique	positive regulation of oxidoreductase activity	4	-0.641139	0.0264237	1.7823
rescue_r21_wt	BP.unique	dendritic transport of ribonucleoprotein complex	5	0.573459	0.0264361	1.76864
rescue_r21_wt	BP.unique	regulation of interferon-gamma production	3	0.740073	0.0264606	1.756
rescue_ko_wt	CC.unique	sumo activating enzyme complex	3	0.739947	0.0264861	0.519129
rescue_ko_wt	MF.unique	apolipoprotein receptor binding	3	0.739822	0.0265117	1.53204
rescue_r21_wt	MF.unique	gtpase regulator activity	6	-0.522592	0.0267112	1.4225
rescue_ko_wt	BP.unique	axon midline choice point recognition	3	-0.738569	0.0267686	2.03962
rescue_r21_wt	BP.unique	actin cortical patch assembly	4	-0.639072	0.0269135	1.77177
rescue_ko_wt	BP.unique	2-oxoglutarate metabolic process	11	-0.385465	0.0269781	2.03672
rescue_r21_wt	CC.unique	chromatin	48	0.185167	0.0269835	0.841395
rescue_r21_wt	Keywords	Activator	115	0.12035	0.0270404	0.274819
rescue_r21_wt	MF.unique	n-acetyltransferase activity	8	0.451664	0.027048	1.41274
rescue_ko_wt	BP.unique	phospholipid translocation	6	0.521213	0.0271144	2.0284
rescue_ko_wt	MF.unique	glutathione peroxidase activity	9	-0.425675	0.0271194	1.5345
rescue_ko_wt	BP.unique	mitochondrial electron transport, ubiquinol to cytochrome c	10	-0.403462	0.0272744	2.02199
rescue_r21_wt	CC.unique	proximal neuron projection	4	-0.637192	0.0273656	0.834348
rescue_r21_wt	BP.unique	nuclear envelope organization	6	0.520336	0.0273737	1.78776
rescue_r21_wt	BP.unique	dna recombination	11	0.384439	0.0273879	1.7746
rescue_r56_wt	CC.unique	intermediate filament	19	-0.292559	0.0274809	0.89771
rescue_ko_wt	BP.unique	positive regulation of dna binding	8	0.450301	0.0275138	2.02153
rescue_r56_wt	Keywords	Muscle protein	19	0.292479	0.027523	0.442143
rescue_ko_wt	Keywords	Protein kinase inhibitor	8	0.450113	0.0275786	0.286128
rescue_ko_wt	BP.unique	protein maturation by iron-sulfur cluster transfer	7	-0.480954	0.0276404	2.01286
rescue_r56_wt	MF.unique	double-stranded dna binding	35	0.21562	0.0276678	1.92681
rescue_r56_wt	CC.unique	large ribosomal subunit	8	0.449643	0.0277411	0.885135
rescue_r56_wt	CC.unique	lsm1-7-pat1 complex	4	-0.635595	0.027755	0.865453
rescue_r21_wt	BP.unique	embryonic limb morphogenesis	4	0.635407	0.0278012	1.78731
rescue_r56_wt	BP.unique	negative regulation of reactive oxygen species biosynthetic process	6	-0.518707	0.0278609	1.99363
rescue_ko_wt	BP.unique	negative regulation of dna biosynthetic process	4	-0.635125	0.0278705	2.01181
rescue_r21_wt	BP.unique	positive regulation of mrna catabolic process	6	0.518519	0.0279176	1.78089
rescue_ko_wt	BP.unique	low-density lipoprotein particle remodeling	3	0.733058	0.0279244	1.99817
rescue_r21_wt	BP.unique	extrinsic apoptotic signaling pathway	7	-0.479933	0.027972	1.77063
rescue_ko_wt	MF.unique	protein tyrosine kinase activity	25	-0.25437	0.0279831	1.55106
rescue_ko_wt	BP.unique	positive regulation of glucose transmembrane transport	6	0.518143	0.0280313	1.98853
rescue_r21_wt	BP.unique	antibacterial humoral response	6	0.518017	0.0280693	1.76323
rescue_ko_wt	BP.unique	attachment of mitotic spindle microtubules to kinetochore	3	-0.732056	0.0281391	1.97911
rescue_r21_wt	BP.unique	negative regulation of oxidoreductase activity	5	0.567068	0.0281631	1.75572
rescue_r56_wt	Keywords	Myristate	105	-0.124842	0.0282664	0.439896
rescue_ko_wt	BP.unique	negative regulation of arp2/3 complex-mediated actin nucleation	5	-0.566617	0.0282886	1.97277
rescue_ko_wt	BP.unique	biosynthetic process	8	-0.447997	0.0283165	1.95812
rescue_r21_wt	BP.unique	metabolism	77	-0.145332	0.0283349	1.75314
rescue_r56_wt	BP.unique	cellular response to zinc ion	3	0.730678	0.0284366	2.01728
rescue_ko_wt	CC.unique	insulin receptor complex	3	-0.730678	0.0284366	0.549507
rescue_r21_wt	CC.unique	nuclear nucleosome	4	0.632776	0.0284539	0.848669
rescue_r21_wt	BP.unique	calcium ion import	10	-0.400414	0.0284596	1.74772
rescue_r21_wt	BP.unique	cellular response to leptin stimulus	3	0.730302	0.0285182	1.73834
rescue_ko_wt	BP.unique	neuromuscular junction development	25	-0.253404	0.0285839	1.96014
rescue_r56_wt	BP.unique	regulation of golgi inheritance	4	-0.632024	0.0286428	2.01455
rescue_ko_wt	CC.unique	microvillus	31	-0.227549	0.028684	0.54659
rescue_r21_wt	BP.unique	embryonic skeletal system morphogenesis	4	0.631742	0.0287139	1.73741
rescue_ko_wt	BP.unique	mrna splicing, via spliceosome	77	0.144817	0.0288997	1.96542
rescue_r56_wt	MF.unique	l-amino acid transmembrane transporter activity	5	0.564436	0.0289021	1.96245
rescue_r21_wt	BP.unique	response to cytokine	21	0.275821	0.0289085	1.73641
rescue_r21_wt	MF.unique	delayed rectifier potassium channel activity	11	0.38071	0.0289222	1.48213
rescue_r56_wt	BP.unique	rab protein signal transduction	46	-0.186588	0.029093	2.02887
rescue_ko_wt	BP.unique	membrane raft organization	4	-0.630239	0.0290958	1.96254
rescue_ko_wt	Keywords	Pyridoxal phosphate	33	-0.219966	0.0291363	0.296119
rescue_r56_wt	MF.unique	sterol binding	11	0.379888	0.0292698	1.93895
rescue_r21_wt	BP.unique	protein localization to cilium	8	-0.445223	0.0293098	1.74776
rescue_r21_wt	Keywords	Phosphoprotein	3396	0.0358736	0.0293212	0.292039
rescue_r56_wt	BP.unique	cellular response to forskolin	9	0.419447	0.0294462	2.03624
rescue_ko_wt	CC.unique	low-density lipoprotein particle	3	0.726043	0.0294574	0.553638
rescue_r56_wt	BP.unique	renal system process	4	0.628547	0.0295306	2.02506
rescue_ko_wt	MF.unique	protein membrane anchor	3	-0.725667	0.0295415	1.6047
rescue_ko_wt	BP.unique	negative regulation of interferon-beta production	6	0.513254	0.0295461	1.97671
rescue_ko_wt	BP.unique	cellular response to interleukin-1	18	0.296652	0.0295517	1.96114
rescue_r21_wt	BP.unique	double-strand break repair via nonhomologous end joining	5	0.562105	0.0295704	1.75061
rescue_r56_wt	CC.unique	actin cortical patch	10	-0.397554	0.0296119	0.902833
rescue_r56_wt	BP.unique	intermediate filament organization	9	-0.418987	0.0296246	2.01472
rescue_ko_wt	CC.unique	mrna cleavage and polyadenylation specificity factor complex	10	0.397479	0.0296427	0.549592
rescue_r56_wt	CC.unique	insulin receptor complex	3	-0.725166	0.029654	0.884464
rescue_r21_wt	BP.unique	presynaptic modulation of chemical synaptic transmission	21	-0.274528	0.0296682	1.74386
rescue_r56_wt	CC.unique	cell projection	76	-0.14505	0.0296811	0.866436
rescue_r21_wt	Keywords	Mitochondrion nucleoid	8	-0.444188	0.0296878	0.289893
rescue_r21_wt	CC.unique	set1c/compass complex	5	0.561429	0.0297669	0.86894
rescue_r21_wt	BP.unique	mirna mediated inhibition of translation	5	0.561353	0.0297888	1.73852
rescue_r21_wt	BP.unique	defense response to virus	28	0.237668	0.029831	1.72873
rescue_r21_wt	BP.unique	negative regulation of platelet aggregation	6	0.512126	0.0299055	1.72093
rescue_r21_wt	BP.unique	positive regulation of excitatory postsynaptic potential	25	-0.251336	0.0299075	1.70909
rescue_r56_wt	BP.unique	b cell differentiation	9	0.418151	0.0299513	2.02024
rescue_r56_wt	BP.unique	mrna 3'-end processing	3	-0.723538	0.0300222	2.00856
rescue_ko_wt	CC.unique	mitochondrial proton-transporting atp synthase complex	15	-0.323917	0.0300344	0.54943
rescue_ko_wt	MF.unique	structural constituent of nuclear pore	14	0.335207	0.0300576	1.60072
rescue_r56_wt	BP.unique	positive regulation of calcium ion transport into cytosol	7	-0.473647	0.0300907	1.99691
rescue_r56_wt	CC.unique	p granule	4	0.626292	0.0301191	0.860904
rescue_ko_wt	MF.unique	protein serine/threonine kinase inhibitor activity	4	0.626292	0.0301191	1.57314
rescue_r21_wt	MF.unique	endoribonuclease activity	8	0.442919	0.0301574	1.51681
rescue_r56_wt	BP.unique	protein localization to ciliary membrane	4	-0.62601	0.0301933	1.98769
rescue_r56_wt	BP.unique	stress-activated mapk cascade	10	-0.396124	0.0302029	1.97253
rescue_r56_wt	CC.unique	golgi apparatus	380	-0.0666149	0.0302169	0.846072
rescue_r21_wt	MF.unique	translation repressor activity	5	0.559774	0.030252	1.4939
rescue_ko_wt	BP.unique	succinyl-coa metabolic process	5	-0.559624	0.0302964	1.99447
rescue_ko_wt	CC.unique	nuclear nucleosome	4	0.625258	0.0303921	0.548658
rescue_r21_wt	BP.unique	positive regulation of myotube differentiation	3	-0.721909	0.0303943	1.72493
rescue_r21_wt	Keywords	Obesity	3	-0.721784	0.0304231	0.291359
rescue_r21_wt	BP.unique	protein localization	37	-0.206178	0.0304291	1.71508
rescue_ko_wt	MF.unique	collagen binding	18	-0.294894	0.0305298	1.56451
rescue_ko_wt	MF.unique	proton-transporting atp synthase activity, rotational mechanism	12	-0.360907	0.0305566	1.53689
rescue_r56_wt	BP.unique	dna-templated transcription, initiation	3	0.721032	0.0305963	1.98249
rescue_ko_wt	BP.unique	negative regulation of protein kinase b signaling	15	-0.322586	0.0307168	2.0061
rescue_ko_wt	CC.unique	trans-golgi network transport vesicle	11	0.376535	0.0307268	0.547495
rescue_r56_wt	CC.unique	anchored component of membrane	30	-0.228366	0.0307603	0.844063
rescue_r21_wt	BP.unique	mitochondrial electron transport, succinate to ubiquinone	4	-0.623849	0.0307679	1.72238
rescue_ko_wt	MF.unique	inositol hexakisphosphate 1-kinase activity	3	-0.720281	0.0307703	1.51949
rescue_ko_wt	MF.unique	inositol hexakisphosphate 3-kinase activity	3	-0.720281	0.0307703	1.49236
rescue_ko_wt	MF.unique	inositol hexakisphosphate 5-kinase activity	3	-0.720281	0.0307703	1.46618
rescue_ko_wt	MF.unique	inositol hexakisphosphate kinase activity	3	-0.720281	0.0307703	1.4409
rescue_r21_wt	BP.unique	negative regulation of type i interferon-mediated signaling pathway	7	0.47166	0.0307888	1.7119
rescue_r21_wt	MF.unique	ccr5 chemokine receptor binding	4	0.623755	0.0307931	1.49347
rescue_r21_wt	BP.unique	negative regulation of cardiac muscle hypertrophy in response to stress	3	0.72003	0.0308285	1.7026
rescue_r21_wt	MF.unique	telomeric dna binding	8	0.441038	0.0308649	1.47068
rescue_r56_wt	MF.unique	e-box binding	7	-0.471391	0.0308842	1.99718
rescue_r21_wt	Keywords	Iron storage	3	0.719654	0.030916	0.290494
rescue_r56_wt	BP.unique	phosphocreatine biosynthetic process	3	0.719654	0.030916	1.98756
rescue_r21_wt	MF.unique	coenzyme binding	5	-0.557519	0.0309244	1.44811
rescue_r56_wt	BP.unique	ossification	13	-0.345835	0.0310134	1.97837
rescue_r56_wt	MF.unique	brain-derived neurotrophic factor binding	3	0.719153	0.031033	1.96013
rescue_r56_wt	BP.unique	morphogenesis of embryonic epithelium	6	0.508554	0.0310685	1.96663
rescue_r21_wt	Keywords	cGMP-binding	3	-0.718777	0.031121	0.287005
rescue_r21_wt	MF.unique	cgmp binding	3	-0.718777	0.031121	1.43262
rescue_r21_wt	MF.unique	sequence-specific mrna binding	9	0.414765	0.0313064	1.41714
rescue_ko_wt	BP.unique	mrna destabilization	7	-0.469994	0.0313843	2.03356
rescue_ko_wt	BP.unique	outer ear morphogenesis	3	0.716773	0.0315938	2.03114
rescue_ko_wt	CC.unique	ubiquitin ligase complex	38	-0.202005	0.0316414	0.556565
rescue_r21_wt	BP.unique	cornified envelope assembly	3	0.716523	0.0316534	1.7365
rescue_r21_wt	Keywords	Exonuclease	15	0.320778	0.0316651	0.286713
rescue_ko_wt	CC.unique	inclusion body	16	0.310204	0.0318948	0.55392
rescue_r21_wt	MF.unique	extracellular matrix structural constituent	10	-0.392098	0.0319217	1.4213
rescue_r21_wt	MF.unique	protein heterodimerization activity	119	0.114838	0.0319349	1.39895
rescue_ko_wt	BP.unique	positive regulation of sister chromatid cohesion	3	0.71527	0.0319525	2.03827
rescue_ko_wt	MF.unique	coenzyme binding	5	-0.553759	0.0320736	1.47647
rescue_ko_wt	MF.unique	calcium ion binding	209	0.0873122	0.0321325	1.45453
rescue_r56_wt	BP.unique	regulation of centrosome duplication	11	-0.373388	0.0321508	2.01961
rescue_r21_wt	Keywords	Direct protein sequencing	940	0.0444533	0.0321962	0.286316
rescue_r56_wt	MF.unique	phosphatidylinositol phosphate binding	7	-0.467684	0.0322268	1.98927
rescue_ko_wt	CC.unique	intracellular organelle	11	0.373011	0.0323248	0.55437
rescue_r21_wt	BP.unique	negative regulation of intrinsic apoptotic signaling pathway in response to dna damage by p53 class mediator	3	-0.713516	0.0323754	1.76435
rescue_r56_wt	BP.unique	cellular response to nutrient levels	7	0.467093	0.0324454	2.02267
rescue_ko_wt	BP.unique	vacuolar proton-transporting v-type atpase complex assembly	3	0.713015	0.0324971	2.05707
rescue_r21_wt	BP.unique	peroxisome fission	6	0.504293	0.0325065	1.75984
rescue_ko_wt	CC.unique	actin cortical patch	10	-0.390329	0.0327029	0.55393
rescue_r21_wt	BP.unique	cellular response to interferon-gamma	36	0.206225	0.0327045	1.75899
rescue_ko_wt	BP.unique	electron transport coupled proton transport	4	-0.616613	0.0327603	2.0579
rescue_r56_wt	BP.unique	apoptotic dna fragmentation	3	0.711637	0.0328338	2.0315
rescue_r21_wt	BP.unique	replication fork processing	7	0.466018	0.0328461	1.75513
rescue_r21_wt	BP.unique	negative regulation of torc1 signaling	5	-0.551053	0.0329235	1.74792
rescue_r56_wt	CC.unique	mast cell granule	7	-0.46575	0.0329469	0.886336
rescue_ko_wt	BP.unique	negative regulation of leukocyte cell-cell adhesion	4	0.61558	0.0330538	2.0606
rescue_r21_wt	BP.unique	peptidyl-serine autophosphorylation	4	-0.615298	0.0331342	1.74783
rescue_r21_wt	CC.unique	mitochondria-associated endoplasmic reticulum membrane	10	-0.389313	0.0331589	0.947793
rescue_r21_wt	BP.unique	actomyosin structure organization	16	0.307921	0.0331775	1.73897
rescue_r56_wt	Keywords	Cytoplasm	2147	-0.0343547	0.0331878	0.500835
rescue_r56_wt	BP.unique	bergmann glial cell differentiation	9	-0.410208	0.0332127	2.03961
rescue_ko_wt	BP.unique	sleep	3	-0.710009	0.0332355	2.05636
rescue_r56_wt	Keywords	Aminotransferase	12	0.355229	0.033273	0.487352
rescue_ko_wt	BP.unique	pyramidal neuron development	7	-0.464675	0.0333529	2.04821
rescue_ko_wt	BP.unique	positive regulation of cell-cell adhesion mediated by cadherin	4	0.61417	0.0334575	2.03942
rescue_r56_wt	BP.unique	lipid droplet organization	9	0.409623	0.0334646	2.03986
rescue_ko_wt	BP.unique	positive regulation of fatty acid biosynthetic process	4	0.613982	0.0335117	2.0277
rescue_r21_wt	BP.unique	late endosome to vacuole transport	8	-0.433891	0.0336845	1.75437
rescue_r21_wt	Keywords	Centromere	50	0.174028	0.0339071	0.296241
rescue_r56_wt	BP.unique	peptide catabolic process	11	-0.36959	0.0339438	2.05385
rescue_r56_wt	CC.unique	stress fiber	43	0.187385	0.0340504	0.898406
rescue_ko_wt	BP.unique	intracellular steroid hormone receptor signaling pathway	3	-0.706752	0.0340517	2.04534
rescue_ko_wt	CC.unique	nuclear proteasome complex	3	0.706627	0.0340834	0.570274
rescue_ko_wt	MF.unique	beta-catenin binding	32	-0.216855	0.0341631	1.5211
rescue_r21_wt	CC.unique	barr body	3	0.706126	0.0342106	0.957896
rescue_ko_wt	MF.unique	myosin v binding	17	0.296977	0.0342385	1.49987
rescue_r21_wt	BP.unique	positive regulation of osteoblast proliferation	5	-0.546842	0.0342839	1.77435
rescue_r56_wt	Keywords	Iron	94	0.127163	0.0343189	0.488308
rescue_r56_wt	BP.unique	negative regulation of systemic arterial blood pressure	6	-0.498903	0.0344064	2.06665
rescue_r21_wt	BP.unique	defense response to gram-negative bacterium	14	0.32668	0.0345026	1.77451
rescue_r21_wt	BP.unique	n-acetylglucosamine metabolic process	4	-0.610318	0.0345828	1.76759
rescue_ko_wt	Keywords	Glycoprotein	818	0.0463533	0.0346583	0.345197
rescue_ko_wt	CC.unique	proteasome activator complex	3	0.704121	0.0347233	0.573981
rescue_ko_wt	BP.unique	positive regulation of endopeptidase activity	3	0.704121	0.0347233	2.07057
rescue_ko_wt	CC.unique	fibrinogen complex	5	0.545414	0.0347562	0.567685
rescue_r56_wt	MF.unique	translation initiation factor binding	19	0.28016	0.0347566	2.09775
rescue_r21_wt	CC.unique	zonula adherens	5	-0.545338	0.0347812	0.954397
rescue_ko_wt	BP.unique	response to vitamin a	6	0.497587	0.0348845	2.06521
rescue_r56_wt	Keywords	Telomere	5	-0.544887	0.0349316	0.483221
rescue_r21_wt	CC.unique	excitatory synapse	33	-0.212602	0.0349789	0.941001
rescue_ko_wt	BP.unique	leukocyte tethering or rolling	6	0.497149	0.0350451	2.0599
rescue_r56_wt	BP.unique	positive regulation of lipopolysaccharide-mediated signaling pathway	3	0.702869	0.0350471	2.08987
rescue_ko_wt	CC.unique	mitochondrial electron transfer flavoprotein complex	3	-0.702743	0.0350796	0.566226
rescue_r56_wt	BP.unique	regulation of gene expression, epigenetic	9	0.405903	0.0351045	2.07824
rescue_ko_wt	BP.unique	mitochondrial mrna catabolic process	3	-0.702618	0.0351122	2.04921
rescue_ko_wt	BP.unique	liver development	37	0.200669	0.0351507	2.03701
rescue_r56_wt	CC.unique	chromatoid body	5	-0.54406	0.0352088	0.911443
rescue_r56_wt	BP.unique	negative regulation of peptidase activity	4	0.608156	0.0352281	2.07066
rescue_ko_wt	MF.unique	polysome binding	3	0.701992	0.0352753	1.52076
rescue_r21_wt	CC.unique	dystrophin-associated glycoprotein complex	4	0.607968	0.0352847	0.930974
rescue_r56_wt	BP.unique	corticospinal tract morphogenesis	4	0.607968	0.0352847	2.05928
rescue_r21_wt	BP.unique	ossification	13	-0.337523	0.0352861	1.79241
rescue_ko_wt	MF.unique	iron ion binding	25	0.243653	0.0352966	1.4979
rescue_r21_wt	BP.unique	cellular response to epinephrine stimulus	6	0.496459	0.0352988	1.78205
rescue_r21_wt	BP.unique	protein polyubiquitination	44	-0.183961	0.0353255	1.77252
rescue_ko_wt	BP.unique	drinking behavior	3	0.701741	0.0353407	2.0337
rescue_ko_wt	Keywords	Muscle protein	19	0.279247	0.0353518	0.3452
rescue_ko_wt	BP.unique	positive regulation of myoblast fusion	7	-0.459464	0.0353832	2.022
rescue_ko_wt	CC.unique	proteasome core complex, alpha-subunit complex	7	0.459356	0.0354261	0.56517
rescue_r56_wt	CC.unique	golgi stack	19	-0.279128	0.03543	0.900185
rescue_r21_wt	BP.unique	dolichol-linked oligosaccharide biosynthetic process	3	-0.701365	0.035439	1.76744
rescue_ko_wt	BP.unique	protein kinase c-activating g protein-coupled receptor signaling pathway	9	0.40515	0.0354444	2.01153
rescue_ko_wt	BP.unique	negative regulation of fat cell differentiation	9	-0.405025	0.0355013	2.00096
rescue_ko_wt	CC.unique	multivesicular body membrane	7	0.459088	0.0355337	0.56037
rescue_r56_wt	BP.unique	peptidyl-arginine methylation, to asymmetrical-dimethyl arginine	3	-0.70099	0.0355376	2.05943
rescue_ko_wt	CC.unique	nuclear lamina	6	0.49577	0.0355541	0.55432
rescue_r21_wt	CC.unique	ekc/keops complex	3	0.700864	0.0355705	0.920806
rescue_ko_wt	MF.unique	gamma-aminobutyric acid:sodium symporter activity	3	-0.700614	0.0356364	1.48905
rescue_r21_wt	CC.unique	respiratory chain complex iv	5	-0.542782	0.0356409	0.905542
rescue_ko_wt	BP.unique	epidermis development	11	-0.366066	0.0356834	1.99754
rescue_ko_wt	CC.unique	ikappab kinase complex	3	0.699862	0.0358347	0.552418
rescue_ko_wt	BP.unique	trophoblast giant cell differentiation	4	-0.605995	0.0358837	1.99518
rescue_r21_wt	BP.unique	plasminogen activation	4	0.605901	0.0359124	1.78026
rescue_r56_wt	BP.unique	negative regulation of peptidyl-cysteine s-nitrosylation	5	-0.541955	0.0359228	2.0672
rescue_ko_wt	BP.unique	smooth muscle contraction	7	0.457959	0.0359885	1.98758
rescue_r56_wt	BP.unique	negative regulation of glucocorticoid receptor signaling pathway	3	-0.699236	0.0360007	2.05729
rescue_r56_wt	MF.unique	regulatory region rna binding	5	0.541579	0.0360516	2.12861
rescue_r21_wt	BP.unique	negative regulation of translational initiation	5	0.541504	0.0360775	1.77773
rescue_r21_wt	BP.unique	cellular response to platelet-derived growth factor stimulus	14	-0.323883	0.0360783	1.76719
rescue_r21_wt	BP.unique	synaptic vesicle endocytosis	57	-0.161125	0.0361283	1.75917
rescue_r56_wt	BP.unique	negative regulation of interferon-beta production	6	0.494203	0.0361401	2.05101
rescue_r21_wt	BP.unique	proteolysis involved in cellular protein catabolic process	20	-0.270914	0.0362287	1.75368
rescue_ko_wt	BP.unique	regulation of synaptic membrane adhesion	5	-0.540977	0.0362585	1.98914
rescue_r56_wt	BP.unique	amino acid transport	6	0.493702	0.0363293	2.04763
rescue_ko_wt	MF.unique	protein serine/threonine phosphatase inhibitor activity	3	-0.697858	0.0363681	1.4966
rescue_ko_wt	BP.unique	cartilage condensation	3	-0.697733	0.0364017	1.98377
rescue_r56_wt	Keywords	Metalloprotease	37	-0.199268	0.0364459	0.490543
rescue_r56_wt	CC.unique	late endosome membrane	62	-0.154285	0.0364671	0.90969
rescue_r21_wt	BP.unique	synaptic vesicle fusion to presynaptic active zone membrane	15	0.312191	0.0365198	1.75744
rescue_r56_wt	BP.unique	regulation of t cell differentiation in thymus	3	0.69648	0.0367388	2.05662
rescue_r56_wt	MF.unique	camp-dependent protein kinase regulator activity	5	-0.539398	0.0368065	2.12694
rescue_r56_wt	Keywords	Cell projection	457	-0.0589371	0.036949	0.484227
rescue_r21_wt	BP.unique	cellular response to chemokine	8	-0.425804	0.0371382	1.7768
rescue_ko_wt	BP.unique	response to amphetamine	15	-0.31091	0.0372955	2.01911
rescue_ko_wt	Keywords	Annexin	7	-0.454736	0.0373154	0.357367
rescue_ko_wt	MF.unique	carbohydrate binding	51	-0.169161	0.0373269	1.51313
rescue_ko_wt	BP.unique	microtubule depolymerization	4	0.601203	0.0373745	2.01016
rescue_r56_wt	MF.unique	calcium-release channel activity	7	0.454467	0.0374278	2.11779
rescue_r21_wt	BP.unique	cellular lipid catabolic process	4	0.600921	0.0374638	1.78202
rescue_ko_wt	MF.unique	translation repressor activity	5	0.537218	0.0375747	1.50078
rescue_r56_wt	BP.unique	regulation of bicellular tight junction assembly	5	-0.537143	0.0376014	2.09069
rescue_ko_wt	MF.unique	peptidyl-prolyl cis-trans isomerase activity	19	0.275874	0.0376273	1.4811
rescue_ko_wt	MF.unique	insulin-like growth factor i binding	4	-0.600263	0.0376729	1.46171
rescue_r56_wt	BP.unique	lipid glycosylation	3	0.692973	0.0376967	2.08192
rescue_r21_wt	CC.unique	integrator complex	3	0.692722	0.037766	0.94209
rescue_r21_wt	BP.unique	snrna processing	3	0.692722	0.037766	1.78607
rescue_ko_wt	CC.unique	apicolateral plasma membrane	8	0.424393	0.0377704	0.575789
rescue_ko_wt	BP.unique	positive regulation of mitochondrial translation	7	-0.453285	0.037926	2.02658
rescue_r56_wt	BP.unique	l-amino acid transport	3	0.692096	0.0379395	2.08136
rescue_r56_wt	Keywords	Peroxisome biogenesis	3	0.691845	0.0380092	0.485348
rescue_r56_wt	BP.unique	anoikis	4	-0.599136	0.0380337	2.07271
rescue_ko_wt	BP.unique	negative regulation of monocyte chemotactic protein-1 production	3	0.691595	0.0380789	2.02162
rescue_r56_wt	MF.unique	rho guanyl-nucleotide exchange factor activity	12	0.346069	0.0380904	2.1113
rescue_r56_wt	BP.unique	endosomal vesicle fusion	7	-0.452856	0.0381085	2.06312
rescue_r56_wt	BP.unique	regulation of early endosome to late endosome transport	8	-0.423641	0.0381114	2.04979
rescue_r56_wt	BP.unique	retrograde trans-synaptic signaling by trans-synaptic protein complex	7	-0.452802	0.0381314	2.03755
rescue_r56_wt	BP.unique	defense response to gram-negative bacterium	14	0.320386	0.0381337	2.02453
rescue_ko_wt	MF.unique	sequence-specific mrna binding	9	0.399298	0.038185	1.46071
rescue_r56_wt	BP.unique	positive regulation of long-term synaptic potentiation	16	0.299633	0.0382095	2.01555
rescue_r56_wt	MF.unique	gamma-aminobutyric acid:sodium symporter activity	3	-0.690718	0.0383238	2.08175
rescue_r21_wt	CC.unique	transcriptionally active chromatin	7	0.452265	0.0383607	0.939838
rescue_r21_wt	MF.unique	kinase activity	38	-0.194678	0.0383617	1.65381
rescue_r56_wt	Keywords	Lipid degradation	37	0.197265	0.0383696	0.477702
rescue_r21_wt	BP.unique	negative regulation of cellular response to oxidative stress	3	-0.690467	0.038394	1.80539
rescue_r56_wt	MF.unique	g-rich strand telomeric dna binding	5	-0.534662	0.0384927	2.04993
rescue_r21_wt	BP.unique	neural tube development	8	0.422748	0.0385196	1.80101
rescue_ko_wt	CC.unique	ribonucleoprotein complex	109	0.115611	0.0385545	0.581283
rescue_ko_wt	BP.unique	mrna cis splicing, via spliceosome	16	0.298973	0.0386362	2.03806
rescue_r56_wt	BP.unique	embryonic limb morphogenesis	4	0.597162	0.0386721	2.02696
rescue_r21_wt	BP.unique	anatomical structure morphogenesis	3	-0.68934	0.0387113	1.79975
rescue_ko_wt	CC.unique	zymogen granule membrane	7	0.451136	0.0388461	0.579314
rescue_r21_wt	MF.unique	calcium channel regulator activity	15	-0.308349	0.0388891	1.65035
rescue_r21_wt	BP.unique	dendritic transport of messenger ribonucleoprotein complex	6	0.487059	0.0389175	1.79917
rescue_ko_wt	BP.unique	locomotory behavior	52	-0.166144	0.0389432	2.04117
rescue_ko_wt	BP.unique	response to oxidative stress	66	-0.147666	0.0389481	2.02851
rescue_r21_wt	Keywords	DNA damage	95	0.123422	0.0389483	0.334419
rescue_r21_wt	BP.unique	glutamine metabolic process	12	0.344532	0.0389543	1.79081
rescue_ko_wt	BP.unique	acetyl-coa biosynthetic process from pyruvate	4	-0.596035	0.039041	2.02055
rescue_ko_wt	BP.unique	establishment of mitochondrion localization	3	-0.688087	0.0390664	2.00924
rescue_r56_wt	BP.unique	negative regulation of mitochondrial calcium ion concentration	3	-0.687962	0.0391021	2.03653
rescue_ko_wt	CC.unique	dendritic spine	154	-0.0973863	0.039155	0.577641
rescue_r56_wt	CC.unique	pseudopodium	8	-0.421337	0.0391718	0.959709
rescue_r21_wt	BP.unique	regulation of transcription, dna-templated	82	0.132507	0.0392052	1.79233
rescue_r56_wt	MF.unique	histone-arginine n-methyltransferase activity	4	-0.595377	0.0392575	2.05045
rescue_r56_wt	BP.unique	negative regulation of endocytosis	8	-0.420726	0.0394573	2.0421
rescue_ko_wt	BP.unique	positive regulation of ampa receptor activity	6	-0.485367	0.0396013	2.02409
rescue_r56_wt	BP.unique	negative regulation of amyloid fibril formation	4	-0.594249	0.0396311	2.03828
rescue_r21_wt	Keywords	Sensory transduction	20	-0.266145	0.0396398	0.334587
rescue_r21_wt	BP.unique	positive regulation of myelination	8	0.420256	0.0396781	1.80393
rescue_r56_wt	MF.unique	nf-kappab binding	15	-0.307068	0.0397073	2.03481
rescue_r21_wt	MF.unique	estradiol 17-beta-dehydrogenase activity	6	-0.485054	0.039729	1.66006
rescue_r21_wt	CC.unique	borc complex	3	-0.685582	0.0397851	0.957634
rescue_r56_wt	BP.unique	protein import into peroxisome matrix	3	0.685331	0.0398576	2.03719
rescue_ko_wt	CC.unique	mitochondrial outer membrane translocase complex	8	-0.419692	0.0399445	0.58302
rescue_r56_wt	CC.unique	ribbon synapse	8	0.419645	0.0399668	0.962007
rescue_r56_wt	BP.unique	mesoderm formation	8	-0.419268	0.0401453	2.03923
rescue_r21_wt	MF.unique	e-box binding	7	0.447966	0.0402379	1.65585
rescue_r21_wt	Keywords	Serine protease inhibitor	21	0.258906	0.0402908	0.334414
rescue_r56_wt	BP.unique	regulation of ubiquitin-dependent protein catabolic process	3	-0.683703	0.0403314	2.03612
rescue_ko_wt	MF.unique	transcription factor binding	104	0.117223	0.0403593	1.52244
rescue_r56_wt	BP.unique	establishment or maintenance of cell polarity	25	-0.237298	0.0403606	2.02516
rescue_r56_wt	BP.unique	low-density lipoprotein particle clearance	3	-0.683327	0.0404415	2.01693
rescue_r21_wt	MF.unique	deacetylase activity	5	-0.529323	0.0404714	1.6406
rescue_ko_wt	MF.unique	sirna binding	4	0.591148	0.0406742	1.5133
rescue_ko_wt	CC.unique	membrane raft	131	-0.104475	0.0408251	0.5896
rescue_r56_wt	CC.unique	extrinsic component of golgi membrane	4	0.590021	0.0410592	0.971262
rescue_r21_wt	CC.unique	ada2/gcn5/ada3 transcription activator complex	5	0.527744	0.0410729	0.971586
rescue_ko_wt	Keywords	mRNA transport	54	0.161309	0.0411021	0.386204
rescue_r21_wt	CC.unique	chromocenter	4	0.589457	0.0412528	0.959303
rescue_ko_wt	BP.unique	protein localization to juxtaparanode region of axon	5	-0.526992	0.041362	2.10103
rescue_r21_wt	MF.unique	ubiquitin conjugating enzyme binding	11	-0.355459	0.0413847	1.65295
rescue_r56_wt	BP.unique	protein localization	37	-0.194208	0.0414702	2.05577
rescue_ko_wt	BP.unique	ventricular system development	7	0.445119	0.041524	2.09633
rescue_ko_wt	BP.unique	protein palmitoylation	4	-0.588517	0.0415773	2.08622
rescue_r56_wt	Keywords	Endonuclease	15	0.304181	0.041606	0.505361
rescue_r21_wt	MF.unique	protein kinase activity	78	-0.134187	0.041612	1.63795
rescue_r21_wt	CC.unique	u1 snrnp	16	0.294359	0.0417384	0.954418
rescue_r21_wt	BP.unique	protein deacetylation	8	-0.41593	0.0417594	1.88812
rescue_ko_wt	BP.unique	negative regulation of reactive oxygen species metabolic process	13	-0.326431	0.0417626	2.08281
rescue_r56_wt	BP.unique	arginine catabolic process	4	-0.587578	0.041904	2.06484
rescue_r56_wt	Keywords	Symport	37	-0.193789	0.0419115	0.49695
rescue_r21_wt	MF.unique	snap receptor activity	26	0.230914	0.0419309	1.62692
rescue_ko_wt	BP.unique	response to caffeine	7	0.444206	0.0419439	2.07925
rescue_r21_wt	MF.unique	iron ion binding	25	0.235366	0.0420173	1.60731
rescue_ko_wt	Keywords	Cell division	131	-0.103831	0.0420828	0.388097
rescue_r21_wt	BP.unique	positive regulation of translation	48	0.170157	0.0421066	1.89341
rescue_r56_wt	CC.unique	nuclear proteasome complex	3	0.67769	0.0421226	0.979529
rescue_r56_wt	MF.unique	diacylglycerol binding	5	-0.524662	0.0422691	2.12598
rescue_r56_wt	CC.unique	cdc73/paf1 complex	4	-0.58645	0.0422988	0.967233
rescue_ko_wt	CC.unique	recycling endosome	65	0.146318	0.0423042	0.604597
rescue_r56_wt	BP.unique	pre-mirna processing	5	0.524361	0.0423874	2.07622
rescue_r56_wt	CC.unique	phagocytic vesicle membrane	23	-0.244846	0.0424321	0.954376
rescue_r56_wt	BP.unique	endosomal transport	29	-0.218161	0.0424452	2.06675
rescue_ko_wt	BP.unique	ossification	13	-0.325127	0.0425858	2.09843
rescue_r21_wt	BP.unique	regulation of neurotransmitter receptor localization to postsynaptic specialization membrane	20	-0.262262	0.042615	1.90586
rescue_ko_wt	CC.unique	spherical high-density lipoprotein particle	4	0.58551	0.0426302	0.602976
rescue_r56_wt	MF.unique	g-protein beta-subunit binding	14	-0.313178	0.0426867	2.10795
rescue_r56_wt	MF.unique	phosphatidylinositol-4-phosphate binding	14	0.313151	0.0427046	2.07117
rescue_r56_wt	CC.unique	nucleosome	17	0.284255	0.0427084	0.945095
rescue_r56_wt	BP.unique	white fat cell differentiation	6	0.477972	0.0427104	2.06744
rescue_r56_wt	MF.unique	atp binding	616	0.0501251	0.0427503	2.03701
rescue_ko_wt	BP.unique	midgut development	4	0.585134	0.0427634	2.09464
rescue_r21_wt	Keywords	Phosphate transport	3	0.675435	0.0428114	0.34951
rescue_r21_wt	BP.unique	negative regulation of cytoplasmic translation	5	0.523008	0.042923	1.90926
rescue_r21_wt	Keywords	Laminin EGF-like domain	12	0.337756	0.0429636	0.345094
rescue_ko_wt	Keywords	Repeat	1270	0.037579	0.0429742	0.389112
rescue_r21_wt	BP.unique	calcium ion transmembrane transport via high voltage-gated calcium channel	3	-0.674809	0.0430045	1.9026
rescue_r21_wt	BP.unique	self proteolysis	3	-0.674809	0.0430045	1.89243
rescue_ko_wt	CC.unique	ap-1 adaptor complex	3	-0.674433	0.0431206	0.603689
rescue_r56_wt	BP.unique	adenosine to inosine editing	4	-0.584101	0.0431315	2.07561
rescue_r56_wt	BP.unique	dendritic transport of ribonucleoprotein complex	5	0.522406	0.0431629	2.06505
rescue_r21_wt	BP.unique	toxin transport	25	-0.233917	0.0432974	1.89518
rescue_r21_wt	BP.unique	positive regulation of translational fidelity	3	-0.673556	0.0433927	1.88931
rescue_ko_wt	MF.unique	chromatin dna binding	20	0.261263	0.0434103	1.59328
rescue_r21_wt	MF.unique	u4 snrna binding	5	0.521654	0.0434644	1.63957
rescue_ko_wt	BP.unique	positive regulation by symbiont of host autophagy	3	-0.673306	0.0434707	2.11669
rescue_ko_wt	Keywords	Glycogen metabolism	16	-0.291745	0.043587	0.387613
rescue_r21_wt	BP.unique	response to stilbenoid	3	0.672679	0.0436663	1.89121
rescue_r21_wt	MF.unique	protein-arginine omega-n asymmetric methyltransferase activity	4	-0.582597	0.0436717	1.62483
rescue_ko_wt	Keywords	ATP synthesis	11	-0.351456	0.0437285	0.382049
rescue_ko_wt	MF.unique	cholesterol transfer activity	7	0.44023	0.0438134	1.58663
rescue_ko_wt	BP.unique	blood coagulation	18	0.274815	0.043814	2.12085
rescue_ko_wt	BP.unique	cholesterol efflux	9	0.388262	0.0438446	2.10993
rescue_r21_wt	BP.unique	positive regulation of pri-mirna transcription by rna polymerase ii	5	0.520526	0.04392	1.89224
rescue_ko_wt	BP.unique	regulation of alternative mrna splicing, via spliceosome	42	0.180183	0.0439714	2.10372
rescue_r21_wt	MF.unique	calcium-dependent phospholipid binding	33	-0.203097	0.0439753	1.61401
rescue_ko_wt	MF.unique	k48-linked polyubiquitin modification-dependent protein binding	6	-0.474776	0.0441168	1.57659
rescue_ko_wt	BP.unique	mitochondrial electron transport, cytochrome c to oxygen	9	-0.387593	0.0442093	2.10288
rescue_r21_wt	BP.unique	cellular response to carbohydrate stimulus	3	-0.6708	0.0442573	1.89684
rescue_ko_wt	BP.unique	regulation of interferon-gamma production	3	0.67055	0.0443366	2.09682
rescue_ko_wt	BP.unique	regulation of locomotion	4	0.580624	0.0443893	2.08731
rescue_ko_wt	CC.unique	eukaryotic translation initiation factor 3 complex	12	0.335404	0.0444349	0.615805
rescue_ko_wt	MF.unique	4 iron, 4 sulfur cluster binding	18	-0.273999	0.0444443	1.56767
rescue_ko_wt	BP.unique	positive regulation of actin filament bundle assembly	7	0.438779	0.0445129	2.08123
rescue_r21_wt	BP.unique	activation of adenylate cyclase activity	4	-0.580248	0.0445271	1.89852
rescue_r21_wt	MF.unique	protein tyrosine kinase binding	17	0.281728	0.0445862	1.61462
rescue_r21_wt	BP.unique	intracellular estrogen receptor signaling pathway	6	0.473523	0.0446788	1.89517
rescue_r56_wt	CC.unique	risc complex	7	0.438296	0.0447481	0.974514
rescue_r56_wt	BP.unique	response to muscle activity	9	0.386548	0.0447842	2.13023
rescue_r21_wt	BP.unique	arp2/3 complex-mediated actin nucleation	13	-0.321739	0.0447905	1.89016
rescue_r56_wt	CC.unique	cell cortex	87	-0.125239	0.0448021	0.960446
rescue_r21_wt	BP.unique	peptidyl-tyrosine dephosphorylation	15	0.299435	0.0448934	1.88484
rescue_ko_wt	Keywords	Neurotransmitter biosynthesis	3	-0.668796	0.0448952	0.385479
rescue_r56_wt	MF.unique	proteoglycan binding	7	0.43792	0.0449318	2.10405
rescue_r56_wt	BP.unique	positive regulation of cytosolic calcium ion concentration involved in phospholipase c-activating g protein-coupled signaling pathway	4	-0.579026	0.0449775	2.12712
rescue_r56_wt	Keywords	Isopeptide bond	584	0.0507609	0.0450042	0.521212
rescue_r56_wt	BP.unique	sprouting angiogenesis	6	-0.472771	0.045019	2.11692
rescue_r56_wt	BP.unique	cell population proliferation	51	-0.162774	0.0451181	2.10953
rescue_ko_wt	BP.unique	negative regulation of cell-matrix adhesion	4	0.578557	0.0451517	2.09917
rescue_r56_wt	CC.unique	axolemma	16	-0.289603	0.0451536	0.953088
rescue_r21_wt	BP.unique	associative learning	22	-0.24703	0.0452263	1.88918
rescue_r56_wt	BP.unique	negative regulation of platelet aggregation	6	0.472269	0.0452469	2.1036
rescue_ko_wt	CC.unique	risc-loading complex	4	0.577993	0.0453616	0.622361
rescue_r21_wt	Keywords	Protease inhibitor	28	0.218897	0.0454183	0.359021
rescue_r56_wt	BP.unique	rrna transcription	6	0.471705	0.0455046	2.10369
rescue_r21_wt	BP.unique	receptor catabolic process	8	-0.408219	0.0456987	1.89927
rescue_ko_wt	BP.unique	response to gamma radiation	8	-0.408125	0.0457486	2.11497
rescue_r56_wt	Keywords	Chromosome partition	20	0.25836	0.0457927	0.51829
rescue_ko_wt	MF.unique	structural constituent of ribosome	129	0.102783	0.0458082	1.59507
rescue_r21_wt	BP.unique	social behavior	25	-0.231109	0.0458714	1.89686
rescue_r56_wt	BP.unique	caveolin-mediated endocytosis	5	-0.515789	0.0458775	2.10908
rescue_ko_wt	BP.unique	regulation of protein catabolic process at postsynapse, modulating synaptic transmission	4	-0.576395	0.0459606	2.1129
rescue_ko_wt	Keywords	Sensory transduction	20	0.258115	0.0459988	0.388261
rescue_r56_wt	MF.unique	hydrolase activity, acting on carbon-nitrogen (but not peptide) bonds, in cyclic amides	5	-0.515489	0.0460042	2.11775
rescue_ko_wt	Keywords	4Fe-4S	14	-0.308255	0.0460531	0.382241
rescue_r56_wt	BP.unique	positive regulation of ceramide biosynthetic process	5	0.515263	0.0460995	2.10751
rescue_r56_wt	CC.unique	nuclear chromatin	54	0.157508	0.0461121	0.958573
rescue_r56_wt	BP.unique	regulation of dna-binding transcription factor activity	5	-0.514887	0.0462586	2.1031
rescue_ko_wt	BP.unique	proteasome-mediated ubiquitin-dependent protein catabolic process	85	0.125819	0.0462736	2.11548
rescue_r56_wt	CC.unique	anchored component of presynaptic membrane	6	-0.470013	0.0462849	0.947804
rescue_ko_wt	BP.unique	nuclear-transcribed mrna catabolic process, nonsense-mediated decay	18	0.271612	0.0463306	2.10638
rescue_r21_wt	BP.unique	skeletal muscle fiber development	9	-0.383705	0.0463799	1.9083
rescue_r21_wt	BP.unique	positive regulation of peptidyl-serine phosphorylation	39	-0.184833	0.0463985	1.89957
rescue_ko_wt	BP.unique	regulation of epidermal growth factor receptor signaling pathway	3	0.663786	0.0465239	2.10355
rescue_ko_wt	BP.unique	negative regulation of oxidative stress-induced intrinsic apoptotic signaling pathway	5	-0.514211	0.0465461	2.09305
rescue_ko_wt	MF.unique	pyridoxal phosphate binding	28	-0.217765	0.0465462	1.60025
rescue_r21_wt	BP.unique	tissue development	15	0.297125	0.0465713	1.8972
rescue_r56_wt	BP.unique	positive regulation of smooth muscle cell migration	14	-0.307475	0.0466066	2.10728
rescue_ko_wt	Keywords	Telomere	5	-0.51391	0.0466744	0.381047
rescue_ko_wt	BP.unique	negative regulation of cell adhesion	20	0.257286	0.046702	2.08865
rescue_r56_wt	BP.unique	negative regulation of autophagy	19	0.263912	0.0467293	2.10129
rescue_r21_wt	BP.unique	regulation of fatty acid metabolic process	4	-0.574328	0.0467457	1.89493
rescue_r21_wt	BP.unique	nuclear membrane organization	3	0.663034	0.0467725	1.88672
rescue_r56_wt	BP.unique	head development	3	-0.663034	0.0467725	2.0918
rescue_r21_wt	BP.unique	intermediate filament bundle assembly	4	0.57414	0.0468176	1.87933
rescue_r56_wt	MF.unique	transferase activity	11	0.346324	0.0468963	2.12284
rescue_r56_wt	BP.unique	glucose metabolic process	26	-0.225543	0.0469347	2.08771
rescue_r56_wt	MF.unique	protein homodimerization activity	287	-0.0695924	0.047027	2.09386
rescue_r56_wt	BP.unique	srp-dependent cotranslational protein targeting to membrane, translocation	5	0.512632	0.047223	2.08924
rescue_r21_wt	Keywords	DNA recombination	13	0.31809	0.0472718	0.367834
rescue_ko_wt	BP.unique	cellular response to dopamine	4	0.572919	0.0472874	2.1034
rescue_ko_wt	CC.unique	mitochondrial pyruvate dehydrogenase complex	5	-0.512331	0.0473528	0.643248
rescue_ko_wt	BP.unique	negative regulation of mitochondrial calcium ion concentration	3	-0.661155	0.0473987	2.09701
rescue_ko_wt	BP.unique	platelet aggregation	13	0.317887	0.047413	2.08642
rescue_r56_wt	BP.unique	histone h3 acetylation	5	0.511805	0.0475808	2.09381
rescue_ko_wt	CC.unique	u4/u6 x u5 tri-snrnp complex	25	0.229253	0.0476434	0.64085
rescue_r21_wt	BP.unique	mitochondrial dna replication	3	-0.660403	0.0476512	1.9035
rescue_r56_wt	MF.unique	eukaryotic initiation factor 4e binding	3	0.660403	0.0476512	2.08743
rescue_r21_wt	BP.unique	centrosome localization	7	0.432386	0.0477088	1.8966
rescue_r21_wt	BP.unique	regulation of postsynaptic specialization assembly	7	-0.432279	0.0477642	1.88967
rescue_ko_wt	BP.unique	intrinsic apoptotic signaling pathway in response to oxidative stress	7	-0.432171	0.0478195	2.09312
rescue_r56_wt	BP.unique	metabolism	77	0.131132	0.0478848	2.09598
rescue_r56_wt	BP.unique	positive regulation of i-kappab phosphorylation	3	0.659652	0.0479048	2.08576
rescue_ko_wt	BP.unique	keratinization	4	-0.571321	0.0479078	2.08589
rescue_r21_wt	BP.unique	calcium ion-regulated exocytosis of neurotransmitter	15	-0.295317	0.0479209	1.8868
rescue_ko_wt	BP.unique	locomotion	9	-0.380863	0.0480233	2.07991
rescue_r56_wt	BP.unique	regulation of torc1 signaling	5	0.510752	0.0480395	2.08062
rescue_r21_wt	Keywords	Glutamine amidotransferase	7	0.431741	0.0480416	0.368072
rescue_r21_wt	MF.unique	acetylglucosaminyltransferase activity	6	-0.46619	0.0480893	1.71856
rescue_ko_wt	BP.unique	positive regulation of jun kinase activity	13	-0.316902	0.0481037	2.07249
rescue_ko_wt	CC.unique	internode region of axon	3	-0.659025	0.048117	0.640937
rescue_r21_wt	BP.unique	negative regulation of receptor binding	4	0.570569	0.0482021	1.88883
rescue_r56_wt	BP.unique	trophectodermal cell differentiation	3	-0.658274	0.0483727	2.08408
rescue_r56_wt	MF.unique	endoribonuclease activity	8	0.403188	0.0484341	2.08805
rescue_r21_wt	BP.unique	actin cortical patch localization	3	-0.658023	0.0484581	1.88987
rescue_r56_wt	BP.unique	positive regulation of inclusion body assembly	4	0.56963	0.0485721	2.08177
rescue_r56_wt	CC.unique	myosin ii complex	5	0.509248	0.0487012	0.982618
rescue_r56_wt	BP.unique	synaptic vesicle recycling	4	-0.56916	0.0487579	2.07891
rescue_ko_wt	CC.unique	precatalytic spliceosome	13	0.315918	0.0488029	0.643823
rescue_r21_wt	BP.unique	acetyl-coa biosynthetic process	6	-0.464686	0.0488153	1.89482
rescue_r56_wt	BP.unique	negative regulation of peptidyl-tyrosine phosphorylation	5	0.508947	0.0488345	2.07144
rescue_r56_wt	BP.unique	fibroblast migration	4	-0.568878	0.0488698	2.0623
rescue_r56_wt	BP.unique	protein transport	183	-0.0854827	0.0490656	2.06
rescue_r21_wt	CC.unique	dendritic branch	4	-0.568314	0.0490941	1.10421
rescue_ko_wt	Keywords	Polymorphism	46	0.168148	0.0492346	0.395465
rescue_r21_wt	BP.unique	cellular response to calcium ion	50	-0.161319	0.0492675	1.90339
rescue_r21_wt	MF.unique	transferase activity, transferring glycosyl groups	4	-0.567656	0.0493568	1.74095
rescue_ko_wt	CC.unique	endoplasmic reticulum membrane	275	0.0702488	0.0494413	0.646033
rescue_ko_wt	CC.unique	nuclear outer membrane	13	0.31502	0.0494478	0.640023
rescue_ko_wt	MF.unique	g protein-coupled glutamate receptor binding	3	-0.655142	0.0494503	1.67884
rescue_ko_wt	MF.unique	ccr5 chemokine receptor binding	4	0.567375	0.0494698	1.65876
rescue_ko_wt	BP.unique	activation of protein kinase activity	36	-0.189618	0.0495637	2.12427
rescue_ko_wt	BP.unique	cellular response to dexamethasone stimulus	7	0.428786	0.0495916	2.11445
rescue_r21_wt	MF.unique	rab gtpase binding	67	-0.139341	0.0496633	1.7293
rescue_ko_wt	BP.unique	stress-activated protein kinase signaling cascade	27	-0.218657	0.0496772	2.10719
rescue_r21_wt	BP.unique	embryo implantation	11	0.341807	0.0498417	1.91658
rescue_ko_wt	Keywords	GPI-anchor	38	-0.184315	0.0499108	0.394533
rescue_r56_wt	MF.unique	bicarbonate transmembrane transporter activity	3	0.653639	0.0499747	2.1208
rescue_r21_wt	CC.unique	mitochondrial respiratory chain complex i	42	-0.175252	0.0500843	1.10832
rescue_r56_wt	CC.unique	cytosol	1655	-0.0334809	0.0501895	0.997971
rescue_r56_wt	BP.unique	nadp biosynthetic process	3	0.653013	0.0501946	2.09671
rescue_r21_wt	CC.unique	focal adhesion	80	-0.127374	0.0502063	1.09338
rescue_r21_wt	BP.unique	regulation of response to dna damage stimulus	4	-0.565401	0.0502667	1.92393
rescue_r56_wt	MF.unique	enzyme inhibitor activity	10	0.357705	0.0503234	2.10274
rescue_r56_wt	CC.unique	postsynaptic density, intracellular component	34	0.194392	0.0503705	0.987262
rescue_r21_wt	MF.unique	mirna binding	12	0.326495	0.0503973	1.73265
rescue_r56_wt	BP.unique	positive regulation of myeloid dendritic cell cytokine production	3	-0.652261	0.0504595	2.09713
rescue_r56_wt	BP.unique	positive regulation of mitotic cell cycle	14	0.302122	0.0505575	2.09064
rescue_r21_wt	Keywords	Alternative splicing	1618	0.0336356	0.050576	0.381619
rescue_ko_wt	MF.unique	cytoskeletal protein binding	47	-0.165351	0.050634	1.6771
rescue_r21_wt	BP.unique	keratinization	4	-0.564462	0.0506499	1.92962
rescue_ko_wt	CC.unique	slit diaphragm	3	-0.651384	0.05077	0.650995
rescue_r21_wt	BP.unique	signal transduction	125	-0.10208	0.0507902	1.92605
rescue_r21_wt	Keywords	Magnesium	232	-0.0757023	0.0508209	0.377743
rescue_r21_wt	BP.unique	regulation of skeletal muscle acetylcholine-gated channel clustering	3	0.650633	0.0510375	1.92655
rescue_r56_wt	Keywords	Antimicrobial	3	0.650633	0.0510375	0.564814
rescue_r56_wt	CC.unique	neuronal ribonucleoprotein granule	5	0.50391	0.0511124	0.987694
rescue_r56_wt	BP.unique	fertilization	14	-0.301369	0.0511353	2.10396
rescue_r56_wt	CC.unique	synaptic membrane	45	-0.168569	0.051162	0.97492
rescue_ko_wt	MF.unique	lipoprotein particle binding	4	0.562864	0.051307	1.67891
rescue_r21_wt	MF.unique	ferric iron binding	5	0.503383	0.0513555	1.74352
rescue_ko_wt	CC.unique	eukaryotic 48s preinitiation complex	13	0.312326	0.0514256	0.653295
rescue_r21_wt	MF.unique	mrna cds binding	4	0.5623	0.0515406	1.7282
rescue_ko_wt	BP.unique	negative regulation of dna recombination	7	0.425079	0.0515954	2.17733
rescue_r21_wt	MF.unique	3',5'-cyclic-gmp phosphodiesterase activity	8	-0.39764	0.0516089	1.70939
rescue_r21_wt	CC.unique	mitochondrial outer membrane	95	0.116309	0.0516858	1.10802
rescue_r21_wt	Keywords	Nuclear pore complex	30	0.205691	0.0516946	0.378587
rescue_ko_wt	BP.unique	smooth muscle cell differentiation	5	0.502632	0.0517044	2.17079
rescue_r21_wt	BP.unique	regulation of membrane repolarization during action potential	3	-0.648754	0.0517112	1.94307
rescue_r56_wt	BP.unique	oligosaccharide catabolic process	4	0.56183	0.051736	2.11809
rescue_r56_wt	BP.unique	mast cell degranulation	5	-0.502556	0.0517394	2.10774
rescue_r56_wt	BP.unique	cellular response to dopamine	4	-0.561737	0.0517751	2.09881
rescue_ko_wt	MF.unique	calcium-release channel activity	7	0.424542	0.0518913	1.67782
rescue_r21_wt	BP.unique	eye photoreceptor cell development	6	-0.458482	0.0519079	1.94159
rescue_ko_wt	MF.unique	aryl hydrocarbon receptor binding	4	-0.561361	0.051932	1.65938
rescue_r21_wt	BP.unique	collagen fibril organization	10	-0.355033	0.0520662	1.9387
rescue_r56_wt	BP.unique	phospholipid dephosphorylation	7	-0.42422	0.0520696	2.10039
rescue_r56_wt	MF.unique	lipid phosphatase activity	7	-0.42422	0.0520696	2.14274
rescue_r21_wt	BP.unique	estrous cycle	3	-0.647751	0.0520736	1.93024
rescue_r56_wt	BP.unique	protein localization to secretory granule	3	-0.647501	0.0521645	2.09396
rescue_r56_wt	Keywords	Oxygen transport	6	0.457981	0.0521648	0.564741
rescue_r56_wt	MF.unique	oxygen carrier activity	6	0.457981	0.0521648	2.11462
rescue_r56_wt	BP.unique	positive regulation by host of viral transcription	6	0.45773	0.0522937	2.08896
rescue_r56_wt	BP.unique	negative regulation of t cell migration	3	-0.647	0.0523468	2.08098
rescue_r56_wt	CC.unique	ubiquitin ligase complex	38	-0.182324	0.0524346	0.985484
rescue_ko_wt	MF.unique	primary amine oxidase activity	3	0.646749	0.0524381	1.65607
rescue_ko_wt	BP.unique	midbody abscission	12	-0.32364	0.0524442	2.19068
rescue_r56_wt	BP.unique	regulation of phagocytosis	3	-0.646248	0.0526212	2.08183
rescue_r21_wt	CC.unique	rna polymerase ii transcription factor complex	11	0.337736	0.0526285	1.11087
rescue_ko_wt	BP.unique	negative regulation of dendritic spine morphogenesis	7	-0.422823	0.0528479	2.19639
rescue_r56_wt	MF.unique	g-protein activated inward rectifier potassium channel activity	3	0.645622	0.0528507	2.11092
rescue_r56_wt	BP.unique	mesoderm development	3	-0.645371	0.0529428	2.08453
rescue_ko_wt	CC.unique	axolemma	16	-0.279761	0.0529726	0.666775
rescue_r56_wt	BP.unique	nerve development	5	-0.499774	0.0530483	2.07874
rescue_r21_wt	BP.unique	nuclear-transcribed mrna poly(a) tail shortening	3	0.64487	0.0531273	1.96047
rescue_r56_wt	BP.unique	positive regulation of cyclase activity	3	-0.64487	0.0531273	2.07197
rescue_ko_wt	BP.unique	embryonic hindlimb morphogenesis	4	0.558448	0.0531609	2.1983
rescue_r21_wt	MF.unique	apolipoprotein receptor binding	3	0.644745	0.0531735	1.73999
rescue_r56_wt	BP.unique	positive regulation of pri-mirna transcription by rna polymerase ii	5	0.499398	0.0532273	2.06607
rescue_r56_wt	MF.unique	protein domain specific binding	175	-0.0857564	0.0533362	2.09944
rescue_r21_wt	BP.unique	positive regulation of immune response	3	-0.644244	0.0533587	1.96022
rescue_ko_wt	Keywords	NAD	87	-0.120578	0.0533801	0.415364
rescue_r21_wt	BP.unique	purine nucleotide biosynthetic process	10	-0.353001	0.0534252	1.95394
rescue_ko_wt	BP.unique	cell redox homeostasis	43	-0.170663	0.0535653	2.20394
rescue_r56_wt	BP.unique	positive regulation of epidermal growth factor receptor signaling pathway	8	0.394348	0.0535732	2.06974
rescue_ko_wt	BP.unique	positive regulation of defense response to virus by host	3	0.643492	0.0536375	2.19594
rescue_ko_wt	BP.unique	ventricular cardiac muscle cell action potential	5	0.498496	0.0536589	2.18594
rescue_r21_wt	BP.unique	chaperone-mediated protein folding	19	0.256056	0.0536632	1.95396
rescue_r56_wt	BP.unique	cellular response to oxidised low-density lipoprotein particle stimulus	3	0.643242	0.0537307	2.06612
rescue_ko_wt	BP.unique	positive regulation of transcription initiation from rna polymerase ii promoter	4	-0.556944	0.0538047	2.18108
rescue_ko_wt	MF.unique	transcription corepressor binding	6	0.454659	0.0538939	1.68248
rescue_r21_wt	CC.unique	asap complex	4	0.556568	0.0539667	1.12185
rescue_ko_wt	CC.unique	axoneme	23	-0.232447	0.0540425	0.674057
rescue_r56_wt	MF.unique	mrna binding	121	0.102248	0.0541485	2.10096
rescue_ko_wt	BP.unique	dna recombination	11	0.335546	0.0541804	2.18554
rescue_ko_wt	MF.unique	neurotransmitter transmembrane transporter activity	4	-0.556005	0.0542104	1.67313
rescue_r56_wt	BP.unique	neurotransmitter uptake	6	-0.45397	0.0542587	2.07672
rescue_ko_wt	BP.unique	positive regulation of er to golgi vesicle-mediated transport	3	0.641363	0.0544341	2.18506
rescue_ko_wt	BP.unique	positive regulation of extrinsic apoptotic signaling pathway via death domain receptors	3	0.641363	0.0544341	2.17446
rescue_r56_wt	CC.unique	synaptobrevin 2-snap-25-syntaxin-1a-complexin i complex	4	0.555441	0.054455	1.00962
rescue_r21_wt	MF.unique	neurexin family protein binding	9	-0.370454	0.054464	1.761
rescue_ko_wt	MF.unique	inositol 1,3,4,5 tetrakisphosphate binding	3	-0.641238	0.0544813	1.6626
rescue_r21_wt	CC.unique	cilium	51	-0.156149	0.0546053	1.11819
rescue_r21_wt	CC.unique	u4 snrnp	9	0.370203	0.0546277	1.10219
rescue_ko_wt	BP.unique	inositol phosphate biosynthetic process	4	-0.554971	0.0546595	2.17291
rescue_r21_wt	BP.unique	regulation of dopamine secretion	17	-0.269515	0.0546724	1.98194
rescue_ko_wt	CC.unique	multivesicular body	16	-0.277759	0.0546938	0.676036
rescue_r56_wt	BP.unique	dendritic transport of messenger ribonucleoprotein complex	6	0.45303	0.0547594	2.08618
rescue_r21_wt	Keywords	Nuclease	29	0.206441	0.0548427	0.395821
rescue_r21_wt	BP.unique	cellular response to fibroblast growth factor stimulus	6	-0.452842	0.05486	1.98001
rescue_r21_wt	BP.unique	signal transduction in response to dna damage	3	-0.64011	0.0549072	1.97306
rescue_r56_wt	Keywords	DNA-binding	196	0.0806578	0.0549419	0.582151
rescue_r56_wt	Keywords	Unfolded protein response	9	0.369702	0.0549563	0.570172
rescue_r21_wt	BP.unique	cellular response to unfolded protein	9	0.369576	0.0550387	1.96919
rescue_ko_wt	BP.unique	synaptic vesicle cycle	144	0.093496	0.0552834	2.18715
rescue_ko_wt	MF.unique	endoribonuclease activity	8	0.391527	0.0553063	1.66902
rescue_ko_wt	BP.unique	phosphatidic acid biosynthetic process	7	0.418471	0.0553353	2.17873
rescue_r21_wt	BP.unique	axonogenesis	62	-0.14134	0.0553419	1.97147
rescue_r21_wt	BP.unique	microtubule depolymerization	4	0.553373	0.0553598	1.9636
rescue_r56_wt	BP.unique	endoplasmic reticulum to golgi vesicle-mediated transport	67	-0.136014	0.0553665	2.09959
rescue_ko_wt	BP.unique	ribosome assembly	3	0.638858	0.0553838	2.17025
rescue_r56_wt	BP.unique	protein kinase b signaling	15	0.286001	0.055407	2.09149
rescue_ko_wt	BP.unique	cholesterol catabolic process	3	0.638732	0.0554317	2.16183
rescue_r21_wt	BP.unique	morphogenesis of a polarized epithelium	3	-0.638607	0.0554795	1.9594
rescue_r56_wt	BP.unique	thyroid gland development	5	-0.494737	0.0554889	2.08502
rescue_r56_wt	BP.unique	response to progesterone	7	-0.418202	0.055492	2.07565
rescue_ko_wt	Keywords	Cholesterol metabolism	28	0.209485	0.0555271	0.425423
rescue_r56_wt	BP.unique	regulation of stress-activated mapk cascade	6	-0.451338	0.0556705	2.07291
rescue_r21_wt	Keywords	Stress response	39	-0.177566	0.0556908	0.396201
rescue_ko_wt	BP.unique	iron-sulfur cluster assembly	14	-0.295586	0.0557587	2.16433
rescue_ko_wt	CC.unique	filamentous actin	19	-0.253794	0.0558118	0.683694
rescue_ko_wt	BP.unique	mirna mediated inhibition of translation	5	0.493985	0.0558611	2.15813
rescue_ko_wt	BP.unique	protein homotrimerization	9	-0.368113	0.0560078	2.15368
rescue_ko_wt	BP.unique	negative regulation of fibroblast apoptotic process	3	-0.637104	0.0560568	2.14554
rescue_r21_wt	MF.unique	double-stranded telomeric dna binding	4	0.551682	0.0561093	1.79286
rescue_r21_wt	BP.unique	positive regulation of t cell chemotaxis	4	-0.551588	0.0561512	1.97465
rescue_r56_wt	Keywords	Mitochondrion inner membrane	194	0.0806539	0.0561594	0.570762
rescue_r21_wt	BP.unique	negative regulation of lipase activity	3	0.636728	0.0562019	1.96802
rescue_r56_wt	BP.unique	cartilage condensation	3	-0.636603	0.0562503	2.08506
rescue_ko_wt	BP.unique	formation of cytoplasmic translation initiation complex	14	0.294994	0.0562509	2.143
rescue_ko_wt	MF.unique	atpase activity	84	0.121224	0.0562687	1.6794
rescue_ko_wt	MF.unique	high-density lipoprotein particle binding	4	0.551212	0.0563191	1.66264
rescue_r56_wt	BP.unique	vascular endothelial growth factor receptor signaling pathway	5	-0.493008	0.056348	2.07932
rescue_r56_wt	BP.unique	transdifferentiation	3	0.636227	0.0563958	2.07179
rescue_r56_wt	BP.unique	keratinocyte differentiation	11	0.332364	0.0565033	2.06652
rescue_r21_wt	BP.unique	negative regulation of blood coagulation	5	0.492632	0.0565363	1.97134
rescue_ko_wt	BP.unique	positive regulation of vascular endothelial growth factor signaling pathway	3	-0.635851	0.0565417	2.14415
rescue_r56_wt	Keywords	Amyloid	4	-0.550648	0.0565716	0.563453
rescue_ko_wt	BP.unique	dna repair	61	0.141748	0.0566056	2.13673
rescue_r21_wt	Keywords	Ubiquinone	13	-0.305636	0.0566261	0.39718
rescue_r56_wt	CC.unique	er membrane protein complex	9	-0.366984	0.056765	1.03842
rescue_r21_wt	BP.unique	cellular response to brain-derived neurotrophic factor stimulus	6	-0.449082	0.0569049	1.97582
rescue_ko_wt	Keywords	Magnesium	232	-0.0738031	0.0569109	0.429419
rescue_r21_wt	BP.unique	negative regulation of vasoconstriction	3	0.634849	0.0569321	1.96846
rescue_r21_wt	BP.unique	cellular response to estrogen stimulus	6	0.448957	0.0569741	1.96167
rescue_ko_wt	BP.unique	actin cortical patch assembly	4	-0.549615	0.057037	2.14318
rescue_r56_wt	BP.unique	mrna stabilization	12	0.317523	0.0570651	2.07783
rescue_r21_wt	MF.unique	damaged dna binding	13	0.305086	0.0570726	1.80243
rescue_r56_wt	CC.unique	mitochondrial inner membrane	230	0.07403	0.0571751	1.03216
rescue_r56_wt	BP.unique	negative regulation of fatty acid biosynthetic process	5	-0.491203	0.0572563	2.0756
rescue_r21_wt	Keywords	Isoprene biosynthesis	3	0.633972	0.0572755	0.396156
rescue_r21_wt	Keywords	Hyaluronic acid	7	-0.415086	0.0573367	0.391146
rescue_r21_wt	BP.unique	positive regulation of keratinocyte migration	5	-0.490977	0.0573707	1.9671
rescue_ko_wt	BP.unique	mitochondrial dna replication	3	-0.633722	0.057374	2.14605
rescue_r56_wt	BP.unique	mapk cascade	21	-0.239909	0.0573964	2.07156
rescue_r21_wt	BP.unique	erythrocyte maturation	4	0.548581	0.0575055	1.96354
rescue_ko_wt	BP.unique	negative regulation of protein import into nucleus	10	0.347131	0.0575186	2.14172
rescue_r56_wt	MF.unique	transcription regulatory region dna binding	28	0.2078	0.0575221	2.20042
rescue_ko_wt	BP.unique	s-adenosylmethionine cycle	3	-0.633221	0.0575713	2.13403
rescue_r21_wt	CC.unique	u5 snrnp	9	0.365772	0.0575878	1.14508
rescue_r56_wt	CC.unique	synaptic vesicle membrane	98	-0.111708	0.0577608	1.02919
rescue_r56_wt	Keywords	Keratin	10	-0.346754	0.0577896	0.564299
rescue_r21_wt	CC.unique	hrd1p ubiquitin ligase erad-l complex	3	-0.632594	0.0578187	1.13325
rescue_r56_wt	MF.unique	neurotransmitter binding	7	-0.414173	0.057887	2.18363
rescue_r21_wt	BP.unique	protein sumoylation	10	0.346604	0.0578984	1.96878
rescue_r56_wt	CC.unique	chromosome, telomeric region	6	-0.447014	0.0580563	1.0212
rescue_ko_wt	BP.unique	regulation of ventricular cardiac muscle cell membrane repolarization	8	-0.387154	0.0580847	2.1434
rescue_ko_wt	BP.unique	animal organ regeneration	13	0.303464	0.0584059	2.14564
rescue_r56_wt	BP.unique	vesicle-mediated transport	98	-0.111232	0.0588359	2.11424
rescue_r56_wt	BP.unique	negative regulation of rna splicing	7	0.412507	0.0589017	2.1074
rescue_r21_wt	MF.unique	succinate dehydrogenase activity	3	-0.629463	0.0590691	1.84404
rescue_r21_wt	CC.unique	photoreceptor connecting cilium	8	-0.385556	0.059129	1.1426
rescue_ko_wt	BP.unique	behavioral response to cocaine	8	-0.385415	0.0592218	2.16594
rescue_ko_wt	MF.unique	fk506 binding	5	0.487368	0.0592268	1.72968
rescue_r21_wt	BP.unique	negative regulation of fibroblast proliferation	10	0.34476	0.059244	2.00625
rescue_r56_wt	BP.unique	lipopolysaccharide-mediated signaling pathway	8	-0.385368	0.0592528	2.11079
rescue_r56_wt	BP.unique	negative regulation of camp-dependent protein kinase activity	6	-0.444883	0.0592628	2.10204
rescue_r56_wt	BP.unique	regulation of endocytosis	21	-0.238113	0.0592872	2.09388
rescue_ko_wt	BP.unique	cellular protein-containing complex localization	7	-0.411863	0.0592985	2.15915
rescue_ko_wt	BP.unique	kidney development	23	0.227527	0.059333	2.15089
rescue_r56_wt	BP.unique	phagocytosis, recognition	6	0.444632	0.0594061	2.08911
rescue_ko_wt	CC.unique	aminoacyl-trna synthetase multienzyme complex	12	0.314574	0.0594108	0.721342
rescue_r56_wt	MF.unique	alpha-tubulin binding	20	-0.243827	0.0594372	2.21139
rescue_ko_wt	BP.unique	muscle fiber development	8	-0.384992	0.0595012	2.14752
rescue_ko_wt	BP.unique	linoleic acid metabolic process	3	-0.628335	0.0595247	2.13899
rescue_r21_wt	Keywords	Extracellular matrix	39	-0.17486	0.0595272	0.400602
rescue_r21_wt	CC.unique	heterochromatin	13	0.3019	0.059716	1.13792
rescue_ko_wt	BP.unique	presynaptic modulation of chemical synaptic transmission	21	-0.23761	0.0598258	2.14046
rescue_ko_wt	BP.unique	negative regulation of lipase activity	3	0.627584	0.0598301	2.13135
rescue_r21_wt	CC.unique	intercellular bridge	29	-0.202287	0.0599062	1.12591
rescue_ko_wt	BP.unique	keratinocyte development	3	-0.627333	0.0599321	2.12578
rescue_r56_wt	BP.unique	positive regulation of nad(p)h oxidase activity	4	-0.543319	0.0599409	2.09895
rescue_ko_wt	Keywords	Citrullination	33	0.189663	0.0599596	0.44567
rescue_r21_wt	BP.unique	phosphorylation	19	-0.249549	0.0600385	2.02482
rescue_r21_wt	BP.unique	protein localization to cell surface	16	-0.271826	0.0600728	2.01771
rescue_r56_wt	Keywords	Methyltransferase	35	-0.184089	0.0601134	0.575702
rescue_r56_wt	BP.unique	positive regulation of receptor recycling	10	0.343405	0.0602492	2.10081
rescue_ko_wt	BP.unique	negative regulation of vascular endothelial growth factor receptor signaling pathway	7	-0.410305	0.0602664	2.12847
rescue_r21_wt	BP.unique	regulation of centrosome cycle	3	-0.626331	0.0603419	2.01851
rescue_r21_wt	MF.unique	map-kinase scaffold activity	6	-0.443003	0.0603446	1.86245
rescue_r21_wt	CC.unique	npbaf complex	9	0.361717	0.0604123	1.12008
rescue_r21_wt	BP.unique	cholesterol biosynthetic process	20	0.242884	0.0604278	2.0132
rescue_ko_wt	BP.unique	actin filament-based movement	11	-0.327163	0.0604782	2.12682
rescue_ko_wt	CC.unique	a band	14	0.290072	0.0604864	0.727959
rescue_ko_wt	BP.unique	protein localization to microtubule plus-end	3	-0.625579	0.0606507	2.12381
rescue_r21_wt	BP.unique	negative regulation of monocyte chemotactic protein-1 production	3	0.625204	0.0608056	2.01762
rescue_r56_wt	BP.unique	isoprenoid biosynthetic process	5	-0.484361	0.0608113	2.11146
rescue_r56_wt	MF.unique	aryl hydrocarbon receptor binding	4	-0.541252	0.0609207	2.23595
rescue_r21_wt	BP.unique	positive regulation of tumor necrosis factor secretion	6	-0.441687	0.0611115	2.01963
rescue_r56_wt	BP.unique	anterior commissure morphogenesis	4	0.540782	0.0611452	2.11414
rescue_r21_wt	BP.unique	positive regulation of nuclear-transcribed mrna catabolic process, deadenylation-dependent decay	7	0.408854	0.0611794	2.01378
rescue_ko_wt	BP.unique	neuron projection maintenance	8	-0.382453	0.0612006	2.13398
rescue_r56_wt	BP.unique	establishment of vesicle localization	3	-0.624201	0.0612203	2.10787
rescue_ko_wt	BP.unique	regulation of microtubule depolymerization	3	-0.624076	0.0612723	2.12747
rescue_r21_wt	BP.unique	positive regulation of cyclase activity	3	-0.623951	0.0613243	2.01051
rescue_ko_wt	CC.unique	nucleus	1426	0.0334343	0.061336	0.731765
rescue_r56_wt	BP.unique	trachea formation	5	-0.483308	0.0613742	2.10437
rescue_r56_wt	BP.unique	mitochondrial respiratory chain complex i assembly	39	0.173589	0.0614027	2.09661
rescue_r56_wt	BP.unique	regulation of complement activation	3	0.62345	0.0615328	2.09237
rescue_ko_wt	CC.unique	extrinsic component of postsynaptic membrane	8	-0.381841	0.0616157	0.728765
rescue_r56_wt	BP.unique	regulation of translation	37	0.177935	0.0617678	2.09172
rescue_ko_wt	BP.unique	positive regulation of actin nucleation	4	-0.539372	0.061823	2.13757
rescue_r56_wt	BP.unique	natural killer cell differentiation	4	0.53909	0.0619593	2.0896
rescue_r56_wt	BP.unique	branching involved in blood vessel morphogenesis	8	-0.381183	0.0620653	2.08463
rescue_r21_wt	Keywords	Microtubule	121	0.0990687	0.0620736	0.412169
rescue_ko_wt	BP.unique	short-term synaptic potentiation	3	-0.622072	0.0621093	2.13848
rescue_ko_wt	BP.unique	positive regulation of release of sequestered calcium ion into cytosol	10	0.340771	0.062244	2.13419
rescue_r56_wt	BP.unique	positive regulation of histone acetylation	6	-0.439744	0.0622584	2.08262
rescue_r21_wt	BP.unique	response to organic cyclic compound	28	-0.203983	0.0622597	2.03307
rescue_r21_wt	BP.unique	intra-golgi vesicle-mediated transport	23	-0.224952	0.0622688	2.02533
rescue_ko_wt	Keywords	Postsynaptic cell membrane	88	0.115715	0.0622694	0.456032
rescue_r21_wt	BP.unique	mitochondrial calcium ion transmembrane transport	7	-0.407027	0.0623453	2.01984
rescue_r21_wt	BP.unique	s-adenosylmethionine metabolic process	3	0.621446	0.0623728	2.01281
rescue_r21_wt	MF.unique	voltage-gated calcium channel activity	18	-0.254046	0.0623896	1.90394
rescue_r56_wt	BP.unique	negative regulation of cell migration involved in sprouting angiogenesis	5	0.481429	0.0623899	2.07857
rescue_r21_wt	BP.unique	positive regulation of defense response to virus by host	3	0.62132	0.0624256	2.00664
rescue_r21_wt	BP.unique	positive regulation of heterotypic cell-cell adhesion	6	0.439431	0.0624451	1.99946
rescue_r56_wt	BP.unique	blastocyst formation	9	-0.358875	0.06246	2.07251
rescue_ko_wt	BP.unique	protein import into peroxisome matrix	3	0.621195	0.0624784	2.13334
rescue_ko_wt	CC.unique	intercalated disc	33	-0.187819	0.0624899	0.732788
rescue_r56_wt	Keywords	Ligand-gated ion channel	25	0.215623	0.0624927	0.587196
rescue_r21_wt	BP.unique	cellular response to dexamethasone stimulus	7	0.406759	0.0625183	1.99404
rescue_ko_wt	MF.unique	protein-arginine omega-n asymmetric methyltransferase activity	4	-0.537869	0.0625527	1.80737
rescue_r56_wt	BP.unique	positive regulation of vascular endothelial growth factor signaling pathway	3	-0.620694	0.0626902	2.0718
rescue_r56_wt	BP.unique	erbb signaling pathway	3	-0.620569	0.0627432	2.06525
rescue_r56_wt	BP.unique	negative regulation of cell aging	3	0.620569	0.0627432	2.05703
rescue_r21_wt	BP.unique	embryonic brain development	6	-0.43893	0.0627447	1.99354
rescue_r56_wt	MF.unique	gtpase activator activity	124	-0.0976239	0.0627901	2.27384
rescue_r21_wt	BP.unique	regulation of ventricular cardiac muscle cell action potential	6	-0.438679	0.0628949	1.99062
rescue_ko_wt	BP.unique	calcium import into the mitochondrion	6	-0.438554	0.0629701	2.14124
rescue_ko_wt	CC.unique	anchored component of membrane	30	-0.196563	0.0629813	0.732291
rescue_ko_wt	BP.unique	positive regulation of inflammatory response	17	0.260739	0.0630418	2.13486
rescue_ko_wt	BP.unique	regulation of smooth muscle cell migration	3	0.619567	0.0631688	2.13039
rescue_r56_wt	Keywords	Nucleosome core	7	0.405738	0.0631793	0.582653
rescue_ko_wt	BP.unique	regulation of phosphatidylinositol dephosphorylation	4	0.536459	0.0632433	2.1242
rescue_r56_wt	Keywords	Sulfation	13	0.297816	0.063252	0.572718
rescue_r56_wt	BP.unique	multivesicular body sorting pathway	4	-0.536271	0.0633359	2.06822
rescue_ko_wt	BP.unique	negative regulation of cysteine-type endopeptidase activity	4	0.536271	0.0633359	2.11866
rescue_r56_wt	BP.unique	mast cell chemotaxis	3	-0.61894	0.063436	2.0633
rescue_r56_wt	BP.unique	aspartate metabolic process	6	0.437676	0.0634988	2.05721
rescue_ko_wt	BP.unique	thyroid hormone generation	3	-0.61869	0.0635431	2.11699
rescue_ko_wt	Keywords	Transferase	575	-0.047297	0.0635775	0.458864
rescue_r21_wt	BP.unique	myelination	24	0.219047	0.0636954	2.00824
rescue_r56_wt	MF.unique	unfolded protein binding	69	-0.129723	0.0637265	2.27738
rescue_r56_wt	BP.unique	wnt signaling pathway	57	-0.142549	0.0637548	2.05741
rescue_ko_wt	BP.unique	positive regulation of microtubule depolymerization	3	0.618189	0.0637578	2.11558
rescue_ko_wt	BP.unique	negative regulation of sodium ion transmembrane transporter activity	6	-0.437238	0.0637646	2.1073
rescue_r21_wt	Keywords	Golgi apparatus	335	-0.0604074	0.0637923	0.418007
rescue_r21_wt	BP.unique	positive regulation of lamellipodium morphogenesis	4	-0.535238	0.0638469	2.00533
rescue_ko_wt	MF.unique	mrna cds binding	4	0.53505	0.0639402	1.82802
rescue_r56_wt	MF.unique	transcription corepressor activity	44	0.161893	0.0640072	2.25771
rescue_ko_wt	CC.unique	phosphopyruvate hydratase complex	3	0.617437	0.0640811	0.738817
rescue_ko_wt	MF.unique	phosphopyruvate hydratase activity	3	0.617437	0.0640811	1.81296
rescue_ko_wt	BP.unique	peptide cross-linking	4	-0.53458	0.0641739	2.11235
rescue_r21_wt	BP.unique	regulation of catalytic activity	10	-0.338288	0.0641746	2.00796
rescue_r21_wt	BP.unique	face morphogenesis	10	-0.33825	0.0642043	2.00128
rescue_r56_wt	BP.unique	signal transduction	125	-0.0967169	0.064223	2.06442
rescue_ko_wt	CC.unique	nuclear pore cytoplasmic filaments	3	0.617061	0.0642432	0.734514
rescue_r56_wt	BP.unique	positive regulation of mrna 3'-end processing	5	-0.477895	0.0643373	2.06004
rescue_r56_wt	MF.unique	snrna binding	5	0.477895	0.0643373	2.24026
rescue_r21_wt	BP.unique	response to amino acid starvation	3	-0.616811	0.0643514	1.99829
rescue_r21_wt	CC.unique	postsynaptic intermediate filament cytoskeleton	4	0.534204	0.0643613	1.17738
rescue_r21_wt	MF.unique	phosphatidylinositol bisphosphate binding	7	0.403911	0.0643765	1.94274
rescue_r21_wt	MF.unique	protein serine/threonine phosphatase inhibitor activity	3	-0.616685	0.0644056	1.92226
rescue_r21_wt	BP.unique	positive regulation of long-term synaptic depression	7	0.40375	0.0644831	1.99485
rescue_r56_wt	BP.unique	aspartate catabolic process	3	0.61631	0.0645684	2.05943
rescue_r56_wt	BP.unique	cell morphogenesis involved in differentiation	4	0.533734	0.0645963	2.05237
rescue_r21_wt	BP.unique	positive regulation of long-term synaptic potentiation	16	0.267141	0.0646242	1.99173
rescue_ko_wt	BP.unique	embryonic forelimb morphogenesis	4	0.53364	0.0646434	2.11932
rescue_r56_wt	MF.unique	structural molecule activity	48	-0.154649	0.0647134	2.22483
rescue_r21_wt	MF.unique	cholesterol binding	23	0.222853	0.0647503	1.91154
rescue_ko_wt	BP.unique	negative regulation of mitochondrial outer membrane permeabilization involved in apoptotic signaling pathway	4	-0.533358	0.0647848	2.11553
rescue_r21_wt	CC.unique	u4/u6 snrnp	3	0.615683	0.0648405	1.17054
rescue_r21_wt	MF.unique	dna-dependent atpase activity	7	0.403105	0.0649106	1.89567
rescue_r21_wt	CC.unique	myelin sheath abaxonal region	8	0.377045	0.0649538	1.15736
rescue_r21_wt	Keywords	Lysosome	131	-0.0942191	0.065106	0.421075
rescue_ko_wt	CC.unique	high-density lipoprotein particle	9	0.355238	0.0651633	0.738876
rescue_r21_wt	BP.unique	membrane depolarization during action potential	5	0.476391	0.065181	2.0014
rescue_r21_wt	Keywords	Metal-binding	947	-0.0381494	0.0652454	0.416567
rescue_ko_wt	BP.unique	peroxisome organization	8	0.376622	0.0652554	2.12248
rescue_r21_wt	Keywords	Olfaction	5	-0.476241	0.0652659	0.411423
rescue_r21_wt	BP.unique	regulation of microtubule polymerization	10	-0.336858	0.0653085	1.99786
rescue_r21_wt	BP.unique	forebrain morphogenesis	4	0.532231	0.065353	1.99181
rescue_r21_wt	BP.unique	regulation of blood vessel diameter	5	0.476015	0.0653933	1.98569
rescue_ko_wt	BP.unique	blood coagulation, fibrin clot formation	3	0.614305	0.0654424	2.12018
rescue_ko_wt	BP.unique	positive regulation of peptide hormone secretion	3	0.614305	0.0654424	2.11186
rescue_ko_wt	CC.unique	presynapse	408	0.0547819	0.0655447	0.737109
rescue_r21_wt	MF.unique	protein folding chaperone	17	0.258256	0.0655925	1.8952
rescue_ko_wt	MF.unique	proteinase activated receptor binding	3	-0.61393	0.0656073	1.83701
rescue_ko_wt	BP.unique	cell adhesion	105	-0.10478	0.0656121	2.10907
rescue_ko_wt	BP.unique	cellular response to transforming growth factor beta stimulus	20	-0.238134	0.0656308	2.10146
rescue_ko_wt	BP.unique	maternal placenta development	6	-0.434167	0.0656504	2.09394
rescue_r21_wt	BP.unique	positive regulation of calcium ion transport into cytosol	7	-0.401923	0.0657006	1.98769
rescue_r56_wt	Keywords	RNA-mediated gene silencing	20	0.237889	0.065909	0.586119
rescue_r56_wt	BP.unique	atrial cardiac muscle cell action potential	3	-0.613178	0.0659383	2.08695
rescue_ko_wt	MF.unique	small protein activating enzyme binding	5	0.474962	0.065991	1.82889
rescue_ko_wt	BP.unique	dendrite development	30	-0.194271	0.0661143	2.1006
rescue_ko_wt	BP.unique	peroxisome fission	6	0.433352	0.0661584	2.09391
rescue_r56_wt	BP.unique	positive regulation of telomere maintenance	3	-0.612677	0.0661596	2.08593
rescue_r56_wt	BP.unique	toxin transport	25	-0.212649	0.066196	2.07911
rescue_r56_wt	MF.unique	neutral amino acid transmembrane transporter activity	6	0.433039	0.0663546	2.25274
rescue_r56_wt	BP.unique	dichotomous subdivision of terminal units involved in salivary gland branching	3	-0.612176	0.0663816	2.07701
rescue_r56_wt	MF.unique	neurotransmitter:sodium symporter activity	3	-0.612176	0.0663816	2.22583
rescue_r56_wt	BP.unique	sensory perception of pain	25	-0.212498	0.0663887	2.06937
rescue_r21_wt	MF.unique	rna polymerase i core promoter sequence-specific dna binding	4	0.530164	0.0664053	1.89849
rescue_r56_wt	BP.unique	g2/m transition of mitotic cell cycle	11	0.31991	0.0664065	2.06211
rescue_r56_wt	MF.unique	oxygen binding	10	0.335466	0.0664283	2.20023
rescue_r56_wt	CC.unique	intermediate filament cytoskeleton	19	-0.243498	0.0665184	1.15523
rescue_r21_wt	MF.unique	4 iron, 4 sulfur cluster binding	18	-0.25011	0.0665585	1.88305
rescue_ko_wt	BP.unique	positive regulation of mrna binding	6	0.4326	0.0666302	2.10077
rescue_r21_wt	MF.unique	glycerophosphodiester phosphodiesterase activity	3	0.611424	0.0667158	1.86804
rescue_ko_wt	MF.unique	lipase inhibitor activity	3	0.611299	0.0667716	1.83183
rescue_ko_wt	Keywords	Signal	628	0.0449657	0.0668221	0.475391
rescue_ko_wt	MF.unique	map kinase activity	7	-0.400258	0.0668273	1.81503
rescue_ko_wt	BP.unique	filopodium assembly	9	-0.353022	0.0668569	2.09987
rescue_ko_wt	CC.unique	proteasome core complex, beta-subunit complex	8	0.374083	0.0670891	0.748344
rescue_r56_wt	BP.unique	negative regulation of wnt signaling pathway	7	-0.399828	0.0671206	2.07645
rescue_ko_wt	CC.unique	snare complex	37	0.174377	0.067158	0.743071
rescue_r56_wt	MF.unique	voltage-gated sodium channel activity	8	0.373942	0.0671922	2.19872
rescue_r21_wt	MF.unique	l-aspartate transmembrane transporter activity	4	-0.528472	0.0672766	1.86452
rescue_r21_wt	Keywords	Methyltransferase	35	-0.179087	0.0674168	0.419669
rescue_r21_wt	BP.unique	female meiotic nuclear division	3	0.609796	0.0674445	2.03297
rescue_r21_wt	BP.unique	positive regulation of dna-templated transcription, elongation	3	0.609796	0.0674445	2.02555
rescue_r56_wt	CC.unique	proteasome accessory complex	17	0.256483	0.067466	1.15704
rescue_r56_wt	BP.unique	protein lipidation involved in autophagosome assembly	3	-0.609671	0.0675008	2.08039
rescue_r56_wt	BP.unique	regulation of mrna splicing, via spliceosome	7	0.398968	0.0677104	2.07906
rescue_r21_wt	BP.unique	negative regulation of cytokine production involved in inflammatory response	9	0.351894	0.0677335	2.02683
rescue_r21_wt	BP.unique	positive regulation of cholesterol esterification	5	0.47188	0.0677671	2.02049
rescue_r56_wt	CC.unique	phosphorylase kinase complex	4	-0.527438	0.0678137	1.14865
rescue_ko_wt	MF.unique	phosphatidylcholine binding	16	0.263986	0.0678464	1.82446
rescue_r21_wt	CC.unique	mitochondrial matrix	138	-0.0909325	0.0678655	1.19374
rescue_ko_wt	BP.unique	dendritic spine morphogenesis	17	-0.256106	0.0678697	2.12357
rescue_ko_wt	BP.unique	negative regulation of production of mirnas involved in gene silencing by mirna	4	-0.527157	0.0679608	2.11837
rescue_r21_wt	BP.unique	cellular response to x-ray	3	0.608543	0.0680095	2.0204
rescue_r21_wt	Keywords	Notch signaling pathway	11	-0.317994	0.06805	0.418382
rescue_ko_wt	BP.unique	regulation of inflammatory response	18	-0.248749	0.0680522	2.11321
rescue_r21_wt	BP.unique	growth hormone receptor signaling pathway	4	0.526687	0.0682066	2.01896
rescue_r21_wt	BP.unique	intermembrane lipid transfer	3	-0.608042	0.0682366	2.01261
rescue_r21_wt	MF.unique	ceramide 1-phosphate binding	3	-0.608042	0.0682366	1.87203
rescue_r56_wt	MF.unique	lys63-specific deubiquitinase activity	4	0.526593	0.0682558	2.20694
rescue_ko_wt	MF.unique	thioredoxin-disulfide reductase activity	3	-0.607917	0.0682935	1.81848
rescue_r21_wt	CC.unique	l-type voltage-gated calcium channel complex	5	-0.470977	0.0682943	1.18607
rescue_r56_wt	CC.unique	apical plasma membrane	113	0.100075	0.0683402	1.14345
rescue_ko_wt	MF.unique	neurotransmitter binding	7	-0.398055	0.0683417	1.8021
rescue_r21_wt	BP.unique	t cell activation	9	-0.351099	0.068356	2.00893
rescue_r56_wt	CC.unique	keratin filament	10	-0.333057	0.0684025	1.1307
rescue_r56_wt	BP.unique	ventral spinal cord development	3	0.607541	0.0684643	2.0944
rescue_ko_wt	BP.unique	trans-synaptic signaling by trans-synaptic complex, modulating synaptic transmission	3	0.607541	0.0684643	2.11802
rescue_ko_wt	BP.unique	organelle transport along microtubule	6	-0.429655	0.0685047	2.11133
rescue_r56_wt	Keywords	Cobalt	8	0.372108	0.0685445	0.598863
rescue_ko_wt	BP.unique	negative regulation of neuron differentiation	26	-0.206744	0.0685639	2.10527
rescue_ko_wt	BP.unique	positive regulation of mitochondrial calcium ion concentration	7	-0.397733	0.0685656	2.0975
rescue_ko_wt	BP.unique	sulfur compound metabolic process	3	-0.60729	0.0685784	2.09012
rescue_ko_wt	BP.unique	regulation of nitric oxide biosynthetic process	4	0.525559	0.0687993	2.08911
rescue_r21_wt	BP.unique	meiotic spindle organization	3	0.606789	0.068807	2.01499
rescue_r21_wt	BP.unique	s-adenosylmethionine cycle	3	-0.606789	0.068807	2.00785
rescue_ko_wt	BP.unique	coronary vasculature development	13	0.291734	0.0688377	2.08259
rescue_r56_wt	BP.unique	regulation of translation at synapse, modulating synaptic transmission	7	0.397249	0.0689027	2.1
rescue_r21_wt	BP.unique	peptidyl-arginine methylation	4	-0.525277	0.0689481	2.00486
rescue_ko_wt	BP.unique	mrna transport	38	0.170946	0.068987	2.07946
rescue_r56_wt	Keywords	NAD	87	0.11349	0.0690222	0.592639
rescue_ko_wt	BP.unique	neutrophil differentiation	3	0.606288	0.0690363	2.07336
rescue_r56_wt	BP.unique	positive regulation of mucus secretion	4	-0.524995	0.0690973	2.09816
rescue_ko_wt	BP.unique	regulation of cell-matrix adhesion	4	0.524901	0.069147	2.06913
rescue_r21_wt	BP.unique	peptide hormone processing	4	0.524619	0.0692965	2.00789
rescue_ko_wt	BP.unique	negative regulation of mitochondrial membrane permeability involved in apoptotic process	4	-0.524525	0.0693464	2.06758
rescue_r21_wt	CC.unique	u2-type prespliceosome	14	0.280604	0.069377	1.18982
rescue_ko_wt	BP.unique	pituitary gland development	3	0.605161	0.0695545	2.0663
rescue_ko_wt	BP.unique	translation	107	0.102306	0.0696346	2.06123
rescue_r56_wt	BP.unique	plasminogen activation	4	-0.523774	0.0697465	2.11009
rescue_r21_wt	BP.unique	lysosomal protein catabolic process	3	0.60466	0.0697858	2.01497
rescue_r21_wt	Keywords	Thioester bond	5	0.468195	0.0699411	0.424764
rescue_ko_wt	MF.unique	1-alkyl-2-acetylglycerophosphocholine esterase activity	4	0.523398	0.0699472	1.8267
rescue_r56_wt	MF.unique	phosphorylase kinase activity	3	-0.604159	0.0700177	2.23727
rescue_r56_wt	MF.unique	heme binding	34	0.179928	0.0701091	2.21414
rescue_r21_wt	CC.unique	glial cell projection	7	0.395261	0.0703029	1.19081
rescue_ko_wt	BP.unique	inositol metabolic process	7	-0.395208	0.070341	2.07468
rescue_ko_wt	CC.unique	nuclear membrane	106	0.10251	0.070364	0.772315
rescue_ko_wt	BP.unique	phosphate ion transmembrane transport	5	-0.467444	0.0703918	2.06876
rescue_ko_wt	BP.unique	synaptic vesicle budding from endosome	5	-0.467368	0.070437	2.06273
rescue_r21_wt	BP.unique	membrane protein ectodomain proteolysis	8	0.369287	0.0706686	2.03333
rescue_r21_wt	BP.unique	establishment or maintenance of cell polarity	25	-0.209147	0.070787	2.02964
rescue_r56_wt	BP.unique	spindle assembly involved in meiosis	3	-0.602405	0.0708346	2.13516
rescue_ko_wt	BP.unique	saliva secretion	3	0.602405	0.0708346	2.06701
rescue_r56_wt	MF.unique	rna polymerase i core promoter sequence-specific dna binding	4	0.521706	0.0708565	2.21203
rescue_r56_wt	MF.unique	axon guidance receptor activity	6	-0.42602	0.0708775	2.18754
rescue_r56_wt	CC.unique	nuclear speck	160	0.0836883	0.0709819	1.15937
rescue_r21_wt	Keywords	Amidation	7	0.394187	0.0710694	0.426416
rescue_ko_wt	BP.unique	protein neddylation	8	-0.368723	0.0710998	2.06742
rescue_r56_wt	BP.unique	positive regulation of gene expression, epigenetic	3	0.601779	0.0711282	2.13618
rescue_r56_wt	CC.unique	recycling endosome membrane	46	-0.154303	0.0711321	1.14815
rescue_r21_wt	BP.unique	tricarboxylic acid cycle	24	-0.213152	0.0711684	2.03349
rescue_r21_wt	BP.unique	adrenal gland development	7	0.393757	0.0713779	2.03242
rescue_r56_wt	Keywords	SH2 domain	28	0.197228	0.0714365	0.602973
rescue_ko_wt	BP.unique	embryonic organ development	9	0.347045	0.0716079	2.07486
rescue_r56_wt	BP.unique	regulation of phosphatidylinositol 3-kinase signaling	4	-0.520297	0.0716217	2.14318
rescue_ko_wt	BP.unique	retrograde vesicle-mediated transport, golgi to endoplasmic reticulum	27	0.200691	0.0716301	2.06822
rescue_r56_wt	CC.unique	proteasome regulatory particle, lid subcomplex	7	0.393381	0.0716487	1.14305
rescue_r56_wt	BP.unique	regulation of oligodendrocyte progenitor proliferation	3	-0.600526	0.0717184	2.1383
rescue_r21_wt	MF.unique	single-stranded rna binding	17	0.252582	0.0717428	1.94854
rescue_ko_wt	CC.unique	escrt iii complex	8	-0.367877	0.0717507	0.781285
rescue_ko_wt	BP.unique	protein ubiquitination	90	0.110525	0.0717763	2.0652
rescue_r56_wt	MF.unique	acyl-coa hydrolase activity	8	-0.367689	0.071896	2.19404
rescue_ko_wt	Keywords	Endoplasmic reticulum	448	0.0512885	0.0719767	0.50485
rescue_ko_wt	BP.unique	positive regulation of clathrin-dependent endocytosis	4	-0.519545	0.0720325	2.06535
rescue_ko_wt	MF.unique	carbonyl reductase (nadph) activity	3	-0.599775	0.0720744	1.86432
rescue_r21_wt	BP.unique	negative regulation of neurotransmitter secretion	4	-0.519075	0.0722903	2.0513
rescue_r56_wt	BP.unique	negative regulation of arp2/3 complex-mediated actin nucleation	5	-0.464286	0.0723106	2.14817
rescue_ko_wt	BP.unique	intracellular distribution of mitochondria	7	0.392414	0.072349	2.06722
rescue_r56_wt	BP.unique	keratinization	4	-0.518887	0.0723936	2.1429
rescue_ko_wt	CC.unique	laminin complex	3	-0.599023	0.0724319	0.782493
rescue_ko_wt	Keywords	DNA-binding	196	0.0754851	0.0724553	0.501149
rescue_r21_wt	BP.unique	apoptotic cell clearance	8	0.366889	0.0725162	2.05064
rescue_r56_wt	BP.unique	membrane raft assembly	4	0.518606	0.0725488	2.1398
rescue_ko_wt	MF.unique	neurotransmitter receptor activity involved in regulation of postsynaptic cytosolic calcium ion concentration	4	0.518512	0.0726006	1.86022
rescue_ko_wt	BP.unique	phosphatidylinositol-mediated signaling	23	0.216555	0.0726884	2.06973
rescue_r56_wt	CC.unique	u7 snrnp	5	0.463609	0.0727273	1.14692
rescue_r56_wt	BP.unique	negative regulation of insulin receptor signaling pathway	22	0.221367	0.0727323	2.13755
rescue_ko_wt	BP.unique	cdp-diacylglycerol biosynthetic process	7	0.391823	0.0727798	2.06519
rescue_r21_wt	Keywords	NADP	80	-0.116706	0.0727802	0.431483
rescue_r56_wt	BP.unique	spliceosomal complex assembly	10	-0.327865	0.0728239	2.13263
rescue_r21_wt	MF.unique	protein kinase c activity	8	-0.366419	0.0728831	1.95991
rescue_r56_wt	BP.unique	lung morphogenesis	6	-0.423012	0.0728918	2.12704
rescue_r56_wt	BP.unique	maternal placenta development	6	-0.422887	0.0729767	2.122
rescue_r21_wt	BP.unique	positive regulation of p38mapk cascade	10	0.327601	0.0730543	2.05878
rescue_r21_wt	CC.unique	nuclear outer membrane	13	0.287332	0.0731285	1.22356
rescue_r56_wt	BP.unique	cellular lipid catabolic process	4	0.517384	0.0732244	2.1217
rescue_ko_wt	Keywords	One-carbon metabolism	11	-0.312143	0.0732767	0.499888
rescue_r21_wt	CC.unique	chromosome	21	0.226065	0.0733537	1.21254
rescue_r56_wt	MF.unique	antioxidant activity	9	0.344913	0.0733679	2.21408
rescue_r56_wt	BP.unique	positive regulation of chemotaxis	5	0.462556	0.0733794	2.11873
rescue_ko_wt	BP.unique	regulation of cytoskeleton organization	14	0.27665	0.0733948	2.07549
rescue_r21_wt	BP.unique	response to copper ion	6	-0.42226	0.0734026	2.06154
rescue_r21_wt	BP.unique	protein-containing complex disassembly	4	-0.517008	0.0734334	2.05539
rescue_ko_wt	BP.unique	box c/d snornp assembly	4	0.517008	0.0734334	2.06946
rescue_r56_wt	MF.unique	protein kinase c activity	8	0.36562	0.0735103	2.194
rescue_ko_wt	BP.unique	mrna transcription by rna polymerase ii	3	0.596768	0.0735131	2.06464
rescue_r21_wt	CC.unique	lamin filament	4	0.51682	0.073538	1.20112
rescue_ko_wt	Keywords	Nonsense-mediated mRNA decay	17	0.250964	0.0735808	0.495179
rescue_ko_wt	Keywords	Ligand-gated ion channel	25	0.207049	0.0736606	0.489107
rescue_ko_wt	BP.unique	negative regulation of notch signaling pathway	3	-0.596392	0.0736945	2.0627
rescue_r56_wt	CC.unique	nucleolus	248	0.0671386	0.0737796	1.15029
rescue_ko_wt	BP.unique	snare complex assembly	11	0.311561	0.0738138	2.05903
rescue_r21_wt	BP.unique	cell maturation	4	0.516256	0.0738527	2.06011
rescue_r21_wt	BP.unique	histone deacetylation	12	-0.298262	0.0738749	2.05377
rescue_r56_wt	BP.unique	intraciliary transport	4	-0.516162	0.0739052	2.12646
rescue_ko_wt	Keywords	Collagen	10	-0.326397	0.074115	0.485648
rescue_ko_wt	BP.unique	regulation of g1/s transition of mitotic cell cycle	5	0.461353	0.0741305	2.06088
rescue_r21_wt	MF.unique	clathrin binding	28	-0.19538	0.0741305	1.97391
rescue_ko_wt	BP.unique	regulation of glycogen biosynthetic process	6	-0.421069	0.0742174	2.05635
rescue_r56_wt	BP.unique	blood coagulation, fibrin clot formation	3	-0.595265	0.0742412	2.12868
rescue_r56_wt	BP.unique	positive regulation of peptide hormone secretion	3	-0.595265	0.0742412	2.12129
rescue_r56_wt	BP.unique	translational initiation	19	0.236812	0.0743369	2.11667
rescue_ko_wt	BP.unique	cellular response to testosterone stimulus	5	0.460752	0.0745084	2.05748
rescue_r56_wt	BP.unique	b cell receptor signaling pathway	9	0.34345	0.074596	2.11673
rescue_ko_wt	BP.unique	mitotic sister chromatid segregation	9	0.343241	0.0747729	2.05788
rescue_r21_wt	BP.unique	cellular response to testosterone stimulus	5	0.460301	0.0747928	2.07229
rescue_ko_wt	BP.unique	gene silencing by rna	15	0.265913	0.0748929	2.05431
rescue_ko_wt	Keywords	Centromere	50	0.146108	0.0749349	0.484644
rescue_ko_wt	BP.unique	positive regulation of mucus secretion	4	-0.514283	0.0749627	2.0494
rescue_ko_wt	Keywords	CF(0)	8	-0.363645	0.0750787	0.479349
rescue_r21_wt	MF.unique	sodium ion binding	7	0.388707	0.0750857	1.97993
rescue_r21_wt	BP.unique	glycogen metabolic process	18	-0.242636	0.075106	2.07398
rescue_ko_wt	BP.unique	response to heat	24	-0.210243	0.0751116	2.04667
rescue_ko_wt	BP.unique	regulation of axon extension	10	-0.325268	0.0751208	2.04016
rescue_r56_wt	BP.unique	negative regulation of serotonin uptake	3	-0.593135	0.0752827	2.12887
rescue_r21_wt	MF.unique	supercoiled dna binding	5	0.459474	0.0753166	1.96692
rescue_r56_wt	BP.unique	retrograde vesicle-mediated transport, golgi to endoplasmic reticulum	27	0.198118	0.0753431	2.12328
rescue_ko_wt	BP.unique	cilium organization	3	-0.59301	0.0753444	2.0395
rescue_ko_wt	BP.unique	negative regulation of gluconeogenesis	3	-0.592885	0.075406	2.03448
rescue_ko_wt	BP.unique	visual perception	26	-0.20178	0.0754782	2.02977
rescue_r56_wt	BP.unique	structural constituent of active zone	8	0.363081	0.0755318	2.12134
rescue_r21_wt	Keywords	tRNA processing	27	0.197908	0.0756526	0.443236
rescue_ko_wt	Keywords	Sterol metabolism	29	0.190996	0.0756551	0.476915
rescue_r56_wt	BP.unique	plasma membrane tubulation	7	-0.387847	0.0757323	2.11973
rescue_r21_wt	BP.unique	aging	72	0.121666	0.0757626	2.08512
rescue_r21_wt	BP.unique	glycerophospholipid catabolic process	5	0.458722	0.0757954	2.07907
rescue_r56_wt	Keywords	Chaperone	128	-0.0917236	0.0758142	0.629258
rescue_ko_wt	CC.unique	mitochondrial intermembrane space protein transporter complex	4	-0.512686	0.0758713	0.813245
rescue_r21_wt	MF.unique	peptide hormone receptor binding	4	0.512592	0.075925	1.96393
rescue_r56_wt	BP.unique	negative regulation of cytokine production	4	0.512592	0.075925	2.11792
rescue_r21_wt	BP.unique	negative regulation of vascular endothelial growth factor signaling pathway	3	0.591757	0.075963	2.07674
rescue_r56_wt	BP.unique	isopentenyl diphosphate biosynthetic process, mevalonate pathway	3	-0.591632	0.0760251	2.11355
rescue_r21_wt	BP.unique	negative regulation of blood vessel endothelial cell migration	6	0.418437	0.0760448	2.07209
rescue_r56_wt	BP.unique	hydrogen peroxide metabolic process	5	-0.45812	0.0761802	2.11073
rescue_ko_wt	MF.unique	actin filament binding	112	-0.0977604	0.0762509	1.93549
rescue_r21_wt	CC.unique	proteasome complex	46	0.151478	0.0764619	1.23419
rescue_r56_wt	BP.unique	response to stilbenoid	3	0.59063	0.0765233	2.11312
rescue_r21_wt	CC.unique	replication fork	6	0.417748	0.0765294	1.22091
rescue_ko_wt	BP.unique	negative regulation of double-strand break repair via homologous recombination	4	0.511464	0.0765721	2.05248
rescue_r21_wt	CC.unique	high-density lipoprotein particle	9	0.341109	0.076596	1.20793
rescue_r21_wt	Keywords	NA	28	0.193735	0.076599	0.443561
rescue_r21_wt	Keywords	Reference proteome	5297	-0.193735	0.076599	0.438463
rescue_r21_wt	CC.unique	NA	28	0.193735	0.076599	1.19425
rescue_r21_wt	BP.unique	NA	28	0.193735	0.076599	2.08031
rescue_r21_wt	MF.unique	NA	28	0.193735	0.076599	1.96267
rescue_r21_wt	BP.unique	bone mineralization	6	-0.417622	0.0766178	2.07397
rescue_ko_wt	BP.unique	neuron cell-cell adhesion	7	-0.386665	0.0766286	2.04733
rescue_r21_wt	BP.unique	negative regulation of canonical wnt signaling pathway	30	-0.18717	0.0766475	2.06797
rescue_r56_wt	BP.unique	positive regulation of defense response to virus by host	3	0.59038	0.0766483	2.10949
rescue_r21_wt	MF.unique	calmodulin-dependent protein phosphatase activity	5	0.457293	0.0767119	1.94719
rescue_r56_wt	CC.unique	transcription factor tfiid complex	4	0.511182	0.0767346	1.18292
rescue_r21_wt	BP.unique	negative regulation of potassium ion transport	6	0.417434	0.0767505	2.06399
rescue_ko_wt	BP.unique	protein depalmitoylation	5	-0.457218	0.0767604	2.04421
rescue_ko_wt	MF.unique	palmitoyl-(protein) hydrolase activity	5	-0.457218	0.0767604	1.93038
rescue_ko_wt	Keywords	Phosphoprotein	3396	0.0291066	0.0770477	0.479622
rescue_ko_wt	BP.unique	diacylglycerol metabolic process	6	0.416933	0.0771053	2.04677
rescue_r21_wt	MF.unique	phosphatidylinositol-3,5-bisphosphate binding	13	0.283364	0.077181	1.94096
rescue_r56_wt	BP.unique	secretory granule organization	3	0.589252	0.0772127	2.11794
rescue_r56_wt	BP.unique	pathway	12	0.294811	0.077277	2.11267
rescue_r21_wt	BP.unique	response to food	4	0.510148	0.0773327	2.07287
rescue_r56_wt	MF.unique	hemoglobin alpha binding	3	0.589002	0.0773386	2.28317
rescue_r56_wt	Keywords	Voltage-gated channel	52	0.142125	0.0773486	0.631469
rescue_ko_wt	CC.unique	eukaryotic 43s preinitiation complex	15	0.263603	0.0774552	0.823787
rescue_r21_wt	Keywords	4Fe-4S	14	-0.272803	0.077484	0.438489
rescue_r56_wt	BP.unique	dna metabolic process	3	-0.588626	0.0775278	2.1125
rescue_r21_wt	BP.unique	voltage-gated calcium channel activity involved in positive regulation of presynaptic cytosolic calcium levels	3	-0.588501	0.0775909	2.07304
rescue_r21_wt	BP.unique	mammary gland duct morphogenesis	3	0.58825	0.0777173	2.06969
rescue_ko_wt	BP.unique	endodermal cell differentiation	6	-0.415993	0.0777743	2.05789
rescue_r56_wt	BP.unique	protein neddylation	8	-0.36026	0.077831	2.11377
rescue_r21_wt	CC.unique	internode region of axon	3	0.587999	0.0778438	1.20002
rescue_r21_wt	BP.unique	potassium ion transmembrane transport	31	0.183385	0.0778706	2.06709
rescue_ko_wt	BP.unique	modification-dependent protein catabolic process	3	0.587874	0.0779072	2.0548
rescue_ko_wt	BP.unique	regulation of t cell differentiation in thymus	3	0.587874	0.0779072	2.04824
rescue_ko_wt	MF.unique	hormone activity	10	0.322145	0.0779617	1.94261
rescue_r56_wt	BP.unique	exocytic insertion of neurotransmitter receptor to postsynaptic membrane	7	0.384839	0.078031	2.11223
rescue_ko_wt	BP.unique	plasma membrane repair	6	-0.415554	0.0780881	2.04646
rescue_ko_wt	BP.unique	macrophage chemotaxis	3	0.587498	0.0780974	2.0402
rescue_r56_wt	BP.unique	negative regulation of small gtpase mediated signal transduction	4	0.508833	0.0780995	2.10715
rescue_ko_wt	BP.unique	neuron apoptotic process	18	-0.240144	0.0781469	2.03504
rescue_r21_wt	BP.unique	estrogen biosynthetic process	3	-0.587373	0.078161	2.06812
rescue_r56_wt	MF.unique	u1 snrnp binding	9	0.339311	0.0781612	2.28264
rescue_ko_wt	BP.unique	voltage-gated ion channel activity involved in regulation of presynaptic membrane potential	10	-0.321919	0.0781704	2.02923
rescue_r56_wt	BP.unique	postsynaptic density assembly	22	0.217253	0.0782123	2.1033
rescue_ko_wt	BP.unique	glucocorticoid metabolic process	4	0.508551	0.0782646	2.02528
rescue_r56_wt	BP.unique	cytoplasmic translational initiation	3	0.586997	0.0783517	2.10018
rescue_r56_wt	MF.unique	transcription coactivator activity	66	0.125885	0.0783764	2.26458
rescue_ko_wt	Keywords	Glucose metabolism	12	-0.293714	0.0783859	0.481928
rescue_r56_wt	Keywords	Tumor antigen	4	0.508269	0.07843	0.62997
rescue_ko_wt	BP.unique	regulation of postsynaptic density assembly	16	0.254379	0.0784795	2.02448
rescue_r56_wt	BP.unique	intermediate filament bundle assembly	4	-0.508081	0.0785404	2.09841
rescue_ko_wt	BP.unique	regulation of protein stability	36	0.16986	0.0785616	2.02026
rescue_r56_wt	CC.unique	cell body	74	-0.118901	0.078565	1.19768
rescue_r21_wt	MF.unique	atpase-coupled intramembrane lipid transporter activity	3	-0.586496	0.0786067	1.95868
rescue_r21_wt	BP.unique	platelet aggregation	13	0.281916	0.0787049	2.07584
rescue_ko_wt	BP.unique	regulation of cell motility	5	0.454211	0.0787205	2.01804
rescue_r21_wt	MF.unique	vascular endothelial growth factor receptor 2 binding	3	0.586121	0.0787984	1.9456
rescue_ko_wt	BP.unique	forebrain morphogenesis	4	0.507611	0.078817	2.01424
rescue_r56_wt	BP.unique	positive regulation of gluconeogenesis	6	0.414426	0.0788997	2.10118
rescue_ko_wt	BP.unique	paranodal junction assembly	5	-0.45391	0.0789187	2.0106
rescue_r56_wt	BP.unique	regulation of blood pressure	18	0.23939	0.0790864	2.09936
rescue_r56_wt	BP.unique	negative regulation of necroptotic process	5	-0.453459	0.0792168	2.09606
rescue_r21_wt	CC.unique	meiotic nuclear membrane microtubule tethering complex	3	0.585244	0.0792471	1.20808
rescue_r21_wt	BP.unique	cytoskeletal anchoring at nuclear membrane	3	0.585244	0.0792471	2.08346
rescue_r21_wt	BP.unique	regulation of endosome size	3	-0.584617	0.0795688	2.08526
rescue_r56_wt	BP.unique	regulation of bone remodeling	3	-0.584617	0.0795688	2.09863
rescue_r56_wt	MF.unique	risc complex binding	3	0.584617	0.0795688	2.27483
rescue_r21_wt	Keywords	Growth factor	10	-0.320414	0.0795735	0.445254
rescue_ko_wt	BP.unique	glucose homeostasis	48	-0.146769	0.0795835	2.02127
rescue_r56_wt	Keywords	Palmitate	130	-0.0898823	0.0795904	0.629143
rescue_r21_wt	Keywords	Ubl conjugation pathway	219	-0.0698471	0.0796097	0.440507
rescue_r56_wt	BP.unique	dna damage response, signal transduction by p53 class mediator	6	0.413424	0.0796269	2.09345
rescue_r56_wt	Keywords	ATP-binding	577	0.0446095	0.0797068	0.620219
rescue_ko_wt	BP.unique	collagen-activated tyrosine kinase receptor signaling pathway	4	-0.506108	0.0797074	2.01819
rescue_r21_wt	BP.unique	cholesterol metabolic process	25	0.202777	0.0798062	2.08484
rescue_r21_wt	BP.unique	establishment of skin barrier	5	0.452556	0.0798158	2.07849
rescue_r21_wt	BP.unique	dna biosynthetic process	4	-0.50592	0.0798193	2.07203
rescue_r56_wt	BP.unique	neutral amino acid transport	6	0.41311	0.0798553	2.09277
rescue_ko_wt	BP.unique	positive regulation of protein metabolic process	5	-0.452481	0.0798659	2.016
rescue_r21_wt	BP.unique	very-low-density lipoprotein particle remodeling	3	0.583991	0.0798917	2.06739
rescue_ko_wt	CC.unique	stereocilium	17	-0.245623	0.0799236	0.843501
rescue_ko_wt	Keywords	Lipoprotein	356	-0.0554686	0.0799592	0.485606
rescue_r56_wt	BP.unique	cytoskeleton-dependent cytokinesis	11	-0.305129	0.0799707	2.08914
rescue_r21_wt	BP.unique	protein localization to ciliary membrane	4	-0.50545	0.0800996	2.06627
rescue_r21_wt	Keywords	Proteoglycan	20	-0.226371	0.0801175	0.438445
rescue_ko_wt	BP.unique	regulation of cholesterol transport	3	0.58349	0.0801507	2.017
rescue_r56_wt	CC.unique	neurofilament	10	-0.319737	0.0802115	1.20934
rescue_r56_wt	CC.unique	tetraspanin-enriched microdomain	4	-0.505262	0.0802119	1.1962
rescue_r21_wt	BP.unique	positive regulation of i-kappab phosphorylation	3	0.583365	0.0802156	2.06279
rescue_r56_wt	BP.unique	histone h4-k16 acetylation	3	0.583365	0.0802156	2.0889
rescue_r56_wt	BP.unique	histone h4-k5 acetylation	3	0.583365	0.0802156	2.08231
rescue_r56_wt	BP.unique	histone h4-k8 acetylation	3	0.583365	0.0802156	2.07577
rescue_r56_wt	BP.unique	mammary gland duct morphogenesis	3	0.583365	0.0802156	2.06926
rescue_r56_wt	MF.unique	histone acetyltransferase activity (h4-k16 specific)	3	0.583365	0.0802156	2.26943
rescue_r56_wt	MF.unique	histone acetyltransferase activity (h4-k5 specific)	3	0.583365	0.0802156	2.24604
rescue_r56_wt	MF.unique	histone acetyltransferase activity (h4-k8 specific)	3	0.583365	0.0802156	2.22312
rescue_ko_wt	CC.unique	oxoglutarate dehydrogenase complex	3	-0.583365	0.0802156	0.84012
rescue_ko_wt	BP.unique	histone succinylation	3	-0.583365	0.0802156	2.01248
rescue_r21_wt	MF.unique	iron-sulfur cluster binding	6	-0.412358	0.0804056	1.9674
rescue_r56_wt	MF.unique	translation regulator activity	14	0.270113	0.0804524	2.20716
rescue_r21_wt	CC.unique	main axon	6	-0.412233	0.0804976	1.21366
rescue_ko_wt	CC.unique	large ribosomal subunit	8	0.356968	0.080585	0.837596
rescue_r21_wt	CC.unique	supraspliceosomal complex	4	0.504604	0.0806061	1.20208
rescue_r56_wt	BP.unique	vagina development	4	0.504604	0.0806061	2.07284
rescue_ko_wt	Keywords	Ribosomal protein	144	0.0852045	0.0806948	0.484169
rescue_r21_wt	BP.unique	mast cell degranulation	5	-0.451203	0.0807211	2.06933
rescue_r56_wt	MF.unique	inositol-1,3,4,5-tetrakisphosphate 5-phosphatase activity	3	0.582363	0.080736	2.19279
rescue_r56_wt	BP.unique	gdp-mannose biosynthetic process	4	-0.504322	0.0807755	2.07072
rescue_r21_wt	BP.unique	cell chemotaxis	17	0.244913	0.0807982	2.06487
rescue_ko_wt	BP.unique	carnitine metabolic process	7	0.381024	0.0810267	2.02665
rescue_ko_wt	BP.unique	positive regulation of glutamate secretion	5	0.450602	0.0811262	2.02299
rescue_ko_wt	MF.unique	cis-regulatory region sequence-specific dna binding	7	0.380809	0.0811982	2.00486
rescue_ko_wt	CC.unique	integral component of synaptic membrane	5	0.450451	0.0812277	0.837928
rescue_r21_wt	CC.unique	intrinsic component of endoplasmic reticulum membrane	3	0.58136	0.0812592	1.19879
rescue_r21_wt	MF.unique	ap-2 adaptor complex binding	5	-0.450376	0.0812785	1.971
rescue_ko_wt	BP.unique	positive regulation of cold-induced thermogenesis	25	-0.201781	0.0812977	2.02115
rescue_r21_wt	BP.unique	cellular response to estradiol stimulus	9	0.335716	0.0813697	2.07304
rescue_ko_wt	BP.unique	calcium-ion regulated exocytosis	26	0.197831	0.0813749	2.01697
rescue_r56_wt	BP.unique	regulation of t cell receptor signaling pathway	3	0.580859	0.0815218	2.08336
rescue_ko_wt	BP.unique	cellular response to heat	24	0.205747	0.0815571	2.01542
rescue_r56_wt	MF.unique	nad-dependent protein deacetylase activity	3	0.580734	0.0815876	2.19398
rescue_r21_wt	MF.unique	mitogen-activated protein kinase p38 binding	4	-0.502631	0.081798	1.96605
rescue_r21_wt	BP.unique	dna replication	17	-0.244071	0.081847	2.07876
rescue_r21_wt	BP.unique	trophoblast giant cell differentiation	4	-0.502537	0.0818551	2.07257
rescue_r21_wt	BP.unique	triglyceride biosynthetic process	4	-0.502349	0.0819694	2.0691
rescue_r56_wt	BP.unique	membrane hyperpolarization	7	0.379735	0.0820602	2.09063
rescue_r56_wt	Keywords	Angiogenesis	36	-0.167896	0.0820785	0.628848
rescue_ko_wt	BP.unique	udp-n-acetylglucosamine biosynthetic process	6	-0.409977	0.0821684	2.02444
rescue_r21_wt	Keywords	Fatty acid biosynthesis	27	-0.19363	0.0821961	0.444931
rescue_ko_wt	BP.unique	stem cell population maintenance	20	0.224788	0.0822524	2.02046
rescue_r56_wt	BP.unique	nuclear-transcribed mrna catabolic process, deadenylation-dependent decay	4	-0.501879	0.0822558	2.08914
rescue_ko_wt	CC.unique	dynactin complex	7	0.379359	0.0823637	0.843306
rescue_ko_wt	BP.unique	regulation of heart rate	11	0.302734	0.0823672	2.01726
rescue_r21_wt	Keywords	Protein transport	395	-0.0524384	0.0824352	0.441427
rescue_ko_wt	BP.unique	protein lipidation involved in autophagosome assembly	3	-0.579106	0.0824464	2.01321
rescue_r21_wt	BP.unique	growth hormone secretion	3	-0.578605	0.0827122	2.08146
rescue_r21_wt	BP.unique	histone h4-k16 acetylation	3	0.578605	0.0827122	2.07512
rescue_r21_wt	BP.unique	histone h4-k5 acetylation	3	0.578605	0.0827122	2.06881
rescue_r21_wt	BP.unique	histone h4-k8 acetylation	3	0.578605	0.0827122	2.06254
rescue_r21_wt	MF.unique	histone acetyltransferase activity (h4-k16 specific)	3	0.578605	0.0827122	1.97058
rescue_r21_wt	MF.unique	histone acetyltransferase activity (h4-k5 specific)	3	0.578605	0.0827122	1.95345
rescue_r21_wt	MF.unique	histone acetyltransferase activity (h4-k8 specific)	3	0.578605	0.0827122	1.93661
rescue_r56_wt	CC.unique	intrinsic component of plasma membrane	10	-0.317103	0.0827324	1.22052
rescue_r56_wt	BP.unique	regulation of er to golgi vesicle-mediated transport	4	0.501034	0.0827733	2.09582
rescue_r56_wt	BP.unique	response to caffeine	7	0.37866	0.0829296	2.09334
rescue_r21_wt	BP.unique	cellular response to rapamycin	3	-0.578103	0.0829786	2.06293
rescue_r56_wt	CC.unique	perinuclear region of cytoplasm	393	-0.0524662	0.08299	1.2113
rescue_r21_wt	MF.unique	transferrin receptor binding	5	0.44782	0.083021	1.92722
rescue_r21_wt	BP.unique	gene silencing by mirna	3	0.577978	0.0830453	2.05837
rescue_r56_wt	BP.unique	postsynaptic neurotransmitter receptor internalization	8	0.354006	0.0831308	2.092
rescue_r21_wt	MF.unique	ferroxidase activity	3	0.577728	0.0831789	1.91452
rescue_r56_wt	MF.unique	mitochondrion targeting sequence binding	3	0.577602	0.0832457	2.21662
rescue_r56_wt	BP.unique	positive regulation of lipoprotein lipase activity	3	0.577227	0.0834465	2.09354
rescue_r56_wt	BP.unique	positive regulation of triglyceride catabolic process	3	0.577227	0.0834465	2.08718
rescue_r56_wt	BP.unique	regulation of synaptic activity	3	0.576976	0.0835806	2.0842
rescue_ko_wt	BP.unique	negative regulation of cellular response to oxidative stress	3	-0.576976	0.0835806	2.03487
rescue_ko_wt	CC.unique	peroxisomal matrix	15	-0.258305	0.083602	0.849644
rescue_r56_wt	MF.unique	cis-regulatory region sequence-specific dna binding	7	0.3778	0.0836306	2.20525
rescue_ko_wt	MF.unique	voltage-gated calcium channel activity involved in regulation of presynaptic cytosolic calcium levels	4	0.499436	0.083758	2.04943
rescue_r56_wt	BP.unique	axon midline choice point recognition	3	-0.576475	0.0838493	2.08458
rescue_ko_wt	CC.unique	ionotropic glutamate receptor complex	4	0.499248	0.0838745	0.846146
rescue_ko_wt	BP.unique	regulation of membrane permeability	3	-0.576224	0.0839839	2.03865
rescue_r21_wt	CC.unique	mll1 complex	8	0.353019	0.0839938	1.22595
rescue_ko_wt	MF.unique	g protein-coupled peptide receptor activity	3	-0.575974	0.0841187	2.03988
rescue_ko_wt	BP.unique	positive regulation of reactive oxygen species metabolic process	8	-0.352831	0.084159	2.03689
rescue_r21_wt	Keywords	Telomere	5	0.446165	0.0841645	0.445893
rescue_r21_wt	BP.unique	positive regulation of fatty acid beta-oxidation	5	-0.44609	0.0842168	2.08114
rescue_ko_wt	BP.unique	regulation of voltage-gated calcium channel activity	7	-0.377048	0.0842478	2.03306
rescue_ko_wt	CC.unique	integral component of plasma membrane	216	0.0692496	0.0842535	0.843765
rescue_r21_wt	BP.unique	positive regulation of b cell activation	5	-0.445865	0.0843738	2.07878
rescue_r21_wt	BP.unique	meiotic cell cycle	18	0.235245	0.0844188	2.07368
rescue_r56_wt	BP.unique	negative stranded viral rna replication	3	-0.575348	0.0844564	2.09335
rescue_r56_wt	BP.unique	positive regulation of protein localization to synapse	5	-0.445714	0.0844786	2.08761
rescue_r21_wt	MF.unique	opioid receptor activity	3	-0.575222	0.0845241	1.92914
rescue_r56_wt	BP.unique	regulation of dna repair	3	0.575097	0.0845918	2.08415
rescue_ko_wt	MF.unique	syntaxin binding	51	0.14011	0.0846021	2.03344
rescue_r56_wt	BP.unique	presynaptic actin cytoskeleton organization	4	0.497933	0.0846935	2.08043
rescue_r56_wt	BP.unique	presynaptic cytoskeleton organization	4	0.497933	0.0846935	2.07423
rescue_r21_wt	CC.unique	methylosome	12	0.287659	0.0847354	1.22376
rescue_r56_wt	BP.unique	response to starvation	18	0.234994	0.0847511	2.06949
rescue_r21_wt	MF.unique	pre-mrna intronic binding	4	0.497839	0.0847522	1.91823
rescue_r56_wt	BP.unique	cellular lipid metabolic process	6	0.406467	0.0848232	2.06512
rescue_r21_wt	BP.unique	positive regulation of double-strand break repair	3	-0.574596	0.0848631	2.07839
rescue_r21_wt	CC.unique	u2-type catalytic step 1 spliceosome	6	0.406342	0.0849193	1.21364
rescue_ko_wt	BP.unique	positive regulation of dna demethylation	3	0.574471	0.0849311	2.04356
rescue_r21_wt	BP.unique	positive regulation of peptidyl-threonine phosphorylation	9	-0.331787	0.0849981	2.07552
rescue_r56_wt	MF.unique	chemoattractant activity	5	0.444887	0.0850569	2.22129
rescue_r56_wt	BP.unique	proteoglycan biosynthetic process	3	-0.57422	0.0850671	2.06495
rescue_r21_wt	MF.unique	lim domain binding	3	0.574095	0.0851351	1.91097
rescue_r56_wt	BP.unique	response to amino acid starvation	3	0.574095	0.0851351	2.06052
rescue_r21_wt	BP.unique	positive regulation of viral transcription	3	-0.573719	0.0853396	2.07769
rescue_r56_wt	BP.unique	axon extension involved in axon guidance	4	-0.496805	0.0854006	2.06088
rescue_ko_wt	CC.unique	translation release factor complex	3	0.573594	0.0854079	0.849127
rescue_ko_wt	BP.unique	cytoplasmic translational termination	3	0.573594	0.0854079	2.04904
rescue_ko_wt	MF.unique	translation release factor activity	3	0.573594	0.0854079	2.0348
rescue_r56_wt	BP.unique	activation of innate immune response	9	0.331327	0.0854311	2.05559
rescue_r21_wt	BP.unique	dendritic transport	8	0.351373	0.0854481	2.0742
rescue_r56_wt	Keywords	Ubl conjugation	804	0.0380073	0.0854731	0.644934
rescue_r21_wt	Keywords	Biotin	4	-0.496617	0.0855189	0.448299
rescue_r21_wt	CC.unique	brca1-a complex	3	-0.573343	0.0855445	1.20997
rescue_r21_wt	BP.unique	signal transduction involved in g2 dna damage checkpoint	3	-0.573343	0.0855445	2.07043
rescue_r56_wt	BP.unique	regulation of amyloid precursor protein catabolic process	3	-0.573343	0.0855445	2.05232
rescue_r56_wt	BP.unique	peptidyl-serine phosphorylation	68	0.121149	0.0855936	2.04753
rescue_r56_wt	CC.unique	cytosolic proteasome complex	7	0.375383	0.0856276	1.23664
rescue_r56_wt	BP.unique	er overload response	4	-0.496429	0.0856373	2.04264
rescue_ko_wt	BP.unique	negative regulation of amyloid precursor protein biosynthetic process	3	0.573093	0.0856813	2.04963
rescue_r21_wt	Keywords	Motor protein	47	0.145373	0.0857223	0.444684
rescue_ko_wt	BP.unique	cellular response to amino acid stimulus	26	-0.195059	0.0857349	2.04496
rescue_r21_wt	BP.unique	smooth muscle cell proliferation	3	-0.572968	0.0857498	2.06931
rescue_r56_wt	BP.unique	mrna transcription by rna polymerase ii	3	0.572968	0.0857498	2.03941
rescue_r56_wt	BP.unique	leukocyte migration	5	0.443759	0.0858506	2.03592
rescue_ko_wt	CC.unique	anchored component of synaptic vesicle membrane	18	0.234114	0.0859225	0.848099
rescue_r21_wt	BP.unique	embryonic pattern specification	4	0.495865	0.0859935	2.06912
rescue_r56_wt	BP.unique	fatty acid beta-oxidation using acyl-coa dehydrogenase	9	-0.330616	0.0861038	2.03606
rescue_r21_wt	Keywords	Erythrocyte maturation	3	0.572216	0.0861615	0.442355
rescue_r21_wt	BP.unique	antifungal humoral response	3	0.572091	0.0862303	2.06877
rescue_r56_wt	MF.unique	endopeptidase activator activity	6	0.404587	0.0862737	2.23161
rescue_r21_wt	BP.unique	response to type i interferon	3	0.571965	0.0862991	2.0644
rescue_r21_wt	BP.unique	lysosome localization	18	-0.233737	0.0864286	2.06151
rescue_r21_wt	BP.unique	pre-mrna cleavage required for polyadenylation	8	0.350244	0.0864571	2.05623
rescue_r56_wt	BP.unique	t cell receptor signaling pathway	25	0.1984	0.0865296	2.04026
rescue_r21_wt	BP.unique	positive regulation of hepatocyte proliferation	4	-0.494832	0.0866495	2.05487
rescue_ko_wt	BP.unique	positive regulation of cytokine secretion	8	0.350009	0.0866685	2.06126
rescue_ko_wt	BP.unique	positive regulation of pri-mirna transcription by rna polymerase ii	5	0.442481	0.0867573	2.05742
rescue_r56_wt	BP.unique	facial nerve structural organization	4	-0.494644	0.0867692	2.04007
rescue_ko_wt	BP.unique	ether lipid biosynthetic process	3	0.570963	0.0868513	2.05373
rescue_r56_wt	BP.unique	spinal cord motor neuron differentiation	3	0.570713	0.0869897	2.03943
rescue_ko_wt	MF.unique	chloride transmembrane transporter activity	4	0.494268	0.087009	2.05493
rescue_ko_wt	BP.unique	cerebellar granule cell differentiation	8	-0.349586	0.0870501	2.05254
rescue_r56_wt	MF.unique	pre-mrna 3'-splice site binding	4	0.49408	0.0871291	2.23248
rescue_r21_wt	BP.unique	innate immune response	74	0.115618	0.087175	2.06139
rescue_r56_wt	CC.unique	dendritic spine head	13	0.274154	0.0872952	1.24759
rescue_r56_wt	BP.unique	glial cell differentiation	5	-0.441654	0.0873481	2.04201
rescue_r56_wt	MF.unique	tbp-class protein binding	12	0.285244	0.087382	2.21803
rescue_r21_wt	MF.unique	frizzled binding	6	-0.403146	0.0873993	1.94571
rescue_r21_wt	BP.unique	collateral sprouting	3	-0.569836	0.0874759	2.06258
rescue_ko_wt	MF.unique	ubiquitin conjugating enzyme binding	11	-0.297773	0.0875167	2.0491
rescue_r56_wt	CC.unique	i band	8	-0.348975	0.0876037	1.2391
rescue_ko_wt	BP.unique	mitotic cell cycle arrest	4	-0.49314	0.0877317	2.0627
rescue_r56_wt	BP.unique	negative regulation of receptor-mediated endocytosis	3	-0.569084	0.0878943	2.04896
rescue_ko_wt	BP.unique	hemoglobin metabolic process	3	0.569084	0.0878943	2.06063
rescue_ko_wt	BP.unique	regulation of presynaptic cytosolic calcium ion concentration	3	0.568959	0.0879642	2.05641
rescue_r21_wt	MF.unique	ubiquitin-protein transferase activity	66	-0.121996	0.0880451	1.94415
rescue_r21_wt	BP.unique	negative regulation of osteoclast differentiation	5	0.440677	0.0880506	2.07019
rescue_r21_wt	BP.unique	phospholipid catabolic process	7	-0.37232	0.0882122	2.06809
rescue_r21_wt	MF.unique	protein serine/threonine kinase activator activity	9	-0.328275	0.0883501	1.93515
rescue_r56_wt	BP.unique	positive regulation of vasoconstriction	10	-0.311308	0.0885044	2.05735
rescue_r21_wt	BP.unique	mast cell chemotaxis	3	-0.567957	0.0885249	2.06952
rescue_r56_wt	MF.unique	structural constituent of presynaptic active zone	7	0.371891	0.08858	2.22762
rescue_ko_wt	BP.unique	cardiac septum development	7	0.371837	0.088626	2.06602
rescue_r56_wt	BP.unique	negative regulation of megakaryocyte differentiation	4	-0.491731	0.0886418	2.05474
rescue_r56_wt	BP.unique	protein deubiquitination involved in ubiquitin-dependent protein catabolic process	3	0.567706	0.0886655	2.04952
rescue_ko_wt	MF.unique	dna-binding transcription repressor activity, rna polymerase ii-specific	24	0.200984	0.088868	2.06295
rescue_r56_wt	MF.unique	proteinase activated receptor binding	3	-0.567331	0.0888768	2.21458
rescue_r56_wt	BP.unique	protein methylation	15	-0.253986	0.0888998	2.04918
rescue_ko_wt	BP.unique	spindle organization	5	0.439474	0.0889214	2.06704
rescue_ko_wt	Keywords	Amino-acid transport	22	0.209624	0.0892603	0.529186
rescue_r21_wt	MF.unique	long-chain-enoyl-coa hydratase activity	3	-0.566454	0.0893714	1.94186
rescue_ko_wt	BP.unique	regulation of protein metabolic process	6	0.400639	0.089385	2.07197
rescue_r21_wt	BP.unique	animal organ regeneration	13	0.27233	0.0894207	2.08454
rescue_r56_wt	BP.unique	protein targeting to peroxisome	3	0.566203	0.0895131	2.05755
rescue_ko_wt	CC.unique	cytoplasmic ribonucleoprotein granule	38	0.159587	0.0895694	0.87778
[truncated: 36,447 more rows]
