# Supplementary material for: A cross-species spatiotemporal proteomic analysis identifies UBE3A-dependent signaling pathways and targets
Source: Mol Psychiatry. 2022 Mar 9;27(5):2590–601. doi: 10.1038/s41380-022-01484-z (PMC9135630; doi:10.1038/s41380-022-01484-z)
Supplement: Supplementary file 9 — Supplementary Table 9 [file 41380_2022_1484_MOESM9_ESM.xls]

## Sheet: SupplementaryTable9
Supplementary Table 4: Table of proteins from Fig. 4E and their subcellular localization in the human protein atlas.
Gene name	Main location
TKT	Localized to the Nucleoplasm (enhanced)
PSME3	Localized to the Nucleoplasm (enhanced)
RHEB	Not available
DOC2A	Localized to the Cell Junctions (uncertain)
UCHL5	Localized to the Nucleoplasm (supported), Cytosol (supported)
TSN	Localized to the Nucleoplasm (supported), Endoplasmic reticulum (approved)
PSMD13	Localized to the Nuclear speckles (approved)
FLOT2	Localized to the Plasma membrane (supported)
RASGRF	Localized to the Golgi apparatus (supported)
FLOT1	Localized to the Golgi apparatus (approved)
S100A6	Localized to the Plasma membrane (enhanced), Cytosol (enhanced)
PSMD2	Not available
FDPS	Localized to the Cytosol (approved)
C2CD4C	Localized to the Vesicles (approved)
FXYD6	Localized to the Nucleoplasm (approved), Cytosol (approved)
TSNAX	Localized to the Nucleoplasm (enhanced), In addition localized to the Golgi apparatus (approved), Cytosol (approved)
STX7	Localized to the Lysosomes (supported)
SGTB	Localized to the Nucleoplasm (uncertain)
CLEC16A	Localized to the Nucleoplasm (approved), Vesicles (approved)
UBE3A	Localized to the Nucleoplasm (approved), In addition localized to the Cytosol (approved)
WARS1	Localized to the Cytosol (enhanced)
ACYP1	Localized to the Cytosol (approved)
YARS1	Localized to the Cytosol (enhanced)
MSRB2	Not available
